# Supplementary material for: An improved multi-view attention network inspired by coupled P system for node classification
Source: PLoS One. 2022 Apr 28;17(4):e0267565. doi: 10.1371/journal.pone.0267565 (PMC9049499; doi:10.1371/journal.pone.0267565)
Supplement: S1 File — (ZIP) [file pone.0267565.s002.zip]

Archive with 21 entries (15 files):
- S2/
- S2/citeseer/
- S2/citeseer/citeseer-README
- S2/citeseer/citeseer.cites
- S2/citeseer/citeseer.content
- S2/cora/
- S2/cora/cora-README
- S2/cora/cora.cites
- S2/cora/cora.content
- S2/PPI/
- S2/PPI/ppi-class_map.json
- S2/PPI/ppi-feats.npy
- S2/PPI/ppi-G.json
- S2/PPI/ppi-id_map.json
- S2/PPI/ppi-walks.txt
- S2/Pubmed/
- S2/Pubmed/data/
- S2/Pubmed/data/Pubmed.DIRECTED.cites.tab
- S2/Pubmed/data/Pubmed.GRAPH.pubmed.tab
- S2/Pubmed/data/Pubmed.NODE.paper.tab
- S2/Pubmed/pubmed-README
