# Supplementary material for: An improved multi-view attention network inspired by coupled P system for node classification
Source: PLoS One. 2022 Apr 28;17(4):e0267565. doi: 10.1371/journal.pone.0267565 (PMC9049499; doi:10.1371/journal.pone.0267565)
Supplement: S1 File — (ZIP) [file pone.0267565.s002.zip › S2/citeseer/citeseer.cites]

100157	100157
100157	364207
100157	38848
100157	bradshaw97introduction
100157	bylund99coordinating
100157	dix01metaagent
100157	gray99finding
100157	labrou01standardizing
100157	labrou99agent
100157	nodine98overview
100157	nodine99active
100157	wagner97artificial
100598	455651
100598	marquez00machine
100598	punyakanok01use
101570	krasnogor00memetic
10227	131669
10227	sima00computational
10227	sima01computational
103027	140169
105684	weiss00building
106003	104129
106003	singhal99document
106339	amer-yahia00boundingschemas
106339	arlein99making
106339	cluet99using
106339	shasha02algorithmics
108321	184462
108321	73962
108321	83140
108573	448486
108573	bailey01analysis
108573	bailey02eventconditionaction
108573	tova99active
108580	cohen01learning
108580	raman01potters
108580	sattler01data
110962	wichert00compositionality
11099	itskevitch01automatic
111340	315017
111340	405310
111958	apte01ai
112493	4588
112493	cohn01qualitative
112493	haarslev99description
11264	chan98toward
114091	groh99automated
11423	roumeliotis99circumventing
114563	hofmann99probabilistic
114563	szummer01kernel
114630	chu-carroll99conflict
11510	23381
11510	29551
11510	3602
11510	heintz00robosoc
11510	veloso99cmunited
115410	356540
115971	295535
115971	kumar00adaptive
116087	ostrovsky01polynomial
116696	murray98kaleidoquery
116882	zaragoza99dynamic
11708	chantemargue99collective
119174	313926
119174	cai01geovibe
119409	sanchez98agora
120432	sadri99computational
120432	sakama99updating
12369	244548
12369	257648
12369	453663
124100	57340
124833	452192
125291	bowman01introduction
125291	bowman99interaction
125291	gabbard98usability
125291	mundell99towards
125615	ventura99isocrob
126894	455997
126894	501178
126894	540501
126894	gajos01design
126894	peters02using
126894	wijngaards01mas
130387	brazier99compositional
130387	vanschooten99report
131492	khaled98gado
131492	schwabacher96use
131492	schwabacher98multilevel
131669	goller99connectionist
131669	goller99feature
13229	brabrand99ltbigwiggt
132458	bouguettaya99using
132577	14656
132577	516803
132577	griffiths01query
133494	133494
133494	159727
13423	282608
13423	wijsen99generalizing
137638	83728
138121	138121
13839	moerland00line
138451	254693
138451	352789
138451	agarwal01time
138451	chomicki99animating
138451	forlizzi99data
138451	grumbach00manipulating
138451	kollios99nearest
140079	415056
142848	21283
142848	214340
142848	516803
142848	griffiths01query
14331	slivinskas00foundation
146066	146066
14648	518092
14648	nigam01using
14648	popescul01probabilistic
14648	schein01generative
14656	132577
14656	griffiths01query
147375	kullbach99querying
147521	301428
147521	manolescu01efficient
147521	nie01joint
147521	widom00wsqdsq
147521	zadorozhny01validating
147739	konrad98model
147739	konrad99model
149759	461740
150449	bauer99where
150449	hollerer99exploring
150449	hollerer99situated
150449	randell00shopping
150449	reitmayr01mobile
150449	reitmayr01wearable
150449	rungsarityotin00finding
150449	schmalstieg00bridging
150514	486074
150514	506324
150514	cetintemel00selfadaptive
150514	chien01efficient
150514	nguyen01monitoring
150514	oliboni01temporal
150514	shasha02algorithmics
15156	294031
15156	baldan01mutaclp
15156	fauvet99applying
15156	forlizzi99data
15156	griffiths01query
15156	koubarakis99tractable
1529	coelho00developing
1529	piater99toward
15340	122529
154973	cabrera01proactive
154973	jansen00mobile
156949	156949
157013	34341
157013	45542
157253	ding01probabilistic
157253	joachims01statistical
157253	ng01stable
161260	455336
161260	vogler99toward
1625	277897
1625	honavar98distributed
162997	brabrand99ltbigwiggt
1639	roobaert00comparison
1639	roobaert00directsvm
1639	roobaert99viewbased
164846	535300
164953	sadri99computational
16755	342407
16892	16892
16892	33385
169000	469106
169000	534720
169000	rodriguez00learning
171304	45542
172324	451495
172950	226856
172950	wang00nonmonotonic
180347	448486
180347	shasha02algorithmics
18124	ian99kea
18124	witten01power
184462	108321
184462	73962
184462	83140
184682	284772
187087	115971
187693	muth99integrating
18832	290879
18855	staab00from
18915	grieser00unifying
18915	kruschwitz01exploiting
1894	412057
1894	agichtein01learning
1894	bahle02efficient
1894	clarke01exploiting
1894	craswell00server
1894	hawking01which
1894	kobayashi00information
1894	singhal01case
19017	449529
190915	190915
191426	abecker01decor
191426	christophides00community
191426	rabarijaona99building
19199	allen01towards
19199	lesh99using
192612	441191
192612	broekstra02enabling
192612	buckinghamshum00scholonto
192612	kushmerick00wrapper
192612	vanzwol99searching
192612	wache01ontologybased
192987	ramakrishna00similarity
19461	442965
19461	honavar98distributed
19462	bassiliades01interbasekb
194986	liu00threedimensional
196686	300852
196686	bergo01text
196686	karypis00concept
196686	kuo00web
196686	shankar00weight
197022	goldstein00creating
197022	goldstein99automatic
197556	282608
198191	broersen00leveled
198731	236597
199764	453469
200188	374383
20100	348038
20100	roobaert00comparison
20100	roobaert00directsvm
20100	roobaert99viewbased
201746	zaki00sequence
201850	448486
201850	454640
201909	bohte00current
202521	202521
202938	408262
202938	529793
202938	carr01conceptual
202938	handschuh02authoring
202938	iksal01revisiting
202938	vdovjak01rdf
203721	arai01multiagent
203721	murray01specifying
203721	stolzenburg01from
20379	dautenhahn99studying
20379	scassellati99knowing
20543	20543
20543	may99how
2056	448486
20587	jurisica96inductive
206655	267965
206655	279508
206655	375424
206655	376145
206655	455651
206655	ipeirotis01probe
206655	wu01towards
20706	128773
2102	400733
2102	449621
2102	475405
2102	ghani01combining
2102	larsen01probabilistic
2102	sarkar01applying
2102	szummer01kernel
2102	wu00discriminantem
210603	212779
210	martinez99face
210	oliver99bayesian
210	patterson02context
210	rosario99synthetic
21158	14648
21158	475405
21158	68306
21158	9546
21158	boyapati00towards
21158	christophides00community
21158	goecks99automatically
21158	hellerstein00recognizing
21158	joachims00estimating
21158	joachims99transductive
21158	marquez00machine
21158	mooney00contentbased
21158	nigam01using
21158	schohn00less
21158	thrun98framework
212779	343493
21283	214340
212834	chantemargue99collective
214340	382379
214340	dumas99sequencebased
21655	handschuh02authoring
21655	knoblock00accurately
21655	kushmerick02adaptive
21655	kushmerick02finitestate
21655	lawrence00context
21655	raman01potters
220216	441053
220216	452506
220216	ghavamzadeh01continuoustime
220216	jonsson01automated
220216	makar01hierarchical
220216	precup01offpolicy
22140	cvetkovic99genetic
22187	382301
22187	384644
22187	dotsch00tic
22358	307133
22358	ravat99towards
226124	christophides00community
226296	540501
226643	340342
226643	pan00prosody
22778	22778
22778	386167
22778	95871
22778	bailey01analysis
22778	bailey02eventconditionaction
22778	papakonstantinou98query
22778	quan00argos
22778	tova99active
22863	476601
22863	bieman01finding
22863	drori01algorithm
22863	glover02using
22863	lawrence00context
22863	popescul01probabilistic
22863	popescul02towards
22903	32197
22903	4495
22903	538938
230265	yang01pms
23217	bonner98state
232670	448486
233063	340534
233063	deweerdt00plan
233508	254693
233508	352789
233508	agarwal01time
233508	erwig00querybytrace
235064	235064
235064	murthy00concept
235466	schneider00disseminating
236095	459233
236095	478775
236095	526689
236095	alvarez00web
236095	chen00features
236095	iyer00boosting
236095	popescul01probabilistic
236597	sim00to
23799	ferhatosmanoglu01constrained
240151	524282
240151	greenberg01phidgets
241799	zunino01representing
242172	452225
242172	453948
242172	474167
242172	bush01styx
242172	david01agentbased
242172	huget02application
242172	huget02model
242836	boyle00grouplab
24318	443403
243680	cabri01engineering
243680	ginsburg98annotate
24402	24402
244548	doan99efficiently
244548	ives00adaptive
245254	kreuziger92application
24549	28031
24549	baker00hallucinating
24549	essa99computer
24549	martinez00recognition
24549	moghaddam98beyond
24549	weng00incremental
24549	weng99face
24549	zhao00sfs
24549	zhao98empirical
246390	grandi00generalized
246390	roddick00beyond
249151	zhou00implementation
250204	inoue01controlling
250204	sadri99computational
250432	ulrich00appearancebased
250815	marsella00interactive
250815	miller00training
25225	25225
25225	kanungo99omnipage
253088	mistry01materialized
25329	536962
25329	faber99using
254041	297471
254041	538839
254597	471747
254597	496736
254597	feng01towards
254693	395537
254693	agarwal01time
254693	arge02optimal
257148	524282
257148	greenberg01phidgets
25809	315017
25809	405310
261862	459109
263737	liu01drawcad
263737	liu99olog
263737	liu99rol
263968	196348
26484	147445
267501	509763
267501	nguyen00active
267965	376145
270207	aberg01collection
270469	376734
270469	su00prediction
270469	su00whatnext
270469	ultis01adaboost
271585	bergmark02collection
271585	bergmark02focused
271585	chakrabarti02accelerated
271585	craswell01effective
271585	davison00topical
271585	dlrg02background
271585	haveliwala02evaluating
274436	274436
27645	nie01joint
27645	widom00wsqdsq
276915	457229
276915	allen01towards
277650	rigoll99statistical
277650	snoek02stateart
280639	280639
280639	slivinskas00foundation
28223	409432
28223	455511
28223	eiter00data
28223	eiter00extension
28223	lukasiewicz00probabilistic
282608	wijsen99generalizing
282608	wijsen99stringbased
28307	maloof99machine
28307	wroblewski00analyzing
28315	294031
28315	455336
28315	455961
28315	chomicki99animating
28315	erwig00querybytrace
28315	forlizzi99data
28315	grumbach00manipulating
28315	kollios99nearest
28315	ryu01application
284454	476601
284454	aggarwal01intelligent
284454	lawrence00context
285081	hunter00merging
286829	chang99approximate
286829	green01sdlip
288424	granlund01patternsupported
288424	vanwelie00patterns
289676	moran99improvement
28981	388587
28981	beuster00mia
28981	kushmerick02adaptive
28981	nahm00mutually
292223	vanschooten01structuring
292524	pal02web
29319	138121
293286	454519
293286	486074
293286	506324
293286	nguyen01monitoring
294039	druin01designing
294238	punyakanok01use
294238	roth01relational
295186	naumann01from
295196	cassell00more
29551	veloso99cmunited
295535	340329
295535	508859
295535	531549
295535	giorgini01multiagent
296568	454876
296568	ghani01hypertext
298782	279508
298782	375424
298782	472783
298827	antifakos01exploration
298894	kakas01abduction
299008	brass98semantics
300048	rosales00hand
300232	300232
300232	brandt00task
300852	bergmark02collection
300852	bergmark02focused
300852	dlrg02background
301428	li01indexing
301428	zhang01supporting
301461	miles00designing
30237	322267
302575	489313
302575	vandertorre01contextual
306529	parker00current
307133	453663
307268	rungsarityotin00finding
307268	ulrich00appearancebased
308936	fuhr01digital
308951	303350
310158	escudero00portability
310158	marquez00machine
310437	mitzenmacher01estimating
311175	249633
311175	254597
31199	29745
31199	84828
31326	murphy01bayes
31326	rehg99visionbased
314295	114563
314295	236095
314295	373513
314295	518092
314295	66208
314295	cohen01learning
314295	cohen98integration
314295	iyer00boosting
314295	popescul01probabilistic
314295	schein01generative
314651	kriegel00managing
315017	315017
315017	405310
315336	afrati02answering
315336	convey01data
315336	halevy00theory
315336	li01minimizing
317766	448486
317766	458600
317766	495550
317766	cal01accessing
317766	cal02expressive
317766	calvanese02lossless
317766	goasdoue00rewriting
317766	vianu01web
319242	504171
319242	romer01smart
322562	sandholm01market
322562	sandholm01side
323158	mcdonald00heterogeneous
323163	liu00implementation
323867	bieman01finding
323867	hu01overview
323867	lawrence00context
323955	532672
323955	539420
323955	finney02learning
32409	278114
32409	298894
324100	415300
32521	196762
32521	54866
32521	6411
32521	cohen98integration
32521	cohen98joins
32521	gray99finding
32521	hunter00merging
32521	muslea99hierarchical
32521	oyama01keyword
32521	zelikovitz00improving
32742	williams01searchable
328087	455679
328242	416413
328242	beigl00mediacups
328242	dey01distributed
32986	32986
32986	haveliwala02evaluating
329890	510172
329899	454876
329899	455655
329899	475379
329899	nigam01using
329899	sche01active
329899	scheffer01active
329899	taniguchi01mining
330661	456004
330661	486097
33084	33084
33084	75800
33084	thrun98map
332050	flake00agents
332050	flake01towards
332626	bartoli00online
332789	454124
332789	caropreso00statistical
335912	boutilier01partialorder
335912	stolzenburg01from
340342	340342
340342	pan00prosody
340473	larsen01probabilistic
340473	szymkowiak01hierarchical
340855	biskup00constraints
34322	sycara95using
34341	caragea01analysis
34341	clifton01privacy
34341	sarawagi00data
34341	tsoumakas01fuzzy
34341	vaidya02privacy
345377	sarwar01itembased
346149	346149
352769	351802
352789	395537
352789	agarwal01time
352789	arge02optimal
353348	78138
35592	66208
35592	69807
35592	90601
35592	zheng98integrating
35592	zheng98stochastic
356540	norrie02webbased
35804	stockinger01design
35804	vavouras00modeling
35997	stanley01evolving
35997	yong01cooperative
3602	11510
3602	23381
3602	29551
3602	veloso99cmunited
362156	362156
362156	muller01cube
363813	386167
364207	luo02hybrid
364207	timm01from
364207	wache01ontologybased
364516	kruschwitz01exploiting
367226	marsh01evaluating
367226	marsh01guiding
367649	okamoto02supporting
369039	blok00top
369039	windhouwer01flexible
3733	60136
373966	453969
373966	macskassy01intelligent
373986	441527
373986	441927
373986	443686
373986	447337
374208	randell02well
375253	gellersen00adding
375424	472783
375424	476601
376961	510071
376961	bruckner01managing
37804	202510
38137	315153
382181	brass98semantics
382181	brass99computation
382181	wang00argumentationbased
382561	joho02hierarchical
38408	cohen00learning
38408	vanlaerhoven01realtime
386535	gray01dagents
386938	arpinar00open
387202	drori01algorithm
389181	brandes01visual
38927	gullickson98using
38927	krishnamurthy01dynamic
390217	michaud01using
397163	367226
397163	massink99towards
399288	giorgini01multiagent
399288	kolp01architectural
40032	537667
400733	athitsos01appearancebased
400733	rosales00hand
400733	wu01capturing
402224	bass01glimpse
402592	406866
40513	409432
40513	455511
40513	eiter00data
40513	eiter00extension
40513	lukasiewicz00probabilistic
405764	403850
408262	kalfoglou01integration
408356	408356
412941	papadopoulos00models
412974	huang01architecture
414073	441654
414073	balke00applications
414073	wagner01xmlbased
414088	horn01ai
41721	itskevitch01automatic
41784	465022
419282	wolf00expert
421686	sabater99engineering
422169	448486
423028	423028
4251	alvarez00web
4251	flake00efficient
4251	kobayashi00information
4251	kobayashi99information
425424	212779
425424	343493
425424	391515
425424	94069
428001	ormoneit01learning
42875	clark00finding
42875	lienhart02localizing
42875	snoek02stateart
43223	howell98learning
43223	howell98towards
43223	howell99gesture
43223	rosales00hand
43223	turk98moving
43410	schnattinger98qualitybased
43488	bonchi01web
43511	43511
4363	467872
43702	267537
43702	sun99from
43702	sun99hybrid
43702	sun99symbol
440022	low01simulated
440714	hsu02genetic
440927	529793
440927	530008
440927	handschuh02authoring
440927	maedche02bootstrapping
441053	guestrin02algorithmdirected
441654	478775
441654	bruno02evaluating
442160	crabbe01goal
442160	crabbe01multiple
442980	383150
442980	carkacioglu02learning
442980	liu00threedimensional
442980	tsuda00subspace
448486	nambiar01benchmarking
448486	shasha02algorithmics
448769	zambonelli01emergence
448928	448928
449669	carkacioglu02learning
449833	448486
449833	vianu01web
450055	448769
450055	452225
450055	ciancarini02coordination
450055	zambonelli01emergence
450284	cakmakci02context
45086	453199
451065	sintek01using
452225	sparkman01automated
453602	532865
453999	453999
453999	artale01temporal
454077	453999
454077	artale01temporal
454876	glover02using
455220	livingston01closing
455336	455336
455426	455426
45542	inza99feature
45542	mitra01data
45542	smyth01data
455511	lukasiewicz00probabilistic
455679	455679
455997	wijngaards01mas
457130	ricci01enlightened
4579	kang01qrtdb
4588	483730
459286	wache01ontologybased
45960	vogel01performance
460350	jeh02scaling
460784	aiello01ontological
460784	deloach02analysis
461688	538839
461688	baumgartner01supervised
461688	gottlob02monadic
461688	ianni01intelligent
462179	buffet02adaptive
46363	28307
46363	34341
46363	prodromidis99comparative
4664	382181
4664	brass99equivalence
4664	dix01metaagent
467872	483769
46840	smyth01data
46858	43488
470345	setzkorn02evolving
470572	nigam01using
470572	roy01toward
471147	dam01antitonic
471293	fjeld99designing
475183	527235
475183	528700
475183	529964
47625	212779
47625	475405
47625	60136
47625	9546
47625	chakrabarti02accelerated
47625	ghani01combining
47625	glover02using
47625	joachims99transductive
47625	nigam01using
47625	peng01automatic
47625	sarkar01applying
476368	476368
4799	154973
4799	484682
4799	christina99detecting
4799	helmer01automated
4799	ragsdale00adaptation
48055	279508
48055	376145
48055	454034
48055	callan99automatic
48055	fiebig97raw
48055	green01sdlip
48055	kim00heterogeneous
48055	lam01overview
48055	lawrence00context
48055	liu98statistical
48055	vogt00how
48055	yu99finding
48055	yu99methodology
48156	gandon02multiagent
482081	482081
487862	527640
488749	470087
491166	hindriks00architecture
492133	539922
494575	meier01towards
494575	reijers01requirements
49524	poupyrev98virtual
50068	brass98semantics
50068	brass99computation
50068	wang00argumentationbased
501178	537176
50141	531549
50203	106339
50203	232896
50203	jagadish99querying
50337	50337
50337	jonker99multiagent
50337	vanschooten99report
505452	bartoli02nonlinear
506507	devedzic01knowledge
508147	ben-ameur02multiitem
509926	jalali-sohi01integrated
509926	jalali-sohi01multimodal
509926	roth01scalable
51036	slivinskas00foundation
51036	slivinskas01adaptable
51542	lutz99complexity
51607	296568
51607	453602
51607	454124
51607	boyapati00towards
51607	caropreso00statistical
51607	iyer00boosting
51607	macskassy01intelligent
51607	marquez00machine
51607	ultis01adaboost
51607	zhang01maximum
518472	estlin98using
518472	veloso94learning
5188	114563
5188	brand00style
520593	dotsch00tic
52576	krisnamurthy00intelligent
527475	452225
527475	453948
527475	474167
527475	bush01styx
527475	david01agentbased
527475	huget02application
527475	huget02model
529503	533604
53191	440714
53191	hsu02genetic
532140	luck01conceptual
532140	zini01caselp
538013	533891
539761	ali98implementing
539761	bryson00study
539761	nareyek00intelligent
54866	finn01fact
54866	kosala00web
54866	oyama01keyword
5541	bergamaschi98semantic
55643	232896
55740	196762
55740	424127
55740	ambite00flexible
55740	bauer99trias
55740	camacho00multiagent
55740	camacho00travelplan
55740	camacho01mapweb
55740	ghani00data
55740	kushmerick00wrapper
55740	muslea01hierarchical
55740	muslea99hierarchical
55740	oyama00cooperative
55740	pynadath99toward
55934	luo02hybrid
55934	parsons98argumentation
56093	sloman99building
56124	300852
56124	380343
56124	492009
56124	dhillon01coclustering
56124	dhillon01concept
56124	ghani01using
56124	karypis00concept
56124	shankar00weight
56231	296568
56231	329899
56231	454876
56231	9546
56231	kushmerick00wrapper
56231	marquez00machine
56231	soderland01building
56231	soderland99learning
56231	thompson99active
57205	64225
57205	rosales99trajectory
5749	491341
5749	singhal99document
5749	wactlar00informedia
60236	nie01joint
60365	449529
60728	bellatreche00what
60765	ganti98clustering
60765	kobayashi00information
61706	315153
62580	406717
62580	bartolini01feedbackbypass
62580	ciaccia00imprecision
62931	sadri99computational
63224	196348
63694	labrou01standardizing
6411	373513
6411	54866
6411	7537
6411	alvarez00web
6411	dlrg02background
6411	popescul00automatic
6411	seymore99learning
64225	rosales99trajectory
6439	cassell01more
6439	cassell02mack
64654	114563
64654	japan98learning
64765	23381
64765	29551
64765	32215
64765	50141
64765	marsella99being
65714	206655
65714	279508
65714	375424
65714	376145
65714	454034
65714	455651
65714	craswell00server
65714	hu01overview
65714	lawrence00context
65714	wang00concept
65714	wu01towards
65714	yu99methodology
65816	300852
65816	380343
65816	collier99genia
65816	friedman01multivariate
65816	gotoh00language
65816	gotoh00topicbased
65816	karypis00concept
65816	popescul00automatic
65816	shankar00weight
65816	slonim00document
65816	slonim01power
66208	459233
66208	478775
66208	526689
66208	alvarez00web
66208	chen00features
66208	iyer00boosting
66208	popescul01probabilistic
6729	306088
6729	508859
6729	bertelsen99augmenting
6729	mackay98augmented
6729	mertz00pushing
6729	mertz98conception
67522	artale00expressivity
67522	bennett00combinations
67522	sturm00tableau
67963	surmann00five
68306	goecks99automatically
68306	roy01toward
6875	dotsch00tic
68836	jansche01information
70265	388587
70265	beuster00mia
70265	kushmerick02adaptive
70265	nahm00mutually
7036	7036
71059	450055
71059	cabri01engineering
71059	gray01dagents
71059	roth01scalable
71076	iglesias99survey
73094	khaled98gado
73094	rasheed97guided
74239	jain99statistical
74239	smyth01data
7436	55740
7436	ambite00flexible
74980	cardie99integrating
74980	marquez00machine
7537	346889
7537	456508
7537	538247
7537	bergmark02focused
7537	chen00websail
7537	lawrence00context
7537	shkapenyuk01design
75402	66638
75402	amato98obprm
75402	amato99probabilistic
75402	bohlin00path
76283	12060
77796	214340
77796	wijsen01query
7785	omlin98equivalence
78138	78138
78173	22778
78173	323163
78173	78173
78547	192987
78547	194227
78547	360736
78547	ahanger99technique
78547	jaimes00integrating
78547	rui99image
78547	slaughter00open
78547	wu00discriminantem
7980	flach99firstorder
81142	jonsson00planning
81142	simmons00first
8204	li01webdocument
8204	mortazavi-asl01discovering
82362	441105
8263	460784
8263	kotagiri01transaction
8263	labrou99interoperability
83259	sturm00tableau
83444	210930
83444	bellardo00implementing
83444	cadoli98survey
83444	eiter00difference
845	108321
845	184462
845	83140
845	drummond97using
84830	337032
84830	45960
84830	thomas00creating
85838	marquez00machine
87014	455961
87014	458208
87014	535887
87014	540501
87014	nodine99active
87928	298782
87928	376145
87928	454876
87928	455651
87928	455655
87928	456508
87928	460350
87928	511540
87928	amitay00incommonsense
87928	bailey01engineering
87928	bergmark02focused
87928	chen00websail
87928	cohn01missing
87928	craswell01effective
87928	davison99discoweb
87928	dhillon01coclustering
87928	dlrg02background
87928	guillaume02web
87928	ianni01intelligent
87928	jeh02simrank
87928	kosala00web
87928	kuo00web
87928	lam01overview
87928	levene01web
87928	menczer02topicdriven
87928	rocha00biologically
87928	terveen98evaluating
87928	terveen99constructing
88449	528932
89078	539922
89078	neumann99augmented
8922	460643
8922	509763
8922	brown98utility
8922	brown99active
8922	joseph01why
8922	nguyen00active
89384	groh99automated
8956	275630
8956	460958
8956	ghani00using
8956	ghani01combining
8956	rennie01improving
90208	pan00prosody
90507	527235
90507	528700
90507	529964
90507	cunningham01developing
90507	esteban01using
90507	he00comparative
90507	itskevitch01automatic
90507	marquez00machine
90507	nahm02text
90507	schohn00less
90601	90601
9105	196686
9105	300852
9105	karypis00concept
9105	zhao02criterion
91978	68623
91978	89879
91978	baral00reasoning
91978	degiacomo99incremental
91978	kennedy98anomaly
91978	kennedy99distributed
92649	185650
94069	210603
94069	343493
940	caropreso00statistical
940	chakrabarti98scalable
940	zavrel00information
94992	sachdev98exploration
94992	sachdev98spatial
9546	424127
9546	441191
9546	444471
9546	diao00toward
9546	finn01fact
9546	middleton02exploiting
9546	oyama01keyword
9546	pal02web
9576	312028
95786	haarslev99description
95810	mudgal00bilateral
95810	zunino01representing
95871	315336
95871	grahne01algebraic
95871	hammer99information
9619	dorohonceanu00novel
96518	233508
96518	erwig00querybytrace
9683	su00replicable
98111	107700
abberley99thisl	couvreur99speaker
abello99maximum	bomze99maximum
aberg01collection	520409
abiteboul01representing	448486
abiteboul98logical	meuss98dag
abiteboul98logical	tova99active
abowd00charting	cabri01engineering
abowd00classroom	rom00gaia
abraham00optimal	421280
accot97beyond	isokoski01model
acharya98active	22903
acharya98active	300584
acharya99selectivity	257648
acharya99selectivity	acharya99selectivity
adams99stable	251052
advani99integrating	mk00implementing
aggarwal01intelligent	535484
aggarwal01intelligent	chakrabarti02accelerated
aggarwal01intelligent	menczer02topicdriven
aggarwal01intelligent	pant02exploration
aggarwal01intelligent	srinivasan02web
agichtein01learning	476601
agichtein01learning	radev02probabilistic
agouris98intelligent	baltsavias00integrating
agrawal00athena	agrawal00athena
agrawal00athena	itskevitch01automatic
aguil00querying	barbosa01tox
aha91casebased	22187
aha91casebased	520593
aha91casebased	5234
aha91casebased	6875
aha91casebased	73259
aha91casebased	75123
aha91casebased	77029
aha91casebased	845
aha91casebased	dotsch96good
aha91casebased	globig95learning
aha91casebased	iglezakis00towards
aha91casebased	jantke93casebased
aha91casebased	jantke93types
aha91casebased	jantke94nonstandard
aha91casebased	jantke97necessity
aha91casebased	jantke97theoretical
aha91casebased	mair99investigation
aha91casebased	petrak95objectoriented
aha91casebased	racine97maintaining
aha91casebased	tammer96learning
aha91casebased	wess94casebased
aha97casebased	362539
aha97learning	iglezakis00towards
aha98feature	527235
aha98feature	528700
aha98feature	529964
aha98omnipresence	kaburlasos00learning
ahamad99scalable	tari00cache
aksoy98textural	47700
alferes98dynamic	sadri99computational
alferes98dynamic	sakama99updating
ali00incremental	440239
ali00incremental	griffiths01query
allen01towards	457229
allen99control	418446
allen99control	449668
almeida01analyzing	502499
amato98obprm	11805
amato98obprm	66638
amato98obprm	75402
amato98obprm	amato99probabilistic
amato98obprm	bohlin00path
amato98supporting	375693
ambite00flexible	ambite01fast
ambite00flexible	ambite01simplifying
ambite01simplifying	ambite01fast
ambite98ariadne	307463
ambite98ariadne	444362
ambite98ariadne	445103
ambite98ariadne	454034
ambite98ariadne	483730
ambite98ariadne	ashish98optimizing
ambite98ariadne	yang00shopping
ambroszkiewicz97model	ambroszkiewicz99agent
ambroszkiewicz98cooperation	ambroszkiewicz99agent
ambroszkiewicz98team	ambroszkiewicz99agent
amin01agentbased	amin02towards
amin99agentoriented	huget02desiderata
amiri00dynamic	534081
amiri00dynamic	bowman01hybrid
amiri00highly	amiri00dynamic
amitay98using	271585
amitay98using	davison00topical
amitay98using	haveliwala02evaluating
amyot00extension	292710
anastasi99reliable	anastasi99reliable
andersen00what	510049
andersson99intelligent	443805
ando03mostlyunsupervised	peng01automatic
andre98integrating	257460
andre98integrating	cassell01more
andre98integrating	decarolis00verbal
andre98integrating	kopp00knowledgebased
andre98integrating	poggi00eye
andre99integrating	418446
andre99integrating	klesen00exploiting
andre99integrating	prendinger01social
antoniou98normal	320482
aoki99realtime	485564
aoki99realtime	clarkson00recognizing
aoki99realtime	mayol00wearable
aoki99realtime	rungsarityotin00finding
appiani00multiagent	zini01caselp
arai01multiagent	532227
arai01multiagent	murray01specifying
arampatzis00evaluation	arampatzis00term
arampatzis00evaluation	lin01indexing
argamon98routing	finn02genre
arge99efficient	vitter99external
arisha99impact	385259
arisha99impact	443403
arisha99impact	dix00impact
arisha99impact	dix00multi
arisha99impact	dix01metaagent
arkin98cooperative	werger00ayllu
arleo00spatial	arleo99neuromimetic
armstrong99boticelli	12060
aron99efficient	kokku02halfpipe
artale01reasoning	453999
artale01reasoning	artale01temporal
artale01temporal	artale00expressivity
artale01temporal	bennett00combinations
artale01temporal	haarslev99description
artale01temporal	hodkinson99decidable
artale01temporal	sturm00tableau
asada00overview	hsu02genetic
asada98robocup	23381
asada98robocup	29551
asada98robocup	3602
asada98robocup	392483
asada98robocup	kitano97robocup
asada98robocup	picault00robots
asada98robocup	veloso98playing
ashish98optimizing	128773
ashri00paradigma	445235
aslam98static	298502
athnes00human	mertz00influence
athnes00human	mertz00pushing
attardi99theseus	375693
attardi99theseus	haveliwala02evaluating
aylett00applying	luck01conceptual
azuma99challenge	azuma99tracking
azuma99challenge	schndelbach01augurscope
azuma99tracking	auer00hybrid
baader98matching	baader98matching
bachpedersen98multidimensional	510071
bachpedersen98multidimensional	537391
baerentzen97learning	94992
baerentzen97learning	sachdev98exploration
bagnell01autonomous	532672
bagnell01autonomous	539420
bailey01analysis	bailey02eventconditionaction
bailey95active	8263
bailey95active	kotagiri01transaction
baker01heuristic	454312
baker01heuristic	455229
baker98distributional	300852
baker98distributional	380343
baker98distributional	collier99genia
baker98distributional	friedman01multivariate
baker98distributional	gotoh00language
baker98distributional	gotoh00topicbased
baker98distributional	karypis00concept
baker98distributional	popescul00automatic
baker98distributional	shankar00weight
baker98distributional	slonim00document
baker98distributional	slonim01power
baker98survey	252229
balch94communication	han99automated
balch94communication	michaud99managing
balch94communication	parker00current
balch94communication	scassellati99knowing
balke00applications	wagner01xmlbased
bandi98space	choi00randomized
bandi98space	choi01probabilistic
banko99generating	197022
banko99generating	goldstein99automatic
banko99generating	mittal99selecting
baral00reasoning	sadri99computational
baralis00algebraic	bailey01analysis
baralis00algebraic	bailey02eventconditionaction
barbosa01tox	shasha02algorithmics
bardram97plans	532291
bardram97plans	reddy01coordinating
baron99voxelbased	bentley99three
barros96business	70863
barros96business	82834
barros96business	barros97integrated
barros96business	barros97towards
barros97towards	edmond98achieving
bartoli01three	bartoli02nonlinear
barve99modeling	vitter99external
basili00language	410405
basin99reflective	486097
bassiliades00edevice	bassiliades01interbasekb
bastert01landscapes	flamm01barrier
basu01evaluating	nahm02text
bates98state	emmerich00software
bates98using	liebig99event
bates98using	saif01communication
bauer99infobeans	bauer00programming
bauer99trias	bauer00programming
baulier00datablitz	son02qos
baumgartner01supervised	461688
baxter01dab	low01simulated
beaudouin-lafon00instrumental	tandler01software
bechhofer01oiled	sure02ontoedit
becker99gripsee	schmidt00novel
bederson00jazz	441239
bederson00jazz	444471
bederson00jazz	446289
bederson00jazz	druin01designing
bederson95pad	444471
bederson95pad	combs99does
beeferman99statistical	mccallum00maximum
beetz98causal	25137
beigi97metaseek	192987
beigi97metaseek	291240
beigi97metaseek	305534
beigi97metaseek	420817
beigi97metaseek	78547
beigi97metaseek	benitez98contentbased
beigi97metaseek	kim00heterogeneous
beigi97metaseek	laaksonen99picsom
beigi97metaseek	rui99image
beigl00mediacups	450284
beigl00mediacups	gellersen00adding
beigl00mediacups	hupfeld00spatially
beigl00mediacups	schmidt01how
benerecetti97model	460784
benerecetti97model	hustadt00verification
benerecetti97model	wooldridge02model
benetti01sidesigner	455692
benetti01sidesigner	bergamaschi01mobile
beneventano00information	benetti01sidesigner
beneventano00information	gelati01agents
benford00designing	druin99role
benitez98contentbased	369356
benitez98contentbased	kim00heterogeneous
benitez98using	360736
benitez98using	glover99architecture
benitez98using	glover99recommending
benitez98using	hu01overview
bennett00combinations	dixon00resolutionbased
benoit98audiovisual	502274
benton98compiling	chothia01distributed
benzaken98static	spelt99theorem
bergamaschi98intelligent	bergamaschi98semantic
bergamaschi98intelligent	bergamaschi99intelligent
bergamaschi98intelligent	bergamaschi99semantic
bergamaschi99intelligent	459286
bergamaschi99intelligent	cal01accessing
bergamaschi99semantic	254597
bergamaschi99semantic	455692
bergamaschi99semantic	benetti01sidesigner
bergamaschi99semantic	beneventano00information
bergamaschi99semantic	bergamaschi01mobile
bergamaschi99semantic	bergamaschi99intelligent
bergamaschi99semantic	bernstein00panel
bergamaschi99semantic	bernstein00vision
bergamaschi99semantic	gelati01agents
bergamaschi99semantic	roddick00beyond
bergmark02collection	bergmark02focused
bernstein00data	bernstein00vision
bernstein00data	claypool01sangam
bernstein00panel	bernstein00data
bernstein00vision	bernstein00data
bernstein00vision	bernstein00panel
bernstein00vision	bernstein00vision
bertelsen99dynamics	bertelsen99augmenting
bertelsen99dynamics	nielsen00designing
bertino01measuring	bertino01measuring
bertino98definition	bertino98definition
bertino99approach	bertino01measuring
bertino99enhancing	bertino99enhancing
bettini01klava	bettini01xklaim
bettini99symbolic	wijsen99stringbased
beuster00mia	kushmerick02adaptive
bhalotia02keyword	bhalotia02keyword
bharat98improved	271585
bharat98improved	373513
bharat98improved	460350
bharat98improved	529556
bharat98improved	532128
bharat98improved	535484
bharat98improved	536016
bharat98improved	540380
bharat98improved	aggarwal01intelligent
bharat98improved	bergmark02collection
bharat98improved	bharat99comparison
bharat98improved	brandes01visual
bharat98improved	cohn01missing
bharat98improved	craswell01effective
bharat98improved	davison00topical
bharat98improved	davison99discoweb
bharat98improved	dean99finding
bharat98improved	dlrg02background
bharat98improved	dom99mining
bharat98improved	dwork01rank
bharat98improved	efe00shape
bharat98improved	flake02selforganization
bharat98improved	kosala00web
bharat98improved	lawrence00context
bharat98improved	lawrence99text
bharat98improved	leung01towards
bharat98improved	menczer01evaluating
bharat98improved	menczer02topicdriven
bharat98improved	ng01stable
bharat98improved	pant02exploration
bharat98improved	srinivasan02target
bharat98improved	srinivasan02web
bharat98improved	sun01world
bharat99comparison	502499
bihlmeyer98dlv	102637
bihlmeyer98dlv	536962
billard98experiments	dautenhahn99bringing
billard98experiments	dautenhahn99studying
billard98experiments	picault00robots
billinghurst98wearable	bauer99where
billinghurst98wearable	hollerer99exploring
billinghurst98wearable	hollerer99situated
billinghurst98wearable	randell00shopping
billinghurst98wearable	reitmayr01mobile
billinghurst98wearable	reitmayr01wearable
billinghurst98wearable	rungsarityotin00finding
billinghurst98wearable	schmalstieg00bridging
billsus00learning	youll00impulse
binder01design	joseph01why
bishop98gtm	13839
bishop98gtm	292524
bishop98gtm	5188
bishop98gtm	schuster98neural
bishop98gtm	smola01regularized
biskup00constraints	340855
biskup00constraints	biskup00decomposition
biskup00decomposition	340855
biskup00decomposition	biskup00constraints
bjrk00powerview	443805
bjrk00powerview	537127
black98probabilistic	sherrah00fusion
blockeel00executing	driessens01speeding
blockeel98topdown	507172
blockeel98topdown	blockeel00executing
blockeel98topdown	deraedt01three
blockeel98topdown	deraedt98three
blum01learning	peng01automatic
blum01learning	szummer02partially
bohlen00temporal	griffiths01query
bohlen00temporal	slivinskas00foundation
boley99document	300852
boley99document	380343
boley99document	492009
boley99document	dhillon01coclustering
boley99document	dhillon01concept
boley99document	karypis00concept
boley99document	shankar00weight
boley99document	zhao02criterion
boll99emp	arpinar00open
bollacker98citeseer	346889
bollacker98citeseer	526525
bollacker98citeseer	535484
bollacker98citeseer	54866
bollacker98citeseer	bollacker99system
bollacker98citeseer	chen00features
bollacker98citeseer	chen00websail
bollacker98citeseer	middleton01capturing
bollacker98citeseer	middleton02exploiting
bollacker99system	346889
bollacker99system	chen00features
bollacker99system	chen00websail
boloni99multiplane	palacz99isomorphism
bolotov99clausal	dixon00resolutionbased
bolotov99clausal	hustadt00verification
bomze99maximum	pelillo99continuousbased
boncz98flattening	369039
boncz98flattening	blok00top
boncz98flattening	florescu99performance
boncz98flattening	vanzwol99searching
bongard00legion	potter01heterogeneity
bonifati01pushing	bailey01analysis
bonifati01pushing	bailey02eventconditionaction
bonifati01warehousing	casati01improving
bonner98logic	23217
bonner98logic	bonner98state
bonner98logic	godfrey98integrity
bonner98logic	schuldt99transactions
bonnet98partial	307463
bonnet98partial	widom00wsqdsq
bonnet99query	272797
bonnet99query	bonnet00query
bonnet99query	heidemann01building
borchers00pattern	borchers00pattern
boros98how	gallwitz98erlangen
borrajo93bounded	518472
borrajo93bounded	veloso94learning
botchers96layout	540663
bowling01convergence	bowling01rational
bowling01rational	bowling01convergence
bowling01rational	bowling02multiagent
bowman99interaction	mundell99towards
bradford98performance	bradford99characterization
bradford98pruning	28307
bradford98pruning	32746
bradford98pruning	bradford98pruning
bradshaw97introduction	412941
bradshaw97introduction	helmer01automated
bradshaw97introduction	helmer01software
bradshaw97introduction	kurki99agents
bradshaw97introduction	lisetti00automatic
brafman98knowledge	boutilier01partialorder
brand00style	jenkins00primitivebased
brandt00antisocial	brandt01antisocial
brandt00antisocial	brandt01vicious
brandt00exploring	300232
brandt00exploring	brandt00exploring
brandt00exploring	brandt00task
brandt00task	brandt00antisocial
brandt00task	brandt01antisocial
brandt00task	brandt01cryptographic
brandt01cryptographic	brandt01antisocial
brandt01vicious	brandt01cryptographic
brass98semantics	wang00argumentationbased
brass99computation	382181
brass99computation	brass99equivalence
brass99computation	dix01metaagent
brass99equivalence	dix01metaagent
braumandl98evaluating	braumandl00functional
brazier01automated	501178
brazier01automated	brazier02agent
brazier02agent	501178
brazier02agent	531713
brazier99compositional	501178
brazier99compositional	castelfranchi99deliberate
brazier99compositional	jonker01temporal
brazier99compositional	jonker99multiagent
breazeal98regulating	johnson00affectively
bredin99economic	535112
bredin99economic	gomoluch01information
bredin99economic	kotz99mobile
brewington99mobile	493991
brewington99mobile	baek01cost
brewington99mobile	corradi01policy
brewington99mobile	gomoluch01information
brewington99mobile	gray01dagents
brewington99mobile	jain00comparison
brewington99mobile	uhrmacher00modeling
brewington99mobile	wilson01framework
brin98anatomy	117999
brin98anatomy	128239
brin98anatomy	165504
brin98anatomy	1894
brin98anatomy	206655
brin98anatomy	271585
brin98anatomy	279508
brin98anatomy	284454
brin98anatomy	319653
brin98anatomy	323867
brin98anatomy	346889
brin98anatomy	362175
brin98anatomy	373513
brin98anatomy	376145
brin98anatomy	452308
brin98anatomy	454190
brin98anatomy	455651
brin98anatomy	455655
brin98anatomy	455752
brin98anatomy	455785
brin98anatomy	460350
brin98anatomy	472783
brin98anatomy	476601
brin98anatomy	478775
brin98anatomy	500641
brin98anatomy	509713
brin98anatomy	517801
brin98anatomy	520488
brin98anatomy	527578
brin98anatomy	528932
brin98anatomy	529556
brin98anatomy	532128
brin98anatomy	534078
brin98anatomy	536016
brin98anatomy	537134
brin98anatomy	540380
brin98anatomy	agichtein01learning
brin98anatomy	amitay00incommonsense
brin98anatomy	amitay98using
brin98anatomy	bailey01engineering
brin98anatomy	bergmark02collection
brin98anatomy	bergmark02focused
brin98anatomy	bhalotia02keyword
brin98anatomy	brandes01visual
brin98anatomy	brin98what
brin98anatomy	buyukkokten99exploiting
brin98anatomy	chen00features
brin98anatomy	chen00websail
brin98anatomy	cho00synchronizing
brin98anatomy	clarke01exploiting
brin98anatomy	cleary00generating
brin98anatomy	cohn01missing
brin98anatomy	craswell01effective
brin98anatomy	davison00topical
brin98anatomy	davison99discoweb
brin98anatomy	dean99finding
brin98anatomy	diao00toward
brin98anatomy	dimitrova02web
brin98anatomy	dlrg02background
brin98anatomy	dom99mining
brin98anatomy	dwork01rank
brin98anatomy	efe00shape
brin98anatomy	flake02selforganization
brin98anatomy	funkhouser02search
brin98anatomy	glover02using
brin98anatomy	godbole01document
brin98anatomy	haveliwala02evaluating
brin98anatomy	hirai99webbase
brin98anatomy	hu01overview
brin98anatomy	kim00using
brin98anatomy	kobayashi00information
brin98anatomy	kobayashi99information
brin98anatomy	kosala00web
brin98anatomy	kruschwitz01exploiting
brin98anatomy	lam01overview
brin98anatomy	lawrence00context
brin98anatomy	lawrence98context
brin98anatomy	lawrence99searching
brin98anatomy	lawrence99text
brin98anatomy	lempel01picashow
brin98anatomy	leung01towards
brin98anatomy	levene01web
brin98anatomy	lin02discovering
brin98anatomy	mann01validating
brin98anatomy	mcgowan02who
brin98anatomy	menczer02topicdriven
brin98anatomy	najork01breadthfirst
brin98anatomy	najork01highperformance
brin98anatomy	page98pagerank
brin98anatomy	pal02web
brin98anatomy	pant02exploration
brin98anatomy	park01analysis
brin98anatomy	schmidt01xml
brin98anatomy	shkapenyuk01design
brin98anatomy	singhal01case
brin98anatomy	soundalgekar01internet
brin98anatomy	srinivasan02target
brin98anatomy	thies02searching
brin98anatomy	yu99methodology
brin98what	488525
brin98what	brandes01visual
broekstra02enabling	handschuh02authoring
broekstra02enabling	stevens01oiling
brown01switch	guestrin02algorithmdirected
brown98iadea	brown99active
brown98utility	509763
brown98utility	8922
brown98utility	brown99active
brown98utility	luo02hybrid
brown98utility	nguyen00active
brown99active	509763
brown99active	nguyen00active
bruckner01managing	510071
bruderlin97hierarchical	115390
bruderlin97hierarchical	kadobayashi98seamless
brumitt00better	peters02using
bruni00algebraic	bruni01two
bruno01stholes	bruno01stholes
bruno02evaluating	441654
brusilovsky98adaptive	milicevic00socratenon
bruyninckx00autonomous	443654
bryson00architectures	bryson00hypothesis
bryson00architectures	bryson01modularity
bryson00crossparadigm	bryson00architectures
bryson00crossparadigm	bryson00hypothesis
bryson00crossparadigm	bryson01modularity
bryson00making	bryson01modularity
bryson00study	bryson00crossparadigm
bryson00study	bryson00making
bryson00study	bryson01modularity
bryson01modularity	wermter01emergent
buckinghamshum00scholonto	obitko01ontologies
bui99invariant	park01analysis
buneman98path	2056
buneman98path	232670
buneman98path	232896
buneman98path	337690
buneman98path	448486
buneman98path	55643
buneman98path	amer-yahia00boundingschemas
buneman98path	buneman98equality
buneman98path	shasha02algorithmics
burke01salticus	dlrg02background
burkhard99bdi	490051
burnett00exception	burnett01forms
busetta99jack	399430
busetta99jack	467024
busetta99jack	531754
busetta99jack	amin99agentoriented
busetta99jack	bush01styx
busetta99jack	giunchiglia01tropos
busetta99jack	huget02desiderata
busetta99jack	winikoff01simplifying
busi00expressiveness	333040
butz00augmenting	485564
butz01algorithmic	538003
buyukkokten00seeing	528220
buyukkokten00seeing	kaljuvee01efficient
buyukkokten99exploiting	284454
cabri00mars	445235
cabri00mars	449211
cabri00mars	450055
cabri00mars	452225
cabri00mars	498960
cabri00mars	bergamaschi01mobile
cabri00mars	cabri01engineering
cabri00mars	ciancarini02coordination
cabri00mars	devedzic01knowledge
cabri00mars	schimkat01maintaining
cabri00mars	zambonelli01organisational
cabri00xml	ciancarini02coordination
cabri00xml	papadopoulos00models
cabri01engineering	448769
cabri01engineering	452225
cabri01engineering	ciancarini02coordination
cabri01engineering	zambonelli01emergence
cabri98reactive	71059
cabri98reactive	bettini01klava
cacheda01superimposing	528932
cachin99computationally	beimel99oneway
cadoli98survey	prendinger00hyper
cal01accessing	458600
cal02expressive	495550
callan99automatic	206655
callan99automatic	267965
callan99automatic	279508
callan99automatic	375424
callan99automatic	376145
callan99automatic	455651
callan99automatic	492009
callan99automatic	craswell00server
callan99automatic	green01sdlip
callan99automatic	ipeirotis01probe
callan99automatic	liu98statistical
callan99automatic	nottelmann01mind
callan99automatic	wu01towards
calvanese00containment	317766
calvanese01description	wache01ontologybased
calvanese99unifying	453999
calvanese99unifying	454077
calvanese99unifying	458600
calvanese99unifying	artale00expressivity
calvanese99unifying	artale01reasoning
calvanese99unifying	artale01temporal
calvanese99unifying	artale02temporal
calvanese99unifying	franconi00general
camacho00multiagent	camacho01mapweb
camacho00travelplan	camacho01mapweb
camerer00ewa	ho01economic
cantu-paz00using	cantu-paz00combining
caragea01analysis	wermter01emergent
carbonell98report	kosala00web
cardie93using	348716
cardie93using	74980
cardie93using	aha97learning
cardie93using	aha98feature
cardie93using	aha98omnipresence
cardie93using	cardie97improving
cardie93using	haynes96learning
cardie93using	howe97examining
cardie93using	inza99feature
cardie93using	marquez00machine
cardie97improving	aha98feature
cardie97improving	aha98omnipresence
cardie97improving	maloof99machine
cardie99guest	marquez00machine
carr01conceptual	kalfoglou01integration
carreras01hybrid	532672
carreras01hybrid	533604
carreras01hybrid	539420
carro99concurrency	sadri99computational
carson99blobworld	337032
carson99blobworld	45960
carson99blobworld	533789
carson99blobworld	536579
carson99blobworld	thomas00creating
carvalho00hybrid	carvalho00genetic
carver00methodology	484682
carver00methodology	ragsdale00adaptation
casati01improving	bonifati01warehousing
casillas00improving	casillas01different
casillas00methodology	casillas01different
cassell00more	cassell00nudge
cassell00nudge	418446
cassell00nudge	506993
cassell01more	cassell02mack
cassell01more	stocky02conveying
cassell02mack	stocky02conveying
cassell99fully	444527
cassell99requirements	295196
castelfranchi99deliberate	brazier99compositional
castelfranchi99deliberate	dignum00towards
ceska01generating	ceska01generating
cetintemel00selfadaptive	wagner01xmlbased
chagas98learning	527187
chagas98learning	530219
chakrabarti01integrating	chakrabarti02accelerated
chakrabarti01integrating	dlrg02background
chakrabarti01integrating	lin02discovering
chakrabarti02accelerated	535484
chakrabarti98automatic	271585
chakrabarti98automatic	284454
chakrabarti98automatic	346889
chakrabarti98automatic	460350
chakrabarti98automatic	509713
chakrabarti98automatic	532128
chakrabarti98automatic	536016
chakrabarti98automatic	540380
chakrabarti98automatic	aggarwal01intelligent
chakrabarti98automatic	attardi99theseus
chakrabarti98automatic	bergmark02collection
chakrabarti98automatic	bharat98improved
chakrabarti98automatic	bharat99comparison
chakrabarti98automatic	brandes01visual
chakrabarti98automatic	buyukkokten99exploiting
chakrabarti98automatic	chakrabarti02accelerated
chakrabarti98automatic	chen00features
chakrabarti98automatic	chen00websail
chakrabarti98automatic	davison00topical
chakrabarti98automatic	davison99discoweb
chakrabarti98automatic	dean99finding
chakrabarti98automatic	dlrg02background
chakrabarti98automatic	dom99mining
chakrabarti98automatic	efe00shape
chakrabarti98automatic	haveliwala02evaluating
chakrabarti98automatic	kobayashi00information
chakrabarti98automatic	kobayashi99information
chakrabarti98automatic	kruschwitz01exploiting
chakrabarti98automatic	lawrence00context
chakrabarti98automatic	lempel01picashow
chakrabarti98automatic	menczer99adaptive
chakrabarti98automatic	modha00clustering
chakrabarti98automatic	pant02exploration
chakrabarti98automatic	santini01query
chakrabarti98automatic	sun01world
chalmers98order	128239
chamberlin00quilt	448486
chamberlin00quilt	502516
chamberlin00quilt	bonifati01pushing
chamberlin00quilt	chien01ecient
chamberlin00quilt	christophides00community
chamberlin00quilt	galanis01following
chamberlin00quilt	ives00adaptive
chamberlin00quilt	jiang02path
chamberlin00quilt	li01indexing
chamberlin00quilt	nambiar01benchmarking
chamberlin00quilt	schmidt01xml
chamberlin00quilt	zhang01supporting
chan98approximate	34291
chan98approximate	maneewongvatana99analysis
chan98toward	34341
chan98toward	45542
chan98toward	domingos99metacost
chan98toward	prodromidis99comparative
chan98toward	smith00neural
chan99possible	godfrey98integrity
chang98data	kim00heterogeneous
chang98global	376145
chang99approximate	chang99approximate
chang99approximate	green01sdlip
chang99automatic	chiueh99charm
chaudhri98okbc	bechhofer01oiled
chaudhri98okbc	labrou99interoperability
chaudhri98okbc	mcguinness00conceptual
chaudhri98okbc	stevens01oiling
chen00algebraic	272797
chen00features	346889
chen00niagaracq	455426
chen00niagaracq	bonifati01pushing
chen00niagaracq	faensen01hermes
chen00niagaracq	galanis01following
chen00niagaracq	ives00adaptive
chen00niagaracq	llirbat01filtering
chen00niagaracq	madden01fjording
chen00websail	346889
chen00websail	492009
chen00websail	chen00features
chen01txnwrap	chen01detection
chen01txnwrap	zhang01dyda
chen98webmate	346630
chen98webmate	509763
chen98webmate	537581
chen98webmate	9105
chen98webmate	esteban01using
chen98webmate	mcgowan02who
chen98webmate	nguyen00active
chen98webmate	pagonis99evolving
chen98webmate	sycara98context
chen98webmate	widyantoro99dynamic
chen99dna	crutchfield99evolutionary
chen99dynamic	papadopoulos00models
chen99introducing	128910
cheverst00developing	374208
cheverst00developing	schndelbach01augurscope
chien00comparative	486074
chien00comparative	502516
chien00comparative	506324
chien00comparative	chien00version
chien00version	502516
chien00version	chien00comparative
chien00version	chien00version
chien00version	chien01ecient
chien00version	chien01efficient
chien01efficient	486074
chien01efficient	506324
chien01efficient	chien01efficient
chirkova00linearly	halevy00theory
chirkova00linearly	li01minimizing
[truncated: 2,732 more rows]
