# Supplementary material for: An improved multi-view attention network inspired by coupled P system for node classification
Source: PLoS One. 2022 Apr 28;17(4):e0267565. doi: 10.1371/journal.pone.0267565 (PMC9049499; doi:10.1371/journal.pone.0267565)
Supplement: S1 File — (ZIP) [file pone.0267565.s002.zip › S2/PPI/ppi-G.json]

{"directed": false, "graph": {}, "nodes": [{"test": false, "id": 0, "val": false}, {"test": false, "id": 1, "val": false}, {"test": false, "id": 2, "val": false}, {"test": false, "id": 3, "val": false}, {"test": false, "id": 4, "val": false}, {"test": false, "id": 5, "val": false}, {"test": false, "id": 6, "val": false}, {"test": false, "id": 7, "val": false}, {"test": false, "id": 8, "val": false}, {"test": false, "id": 9, "val": false}, {"test": false, "id": 10, "val": false}, {"test": false, "id": 11, "val": false}, {"test": false, "id": 12, "val": false}, {"test": false, "id": 13, "val": false}, {"test": false, "id": 14, "val": false}, {"test": false, "id": 15, "val": false}, {"test": false, "id": 16, "val": false}, {"test": false, "id": 17, "val": false}, {"test": false, "id": 18, "val": false}, {"test": false, "id": 19, "val": false}, {"test": false, "id": 20, "val": false}, {"test": false, "id": 21, "val": false}, {"test": false, "id": 22, "val": false}, {"test": false, "id": 23, "val": false}, {"test": false, "id": 24, "val": false}, {"test": false, "id": 25, "val": false}, {"test": false, "id": 26, "val": false}, {"test": false, "id": 27, "val": false}, {"test": false, "id": 28, "val": false}, {"test": false, "id": 29, "val": false}, {"test": false, "id": 30, "val": false}, {"test": false, "id": 31, "val": false}, {"test": false, "id": 32, "val": false}, {"test": false, "id": 33, "val": false}, {"test": false, "id": 34, "val": false}, {"test": false, "id": 35, "val": false}, {"test": false, "id": 36, "val": false}, {"test": false, "id": 37, "val": false}, {"test": false, "id": 38, "val": false}, {"test": false, "id": 39, "val": false}, {"test": false, "id": 40, "val": false}, {"test": false, "id": 41, "val": false}, {"test": false, "id": 42, "val": false}, {"test": false, "id": 43, "val": false}, {"test": false, "id": 44, "val": false}, {"test": false, "id": 45, "val": false}, {"test": false, "id": 46, "val": false}, {"test": false, "id": 47, "val": false}, {"test": false, "id": 48, "val": false}, {"test": false, "id": 49, "val": false}, {"test": false, "id": 50, "val": false}, {"test": false, "id": 51, "val": false}, {"test": false, "id": 52, "val": false}, {"test": false, "id": 53, "val": false}, {"test": false, "id": 54, "val": false}, {"test": false, "id": 55, "val": false}, {"test": false, "id": 56, "val": false}, {"test": false, "id": 57, "val": false}, {"test": false, "id": 58, "val": false}, {"test": false, "id": 59, "val": false}, {"test": false, "id": 60, "val": false}, {"test": false, "id": 61, "val": false}, {"test": false, "id": 62, "val": false}, {"test": false, "id": 63, "val": false}, {"test": false, "id": 64, "val": false}, {"test": false, "id": 65, "val": false}, {"test": false, "id": 66, "val": false}, {"test": false, "id": 67, "val": false}, {"test": false, "id": 68, "val": false}, {"test": false, "id": 69, "val": false}, {"test": false, "id": 70, "val": false}, {"test": false, "id": 71, "val": false}, {"test": false, "id": 72, "val": false}, {"test": false, "id": 73, "val": false}, {"test": false, "id": 74, "val": false}, {"test": false, "id": 75, "val": false}, {"test": false, "id": 76, "val": false}, {"test": false, "id": 77, "val": false}, {"test": false, "id": 78, "val": false}, {"test": false, "id": 79, "val": false}, {"test": false, "id": 80, "val": false}, {"test": false, "id": 81, "val": false}, {"test": false, "id": 82, "val": false}, {"test": false, "id": 83, "val": false}, {"test": false, "id": 84, "val": false}, {"test": false, "id": 85, "val": false}, {"test": false, "id": 86, "val": false}, {"test": false, "id": 87, "val": false}, {"test": false, "id": 88, "val": false}, {"test": false, "id": 89, "val": false}, {"test": false, "id": 90, "val": false}, {"test": false, "id": 91, "val": false}, {"test": false, "id": 92, "val": false}, {"test": false, "id": 93, "val": false}, {"test": false, "id": 94, "val": false}, {"test": false, "id": 95, "val": false}, {"test": false, "id": 96, "val": false}, {"test": false, "id": 97, "val": false}, {"test": false, "id": 98, "val": false}, {"test": false, "id": 99, "val": false}, {"test": false, "id": 100, "val": false}, {"test": false, "id": 101, "val": false}, {"test": false, "id": 102, "val": false}, {"test": false, "id": 103, "val": false}, {"test": false, "id": 104, "val": false}, {"test": false, "id": 105, "val": false}, {"test": false, "id": 106, "val": false}, {"test": false, "id": 107, "val": false}, {"test": false, "id": 108, "val": false}, {"test": false, "id": 109, "val": false}, {"test": false, "id": 110, "val": false}, {"test": false, "id": 111, "val": false}, {"test": false, "id": 112, "val": false}, {"test": false, "id": 113, "val": false}, {"test": false, "id": 114, "val": false}, {"test": false, "id": 115, "val": false}, {"test": false, "id": 116, "val": false}, {"test": false, "id": 117, "val": false}, {"test": false, "id": 118, "val": false}, {"test": false, "id": 119, "val": false}, {"test": false, "id": 120, "val": false}, {"test": false, "id": 121, "val": false}, {"test": false, "id": 122, "val": false}, {"test": false, "id": 123, "val": false}, {"test": false, "id": 124, "val": false}, {"test": false, "id": 125, "val": false}, {"test": false, "id": 126, "val": false}, {"test": false, "id": 127, "val": false}, {"test": false, "id": 128, "val": false}, {"test": false, "id": 129, "val": false}, {"test": false, "id": 130, "val": false}, {"test": false, "id": 131, "val": false}, {"test": false, "id": 132, "val": false}, {"test": false, "id": 133, "val": false}, {"test": false, "id": 134, "val": false}, {"test": false, "id": 135, "val": false}, {"test": false, "id": 136, "val": false}, {"test": false, "id": 137, "val": false}, {"test": false, "id": 138, "val": false}, {"test": false, "id": 139, "val": false}, {"test": false, "id": 140, "val": false}, {"test": false, "id": 141, "val": false}, {"test": false, "id": 142, "val": false}, {"test": false, "id": 143, "val": false}, {"test": false, "id": 144, "val": false}, {"test": false, "id": 145, "val": false}, {"test": false, "id": 146, "val": false}, {"test": false, "id": 147, "val": false}, {"test": false, "id": 148, "val": false}, {"test": false, "id": 149, "val": false}, {"test": false, "id": 150, "val": false}, {"test": false, "id": 151, "val": false}, {"test": false, "id": 152, "val": false}, {"test": false, "id": 153, "val": false}, {"test": false, "id": 154, "val": false}, {"test": false, "id": 155, "val": false}, {"test": false, "id": 156, "val": false}, {"test": false, "id": 157, "val": false}, {"test": false, "id": 158, "val": false}, {"test": false, "id": 159, "val": false}, {"test": false, "id": 160, "val": false}, {"test": false, "id": 161, "val": false}, {"test": false, "id": 162, "val": false}, {"test": false, "id": 163, "val": false}, {"test": false, "id": 164, "val": false}, {"test": false, "id": 165, "val": false}, {"test": false, "id": 166, "val": false}, {"test": false, "id": 167, "val": false}, {"test": false, "id": 168, "val": false}, {"test": false, "id": 169, "val": false}, {"test": false, "id": 170, "val": false}, {"test": false, "id": 171, "val": false}, {"test": false, "id": 172, "val": false}, {"test": false, "id": 173, "val": false}, {"test": false, "id": 174, "val": false}, {"test": false, "id": 175, "val": false}, {"test": false, "id": 176, "val": false}, {"test": false, "id": 177, "val": false}, {"test": false, "id": 178, "val": false}, {"test": false, "id": 179, "val": false}, {"test": false, "id": 180, "val": false}, {"test": false, "id": 181, "val": false}, {"test": false, "id": 182, "val": false}, {"test": false, "id": 183, "val": false}, {"test": false, "id": 184, "val": false}, {"test": false, "id": 185, "val": false}, {"test": false, "id": 186, "val": false}, {"test": false, "id": 187, "val": false}, {"test": false, "id": 188, "val": false}, {"test": false, "id": 189, "val": false}, {"test": false, "id": 190, "val": false}, {"test": false, "id": 191, "val": false}, {"test": false, "id": 192, "val": false}, {"test": false, "id": 193, "val": false}, {"test": false, "id": 194, "val": false}, {"test": false, "id": 195, "val": false}, {"test": false, "id": 196, "val": false}, {"test": false, "id": 197, "val": false}, {"test": false, "id": 198, "val": false}, {"test": false, "id": 199, "val": false}, {"test": false, "id": 200, "val": false}, {"test": false, "id": 201, "val": false}, {"test": false, "id": 202, "val": false}, {"test": false, "id": 203, "val": false}, {"test": false, "id": 204, "val": false}, {"test": false, "id": 205, "val": false}, {"test": false, "id": 206, "val": false}, {"test": false, "id": 207, "val": false}, {"test": false, "id": 208, "val": false}, {"test": false, "id": 209, "val": false}, {"test": false, "id": 210, "val": false}, {"test": false, "id": 211, "val": false}, {"test": false, "id": 212, "val": false}, {"test": false, "id": 213, "val": false}, {"test": false, "id": 214, "val": false}, {"test": false, "id": 215, "val": false}, {"test": false, "id": 216, "val": false}, {"test": false, "id": 217, "val": false}, {"test": false, "id": 218, "val": false}, {"test": false, "id": 219, "val": false}, {"test": false, "id": 220, "val": false}, {"test": false, "id": 221, "val": false}, {"test": false, "id": 222, "val": false}, {"test": false, "id": 223, "val": false}, {"test": false, "id": 224, "val": false}, {"test": false, "id": 225, "val": false}, {"test": false, "id": 226, "val": false}, {"test": false, "id": 227, "val": false}, {"test": false, "id": 228, "val": false}, {"test": false, "id": 229, "val": false}, {"test": false, "id": 230, "val": false}, {"test": false, "id": 231, "val": false}, {"test": false, "id": 232, "val": false}, {"test": false, "id": 233, "val": false}, {"test": false, "id": 234, "val": false}, {"test": false, "id": 235, "val": false}, {"test": false, "id": 236, "val": false}, {"test": false, "id": 237, "val": false}, {"test": false, "id": 238, "val": false}, {"test": false, "id": 239, "val": false}, {"test": false, "id": 240, "val": false}, {"test": false, "id": 241, "val": false}, {"test": false, "id": 242, "val": false}, {"test": false, "id": 243, "val": false}, {"test": false, "id": 244, "val": false}, {"test": false, "id": 245, "val": false}, {"test": false, "id": 246, "val": false}, {"test": false, "id": 247, "val": false}, {"test": false, "id": 248, "val": false}, {"test": false, "id": 249, "val": false}, {"test": false, "id": 250, "val": false}, {"test": false, "id": 251, "val": false}, {"test": false, "id": 252, "val": false}, {"test": false, "id": 253, "val": false}, {"test": false, "id": 254, "val": false}, {"test": false, "id": 255, "val": false}, {"test": false, "id": 256, "val": false}, {"test": false, "id": 257, "val": false}, {"test": false, "id": 258, "val": false}, {"test": false, "id": 259, "val": false}, {"test": false, "id": 260, "val": false}, {"test": false, "id": 261, "val": false}, {"test": false, "id": 262, "val": false}, {"test": false, "id": 263, "val": false}, {"test": false, "id": 264, "val": false}, {"test": false, "id": 265, "val": false}, {"test": false, "id": 266, "val": false}, {"test": false, "id": 267, "val": false}, {"test": false, "id": 268, "val": false}, {"test": false, "id": 269, "val": false}, {"test": false, "id": 270, "val": false}, {"test": false, "id": 271, "val": false}, {"test": false, "id": 272, "val": false}, {"test": false, "id": 273, "val": false}, {"test": false, "id": 274, "val": false}, {"test": false, "id": 275, "val": false}, {"test": false, "id": 276, "val": false}, {"test": false, "id": 277, "val": false}, {"test": false, "id": 278, "val": false}, {"test": false, "id": 279, "val": false}, {"test": false, "id": 280, "val": false}, {"test": false, "id": 281, "val": false}, {"test": false, "id": 282, "val": false}, {"test": false, "id": 283, "val": false}, {"test": false, "id": 284, "val": false}, {"test": false, "id": 285, "val": false}, {"test": false, "id": 286, "val": false}, {"test": false, "id": 287, "val": false}, {"test": false, "id": 288, "val": false}, {"test": false, "id": 289, "val": false}, {"test": false, "id": 290, "val": false}, {"test": false, "id": 291, "val": false}, {"test": false, "id": 292, "val": false}, {"test": false, "id": 293, "val": false}, {"test": false, "id": 294, "val": false}, {"test": false, "id": 295, "val": false}, {"test": false, "id": 296, "val": false}, {"test": false, "id": 297, "val": false}, {"test": false, "id": 298, "val": false}, {"test": false, "id": 299, "val": false}, {"test": false, "id": 300, "val": false}, {"test": false, "id": 301, "val": false}, {"test": false, "id": 302, "val": false}, {"test": false, "id": 303, "val": false}, {"test": false, "id": 304, "val": false}, {"test": false, "id": 305, "val": false}, {"test": false, "id": 306, "val": false}, {"test": false, "id": 307, "val": false}, {"test": false, "id": 308, "val": false}, {"test": false, "id": 309, "val": false}, {"test": false, "id": 310, "val": false}, {"test": false, "id": 311, "val": false}, {"test": false, "id": 312, "val": false}, {"test": false, "id": 313, "val": false}, {"test": false, "id": 314, "val": false}, {"test": false, "id": 315, "val": false}, {"test": false, "id": 316, "val": false}, {"test": false, "id": 317, "val": false}, {"test": false, "id": 318, "val": false}, {"test": false, "id": 319, "val": false}, {"test": false, "id": 320, "val": false}, {"test": false, "id": 321, "val": false}, {"test": false, "id": 322, "val": false}, {"test": false, "id": 323, "val": false}, {"test": false, "id": 324, "val": false}, {"test": false, "id": 325, "val": false}, {"test": false, "id": 326, "val": false}, {"test": false, "id": 327, "val": false}, {"test": false, "id": 328, "val": false}, {"test": false, "id": 329, "val": false}, {"test": false, "id": 330, "val": false}, {"test": false, "id": 331, "val": false}, {"test": false, "id": 332, "val": false}, {"test": false, "id": 333, "val": false}, {"test": false, "id": 334, "val": false}, {"test": false, "id": 335, "val": false}, {"test": false, "id": 336, "val": false}, {"test": false, "id": 337, "val": false}, {"test": false, "id": 338, "val": false}, {"test": false, "id": 339, "val": false}, {"test": false, "id": 340, "val": false}, {"test": false, "id": 341, "val": false}, {"test": false, "id": 342, "val": false}, {"test": false, "id": 343, "val": false}, {"test": false, "id": 344, "val": false}, {"test": false, "id": 345, "val": false}, {"test": false, "id": 346, "val": false}, {"test": false, "id": 347, "val": false}, {"test": false, "id": 348, "val": false}, {"test": false, "id": 349, "val": false}, {"test": false, "id": 350, "val": false}, {"test": false, "id": 351, "val": false}, {"test": false, "id": 352, "val": false}, {"test": false, "id": 353, "val": false}, {"test": false, "id": 354, "val": false}, {"test": false, "id": 355, "val": false}, {"test": false, "id": 356, "val": false}, {"test": false, "id": 357, "val": false}, {"test": false, "id": 358, "val": false}, {"test": false, "id": 359, "val": false}, {"test": false, "id": 360, "val": false}, {"test": false, "id": 361, "val": false}, {"test": false, "id": 362, "val": false}, {"test": false, "id": 363, "val": false}, {"test": false, "id": 364, "val": false}, {"test": false, "id": 365, "val": false}, {"test": false, "id": 366, "val": false}, {"test": false, "id": 367, "val": false}, {"test": false, "id": 368, "val": false}, {"test": false, "id": 369, "val": false}, {"test": false, "id": 370, "val": false}, {"test": false, "id": 371, "val": false}, {"test": false, "id": 372, "val": false}, {"test": false, "id": 373, "val": false}, {"test": false, "id": 374, "val": false}, {"test": false, "id": 375, "val": false}, {"test": false, "id": 376, "val": false}, {"test": false, "id": 377, "val": false}, {"test": false, "id": 378, "val": false}, {"test": false, "id": 379, "val": false}, {"test": false, "id": 380, "val": false}, {"test": false, "id": 381, "val": false}, {"test": false, "id": 382, "val": false}, {"test": false, "id": 383, "val": false}, {"test": false, "id": 384, "val": false}, {"test": false, "id": 385, "val": false}, {"test": false, "id": 386, "val": false}, {"test": false, "id": 387, "val": false}, {"test": false, "id": 388, "val": false}, {"test": false, "id": 389, "val": false}, {"test": false, "id": 390, "val": false}, {"test": false, "id": 391, "val": false}, {"test": false, "id": 392, "val": false}, {"test": false, "id": 393, "val": false}, {"test": false, "id": 394, "val": false}, {"test": false, "id": 395, "val": false}, {"test": false, "id": 396, "val": false}, {"test": false, "id": 397, "val": false}, {"test": false, "id": 398, "val": false}, {"test": false, "id": 399, "val": false}, {"test": false, "id": 400, "val": false}, {"test": false, "id": 401, "val": false}, {"test": false, "id": 402, "val": false}, {"test": false, "id": 403, "val": false}, {"test": false, "id": 404, "val": false}, {"test": false, "id": 405, "val": false}, {"test": false, "id": 406, "val": false}, {"test": false, "id": 407, "val": false}, {"test": false, "id": 408, "val": false}, {"test": false, "id": 409, "val": false}, {"test": false, "id": 410, "val": false}, {"test": false, "id": 411, "val": false}, {"test": false, "id": 412, "val": false}, {"test": false, "id": 413, "val": false}, {"test": false, "id": 414, "val": false}, {"test": false, "id": 415, "val": false}, {"test": false, "id": 416, "val": false}, {"test": false, "id": 417, "val": false}, {"test": false, "id": 418, "val": false}, {"test": false, "id": 419, "val": false}, {"test": false, "id": 420, "val": false}, {"test": false, "id": 421, "val": false}, {"test": false, "id": 422, "val": false}, {"test": false, "id": 423, "val": false}, {"test": false, "id": 424, "val": false}, {"test": false, "id": 425, "val": false}, {"test": false, "id": 426, "val": false}, {"test": false, "id": 427, "val": false}, {"test": false, "id": 428, "val": false}, {"test": false, "id": 429, "val": false}, {"test": false, "id": 430, "val": false}, {"test": false, "id": 431, "val": false}, {"test": false, "id": 432, "val": false}, {"test": false, "id": 433, "val": false}, {"test": false, "id": 434, "val": false}, {"test": false, "id": 435, "val": false}, {"test": false, "id": 436, "val": false}, {"test": false, "id": 437, "val": false}, {"test": false, "id": 438, "val": false}, {"test": false, "id": 439, "val": false}, {"test": false, "id": 440, "val": false}, {"test": false, "id": 441, "val": false}, {"test": false, "id": 442, "val": false}, {"test": false, "id": 443, "val": false}, {"test": false, "id": 444, "val": false}, {"test": false, "id": 445, "val": false}, {"test": false, "id": 446, "val": false}, {"test": false, "id": 447, "val": false}, {"test": false, "id": 448, "val": false}, {"test": false, "id": 449, "val": false}, {"test": false, "id": 450, "val": false}, {"test": false, "id": 451, "val": false}, {"test": false, "id": 452, "val": false}, {"test": false, "id": 453, "val": false}, {"test": false, "id": 454, "val": false}, {"test": false, "id": 455, "val": false}, {"test": false, "id": 456, "val": false}, {"test": false, "id": 457, "val": false}, {"test": false, "id": 458, "val": false}, {"test": false, "id": 459, "val": false}, {"test": false, "id": 460, "val": false}, {"test": false, "id": 461, "val": false}, {"test": false, "id": 462, "val": false}, {"test": false, "id": 463, "val": false}, {"test": false, "id": 464, "val": false}, {"test": false, "id": 465, "val": false}, {"test": false, "id": 466, "val": false}, {"test": false, "id": 467, "val": false}, {"test": false, "id": 468, "val": false}, {"test": false, "id": 469, "val": false}, {"test": false, "id": 470, "val": false}, {"test": false, "id": 471, "val": false}, {"test": false, "id": 472, "val": false}, {"test": false, "id": 473, "val": false}, {"test": false, "id": 474, "val": false}, {"test": false, "id": 475, "val": false}, {"test": false, "id": 476, "val": false}, {"test": false, "id": 477, "val": false}, {"test": false, "id": 478, "val": false}, {"test": false, "id": 479, "val": false}, {"test": false, "id": 480, "val": false}, {"test": false, "id": 481, "val": false}, {"test": false, "id": 482, "val": false}, {"test": false, "id": 483, "val": false}, {"test": false, "id": 484, "val": false}, {"test": false, "id": 485, "val": false}, {"test": false, "id": 486, "val": false}, {"test": false, "id": 487, "val": false}, {"test": false, "id": 488, "val": false}, {"test": false, "id": 489, "val": false}, {"test": false, "id": 490, "val": false}, {"test": false, "id": 491, "val": false}, {"test": false, "id": 492, "val": false}, {"test": false, "id": 493, "val": false}, {"test": false, "id": 494, "val": false}, {"test": false, "id": 495, "val": false}, {"test": false, "id": 496, "val": false}, {"test": false, "id": 497, "val": false}, {"test": false, "id": 498, "val": false}, {"test": false, "id": 499, "val": false}, {"test": false, "id": 500, "val": false}, {"test": false, "id": 501, "val": false}, {"test": false, "id": 502, "val": false}, {"test": false, "id": 503, "val": false}, {"test": false, "id": 504, "val": false}, {"test": false, "id": 505, "val": false}, {"test": false, "id": 506, "val": false}, {"test": false, "id": 507, "val": false}, {"test": false, "id": 508, "val": false}, {"test": false, "id": 509, "val": false}, {"test": false, "id": 510, "val": false}, {"test": false, "id": 511, "val": false}, {"test": false, "id": 512, "val": false}, {"test": false, "id": 513, "val": false}, {"test": false, "id": 514, "val": false}, {"test": false, "id": 515, "val": false}, {"test": false, "id": 516, "val": false}, {"test": false, "id": 517, "val": false}, {"test": false, "id": 518, "val": false}, {"test": false, "id": 519, "val": false}, {"test": false, "id": 520, "val": false}, {"test": false, "id": 521, "val": false}, {"test": false, "id": 522, "val": false}, {"test": false, "id": 523, "val": false}, {"test": false, "id": 524, "val": false}, {"test": false, "id": 525, "val": false}, {"test": false, "id": 526, "val": false}, {"test": false, "id": 527, "val": false}, {"test": false, "id": 528, "val": false}, {"test": false, "id": 529, "val": false}, {"test": false, "id": 530, "val": false}, {"test": false, "id": 531, "val": false}, {"test": false, "id": 532, "val": false}, {"test": false, "id": 533, "val": false}, {"test": false, "id": 534, "val": false}, {"test": false, "id": 535, "val": false}, {"test": false, "id": 536, "val": false}, {"test": false, "id": 537, "val": false}, {"test": false, "id": 538, "val": false}, {"test": false, "id": 539, "val": false}, {"test": false, "id": 540, "val": false}, {"test": false, "id": 541, "val": false}, {"test": false, "id": 542, "val": false}, {"test": false, "id": 543, "val": false}, {"test": false, "id": 544, "val": false}, {"test": false, "id": 545, "val": false}, {"test": false, "id": 546, "val": false}, {"test": false, "id": 547, "val": false}, {"test": false, "id": 548, "val": false}, {"test": false, "id": 549, "val": false}, {"test": false, "id": 550, "val": false}, {"test": false, "id": 551, "val": false}, {"test": false, "id": 552, "val": false}, {"test": false, "id": 553, "val": false}, {"test": false, "id": 554, "val": false}, {"test": false, "id": 555, "val": false}, {"test": false, "id": 556, "val": false}, {"test": false, "id": 557, "val": false}, {"test": false, "id": 558, "val": false}, {"test": false, "id": 559, "val": false}, {"test": false, "id": 560, "val": false}, {"test": false, "id": 561, "val": false}, {"test": false, "id": 562, "val": false}, {"test": false, "id": 563, "val": false}, {"test": false, "id": 564, "val": false}, {"test": false, "id": 565, "val": false}, {"test": false, "id": 566, "val": false}, {"test": false, "id": 567, "val": false}, {"test": false, "id": 568, "val": false}, {"test": false, "id": 569, "val": false}, {"test": false, "id": 570, "val": false}, {"test": false, "id": 571, "val": false}, {"test": false, "id": 572, "val": false}, {"test": false, "id": 573, "val": false}, {"test": false, "id": 574, "val": false}, {"test": false, "id": 575, "val": false}, {"test": false, "id": 576, "val": false}, {"test": false, "id": 577, "val": false}, {"test": false, "id": 578, "val": false}, {"test": false, "id": 579, "val": false}, {"test": false, "id": 580, "val": false}, {"test": false, "id": 581, "val": false}, {"test": false, "id": 582, "val": false}, {"test": false, "id": 583, "val": false}, {"test": false, "id": 584, "val": false}, {"test": false, "id": 585, "val": false}, {"test": false, "id": 586, "val": false}, {"test": false, "id": 587, "val": false}, {"test": false, "id": 588, "val": false}, {"test": false, "id": 589, "val": false}, {"test": false, "id": 590, "val": false}, {"test": false, "id": 591, "val": false}, {"test": false, "id": 592, "val": false}, {"test": false, "id": 593, "val": false}, {"test": false, "id": 594, "val": false}, {"test": false, "id": 595, "val": false}, {"test": false, "id": 596, "val": false}, {"test": false, "id": 597, "val": false}, {"test": false, "id": 598, "val": false}, {"test": false, "id": 599, "val": false}, {"test": false, "id": 600, "val": false}, {"test": false, "id": 601, "val": false}, {"test": false, "id": 602, "val": false}, {"test": false, "id": 603, "val": false}, {"test": false, "id": 604, "val": false}, {"test": false, "id": 605, "val": false}, {"test": false, "id": 606, "val": false}, {"test": false, "id": 607, "val": false}, {"test": false, "id": 608, "val": false}, {"test": false, "id": 609, "val": false}, {"test": false, "id": 610, "val": false}, {"test": false, "id": 611, "val": false}, {"test": false, "id": 612, "val": false}, {"test": false, "id": 613, "val": false}, {"test": false, "id": 614, "val": false}, {"test": false, "id": 615, "val": false}, {"test": false, "id": 616, "val": false}, {"test": false, "id": 617, "val": false}, {"test": false, "id": 618, "val": false}, {"test": false, "id": 619, "val": false}, {"test": false, "id": 620, "val": false}, {"test": false, "id": 621, "val": false}, {"test": false, "id": 622, "val": false}, {"test": false, "id": 623, "val": false}, {"test": false, "id": 624, "val": false}, {"test": false, "id": 625, "val": false}, {"test": false, "id": 626, "val": false}, {"test": false, "id": 627, "val": false}, {"test": false, "id": 628, "val": false}, {"test": false, "id": 629, "val": false}, {"test": false, "id": 630, "val": false}, {"test": false, "id": 631, "val": false}, {"test": false, "id": 632, "val": false}, {"test": false, "id": 633, "val": false}, {"test": false, "id": 634, "val": false}, {"test": false, "id": 635, "val": false}, {"test": false, "id": 636, "val": false}, {"test": false, "id": 637, "val": false}, {"test": false, "id": 638, "val": false}, {"test": false, "id": 639, "val": false}, {"test": false, "id": 640, "val": false}, {"test": false, "id": 641, "val": false}, {"test": false, "id": 642, "val": false}, {"test": false, "id": 643, "val": false}, {"test": false, "id": 644, "val": false}, {"test": false, "id": 645, "val": false}, {"test": false, "id": 646, "val": false}, {"test": false, "id": 647, "val": false}, {"test": false, "id": 648, "val": false}, {"test": false, "id": 649, "val": false}, {"test": false, "id": 650, "val": false}, {"test": false, "id": 651, "val": false}, {"test": false, "id": 652, "val": false}, {"test": false, "id": 653, "val": false}, {"test": false, "id": 654, "val": false}, {"test": false, "id": 655, "val": false}, {"test": false, "id": 656, "val": false}, {"test": false, "id": 657, "val": false}, {"test": false, "id": 658, "val": false}, {"test": false, "id": 659, "val": false}, {"test": false, "id": 660, "val": false}, {"test": false, "id": 661, "val": false}, {"test": false, "id": 662, "val": false}, {"test": false, "id": 663, "val": false}, {"test": false, "id": 664, "val": false}, {"test": false, "id": 665, "val": false}, {"test": false, "id": 666, "val": false}, {"test": false, "id": 667, "val": false}, {"test": false, "id": 668, "val": false}, {"test": false, "id": 669, "val": false}, {"test": false, "id": 670, "val": false}, {"test": false, "id": 671, "val": false}, {"test": false, "id": 672, "val": false}, {"test": false, "id": 673, "val": false}, {"test": false, "id": 674, "val": false}, {"test": false, "id": 675, "val": false}, {"test": false, "id": 676, "val": false}, {"test": false, "id": 677, "val": false}, {"test": false, "id": 678, "val": false}, {"test": false, "id": 679, "val": false}, {"test": false, "id": 680, "val": false}, {"test": false, "id": 681, "val": false}, {"test": false, "id": 682, "val": false}, {"test": false, "id": 683, "val": false}, {"test": false, "id": 684, "val": false}, {"test": false, "id": 685, "val": false}, {"test": false, "id": 686, "val": false}, {"test": false, "id": 687, "val": false}, {"test": false, "id": 688, "val": false}, {"test": false, "id": 689, "val": false}, {"test": false, "id": 690, "val": false}, {"test": false, "id": 691, "val": false}, {"test": false, "id": 692, "val": false}, {"test": false, "id": 693, "val": false}, {"test": false, "id": 694, "val": false}, {"test": false, "id": 695, "val": false}, {"test": false, "id": 696, "val": false}, {"test": false, "id": 697, "val": false}, {"test": false, "id": 698, "val": false}, {"test": false, "id": 699, "val": false}, {"test": false, "id": 700, "val": false}, {"test": false, "id": 701, "val": false}, {"test": false, "id": 702, "val": false}, {"test": false, "id": 703, "val": false}, {"test": false, "id": 704, "val": false}, {"test": false, "id": 705, "val": false}, {"test": false, "id": 706, "val": false}, {"test": false, "id": 707, "val": false}, {"test": false, "id": 708, "val": false}, {"test": false, "id": 709, "val": false}, {"test": false, "id": 710, "val": false}, {"test": false, "id": 711, "val": false}, {"test": false, "id": 712, "val": false}, {"test": false, "id": 713, "val": false}, {"test": false, "id": 714, "val": false}, {"test": false, "id": 715, "val": false}, {"test": false, "id": 716, "val": false}, {"test": false, "id": 717, "val": false}, {"test": false, "id": 718, "val": false}, {"test": false, "id": 719, "val": false}, {"test": false, "id": 720, "val": false}, {"test": false, "id": 721, "val": false}, {"test": false, "id": 722, "val": false}, {"test": false, "id": 723, "val": false}, {"test": false, "id": 724, "val": false}, {"test": false, "id": 725, "val": false}, {"test": false, "id": 726, "val": false}, {"test": false, "id": 727, "val": false}, {"test": false, "id": 728, "val": false}, {"test": false, "id": 729, "val": false}, {"test": false, "id": 730, "val": false}, {"test": false, "id": 731, "val": false}, {"test": false, "id": 732, "val": false}, {"test": false, "id": 733, "val": false}, {"test": false, "id": 734, "val": false}, {"test": false, "id": 735, "val": false}, {"test": false, "id": 736, "val": false}, {"test": false, "id": 737, "val": false}, {"test": false, "id": 738, "val": false}, {"test": false, "id": 739, "val": false}, {"test": false, "id": 740, "val": false}, {"test": false, "id": 741, "val": false}, {"test": false, "id": 742, "val": false}, {"test": false, "id": 743, "val": false}, {"test": false, "id": 744, "val": false}, {"test": false, "id": 745, "val": false}, {"test": false, "id": 746, "val": false}, {"test": false, "id": 747, "val": false}, {"test": false, "id": 748, "val": false}, {"test": false, "id": 749, "val": false}, {"test": false, "id": 750, "val": false}, {"test": false, "id": 751, "val": false}, {"test": false, "id": 752, "val": false}, {"test": false, "id": 753, "val": false}, {"test": false, "id": 754, "val": false}, {"test": false, "id": 755, "val": false}, {"test": false, "id": 756, "val": false}, {"test": false, "id": 757, "val": false}, {"test": false, "id": 758, "val": false}, {"test": false, "id": 759, "val": false}, {"test": false, "id": 760, "val": false}, {"test": false, "id": 761, "val": false}, {"test": false, "id": 762, "val": false}, {"test": false, "id": 763, "val": false}, {"test": false, "id": 764, "val": false}, {"test": false, "id": 765, "val": false}, {"test": false, "id": 766, "val": false}, {"test": false, "id": 767, "val": false}, {"test": false, "id": 768, "val": false}, {"test": false, "id": 769, "val": false}, {"test": false, "id": 770, "val": false}, {"test": false, "id": 771, "val": false}, {"test": false, "id": 772, "val": false}, {"test": false, "id": 773, "val": false}, {"test": false, "id": 774, "val": false}, {"test": false, "id": 775, "val": false}, {"test": false, "id": 776, "val": false}, {"test": false, "id": 777, "val": false}, {"test": false, "id": 778, "val": false}, {"test": false, "id": 779, "val": false}, {"test": false, "id": 780, "val": false}, {"test": false, "id": 781, "val": false}, {"test": false, "id": 782, "val": false}, {"test": false, "id": 783, "val": false}, {"test": false, "id": 784, "val": false}, {"test": false, "id": 785, "val": false}, {"test": false, "id": 786, "val": false}, {"test": false, "id": 787, "val": false}, {"test": false, "id": 788, "val": false}, {"test": false, "id": 789, "val": false}, {"test": false, "id": 790, "val": false}, {"test": false, "id": 791, "val": false}, {"test": false, "id": 792, "val": false}, {"test": false, "id": 793, "val": false}, {"test": false, "id": 794, "val": false}, {"test": false, "id": 795, "val": false}, {"test": false, "id": 796, "val": false}, {"test": false, "id": 797, "val": false}, {"test": false, "id": 798, "val": false}, {"test": false, "id": 799, "val": false}, {"test": false, "id": 800, "val": false}, {"test": false, "id": 801, "val": false}, {"test": false, "id": 802, "val": false}, {"test": false, "id": 803, "val": false}, {"test": false, "id": 804, "val": false}, {"test": false, "id": 805, "val": false}, {"test": false, "id": 806, "val": false}, {"test": false, "id": 807, "val": false}, {"test": false, "id": 808, "val": false}, {"test": false, "id": 809, "val": false}, {"test": false, "id": 810, "val": false}, {"test": false, "id": 811, "val": false}, {"test": false, "id": 812, "val": false}, {"test": false, "id": 813, "val": false}, {"test": false, "id": 814, "val": false}, {"test": false, "id": 815, "val": false}, {"test": false, "id": 816, "val": false}, {"test": false, "id": 817, "val": false}, {"test": false, "id": 818, "val": false}, {"test": false, "id": 819, "val": false}, {"test": false, "id": 820, "val": false}, {"test": false, "id": 821, "val": false}, {"test": false, "id": 822, "val": false}, {"test": false, "id": 823, "val": false}, {"test": false, "id": 824, "val": false}, {"test": false, "id": 825, "val": false}, {"test": false, "id": 826, "val": false}, {"test": false, "id": 827, "val": false}, {"test": false, "id": 828, "val": false}, {"test": false, "id": 829, "val": false}, {"test": false, "id": 830, "val": false}, {"test": false, "id": 831, "val": false}, {"test": false, "id": 832, "val": false}, {"test": false, "id": 833, "val": false}, {"test": false, "id": 834, "val": false}, {"test": false, "id": 835, "val": false}, {"test": false, "id": 836, "val": false}, {"test": false, "id": 837, "val": false}, {"test": false, "id": 838, "val": false}, {"test": false, "id": 839, "val": false}, {"test": false, "id": 840, "val": false}, {"test": false, "id": 841, "val": false}, {"test": false, "id": 842, "val": false}, {"test": false, "id": 843, "val": false}, {"test": false, "id": 844, "val": false}, {"test": false, "id": 845, "val": false}, {"test": false, "id": 846, "val": false}, {"test": false, "id": 847, "val": false}, {"test": false, "id": 848, "val": false}, {"test": false, "id": 849, "val": false}, {"test": false, "id": 850, "val": false}, {"test": false, "id": 851, "val": false}, {"test": false, "id": 852, "val": false}, {"test": false, "id": 853, "val": false}, {"test": false, "id": 854, "val": false}, {"test": false, "id": 855, "val": false}, {"test": false, "id": 856, "val": false}, {"test": false, "id": 857, "val": false}, {"test": false, "id": 858, "val": false}, {"test": false, "id": 859, "val": false}, {"test": false, "id": 860, "val": false}, {"test": false, "id": 861, "val": false}, {"test": false, "id": 862, "val": false}, {"test": false, "id": 863, "val": false}, {"test": false, "id": 864, "val": false}, {"test": false, "id": 865, "val": false}, {"test": false, "id": 866, "val": false}, {"test": false, "id": 867, "val": false}, {"test": false, "id": 868, "val": false}, {"test": false, "id": 869, "val": false}, {"test": false, "id": 870, "val": false}, {"test": false, "id": 871, "val": false}, {"test": false, "id": 872, "val": false}, {"test": false, "id": 873, "val": false}, {"test": false, "id": 874, "val": false}, {"test": false, "id": 875, "val": false}, {"test": false, "id": 876, "val": false}, {"test": false, "id": 877, "val": false}, {"test": false, "id": 878, "val": false}, {"test": false, "id": 879, "val": false}, {"test": false, "id": 880, "val": false}, {"test": false, "id": 881, "val": false}, {"test": false, "id": 882, "val": false}, {"test": false, "id": 883, "val": false}, {"test": false, "id": 884, "val": false}, {"test": false, "id": 885, "val": false}, {"test": false, "id": 886, "val": false}, {"test": false, "id": 887, "val": false}, {"test": false, "id": 888, "val": false}, {"test": false, "id": 889, "val": false}, {"test": false, "id": 890, "val": false}, {"test": false, "id": 891, "val": false}, {"test": false, "id": 892, "val": false}, {"test": false, "id": 893, "val": false}, {"test": false, "id": 894, "val": false}, {"test": false, "id": 895, "val": false}, {"test": false, "id": 896, "val": false}, {"test": false, "id": 897, "val": false}, {"test": false, "id": 898, "val": false}, {"test": false, "id": 899, "val": false}, {"test": false, "id": 900, "val": false}, {"test": false, "id": 901, "val": false}, {"test": false, "id": 902, "val": false}, {"test": false, "id": 903, "val": false}, {"test": false, "id": 904, "val": false}, {"test": false, "id": 905, "val": false}, {"test": false, "id": 906, "val": false}, {"test": false, "id": 907, "val": false}, {"test": false, "id": 908, "val": false}, {"test": false, "id": 909, "val": false}, {"test": false, "id": 910, "val": false}, {"test": false, "id": 911, "val": false}, {"test": false, "id": 912, "val": false}, {"test": false, "id": 913, "val": false}, {"test": false, "id": 914, "val": false}, {"test": false, "id": 915, "val": false}, {"test": false, "id": 916, "val": false}, {"test": false, "id": 917, "val": false}, {"test": false, "id": 918, "val": false}, {"test": false, "id": 919, "val": false}, {"test": false, "id": 920, "val": false}, {"test": false, "id": 921, "val": false}, {"test": false, "id": 922, "val": false}, {"test": false, "id": 923, "val": false}, {"test": false, "id": 924, "val": false}, {"test": false, "id": 925, "val": false}, {"test": false, "id": 926, "val": false}, {"test": false, "id": 927, "val": false}, {"test": false, "id": 928, "val": false}, {"test": false, "id": 929, "val": false}, {"test": false, "id": 930, "val": false}, {"test": false, "id": 931, "val": false}, {"test": false, "id": 932, "val": false}, {"test": false, "id": 933, "val": false}, {"test": false, "id": 934, "val": false}, {"test": false, "id": 935, "val": false}, {"test": false, "id": 936, "val": false}, {"test": false, "id": 937, "val": false}, {"test": false, "id": 938, "val": false}, {"test": false, "id": 939, "val": false}, {"test": false, "id": 940, "val": false}, {"test": false, "id": 941, "val": false}, {"test": false, "id": 942, "val": false}, {"test": false, "id": 943, "val": false}, {"test": false, "id": 944, "val": false}, {"test": false, "id": 945, "val": false}, {"test": false, "id": 946, "val": false}, {"test": false, "id": 947, "val": false}, {"test": false, "id": 948, "val": false}, {"test": false, "id": 949, "val": false}, {"test": false, "id": 950, "val": false}, {"test": false, "id": 951, "val": false}, {"test": false, "id": 952, "val": false}, {"test": false, "id": 953, "val": false}, {"test": false, "id": 954, "val": false}, {"test": false, "id": 955, "val": false}, {"test": false, "id": 956, "val": false}, {"test": false, "id": 957, "val": false}, {"test": false, "id": 958, "val": false}, {"test": false, "id": 959, "val": false}, {"test": false, "id": 960, "val": false}, {"test": false, "id": 961, "val": false}, {"test": false, "id": 962, "val": false}, {"test": false, "id": 963, "val": false}, {"test": false, "id": 964, "val": false}, {"test": false, "id": 965, "val": false}, {"test": false, "id": 966, "val": false}, {"test": false, "id": 967, "val": false}, {"test": false, "id": 968, "val": false}, {"test": false, "id": 969, "val": false}, {"test": false, "id": 970, "val": false}, {"test": false, "id": 971, "val": false}, {"test": false, "id": 972, "val": false}, {"test": false, "id": 973, "val": false}, {"test": false, "id": 974, "val": false}, {"test": false, "id": 975, "val": false}, {"test": false, "id": 976, "val": false}, {"test": false, "id": 977, "val": false}, {"test": false, "id": 978, "val": false}, {"test": false, "id": 979, "val": false}, {"test": false, "id": 980, "val": false}, {"test": false, "id": 981, "val": false}, {"test": false, "id": 982, "val": false}, {"test": false, "id": 983, "val": false}, {"test": false, "id": 984, "val": false}, {"test": false, "id": 985, "val": false}, {"test": false, "id": 986, "val": false}, {"test": false, "id": 987, "val": false}, {"test": false, "id": 988, "val": false}, {"test": false, "id": 989, "val": false}, {"test": false, "id": 990, "val": false}, {"test": false, "id": 991, "val": false}, {"test": false, "id": 992, "val": false}, {"test": false, "id": 993, "val": false}, {"test": false, "id": 994, "val": false}, {"test": false, "id": 995, "val": false}, {"test": false, "id": 996, "val": false}, {"test": false, "id": 997, "val": false}, {"test": false, "id": 998, "val": false}, {"test": false, "id": 999, "val": false}, {"test": false, "id": 1000, "val": false}, {"test": false, "id": 1001, "val": false}, {"test": false, "id": 1002, "val": false}, {"test": false, "id": 1003, "val": false}, {"test": false, "id": 1004, "val": false}, {"test": false, "id": 1005, "val": false}, {"test": false, "id": 1006, "val": false}, {"test": false, "id": 1007, "val": false}, {"test": false, "id": 1008, "val": false}, {"test": false, "id": 1009, "val": false}, {"test": false, "id": 1010, "val": false}, {"test": false, "id": 1011, "val": false}, {"test": false, "id": 1012, "val": false}, {"test": false, "id": 1013, "val": false}, {"test": false, "id": 1014, "val": false}, {"test": false, "id": 1015, "val": false}, {"test": false, "id": 1016, "val": false}, {"test": false, "id": 1017, "val": false}, {"test": false, "id": 1018, "val": false}, {"test": false, "id": 1019, "val": false}, {"test": false, "id": 1020, "val": false}, {"test": false, "id": 1021, "val": false}, {"test": false, "id": 1022, "val": false}, {"test": false, "id": 1023, "val": false}, {"test": false, "id": 1024, "val": false}, {"test": false, "id": 1025, "val": false}, {"test": false, "id": 1026, "val": false}, {"test": false, "id": 1027, "val": false}, {"test": false, "id": 1028, "val": false}, {"test": false, "id": 1029, "val": false}, {"test": false, "id": 1030, "val": false}, {"test": false, "id": 1031, "val": false}, {"test": false, "id": 1032, "val": false}, {"test": false, "id": 1033, "val": false}, {"test": false, "id": 1034, "val": false}, {"test": false, "id": 1035, "val": false}, {"test": false, "id": 1036, "val": false}, {"test": false, "id": 1037, "val": false}, {"test": false, "id": 1038, "val": false}, {"test": false, "id": 1039, "val": false}, {"test": false, "id": 1040, "val": false}, {"test": false, "id": 1041, "val": false}, {"test": false, "id": 1042, "val": false}, {"test": false, "id": 1043, "val": false}, {"test": false, "id": 1044, "val": false}, {"test": false, "id": 1045, "val": false}, {"test": false, "id": 1046, "val": false}, {"test": false, "id": 1047, "val": false}, {"test": false, "id": 1048, "val": false}, {"test": false, "id": 1049, "val": false}, {"test": false, "id": 1050, "val": false}, {"test": false, "id": 1051, "val": false}, {"test": false, "id": 1052, "val": false}, {"test": false, "id": 1053, "val": false}, {"test": false, "id": 1054, "val": false}, {"test": false, "id": 1055, "val": false}, {"test": false, "id": 1056, "val": false}, {"test": false, "id": 1057, "val": false}, {"test": false, "id": 1058, "val": false}, {"test": false, "id": 1059, "val": false}, {"test": false, "id": 1060, "val": false}, {"test": false, "id": 1061, "val": false}, {"test": false, "id": 1062, "val": false}, {"test": false, "id": 1063, "val": false}, {"test": false, "id": 1064, "val": false}, {"test": false, "id": 1065, "val": false}, {"test": false, "id": 1066, "val": false}, {"test": false, "id": 1067, "val": false}, {"test": false, "id": 1068, "val": false}, {"test": false, "id": 1069, "val": false}, {"test": false, "id": 1070, "val": false}, {"test": false, "id": 1071, "val": false}, {"test": false, "id": 1072, "val": false}, {"test": false, "id": 1073, "val": false}, {"test": false, "id": 1074, "val": false}, {"test": false, "id": 1075, "val": false}, {"test": false, "id": 1076, "val": false}, {"test": false, "id": 1077, "val": false}, {"test": false, "id": 1078, "val": false}, {"test": false, "id": 1079, "val": false}, {"test": false, "id": 1080, "val": false}, {"test": false, "id": 1081, "val": false}, {"test": false, "id": 1082, "val": false}, {"test": false, "id": 1083, "val": false}, {"test": false, "id": 1084, "val": false}, {"test": false, "id": 1085, "val": false}, {"test": false, "id": 1086, "val": false}, {"test": false, "id": 1087, "val": false}, {"test": false, "id": 1088, "val": false}, {"test": false, "id": 1089, "val": false}, {"test": false, "id": 1090, "val": false}, {"test": false, "id": 1091, "val": false}, {"test": false, "id": 1092, "val": false}, {"test": false, "id": 1093, "val": false}, {"test": false, "id": 1094, "val": false}, {"test": false, "id": 1095, "val": false}, {"test": false, "id": 1096, "val": false}, {"test": false, "id": 1097, "val": false}, {"test": false, "id": 1098, "val": false}, {"test": false, "id": 1099, "val": false}, {"test": false, "id": 1100, "val": false}, {"test": false, "id": 1101, "val": false}, {"test": false, "id": 1102, "val": false}, {"test": false, "id": 1103, "val": false}, {"test": false, "id": 1104, "val": false}, {"test": false, "id": 1105, "val": false}, {"test": false, "id": 1106, "val": false}, {"test": false, "id": 1107, "val": false}, {"test": false, "id": 1108, "val": false}, {"test": false, "id": 1109, "val": false}, {"test": false, "id": 1110, "val": false}, {"test": false, "id": 1111, "val": false}, {"test": false, "id": 1112, "val": false}, {"test": false, "id": 1113, "val": false}, {"test": false, "id": 1114, "val": false}, {"test": false, "id": 1115, "val": false}, {"test": false, "id": 1116, "val": false}, {"test": false, "id": 1117, "val": false}, {"test": false, "id": 1118, "val": false}, {"test": false, "id": 1119, "val": false}, {"test": false, "id": 1120, "val": false}, {"test": false, "id": 1121, "val": false}, {"test": false, "id": 1122, "val": false}, {"test": false, "id": 1123, "val": false}, {"test": false, "id": 1124, "val": false}, {"test": false, "id": 1125, "val": false}, {"test": false, "id": 1126, "val": false}, {"test": false, "id": 1127, "val": false}, {"test": false, "id": 1128, "val": false}, {"test": false, "id": 1129, "val": false}, {"test": false, "id": 1130, "val": false}, {"test": false, "id": 1131, "val": false}, {"test": false, "id": 1132, "val": false}, {"test": false, "id": 1133, "val": false}, {"test": false, "id": 1134, "val": false}, {"test": false, "id": 1135, "val": false}, {"test": false, "id": 1136, "val": false}, {"test": false, "id": 1137, "val": false}, {"test": false, "id": 1138, "val": false}, {"test": false, "id": 1139, "val": false}, {"test": false, "id": 1140, "val": false}, {"test": false, "id": 1141, "val": false}, {"test": false, "id": 1142, "val": false}, {"test": false, "id": 1143, "val": false}, {"test": false, "id": 1144, "val": false}, {"test": false, "id": 1145, "val": false}, {"test": false, "id": 1146, "val": false}, {"test": false, "id": 1147, "val": false}, {"test": false, "id": 1148, "val": false}, {"test": false, "id": 1149, "val": false}, {"test": false, "id": 1150, "val": false}, {"test": false, "id": 1151, "val": false}, {"test": false, "id": 1152, "val": false}, {"test": false, "id": 1153, "val": false}, {"test": false, "id": 1154, "val": false}, {"test": false, "id": 1155, "val": false}, {"test": false, "id": 1156, "val": false}, {"test": false, "id": 1157, "val": false}, {"test": false, "id": 1158, "val": false}, {"test": false, "id": 1159, "val": false}, {"test": false, "id": 1160, "val": false}, {"test": false, "id": 1161, "val": false}, {"test": false, "id": 1162, "val": false}, {"test": false, "id": 1163, "val": false}, {"test": false, "id": 1164, "val": false}, {"test": false, "id": 1165, "val": false}, {"test": false, "id": 1166, "val": false}, {"test": false, "id": 1167, "val": false}, {"test": false, "id": 1168, "val": false}, {"test": false, "id": 1169, "val": false}, {"test": false, "id": 1170, "val": false}, {"test": false, "id": 1171, "val": false}, {"test": false, "id": 1172, "val": false}, {"test": false, "id": 1173, "val": false}, {"test": false, "id": 1174, "val": false}, {"test": false, "id": 1175, "val": false}, {"test": false, "id": 1176, "val": false}, {"test": false, "id": 1177, "val": false}, {"test": false, "id": 1178, "val": false}, {"test": false, "id": 1179, "val": false}, {"test": false, "id": 1180, "val": false}, {"test": false, "id": 1181, "val": false}, {"test": false, "id": 1182, "val": false}, {"test": false, "id": 1183, "val": false}, {"test": false, "id": 1184, "val": false}, {"test": false, "id": 1185, "val": false}, {"test": false, "id": 1186, "val": false}, {"test": false, "id": 1187, "val": false}, {"test": false, "id": 1188, "val": false}, {"test": false, "id": 1189, "val": false}, {"test": false, "id": 1190, "val": false}, {"test": false, "id": 1191, "val": false}, {"test": false, "id": 1192, "val": false}, {"test": false, "id": 1193, "val": false}, {"test": false, "id": 1194, "val": false}, {"test": false, "id": 1195, "val": false}, {"test": false, "id": 1196, "val": false}, {"test": false, "id": 1197, "val": false}, {"test": false, "id": 1198, "val": false}, {"test": false, "id": 1199, "val": false}, {"test": false, "id": 1200, "val": false}, {"test": false, "id": 1201, "val": false}, {"test": false, "id": 1202, "val": false}, {"test": false, "id": 1203, "val": false}, {"test": false, "id": 1204, "val": false}, {"test": false, "id": 1205, "val": false}, {"test": false, "id": 1206, "val": false}, {"test": false, "id": 1207, "val": false}, {"test": false, "id": 1208, "val": false}, {"test": false, "id": 1209, "val": false}, {"test": false, "id": 1210, "val": false}, {"test": false, "id": 1211, "val": false}, {"test": false, "id": 1212, "val": false}, {"test": false, "id": 1213, "val": false}, {"test": false, "id": 1214, "val": false}, {"test": false, "id": 1215, "val": false}, {"test": false, "id": 1216, "val": false}, {"test": false, "id": 1217, "val": false}, {"test": false, "id": 1218, "val": false}, {"test": false, "id": 1219, "val": false}, {"test": false, "id": 1220, "val": false}, {"test": false, "id": 1221, "val": false}, {"test": false, "id": 1222, "val": false}, {"test": false, "id": 1223, "val": false}, {"test": false, "id": 1224, "val": false}, {"test": false, "id": 1225, "val": false}, {"test": false, "id": 1226, "val": false}, {"test": false, "id": 1227, "val": false}, {"test": false, "id": 1228, "val": false}, {"test": false, "id": 1229, "val": false}, {"test": false, "id": 1230, "val": false}, {"test": false, "id": 1231, "val": false}, {"test": false, "id": 1232, "val": false}, {"test": false, "id": 1233, "val": false}, {"test": false, "id": 1234, "val": false}, {"test": false, "id": 1235, "val": false}, {"test": false, "id": 1236, "val": false}, {"test": false, "id": 1237, "val": false}, {"test": false, "id": 1238, "val": false}, {"test": false, "id": 1239, "val": false}, {"test": false, "id": 1240, "val": false}, {"test": false, "id": 1241, "val": false}, {"test": false, "id": 1242, "val": false}, {"test": false, "id": 1243, "val": false}, {"test": false, "id": 1244, "val": false}, {"test": false, "id": 1245, "val": false}, {"test": false, "id": 1246, "val": false}, {"test": false, "id": 1247, "val": false}, {"test": false, "id": 1248, "val": false}, {"test": false, "id": 1249, "val": false}, {"test": false, "id": 1250, "val": false}, {"test": false, "id": 1251, "val": false}, {"test": false, "id": 1252, "val": false}, {"test": false, "id": 1253, "val": false}, {"test": false, "id": 1254, "val": false}, {"test": false, "id": 1255, "val": false}, {"test": false, "id": 1256, "val": false}, {"test": false, "id": 1257, "val": false}, {"test": false, "id": 1258, "val": false}, {"test": false, "id": 1259, "val": false}, {"test": false, "id": 1260, "val": false}, {"test": false, "id": 1261, "val": false}, {"test": false, "id": 1262, "val": false}, {"test": false, "id": 1263, "val": false}, {"test": false, "id": 1264, "val": false}, {"test": false, "id": 1265, "val": false}, {"test": false, "id": 1266, "val": false}, {"test": false, "id": 1267, "val": false}, {"test": false, "id": 1268, "val": false}, {"test": false, "id": 1269, "val": false}, {"test": false, "id": 1270, "val": false}, {"test": false, "id": 1271, "val": false}, {"test": false, "id": 1272, "val": false}, {"test": false, "id": 1273, "val": false}, {"test": false, "id": 1274, "val": false}, {"test": false, "id": 1275, "val": false}, {"test": false, "id": 1276, "val": false}, {"test": false, "id": 1277, "val": false}, {"test": false, "id": 1278, "val": false}, {"test": false, "id": 1279, "val": false}, {"test": false, "id": 1280, "val": false}, {"test": false, "id": 1281, "val": false}, {"test": false, "id": 1282, "val": false}, {"test": false, "id": 1283, "val": false}, {"test": false, "id": 1284, "val": false}, {"test": false, "id": 1285, "val": false}, {"test": false, "id": 1286, "val": false}, {"test": false, "id": 1287, "val": false}, {"test": false, "id": 1288, "val": false}, {"test": false, "id": 1289, "val": false}, {"test": false, "id": 1290, "val": false}, {"test": false, "id": 1291, "val": false}, {"test": false, "id": 1292, "val": false}, {"test": false, "id": 1293, "val": false}, {"test": false, "id": 1294, "val": false}, {"test": false, "id": 1295, "val": false}, {"test": false, "id": 1296, "val": false}, {"test": false, "id": 1297, "val": false}, {"test": false, "id": 1298, "val": false}, {"test": false, "id": 1299, "val": false}, {"test": false, "id": 1300, "val": false}, {"test": false, "id": 1301, "val": false}, {"test": false, "id": 1302, "val": false}, {"test": false, "id": 1303, "val": false}, {"test": false, "id": 1304, "val": false}, {"test": false, "id": 1305, "val": false}, {"test": false, "id": 1306, "val": false}, {"test": false, "id": 1307, "val": false}, {"test": false, "id": 1308, "val": false}, {"test": false, "id": 1309, "val": false}, {"test": false, "id": 1310, "val": false}, {"test": false, "id": 1311, "val": false}, {"test": false, "id": 1312, "val": false}, {"test": false, "id": 1313, "val": false}, {"test": false, "id": 1314, "val": false}, {"test": false, "id": 1315, "val": false}, {"test": false, "id": 1316, "val": false}, {"test": false, "id": 1317, "val": false}, {"test": false, "id": 1318, "val": false}, {"test": false, "id": 1319, "val": false}, {"test": false, "id": 1320, "val": false}, {"test": false, "id": 1321, "val": false}, {"test": false, "id": 1322, "val": false}, {"test": false, "id": 1323, "val": false}, {"test": false, "id": 1324, "val": false}, {"test": false, "id": 1325, "val": false}, {"test": false, "id": 1326, "val": false}, {"test": false, "id": 1327, "val": false}, {"test": false, "id": 1328, "val": false}, {"test": false, "id": 1329, "val": false}, {"test": false, "id": 1330, "val": false}, {"test": false, "id": 1331, "val": false}, {"test": false, "id": 1332, "val": false}, {"test": false, "id": 1333, "val": false}, {"test": false, "id": 1334, "val": false}, {"test": false, "id": 1335, "val": false}, {"test": false, "id": 1336, "val": false}, {"test": false, "id": 1337, "val": false}, {"test": false, "id": 1338, "val": false}, {"test": false, "id": 1339, "val": false}, {"test": false, "id": 1340, "val": false}, {"test": false, "id": 1341, "val": false}, {"test": false, "id": 1342, "val": false}, {"test": false, "id": 1343, "val": false}, {"test": false, "id": 1344, "val": false}, {"test": false, "id": 1345, "val": false}, {"test": false, "id": 1346, "val": false}, {"test": false, "id": 1347, "val": false}, {"test": false, "id": 1348, "val": false}, {"test": false, "id": 1349, "val": false}, {"test": false, "id": 1350, "val": false}, {"test": false, "id": 1351, "val": false}, {"test": false, "id": 1352, "val": false}, {"test": false, "id": 1353, "val": false}, {"test": false, "id": 1354, "val": false}, {"test": false, "id": 1355, "val": false}, {"test": false, "id": 1356, "val": false}, {"test": false, "id": 1357, "val": false}, {"test": false, "id": 1358, "val": false}, {"test": false, "id": 1359, "val": false}, {"test": false, "id": 1360, "val": false}, {"test": false, "id": 1361, "val": false}, {"test": false, "id": 1362, "val": false}, {"test": false, "id": 1363, "val": false}, {"test": false, "id": 1364, "val": false}, {"test": false, "id": 1365, "val": false}, {"test": false, "id": 1366, "val": false}, {"test": false, "id": 1367, "val": false}, {"test": false, "id": 1368, "val": false}, {"test": false, "id": 1369, "val": false}, {"test": false, "id": 1370, "val": false}, {"test": false, "id": 1371, "val": false}, {"test": false, "id": 1372, "val": false}, {"test": false, "id": 1373, "val": false}, {"test": false, "id": 1374, "val": false}, {"test": false, "id": 1375, "val": false}, {"test": false, "id": 1376, "val": false}, {"test": false, "id": 1377, "val": false}, {"test": false, "id": 1378, "val": false}, {"test": false, "id": 1379, "val": false}, {"test": false, "id": 1380, "val": false}, {"test": false, "id": 1381, "val": false}, {"test": false, "id": 1382, "val": false}, {"test": false, "id": 1383, "val": false}, {"test": false, "id": 1384, "val": false}, {"test": false, "id": 1385, "val": false}, {"test": false, "id": 1386, "val": false}, {"test": false, "id": 1387, "val": false}, {"test": false, "id": 1388, "val": false}, {"test": false, "id": 1389, "val": false}, {"test": false, "id": 1390, "val": false}, {"test": false, "id": 1391, "val": false}, {"test": false, "id": 1392, "val": false}, {"test": false, "id": 1393, "val": false}, {"test": false, "id": 1394, "val": false}, {"test": false, "id": 1395, "val": false}, {"test": false, "id": 1396, "val": false}, {"test": false, "id": 1397, "val": false}, {"test": false, "id": 1398, "val": false}, {"test": false, "id": 1399, "val": false}, {"test": false, "id": 1400, "val": false}, {"test": false, "id": 1401, "val": false}, {"test": false, "id": 1402, "val": false}, {"test": false, "id": 1403, "val": false}, {"test": false, "id": 1404, "val": false}, {"test": false, "id": 1405, "val": false}, {"test": false, "id": 1406, "val": false}, {"test": false, "id": 1407, "val": false}, {"test": false, "id": 1408, "val": false}, {"test": false, "id": 1409, "val": false}, {"test": false, "id": 1410, "val": false}, {"test": false, "id": 1411, "val": false}, {"test": false, "id": 1412, "val": false}, {"test": false, "id": 1413, "val": false}, {"test": false, "id": 1414, "val": false}, {"test": false, "id": 1415, "val": false}, {"test": false, "id": 1416, "val": false}, {"test": false, "id": 1417, "val": false}, {"test": false, "id": 1418, "val": false}, {"test": false, "id": 1419, "val": false}, {"test": false, "id": 1420, "val": false}, {"test": false, "id": 1421, "val": false}, {"test": false, "id": 1422, "val": false}, {"test": false, "id": 1423, "val": false}, {"test": false, "id": 1424, "val": false}, {"test": false, "id": 1425, "val": false}, {"test": false, "id": 1426, "val": false}, {"test": false, "id": 1427, "val": false}, {"test": false, "id": 1428, "val": false}, {"test": false, "id": 1429, "val": false}, {"test": false, "id": 1430, "val": false}, {"test": false, "id": 1431, "val": false}, {"test": false, "id": 1432, "val": false}, {"test": false, "id": 1433, "val": false}, {"test": false, "id": 1434, "val": false}, {"test": false, "id": 1435, "val": false}, {"test": false, "id": 1436, "val": false}, {"test": false, "id": 1437, "val": false}, {"test": false, "id": 1438, "val": false}, {"test": false, "id": 1439, "val": false}, {"test": false, "id": 1440, "val": false}, {"test": false, "id": 1441, "val": false}, {"test": false, "id": 1442, "val": false}, {"test": false, "id": 1443, "val": false}, {"test": false, "id": 1444, "val": false}, {"test": false, "id": 1445, "val": false}, {"test": false, "id": 1446, "val": false}, {"test": false, "id": 1447, "val": false}, {"test": false, "id": 1448, "val": false}, {"test": false, "id": 1449, "val": false}, {"test": false, "id": 1450, "val": false}, {"test": false, "id": 1451, "val": false}, {"test": false, "id": 1452, "val": false}, {"test": false, "id": 1453, "val": false}, {"test": false, "id": 1454, "val": false}, {"test": false, "id": 1455, "val": false}, {"test": false, "id": 1456, "val": false}, {"test": false, "id": 1457, "val": false}, {"test": false, "id": 1458, "val": false}, {"test": false, "id": 1459, "val": false}, {"test": false, "id": 1460, "val": false}, {"test": false, "id": 1461, "val": false}, {"test": false, "id": 1462, "val": false}, {"test": false, "id": 1463, "val": false}, {"test": false, "id": 1464, "val": false}, {"test": false, "id": 1465, "val": false}, {"test": false, "id": 1466, "val": false}, {"test": false, "id": 1467, "val": false}, {"test": false, "id": 1468, "val": false}, {"test": false, "id": 1469, "val": false}, {"test": false, "id": 1470, "val": false}, {"test": false, "id": 1471, "val": false}, {"test": false, "id": 1472, "val": false}, {"test": false, "id": 1473, "val": false}, {"test": false, "id": 1474, "val": false}, {"test": false, "id": 1475, "val": false}, {"test": false, "id": 1476, "val": false}, {"test": false, "id": 1477, "val": false}, {"test": false, "id": 1478, "val": false}, {"test": false, "id": 1479, "val": false}, {"test": false, "id": 1480, "val": false}, {"test": false, "id": 1481, "val": false}, {"test": false, "id": 1482, "val": false}, {"test": false, "id": 1483, "val": false}, {"test": false, "id": 1484, "val": false}, {"test": false, "id": 1485, "val": false}, {"test": false, "id": 1486, "val": false}, {"test": false, "id": 1487, "val": false}, {"test": false, "id": 1488, "val": false}, {"test": false, "id": 1489, "val": false}, {"test": false, "id": 1490, "val": false}, {"test": false, "id": 1491, "val": false}, {"test": false, "id": 1492, "val": false}, {"test": false, "id": 1493, "val": false}, {"test": false, "id": 1494, "val": false}, {"test": false, "id": 1495, "val": false}, {"test": false, "id": 1496, "val": false}, {"test": false, "id": 1497, "val": false}, {"test": false, "id": 1498, "val": false}, {"test": false, "id": 1499, "val": false}, {"test": false, "id": 1500, "val": false}, {"test": false, "id": 1501, "val": false}, {"test": false, "id": 1502, "val": false}, {"test": false, "id": 1503, "val": false}, {"test": false, "id": 1504, "val": false}, {"test": false, "id": 1505, "val": false}, {"test": false, "id": 1506, "val": false}, {"test": false, "id": 1507, "val": false}, {"test": false, "id": 1508, "val": false}, {"test": false, "id": 1509, "val": false}, {"test": false, "id": 1510, "val": false}, {"test": false, "id": 1511, "val": false}, {"test": false, "id": 1512, "val": false}, {"test": false, "id": 1513, "val": false}, {"test": false, "id": 1514, "val": false}, {"test": false, "id": 1515, "val": false}, {"test": false, "id": 1516, "val": false}, {"test": false, "id": 1517, "val": false}, {"test": false, "id": 1518, "val": false}, {"test": false, "id": 1519, "val": false}, {"test": false, "id": 1520, "val": false}, {"test": false, "id": 1521, "val": false}, {"test": false, "id": 1522, "val": false}, {"test": false, "id": 1523, "val": false}, {"test": false, "id": 1524, "val": false}, {"test": false, "id": 1525, "val": false}, {"test": false, "id": 1526, "val": false}, {"test": false, "id": 1527, "val": false}, {"test": false, "id": 1528, "val": false}, {"test": false, "id": 1529, "val": false}, {"test": false, "id": 1530, "val": false}, {"test": false, "id": 1531, "val": false}, {"test": false, "id": 1532, "val": false}, {"test": false, "id": 1533, "val": false}, {"test": false, "id": 1534, "val": false}, {"test": false, "id": 1535, "val": false}, {"test": false, "id": 1536, "val": false}, {"test": false, "id": 1537, "val": false}, {"test": false, "id": 1538, "val": false}, {"test": false, "id": 1539, "val": false}, {"test": false, "id": 1540, "val": false}, {"test": false, "id": 1541, "val": false}, {"test": false, "id": 1542, "val": false}, {"test": false, "id": 1543, "val": false}, {"test": false, "id": 1544, "val": false}, {"test": false, "id": 1545, "val": false}, {"test": false, "id": 1546, "val": false}, {"test": false, "id": 1547, "val": false}, {"test": false, "id": 1548, "val": false}, {"test": false, "id": 1549, "val": false}, {"test": false, "id": 1550, "val": false}, {"test": false, "id": 1551, "val": false}, {"test": false, "id": 1552, "val": false}, {"test": false, "id": 1553, "val": false}, {"test": false, "id": 1554, "val": false}, {"test": false, "id": 1555, "val": false}, {"test": false, "id": 1556, "val": false}, {"test": false, "id": 1557, "val": false}, {"test": false, "id": 1558, "val": false}, {"test": false, "id": 1559, "val": false}, {"test": false, "id": 1560, "val": false}, {"test": false, "id": 1561, "val": false}, {"test": false, "id": 1562, "val": false}, {"test": false, "id": 1563, "val": false}, {"test": false, "id": 1564, "val": false}, {"test": false, "id": 1565, "val": false}, {"test": false, "id": 1566, "val": false}, {"test": false, "id": 1567, "val": false}, {"test": false, "id": 1568, "val": false}, {"test": false, "id": 1569, "val": false}, {"test": false, "id": 1570, "val": false}, {"test": false, "id": 1571, "val": false}, {"test": false, "id": 1572, "val": false}, {"test": false, "id": 1573, "val": false}, {"test": false, "id": 1574, "val": false}, {"test": false, "id": 1575, "val": false}, {"test": false, "id": 1576, "val": false}, {"test": false, "id": 1577, "val": false}, {"test": false, "id": 1578, "val": false}, {"test": false, "id": 1579, "val": false}, {"test": false, "id": 1580, "val": false}, {"test": false, "id": 1581, "val": false}, {"test": false, "id": 1582, "val": false}, {"test": false, "id": 1583, "val": false}, {"test": false, "id": 1584, "val": false}, {"test": false, "id": 1585, "val": false}, {"test": false, "id": 1586, "val": false}, {"test": false, "id": 1587, "val": false}, {"test": false, "id": 1588, "val": false}, {"test": false, "id": 1589, "val": false}, {"test": false, "id": 1590, "val": false}, {"test": false, "id": 1591, "val": false}, {"test": false, "id": 1592, "val": false}, {"test": false, "id": 1593, "val": false}, {"test": false, "id": 1594, "val": false}, {"test": false, "id": 1595, "val": false}, {"test": false, "id": 1596, "val": false}, {"test": false, "id": 1597, "val": false}, {"test": false, "id": 1598, "val": false}, {"test": false, "id": 1599, "val": false}, {"test": false, "id": 1600, "val": false}, {"test": false, "id": 1601, "val": false}, {"test": false, "id": 1602, "val": false}, {"test": false, "id": 1603, "val": false}, {"test": false, "id": 1604, "val": false}, {"test": false, "id": 1605, "val": false}, {"test": false, "id": 1606, "val": false}, {"test": false, "id": 1607, "val": false}, {"test": false, "id": 1608, "val": false}, {"test": false, "id": 1609, "val": false}, {"test": false, "id": 1610, "val": false}, {"test": false, "id": 1611, "val": false}, {"test": false, "id": 1612, "val": false}, {"test": false, "id": 1613, "val": false}, {"test": false, "id": 1614, "val": false}, {"test": false, "id": 1615, "val": false}, {"test": false, "id": 1616, "val": false}, {"test": false, "id": 1617, "val": false}, {"test": false, "id": 1618, "val": false}, {"test": false, "id": 1619, "val": false}, {"test": false, "id": 1620, "val": false}, {"test": false, "id": 1621, "val": false}, {"test": false, "id": 1622, "val": false}, {"test": false, "id": 1623, "val": false}, {"test": false, "id": 1624, "val": false}, {"test": false, "id": 1625, "val": false}, {"test": false, "id": 1626, "val": false}, {"test": false, "id": 1627, "val": false}, {"test": false, "id": 1628, "val": false}, {"test": false, "id": 1629, "val": false}, {"test": false, "id": 1630, "val": false}, {"test": false, "id": 1631, "val": false}, {"test": false, "id": 1632, "val": false}, {"test": false, "id": 1633, "val": false}, {"test": false, "id": 1634, "val": false}, {"test": false, "id": 1635, "val": false}, {"test": false, "id": 1636, "val": false}, {"test": false, "id": 1637, "val": false}, {"test": false, "id": 1638, "val": false}, {"test": false, "id": 1639, "val": false}, {"test": false, "id": 1640, "val": false}, {"test": false, "id": 1641, "val": false}, {"test": false, "id": 1642, "val": false}, {"test": false, "id": 1643, "val": false}, {"test": false, "id": 1644, "val": false}, {"test": false, "id": 1645, "val": false}, {"test": false, "id": 1646, "val": false}, {"test": false, "id": 1647, "val": false}, {"test": false, "id": 1648, "val": false}, {"test": false, "id": 1649, "val": false}, {"test": false, "id": 1650, "val": false}, {"test": false, "id": 1651, "val": false}, {"test": false, "id": 1652, "val": false}, {"test": false, "id": 1653, "val": false}, {"test": false, "id": 1654, "val": false}, {"test": false, "id": 1655, "val": false}, {"test": false, "id": 1656, "val": false}, {"test": false, "id": 1657, "val": false}, {"test": false, "id": 1658, "val": false}, {"test": false, "id": 1659, "val": false}, {"test": false, "id": 1660, "val": false}, {"test": false, "id": 1661, "val": false}, {"test": false, "id": 1662, "val": false}, {"test": false, "id": 1663, "val": false}, {"test": false, "id": 1664, "val": false}, {"test": false, "id": 1665, "val": false}, {"test": false, "id": 1666, "val": false}, {"test": false, "id": 1667, "val": false}, {"test": false, "id": 1668, "val": false}, {"test": false, "id": 1669, "val": false}, {"test": false, "id": 1670, "val": false}, {"test": false, "id": 1671, "val": false}, {"test": false, "id": 1672, "val": false}, {"test": false, "id": 1673, "val": false}, {"test": false, "id": 1674, "val": false}, {"test": false, "id": 1675, "val": false}, {"test": false, "id": 1676, "val": false}, {"test": false, "id": 1677, "val": false}, {"test": false, "id": 1678, "val": false}, {"test": false, "id": 1679, "val": false}, {"test": false, "id": 1680, "val": false}, {"test": false, "id": 1681, "val": false}, {"test": false, "id": 1682, "val": false}, {"test": false, "id": 1683, "val": false}, {"test": false, "id": 1684, "val": false}, {"test": false, "id": 1685, "val": false}, {"test": false, "id": 1686, "val": false}, {"test": false, "id": 1687, "val": false}, {"test": false, "id": 1688, "val": false}, {"test": false, "id": 1689, "val": false}, {"test": false, "id": 1690, "val": false}, {"test": false, "id": 1691, "val": false}, {"test": false, "id": 1692, "val": false}, {"test": false, "id": 1693, "val": false}, {"test": false, "id": 1694, "val": false}, {"test": false, "id": 1695, "val": false}, {"test": false, "id": 1696, "val": false}, {"test": false, "id": 1697, "val": false}, {"test": false, "id": 1698, "val": false}, {"test": false, "id": 1699, "val": false}, {"test": false, "id": 1700, "val": false}, {"test": false, "id": 1701, "val": false}, {"test": false, "id": 1702, "val": false}, {"test": false, "id": 1703, "val": false}, {"test": false, "id": 1704, "val": false}, {"test": false, "id": 1705, "val": false}, {"test": false, "id": 1706, "val": false}, {"test": false, "id": 1707, "val": false}, {"test": false, "id": 1708, "val": false}, {"test": false, "id": 1709, "val": false}, {"test": false, "id": 1710, "val": false}, {"test": false, "id": 1711, "val": false}, {"test": false, "id": 1712, "val": false}, {"test": false, "id": 1713, "val": false}, {"test": false, "id": 1714, "val": false}, {"test": false, "id": 1715, "val": false}, {"test": false, "id": 1716, "val": false}, {"test": false, "id": 1717, "val": false}, {"test": false, "id": 1718, "val": false}, {"test": false, "id": 1719, "val": false}, {"test": false, "id": 1720, "val": false}, {"test": false, "id": 1721, "val": false}, {"test": false, "id": 1722, "val": false}, {"test": false, "id": 1723, "val": false}, {"test": false, "id": 1724, "val": false}, {"test": false, "id": 1725, "val": false}, {"test": false, "id": 1726, "val": false}, {"test": false, "id": 1727, "val": false}, {"test": false, "id": 1728, "val": false}, {"test": false, "id": 1729, "val": false}, {"test": false, "id": 1730, "val": false}, {"test": false, "id": 1731, "val": false}, {"test": false, "id": 1732, "val": false}, {"test": false, "id": 1733, "val": false}, {"test": false, "id": 1734, "val": false}, {"test": false, "id": 1735, "val": false}, {"test": false, "id": 1736, "val": false}, {"test": false, "id": 1737, "val": false}, {"test": false, "id": 1738, "val": false}, {"test": false, "id": 1739, "val": false}, {"test": false, "id": 1740, "val": false}, {"test": false, "id": 1741, "val": false}, {"test": false, "id": 1742, "val": false}, {"test": false, "id": 1743, "val": false}, {"test": false, "id": 1744, "val": false}, {"test": false, "id": 1745, "val": false}, {"test": false, "id": 1746, "val": false}, {"test": false, "id": 1747, "val": false}, {"test": false, "id": 1748, "val": false}, {"test": false, "id": 1749, "val": false}, {"test": false, "id": 1750, "val": false}, {"test": false, "id": 1751, "val": false}, {"test": false, "id": 1752, "val": false}, {"test": false, "id": 1753, "val": false}, {"test": false, "id": 1754, "val": false}, {"test": false, "id": 1755, "val": false}, {"test": false, "id": 1756, "val": false}, {"test": false, "id": 1757, "val": false}, {"test": false, "id": 1758, "val": false}, {"test": false, "id": 1759, "val": false}, {"test": false, "id": 1760, "val": false}, {"test": false, "id": 1761, "val": false}, {"test": false, "id": 1762, "val": false}, {"test": false, "id": 1763, "val": false}, {"test": false, "id": 1764, "val": false}, {"test": false, "id": 1765, "val": false}, {"test": false, "id": 1766, "val": false}, {"test": false, "id": 1767, "val": false}, {"test": false, "id": 1768, "val": false}, {"test": false, "id": 1769, "val": false}, {"test": false, "id": 1770, "val": false}, {"test": false, "id": 1771, "val": false}, {"test": false, "id": 1772, "val": false}, {"test": false, "id": 1773, "val": false}, {"test": false, "id": 1774, "val": false}, {"test": false, "id": 1775, "val": false}, {"test": false, "id": 1776, "val": false}, {"test": false, "id": 1777, "val": false}, {"test": false, "id": 1778, "val": false}, {"test": false, "id": 1779, "val": false}, {"test": false, "id": 1780, "val": false}, {"test": false, "id": 1781, "val": false}, {"test": false, "id": 1782, "val": false}, {"test": false, "id": 1783, "val": false}, {"test": false, "id": 1784, "val": false}, {"test": false, "id": 1785, "val": false}, {"test": false, "id": 1786, "val": false}, {"test": false, "id": 1787, "val": false}, {"test": false, "id": 1788, "val": false}, {"test": false, "id": 1789, "val": false}, {"test": false, "id": 1790, "val": false}, {"test": false, "id": 1791, "val": false}, {"test": false, "id": 1792, "val": false}, {"test": false, "id": 1793, "val": false}, {"test": false, "id": 1794, "val": false}, {"test": false, "id": 1795, "val": false}, {"test": false, "id": 1796, "val": false}, {"test": false, "id": 1797, "val": false}, {"test": false, "id": 1798, "val": false}, {"test": false, "id": 1799, "val": false}, {"test": false, "id": 1800, "val": false}, {"test": false, "id": 1801, "val": false}, {"test": false, "id": 1802, "val": false}, {"test": false, "id": 1803, "val": false}, {"test": false, "id": 1804, "val": false}, {"test": false, "id": 1805, "val": false}, {"test": false, "id": 1806, "val": false}, {"test": false, "id": 1807, "val": false}, {"test": false, "id": 1808, "val": false}, {"test": false, "id": 1809, "val": false}, {"test": false, "id": 1810, "val": false}, {"test": false, "id": 1811, "val": false}, {"test": false, "id": 1812, "val": false}, {"test": false, "id": 1813, "val": false}, {"test": false, "id": 1814, "val": false}, {"test": false, "id": 1815, "val": false}, {"test": false, "id": 1816, "val": false}, {"test": false, "id": 1817, "val": false}, {"test": false, "id": 1818, "val": false}, {"test": false, "id": 1819, "val": false}, {"test": false, "id": 1820, "val": false}, {"test": false, "id": 1821, "val": false}, {"test": false, "id": 1822, "val": false}, {"test": false, "id": 1823, "val": false}, {"test": false, "id": 1824, "val": false}, {"test": false, "id": 1825, "val": false}, {"test": false, "id": 1826, "val": false}, {"test": false, "id": 1827, "val": false}, {"test": false, "id": 1828, "val": false}, {"test": false, "id": 1829, "val": false}, {"test": false, "id": 1830, "val": false}, {"test": false, "id": 1831, "val": false}, {"test": false, "id": 1832, "val": false}, {"test": false, "id": 1833, "val": false}, {"test": false, "id": 1834, "val": false}, {"test": false, "id": 1835, "val": false}, {"test": false, "id": 1836, "val": false}, {"test": false, "id": 1837, "val": false}, {"test": false, "id": 1838, "val": false}, {"test": false, "id": 1839, "val": false}, {"test": false, "id": 1840, "val": false}, {"test": false, "id": 1841, "val": false}, {"test": false, "id": 1842, "val": false}, {"test": false, "id": 1843, "val": false}, {"test": false, "id": 1844, "val": false}, {"test": false, "id": 1845, "val": false}, {"test": false, "id": 1846, "val": false}, {"test": false, "id": 1847, "val": false}, {"test": false, "id": 1848, "val": false}, {"test": false, "id": 1849, "val": false}, {"test": false, "id": 1850, "val": false}, {"test": false, "id": 1851, "val": false}, {"test": false, "id": 1852, "val": false}, {"test": false, "id": 1853, "val": false}, {"test": false, "id": 1854, "val": false}, {"test": false, "id": 1855, "val": false}, {"test": false, "id": 1856, "val": false}, {"test": false, "id": 1857, "val": false}, {"test": false, "id": 1858, "val": false}, {"test": false, "id": 1859, "val": false}, {"test": false, "id": 1860, "val": false}, {"test": false, "id": 1861, "val": false}, {"test": false, "id": 1862, "val": false}, {"test": false, "id": 1863, "val": false}, {"test": false, "id": 1864, "val": false}, {"test": false, "id": 1865, "val": false}, {"test": false, "id": 1866, "val": false}, {"test": false, "id": 1867, "val": false}, {"test": false, "id": 1868, "val": false}, {"test": false, "id": 1869, "val": false}, {"test": false, "id": 1870, "val": false}, {"test": false, "id": 1871, "val": false}, {"test": false, "id": 1872, "val": false}, {"test": false, "id": 1873, "val": false}, {"test": false, "id": 1874, "val": false}, {"test": false, "id": 1875, "val": false}, {"test": false, "id": 1876, "val": false}, {"test": false, "id": 1877, "val": false}, {"test": false, "id": 1878, "val": false}, {"test": false, "id": 1879, "val": false}, {"test": false, "id": 1880, "val": false}, {"test": false, "id": 1881, "val": false}, {"test": false, "id": 1882, "val": false}, {"test": false, "id": 1883, "val": false}, {"test": false, "id": 1884, "val": false}, {"test": false, "id": 1885, "val": false}, {"test": false, "id": 1886, "val": false}, {"test": false, "id": 1887, "val": false}, {"test": false, "id": 1888, "val": false}, {"test": false, "id": 1889, "val": false}, {"test": false, "id": 1890, "val": false}, {"test": false, "id": 1891, "val": false}, {"test": false, "id": 1892, "val": false}, {"test": false, "id": 1893, "val": false}, {"test": false, "id": 1894, "val": false}, {"test": false, "id": 1895, "val": false}, {"test": false, "id": 1896, "val": false}, {"test": false, "id": 1897, "val": false}, {"test": false, "id": 1898, "val": false}, {"test": false, "id": 1899, "val": false}, {"test": false, "id": 1900, "val": false}, {"test": false, "id": 1901, "val": false}, {"test": false, "id": 1902, "val": false}, {"test": false, "id": 1903, "val": false}, {"test": false, "id": 1904, "val": false}, {"test": false, "id": 1905, "val": false}, {"test": false, "id": 1906, "val": false}, {"test": false, "id": 1907, "val": false}, {"test": false, "id": 1908, "val": false}, {"test": false, "id": 1909, "val": false}, {"test": false, "id": 1910, "val": false}, {"test": false, "id": 1911, "val": false}, {"test": false, "id": 1912, "val": false}, {"test": false, "id": 1913, "val": false}, {"test": false, "id": 1914, "val": false}, {"test": false, "id": 1915, "val": false}, {"test": false, "id": 1916, "val": false}, {"test": false, "id": 1917, "val": false}, {"test": false, "id": 1918, "val": false}, {"test": false, "id": 1919, "val": false}, {"test": false, "id": 1920, "val": false}, {"test": false, "id": 1921, "val": false}, {"test": false, "id": 1922, "val": false}, {"test": false, "id": 1923, "val": false}, {"test": false, "id": 1924, "val": false}, {"test": false, "id": 1925, "val": false}, {"test": false, "id": 1926, "val": false}, {"test": false, "id": 1927, "val": false}, {"test": false, "id": 1928, "val": false}, {"test": false, "id": 1929, "val": false}, {"test": false, "id": 1930, "val": false}, {"test": false, "id": 1931, "val": false}, {"test": false, "id": 1932, "val": false}, {"test": false, "id": 1933, "val": false}, {"test": false, "id": 1934, "val": false}, {"test": false, "id": 1935, "val": false}, {"test": false, "id": 1936, "val": false}, {"test": false, "id": 1937, "val": false}, {"test": false, "id": 1938, "val": false}, {"test": false, "id": 1939, "val": false}, {"test": false, "id": 1940, "val": false}, {"test": false, "id": 1941, "val": false}, {"test": false, "id": 1942, "val": false}, {"test": false, "id": 1943, "val": false}, {"test": false, "id": 1944, "val": false}, {"test": false, "id": 1945, "val": false}, {"test": false, "id": 1946, "val": false}, {"test": false, "id": 1947, "val": false}, {"test": false, "id": 1948, "val": false}, {"test": false, "id": 1949, "val": false}, {"test": false, "id": 1950, "val": false}, {"test": false, "id": 1951, "val": false}, {"test": false, "id": 1952, "val": false}, {"test": false, "id": 1953, "val": false}, {"test": false, "id": 1954, "val": false}, {"test": false, "id": 1955, "val": false}, {"test": false, "id": 1956, "val": false}, {"test": false, "id": 1957, "val": false}, {"test": false, "id": 1958, "val": false}, {"test": false, "id": 1959, "val": false}, {"test": false, "id": 1960, "val": false}, {"test": false, "id": 1961, "val": false}, {"test": false, "id": 1962, "val": false}, {"test": false, "id": 1963, "val": false}, {"test": false, "id": 1964, "val": false}, {"test": false, "id": 1965, "val": false}, {"test": false, "id": 1966, "val": false}, {"test": false, "id": 1967, "val": false}, {"test": false, "id": 1968, "val": false}, {"test": false, "id": 1969, "val": false}, {"test": false, "id": 1970, "val": false}, {"test": false, "id": 1971, "val": false}, {"test": false, "id": 1972, "val": false}, {"test": false, "id": 1973, "val": false}, {"test": false, "id": 1974, "val": false}, {"test": false, "id": 1975, "val": false}, {"test": false, "id": 1976, "val": false}, {"test": false, "id": 1977, "val": false}, {"test": false, "id": 1978, "val": false}, {"test": false, "id": 1979, "val": false}, {"test": false, "id": 1980, "val": false}, {"test": false, "id": 1981, "val": false}, {"test": false, "id": 1982, "val": false}, {"test": false, "id": 1983, "val": false}, {"test": false, "id": 1984, "val": false}, {"test": false, "id": 1985, "val": false}, {"test": false, "id": 1986, "val": false}, {"test": false, "id": 1987, "val": false}, {"test": false, "id": 1988, "val": false}, {"test": false, "id": 1989, "val": false}, {"test": false, "id": 1990, "val": false}, {"test": false, "id": 1991, "val": false}, {"test": false, "id": 1992, "val": false}, {"test": false, "id": 1993, "val": false}, {"test": false, "id": 1994, "val": false}, {"test": false, "id": 1995, "val": false}, {"test": false, "id": 1996, "val": false}, {"test": false, "id": 1997, "val": false}, {"test": false, "id": 1998, "val": false}, {"test": false, "id": 1999, "val": false}, {"test": false, "id": 2000, "val": false}, {"test": false, "id": 2001, "val": false}, {"test": false, "id": 2002, "val": false}, {"test": false, "id": 2003, "val": false}, {"test": false, "id": 2004, "val": false}, {"test": false, "id": 2005, "val": false}, {"test": false, "id": 2006, "val": false}, {"test": false, "id": 2007, "val": false}, {"test": false, "id": 2008, "val": false}, {"test": false, "id": 2009, "val": false}, {"test": false, "id": 2010, "val": false}, {"test": false, "id": 2011, "val": false}, {"test": false, "id": 2012, "val": false}, {"test": false, "id": 2013, "val": false}, {"test": false, "id": 2014, "val": false}, {"test": false, "id": 2015, "val": false}, {"test": false, "id": 2016, "val": false}, {"test": false, "id": 2017, "val": false}, {"test": false, "id": 2018, "val": false}, {"test": false, "id": 2019, "val": false}, {"test": false, "id": 2020, "val": false}, {"test": false, "id": 2021, "val": false}, {"test": false, "id": 2022, "val": false}, {"test": false, "id": 2023, "val": false}, {"test": false, "id": 2024, "val": false}, {"test": false, "id": 2025, "val": false}, {"test": false, "id": 2026, "val": false}, {"test": false, "id": 2027, "val": false}, {"test": false, "id": 2028, "val": false}, {"test": false, "id": 2029, "val": false}, {"test": false, "id": 2030, "val": false}, {"test": false, "id": 2031, "val": false}, {"test": false, "id": 2032, "val": false}, {"test": false, "id": 2033, "val": false}, {"test": false, "id": 2034, "val": false}, {"test": false, "id": 2035, "val": false}, {"test": false, "id": 2036, "val": false}, {"test": false, "id": 2037, "val": false}, {"test": false, "id": 2038, "val": false}, {"test": false, "id": 2039, "val": false}, {"test": false, "id": 2040, "val": false}, {"test": false, "id": 2041, "val": false}, {"test": false, "id": 2042, "val": false}, {"test": false, "id": 2043, "val": false}, {"test": false, "id": 2044, "val": false}, {"test": false, "id": 2045, "val": false}, {"test": false, "id": 2046, "val": false}, {"test": false, "id": 2047, "val": false}, {"test": false, "id": 2048, "val": false}, {"test": false, "id": 2049, "val": false}, {"test": false, "id": 2050, "val": false}, {"test": false, "id": 2051, "val": false}, {"test": false, "id": 2052, "val": false}, {"test": false, "id": 2053, "val": false}, {"test": false, "id": 2054, "val": false}, {"test": false, "id": 2055, "val": false}, {"test": false, "id": 2056, "val": false}, {"test": false, "id": 2057, "val": false}, {"test": false, "id": 2058, "val": false}, {"test": false, "id": 2059, "val": false}, {"test": false, "id": 2060, "val": false}, {"test": false, "id": 2061, "val": false}, {"test": false, "id": 2062, "val": false}, {"test": false, "id": 2063, "val": false}, {"test": false, "id": 2064, "val": false}, {"test": false, "id": 2065, "val": false}, {"test": false, "id": 2066, "val": false}, {"test": false, "id": 2067, "val": false}, {"test": false, "id": 2068, "val": false}, {"test": false, "id": 2069, "val": false}, {"test": false, "id": 2070, "val": false}, {"test": false, "id": 2071, "val": false}, {"test": false, "id": 2072, "val": false}, {"test": false, "id": 2073, "val": false}, {"test": false, "id": 2074, "val": false}, {"test": false, "id": 2075, "val": false}, {"test": false, "id": 2076, "val": false}, {"test": false, "id": 2077, "val": false}, {"test": false, "id": 2078, "val": false}, {"test": false, "id": 2079, "val": false}, {"test": false, "id": 2080, "val": false}, {"test": false, "id": 2081, "val": false}, {"test": false, "id": 2082, "val": false}, {"test": false, "id": 2083, "val": false}, {"test": false, "id": 2084, "val": false}, {"test": false, "id": 2085, "val": false}, {"test": false, "id": 2086, "val": false}, {"test": false, "id": 2087, "val": false}, {"test": false, "id": 2088, "val": false}, {"test": false, "id": 2089, "val": false}, {"test": false, "id": 2090, "val": false}, {"test": false, "id": 2091, "val": false}, {"test": false, "id": 2092, "val": false}, {"test": false, "id": 2093, "val": false}, {"test": false, "id": 2094, "val": false}, {"test": false, "id": 2095, "val": false}, {"test": false, "id": 2096, "val": false}, {"test": false, "id": 2097, "val": false}, {"test": false, "id": 2098, "val": false}, {"test": false, "id": 2099, "val": false}, {"test": false, "id": 2100, "val": false}, {"test": false, "id": 2101, "val": false}, {"test": false, "id": 2102, "val": false}, {"test": false, "id": 2103, "val": false}, {"test": false, "id": 2104, "val": false}, {"test": false, "id": 2105, "val": false}, {"test": false, "id": 2106, "val": false}, {"test": false, "id": 2107, "val": false}, {"test": false, "id": 2108, "val": false}, {"test": false, "id": 2109, "val": false}, {"test": false, "id": 2110, "val": false}, {"test": false, "id": 2111, "val": false}, {"test": false, "id": 2112, "val": false}, {"test": false, "id": 2113, "val": false}, {"test": false, "id": 2114, "val": false}, {"test": false, "id": 2115, "val": false}, {"test": false, "id": 2116, "val": false}, {"test": false, "id": 2117, "val": false}, {"test": false, "id": 2118, "val": false}, {"test": false, "id": 2119, "val": false}, {"test": false, "id": 2120, "val": false}, {"test": false, "id": 2121, "val": false}, {"test": false, "id": 2122, "val": false}, {"test": false, "id": 2123, "val": false}, {"test": false, "id": 2124, "val": false}, {"test": false, "id": 2125, "val": false}, {"test": false, "id": 2126, "val": false}, {"test": false, "id": 2127, "val": false}, {"test": false, "id": 2128, "val": false}, {"test": false, "id": 2129, "val": false}, {"test": false, "id": 2130, "val": false}, {"test": false, "id": 2131, "val": false}, {"test": false, "id": 2132, "val": false}, {"test": false, "id": 2133, "val": false}, {"test": false, "id": 2134, "val": false}, {"test": false, "id": 2135, "val": false}, {"test": false, "id": 2136, "val": false}, {"test": false, "id": 2137, "val": false}, {"test": false, "id": 2138, "val": false}, {"test": false, "id": 2139, "val": false}, {"test": false, "id": 2140, "val": false}, {"test": false, "id": 2141, "val": false}, {"test": false, "id": 2142, "val": false}, {"test": false, "id": 2143, "val": false}, {"test": false, "id": 2144, "val": false}, {"test": false, "id": 2145, "val": false}, {"test": false, "id": 2146, "val": false}, {"test": false, "id": 2147, "val": false}, {"test": false, "id": 2148, "val": false}, {"test": false, "id": 2149, "val": false}, {"test": false, "id": 2150, "val": false}, {"test": false, "id": 2151, "val": false}, {"test": false, "id": 2152, "val": false}, {"test": false, "id": 2153, "val": false}, {"test": false, "id": 2154, "val": false}, {"test": false, "id": 2155, "val": false}, {"test": false, "id": 2156, "val": false}, {"test": false, "id": 2157, "val": false}, {"test": false, "id": 2158, "val": false}, {"test": false, "id": 2159, "val": false}, {"test": false, "id": 2160, "val": false}, {"test": false, "id": 2161, "val": false}, {"test": false, "id": 2162, "val": false}, {"test": false, "id": 2163, "val": false}, {"test": false, "id": 2164, "val": false}, {"test": false, "id": 2165, "val": false}, {"test": false, "id": 2166, "val": false}, {"test": false, "id": 2167, "val": false}, {"test": false, "id": 2168, "val": false}, {"test": false, "id": 2169, "val": false}, {"test": false, "id": 2170, "val": false}, {"test": false, "id": 2171, "val": false}, {"test": false, "id": 2172, "val": false}, {"test": false, "id": 2173, "val": false}, {"test": false, "id": 2174, "val": false}, {"test": false, "id": 2175, "val": false}, {"test": false, "id": 2176, "val": false}, {"test": false, "id": 2177, "val": false}, {"test": false, "id": 2178, "val": false}, {"test": false, "id": 2179, "val": false}, {"test": false, "id": 2180, "val": false}, {"test": false, "id": 2181, "val": false}, {"test": false, "id": 2182, "val": false}, {"test": false, "id": 2183, "val": false}, {"test": false, "id": 2184, "val": false}, {"test": false, "id": 2185, "val": false}, {"test": false, "id": 2186, "val": false}, {"test": false, "id": 2187, "val": false}, {"test": false, "id": 2188, "val": false}, {"test": false, "id": 2189, "val": false}, {"test": false, "id": 2190, "val": false}, {"test": false, "id": 2191, "val": false}, {"test": false, "id": 2192, "val": false}, {"test": false, "id": 2193, "val": false}, {"test": false, "id": 2194, "val": false}, {"test": false, "id": 2195, "val": false}, {"test": false, "id": 2196, "val": false}, {"test": false, "id": 2197, "val": false}, {"test": false, "id": 2198, "val": false}, {"test": false, "id": 2199, "val": false}, {"test": false, "id": 2200, "val": false}, {"test": false, "id": 2201, "val": false}, {"test": false, "id": 2202, "val": false}, {"test": false, "id": 2203, "val": false}, {"test": false, "id": 2204, "val": false}, {"test": false, "id": 2205, "val": false}, {"test": false, "id": 2206, "val": false}, {"test": false, "id": 2207, "val": false}, {"test": false, "id": 2208, "val": false}, {"test": false, "id": 2209, "val": false}, {"test": false, "id": 2210, "val": false}, {"test": false, "id": 2211, "val": false}, {"test": false, "id": 2212, "val": false}, {"test": false, "id": 2213, "val": false}, {"test": false, "id": 2214, "val": false}, {"test": false, "id": 2215, "val": false}, {"test": false, "id": 2216, "val": false}, {"test": false, "id": 2217, "val": false}, {"test": false, "id": 2218, "val": false}, {"test": false, "id": 2219, "val": false}, {"test": false, "id": 2220, "val": false}, {"test": false, "id": 2221, "val": false}, {"test": false, "id": 2222, "val": false}, {"test": false, "id": 2223, "val": false}, {"test": false, "id": 2224, "val": false}, {"test": false, "id": 2225, "val": false}, {"test": false, "id": 2226, "val": false}, {"test": false, "id": 2227, "val": false}, {"test": false, "id": 2228, "val": false}, {"test": false, "id": 2229, "val": false}, {"test": false, "id": 2230, "val": false}, {"test": false, "id": 2231, "val": false}, {"test": false, "id": 2232, "val": false}, {"test": false, "id": 2233, "val": false}, {"test": false, "id": 2234, "val": false}, {"test": false, "id": 2235, "val": false}, {"test": false, "id": 2236, "val": false}, {"test": false, "id": 2237, "val": false}, {"test": false, "id": 2238, "val": false}, {"test": false, "id": 2239, "val": false}, {"test": false, "id": 2240, "val": false}, {"test": false, "id": 2241, "val": false}, {"test": false, "id": 2242, "val": false}, {"test": false, "id": 2243, "val": false}, {"test": false, "id": 2244, "val": false}, {"test": false, "id": 2245, "val": false}, {"test": false, "id": 2246, "val": false}, {"test": false, "id": 2247, "val": false}, {"test": false, "id": 2248, "val": false}, {"test": false, "id": 2249, "val": false}, {"test": false, "id": 2250, "val": false}, {"test": false, "id": 2251, "val": false}, {"test": false, "id": 2252, "val": false}, {"test": false, "id": 2253, "val": false}, {"test": false, "id": 2254, "val": false}, {"test": false, "id": 2255, "val": false}, {"test": false, "id": 2256, "val": false}, {"test": false, "id": 2257, "val": false}, {"test": false, "id": 2258, "val": false}, {"test": false, "id": 2259, "val": false}, {"test": false, "id": 2260, "val": false}, {"test": false, "id": 2261, "val": false}, {"test": false, "id": 2262, "val": false}, {"test": false, "id": 2263, "val": false}, {"test": false, "id": 2264, "val": false}, {"test": false, "id": 2265, "val": false}, {"test": false, "id": 2266, "val": false}, {"test": false, "id": 2267, "val": false}, {"test": false, "id": 2268, "val": false}, {"test": false, "id": 2269, "val": false}, {"test": false, "id": 2270, "val": false}, {"test": false, "id": 2271, "val": false}, {"test": false, "id": 2272, "val": false}, {"test": false, "id": 2273, "val": false}, {"test": false, "id": 2274, "val": false}, {"test": false, "id": 2275, "val": false}, {"test": false, "id": 2276, "val": false}, {"test": false, "id": 2277, "val": false}, {"test": false, "id": 2278, "val": false}, {"test": false, "id": 2279, "val": false}, {"test": false, "id": 2280, "val": false}, {"test": false, "id": 2281, "val": false}, {"test": false, "id": 2282, "val": false}, {"test": false, "id": 2283, "val": false}, {"test": false, "id": 2284, "val": false}, {"test": false, "id": 2285, "val": false}, {"test": false, "id": 2286, "val": false}, {"test": false, "id": 2287, "val": false}, {"test": false, "id": 2288, "val": false}, {"test": false, "id": 2289, "val": false}, {"test": false, "id": 2290, "val": false}, {"test": false, "id": 2291, "val": false}, {"test": false, "id": 2292, "val": false}, {"test": false, "id": 2293, "val": false}, {"test": false, "id": 2294, "val": false}, {"test": false, "id": 2295, "val": false}, {"test": false, "id": 2296, "val": false}, {"test": false, "id": 2297, "val": false}, {"test": false, "id": 2298, "val": false}, {"test": false, "id": 2299, "val": false}, {"test": false, "id": 2300, "val": false}, {"test": false, "id": 2301, "val": false}, {"test": false, "id": 2302, "val": false}, {"test": false, "id": 2303, "val": false}, {"test": false, "id": 2304, "val": false}, {"test": false, "id": 2305, "val": false}, {"test": false, "id": 2306, "val": false}, {"test": false, "id": 2307, "val": false}, {"test": false, "id": 2308, "val": false}, {"test": false, "id": 2309, "val": false}, {"test": false, "id": 2310, "val": false}, {"test": false, "id": 2311, "val": false}, {"test": false, "id": 2312, "val": false}, {"test": false, "id": 2313, "val": false}, {"test": false, "id": 2314, "val": false}, {"test": false, "id": 2315, "val": false}, {"test": false, "id": 2316, "val": false}, {"test": false, "id": 2317, "val": false}, {"test": false, "id": 2318, "val": false}, {"test": false, "id": 2319, "val": false}, {"test": false, "id": 2320, "val": false}, {"test": false, "id": 2321, "val": false}, {"test": false, "id": 2322, "val": false}, {"test": false, "id": 2323, "val": false}, {"test": false, "id": 2324, "val": false}, {"test": false, "id": 2325, "val": false}, {"test": false, "id": 2326, "val": false}, {"test": false, "id": 2327, "val": false}, {"test": false, "id": 2328, "val": false}, {"test": false, "id": 2329, "val": false}, {"test": false, "id": 2330, "val": false}, {"test": false, "id": 2331, "val": false}, {"test": false, "id": 2332, "val": false}, {"test": false, "id": 2333, "val": false}, {"test": false, "id": 2334, "val": false}, {"test": false, "id": 2335, "val": false}, {"test": false, "id": 2336, "val": false}, {"test": false, "id": 2337, "val": false}, {"test": false, "id": 2338, "val": false}, {"test": false, "id": 2339, "val": false}, {"test": false, "id": 2340, "val": false}, {"test": false, "id": 2341, "val": false}, {"test": false, "id": 2342, "val": false}, {"test": false, "id": 2343, "val": false}, {"test": false, "id": 2344, "val": false}, {"test": false, "id": 2345, "val": false}, {"test": false, "id": 2346, "val": false}, {"test": false, "id": 2347, "val": false}, {"test": false, "id": 2348, "val": false}, {"test": false, "id": 2349, "val": false}, {"test": false, "id": 2350, "val": false}, {"test": false, "id": 2351, "val": false}, {"test": false, "id": 2352, "val": false}, {"test": false, "id": 2353, "val": false}, {"test": false, "id": 2354, "val": false}, {"test": false, "id": 2355, "val": false}, {"test": false, "id": 2356, "val": false}, {"test": false, "id": 2357, "val": false}, {"test": false, "id": 2358, "val": false}, {"test": false, "id": 2359, "val": false}, {"test": false, "id": 2360, "val": false}, {"test": false, "id": 2361, "val": false}, {"test": false, "id": 2362, "val": false}, {"test": false, "id": 2363, "val": false}, {"test": false, "id": 2364, "val": false}, {"test": false, "id": 2365, "val": false}, {"test": false, "id": 2366, "val": false}, {"test": false, "id": 2367, "val": false}, {"test": false, "id": 2368, "val": false}, {"test": false, "id": 2369, "val": false}, {"test": false, "id": 2370, "val": false}, {"test": false, "id": 2371, "val": false}, {"test": false, "id": 2372, "val": false}, {"test": false, "id": 2373, "val": false}, {"test": false, "id": 2374, "val": false}, {"test": false, "id": 2375, "val": false}, {"test": false, "id": 2376, "val": false}, {"test": false, "id": 2377, "val": false}, {"test": false, "id": 2378, "val": false}, {"test": false, "id": 2379, "val": false}, {"test": false, "id": 2380, "val": false}, {"test": false, "id": 2381, "val": false}, {"test": false, "id": 2382, "val": false}, {"test": false, "id": 2383, "val": false}, {"test": false, "id": 2384, "val": false}, {"test": false, "id": 2385, "val": false}, {"test": false, "id": 2386, "val": false}, {"test": false, "id": 2387, "val": false}, {"test": false, "id": 2388, "val": false}, {"test": false, "id": 2389, "val": false}, {"test": false, "id": 2390, "val": false}, {"test": false, "id": 2391, "val": false}, {"test": false, "id": 2392, "val": false}, {"test": false, "id": 2393, "val": false}, {"test": false, "id": 2394, "val": false}, {"test": false, "id": 2395, "val": false}, {"test": false, "id": 2396, "val": false}, {"test": false, "id": 2397, "val": false}, {"test": false, "id": 2398, "val": false}, {"test": false, "id": 2399, "val": false}, {"test": false, "id": 2400, "val": false}, {"test": false, "id": 2401, "val": false}, {"test": false, "id": 2402, "val": false}, {"test": false, "id": 2403, "val": false}, {"test": false, "id": 2404, "val": false}, {"test": false, "id": 2405, "val": false}, {"test": false, "id": 2406, "val": false}, {"test": false, "id": 2407, "val": false}, {"test": false, "id": 2408, "val": false}, {"test": false, "id": 2409, "val": false}, {"test": false, "id": 2410, "val": false}, {"test": false, "id": 2411, "val": false}, {"test": false, "id": 2412, "val": false}, {"test": false, "id": 2413, "val": false}, {"test": false, "id": 2414, "val": false}, {"test": false, "id": 2415, "val": false}, {"test": false, "id": 2416, "val": false}, {"test": false, "id": 2417, "val": false}, {"test": false, "id": 2418, "val": false}, {"test": false, "id": 2419, "val": false}, {"test": false, "id": 2420, "val": false}, {"test": false, "id": 2421, "val": false}, {"test": false, "id": 2422, "val": false}, {"test": false, "id": 2423, "val": false}, {"test": false, "id": 2424, "val": false}, {"test": false, "id": 2425, "val": false}, {"test": false, "id": 2426, "val": false}, {"test": false, "id": 2427, "val": false}, {"test": false, "id": 2428, "val": false}, {"test": false, "id": 2429, "val": false}, {"test": false, "id": 2430, "val": false}, {"test": false, "id": 2431, "val": false}, {"test": false, "id": 2432, "val": false}, {"test": false, "id": 2433, "val": false}, {"test": false, "id": 2434, "val": false}, {"test": false, "id": 2435, "val": false}, {"test": false, "id": 2436, "val": false}, {"test": false, "id": 2437, "val": false}, {"test": false, "id": 2438, "val": false}, {"test": false, "id": 2439, "val": false}, {"test": false, "id": 2440, "val": false}, {"test": false, "id": 2441, "val": false}, {"test": false, "id": 2442, "val": false}, {"test": false, "id": 2443, "val": false}, {"test": false, "id": 2444, "val": false}, {"test": false, "id": 2445, "val": false}, {"test": false, "id": 2446, "val": false}, {"test": false, "id": 2447, "val": false}, {"test": false, "id": 2448, "val": false}, {"test": false, "id": 2449, "val": false}, {"test": false, "id": 2450, "val": false}, {"test": false, "id": 2451, "val": false}, {"test": false, "id": 2452, "val": false}, {"test": false, "id": 2453, "val": false}, {"test": false, "id": 2454, "val": false}, {"test": false, "id": 2455, "val": false}, {"test": false, "id": 2456, "val": false}, {"test": false, "id": 2457, "val": false}, {"test": false, "id": 2458, "val": false}, {"test": false, "id": 2459, "val": false}, {"test": false, "id": 2460, "val": false}, {"test": false, "id": 2461, "val": false}, {"test": false, "id": 2462, "val": false}, {"test": false, "id": 2463, "val": false}, {"test": false, "id": 2464, "val": false}, {"test": false, "id": 2465, "val": false}, {"test": false, "id": 2466, "val": false}, {"test": false, "id": 2467, "val": false}, {"test": false, "id": 2468, "val": false}, {"test": false, "id": 2469, "val": false}, {"test": false, "id": 2470, "val": false}, {"test": false, "id": 2471, "val": false}, {"test": false, "id": 2472, "val": false}, {"test": false, "id": 2473, "val": false}, {"test": false, "id": 2474, "val": false}, {"test": false, "id": 2475, "val": false}, {"test": false, "id": 2476, "val": false}, {"test": false, "id": 2477, "val": false}, {"test": false, "id": 2478, "val": false}, {"test": false, "id": 2479, "val": false}, {"test": false, "id": 2480, "val": false}, {"test": false, "id": 2481, "val": false}, {"test": false, "id": 2482, "val": false}, {"test": false, "id": 2483, "val": false}, {"test": false, "id": 2484, "val": false}, {"test": false, "id": 2485, "val": false}, {"test": false, "id": 2486, "val": false}, {"test": false, "id": 2487, "val": false}, {"test": false, "id": 2488, "val": false}, {"test": false, "id": 2489, "val": false}, {"test": false, "id": 2490, "val": false}, {"test": false, "id": 2491, "val": false}, {"test": false, "id": 2492, "val": false}, {"test": false, "id": 2493, "val": false}, {"test": false, "id": 2494, "val": false}, {"test": false, "id": 2495, "val": false}, {"test": false, "id": 2496, "val": false}, {"test": false, "id": 2497, "val": false}, {"test": false, "id": 2498, "val": false}, {"test": false, "id": 2499, "val": false}, {"test": false, "id": 2500, "val": false}, {"test": false, "id": 2501, "val": false}, {"test": false, "id": 2502, "val": false}, {"test": false, "id": 2503, "val": false}, {"test": false, "id": 2504, "val": false}, {"test": false, "id": 2505, "val": false}, {"test": false, "id": 2506, "val": false}, {"test": false, "id": 2507, "val": false}, {"test": false, "id": 2508, "val": false}, {"test": false, "id": 2509, "val": false}, {"test": false, "id": 2510, "val": false}, {"test": false, "id": 2511, "val": false}, {"test": false, "id": 2512, "val": false}, {"test": false, "id": 2513, "val": false}, {"test": false, "id": 2514, "val": false}, {"test": false, "id": 2515, "val": false}, {"test": false, "id": 2516, "val": false}, {"test": false, "id": 2517, "val": false}, {"test": false, "id": 2518, "val": false}, {"test": false, "id": 2519, "val": false}, {"test": false, "id": 2520, "val": false}, {"test": false, "id": 2521, "val": false}, {"test": false, "id": 2522, "val": false}, {"test": false, "id": 2523, "val": false}, {"test": false, "id": 2524, "val": false}, {"test": false, "id": 2525, "val": false}, {"test": false, "id": 2526, "val": false}, {"test": false, "id": 2527, "val": false}, {"test": false, "id": 2528, "val": false}, {"test": false, "id": 2529, "val": false}, {"test": false, "id": 2530, "val": false}, {"test": false, "id": 2531, "val": false}, {"test": false, "id": 2532, "val": false}, {"test": false, "id": 2533, "val": false}, {"test": false, "id": 2534, "val": false}, {"test": false, "id": 2535, "val": false}, {"test": false, "id": 2536, "val": false}, {"test": false, "id": 2537, "val": false}, {"test": false, "id": 2538, "val": false}, {"test": false, "id": 2539, "val": false}, {"test": false, "id": 2540, "val": false}, {"test": false, "id": 2541, "val": false}, {"test": false, "id": 2542, "val": false}, {"test": false, "id": 2543, "val": false}, {"test": false, "id": 2544, "val": false}, {"test": false, "id": 2545, "val": false}, {"test": false, "id": 2546, "val": false}, {"test": false, "id": 2547, "val": false}, {"test": false, "id": 2548, "val": false}, {"test": false, "id": 2549, "val": false}, {"test": false, "id": 2550, "val": false}, {"test": false, "id": 2551, "val": false}, {"test": false, "id": 2552, "val": false}, {"test": false, "id": 2553, "val": false}, {"test": false, "id": 2554, "val": false}, {"test": false, "id": 2555, "val": false}, {"test": false, "id": 2556, "val": false}, {"test": false, "id": 2557, "val": false}, {"test": false, "id": 2558, "val": false}, {"test": false, "id": 2559, "val": false}, {"test": false, "id": 2560, "val": false}, {"test": false, "id": 2561, "val": false}, {"test": false, "id": 2562, "val": false}, {"test": false, "id": 2563, "val": false}, {"test": false, "id": 2564, "val": false}, {"test": false, "id": 2565, "val": false}, {"test": false, "id": 2566, "val": false}, {"test": false, "id": 2567, "val": false}, {"test": false, "id": 2568, "val": false}, {"test": false, "id": 2569, "val": false}, {"test": false, "id": 2570, "val": false}, {"test": false, "id": 2571, "val": false}, {"test": false, "id": 2572, "val": false}, {"test": false, "id": 2573, "val": false}, {"test": false, "id": 2574, "val": false}, {"test": false, "id": 2575, "val": false}, {"test": false, "id": 2576, "val": false}, {"test": false, "id": 2577, "val": false}, {"test": false, "id": 2578, "val": false}, {"test": false, "id": 2579, "val": false}, {"test": false, "id": 2580, "val": false}, {"test": false, "id": 2581, "val": false}, {"test": false, "id": 2582, "val": false}, {"test": false, "id": 2583, "val": false}, {"test": false, "id": 2584, "val": false}, {"test": false, "id": 2585, "val": false}, {"test": false, "id": 2586, "val": false}, {"test": false, "id": 2587, "val": false}, {"test": false, "id": 2588, "val": false}, {"test": false, "id": 2589, "val": false}, {"test": false, "id": 2590, "val": false}, {"test": false, "id": 2591, "val": false}, {"test": false, "id": 2592, "val": false}, {"test": false, "id": 2593, "val": false}, {"test": false, "id": 2594, "val": false}, {"test": false, "id": 2595, "val": false}, {"test": false, "id": 2596, "val": false}, {"test": false, "id": 2597, "val": false}, {"test": false, "id": 2598, "val": false}, {"test": false, "id": 2599, "val": false}, {"test": false, "id": 2600, "val": false}, {"test": false, "id": 2601, "val": false}, {"test": false, "id": 2602, "val": false}, {"test": false, "id": 2603, "val": false}, {"test": false, "id": 2604, "val": false}, {"test": false, "id": 2605, "val": false}, {"test": false, "id": 2606, "val": false}, {"test": false, "id": 2607, "val": false}, {"test": false, "id": 2608, "val": false}, {"test": false, "id": 2609, "val": false}, {"test": false, "id": 2610, "val": false}, {"test": false, "id": 2611, "val": false}, {"test": false, "id": 2612, "val": false}, {"test": false, "id": 2613, "val": false}, {"test": false, "id": 2614, "val": false}, {"test": false, "id": 2615, "val": false}, {"test": false, "id": 2616, "val": false}, {"test": false, "id": 2617, "val": false}, {"test": false, "id": 2618, "val": false}, {"test": false, "id": 2619, "val": false}, {"test": false, "id": 2620, "val": false}, {"test": false, "id": 2621, "val": false}, {"test": false, "id": 2622, "val": false}, {"test": false, "id": 2623, "val": false}, {"test": false, "id": 2624, "val": false}, {"test": false, "id": 2625, "val": false}, {"test": false, "id": 2626, "val": false}, {"test": false, "id": 2627, "val": false}, {"test": false, "id": 2628, "val": false}, {"test": false, "id": 2629, "val": false}, {"test": false, "id": 2630, "val": false}, {"test": false, "id": 2631, "val": false}, {"test": false, "id": 2632, "val": false}, {"test": false, "id": 2633, "val": false}, {"test": false, "id": 2634, "val": false}, {"test": false, "id": 2635, "val": false}, {"test": false, "id": 2636, "val": false}, {"test": false, "id": 2637, "val": false}, {"test": false, "id": 2638, "val": false}, {"test": false, "id": 2639, "val": false}, {"test": false, "id": 2640, "val": false}, {"test": false, "id": 2641, "val": false}, {"test": false, "id": 2642, "val": false}, {"test": false, "id": 2643, "val": false}, {"test": false, "id": 2644, "val": false}, {"test": false, "id": 2645, "val": false}, {"test": false, "id": 2646, "val": false}, {"test": false, "id": 2647, "val": false}, {"test": false, "id": 2648, "val": false}, {"test": false, "id": 2649, "val": false}, {"test": false, "id": 2650, "val": false}, {"test": false, "id": 2651, "val": false}, {"test": false, "id": 2652, "val": false}, {"test": false, "id": 2653, "val": false}, {"test": false, "id": 2654, "val": false}, {"test": false, "id": 2655, "val": false}, {"test": false, "id": 2656, "val": false}, {"test": false, "id": 2657, "val": false}, {"test": false, "id": 2658, "val": false}, {"test": false, "id": 2659, "val": false}, {"test": false, "id": 2660, "val": false}, {"test": false, "id": 2661, "val": false}, {"test": false, "id": 2662, "val": false}, {"test": false, "id": 2663, "val": false}, {"test": false, "id": 2664, "val": false}, {"test": false, "id": 2665, "val": false}, {"test": false, "id": 2666, "val": false}, {"test": false, "id": 2667, "val": false}, {"test": false, "id": 2668, "val": false}, {"test": false, "id": 2669, "val": false}, {"test": false, "id": 2670, "val": false}, {"test": false, "id": 2671, "val": false}, {"test": false, "id": 2672, "val": false}, {"test": false, "id": 2673, "val": false}, {"test": false, "id": 2674, "val": false}, {"test": false, "id": 2675, "val": false}, {"test": false, "id": 2676, "val": false}, {"test": false, "id": 2677, "val": false}, {"test": false, "id": 2678, "val": false}, {"test": false, "id": 2679, "val": false}, {"test": false, "id": 2680, "val": false}, {"test": false, "id": 2681, "val": false}, {"test": false, "id": 2682, "val": false}, {"test": false, "id": 2683, "val": false}, {"test": false, "id": 2684, "val": false}, {"test": false, "id": 2685, "val": false}, {"test": false, "id": 2686, "val": false}, {"test": false, "id": 2687, "val": false}, {"test": false, "id": 2688, "val": false}, {"test": false, "id": 2689, "val": false}, {"test": false, "id": 2690, "val": false}, {"test": false, "id": 2691, "val": false}, {"test": false, "id": 2692, "val": false}, {"test": false, "id": 2693, "val": false}, {"test": false, "id": 2694, "val": false}, {"test": false, "id": 2695, "val": false}, {"test": false, "id": 2696, "val": false}, {"test": false, "id": 2697, "val": false}, {"test": false, "id": 2698, "val": false}, {"test": false, "id": 2699, "val": false}, {"test": false, "id": 2700, "val": false}, {"test": false, "id": 2701, "val": false}, {"test": false, "id": 2702, "val": false}, {"test": false, "id": 2703, "val": false}, {"test": false, "id": 2704, "val": false}, {"test": false, "id": 2705, "val": false}, {"test": false, "id": 2706, "val": false}, {"test": false, "id": 2707, "val": false}, {"test": false, "id": 2708, "val": false}, {"test": false, "id": 2709, "val": false}, {"test": false, "id": 2710, "val": false}, {"test": false, "id": 2711, "val": false}, {"test": false, "id": 2712, "val": false}, {"test": false, "id": 2713, "val": false}, {"test": false, "id": 2714, "val": false}, {"test": false, "id": 2715, "val": false}, {"test": false, "id": 2716, "val": false}, {"test": false, "id": 2717, "val": false}, {"test": false, "id": 2718, "val": false}, {"test": false, "id": 2719, "val": false}, {"test": false, "id": 2720, "val": false}, {"test": false, "id": 2721, "val": false}, {"test": false, "id": 2722, "val": false}, {"test": false, "id": 2723, "val": false}, {"test": false, "id": 2724, "val": false}, {"test": false, "id": 2725, "val": false}, {"test": false, "id": 2726, "val": false}, {"test": false, "id": 2727, "val": false}, {"test": false, "id": 2728, "val": false}, {"test": false, "id": 2729, "val": false}, {"test": false, "id": 2730, "val": false}, {"test": false, "id": 2731, "val": false}, {"test": false, "id": 2732, "val": false}, {"test": false, "id": 2733, "val": false}, {"test": false, "id": 2734, "val": false}, {"test": false, "id": 2735, "val": false}, {"test": false, "id": 2736, "val": false}, {"test": false, "id": 2737, "val": false}, {"test": false, "id": 2738, "val": false}, {"test": false, "id": 2739, "val": false}, {"test": false, "id": 2740, "val": false}, {"test": false, "id": 2741, "val": false}, {"test": false, "id": 2742, "val": false}, {"test": false, "id": 2743, "val": false}, {"test": false, "id": 2744, "val": false}, {"test": false, "id": 2745, "val": false}, {"test": false, "id": 2746, "val": false}, {"test": false, "id": 2747, "val": false}, {"test": false, "id": 2748, "val": false}, {"test": false, "id": 2749, "val": false}, {"test": false, "id": 2750, "val": false}, {"test": false, "id": 2751, "val": false}, {"test": false, "id": 2752, "val": false}, {"test": false, "id": 2753, "val": false}, {"test": false, "id": 2754, "val": false}, {"test": false, "id": 2755, "val": false}, {"test": false, "id": 2756, "val": false}, {"test": false, "id": 2757, "val": false}, {"test": false, "id": 2758, "val": false}, {"test": false, "id": 2759, "val": false}, {"test": false, "id": 2760, "val": false}, {"test": false, "id": 2761, "val": false}, {"test": false, "id": 2762, "val": false}, {"test": false, "id": 2763, "val": false}, {"test": false, "id": 2764, "val": false}, {"test": false, "id": 2765, "val": false}, {"test": false, "id": 2766, "val": false}, {"test": false, "id": 2767, "val": false}, {"test": false, "id": 2768, "val": false}, {"test": false, "id": 2769, "val": false}, {"test": false, "id": 2770, "val": false}, {"test": false, "id": 2771, "val": false}, {"test": false, "id": 2772, "val": false}, {"test": false, "id": 2773, "val": false}, {"test": false, "id": 2774, "val": false}, {"test": false, "id": 2775, "val": false}, {"test": false, "id": 2776, "val": false}, {"test": false, "id": 2777, "val": false}, {"test": false, "id": 2778, "val": false}, {"test": false, "id": 2779, "val": false}, {"test": false, "id": 2780, "val": false}, {"test": false, "id": 2781, "val": false}, {"test": false, "id": 2782, "val": false}, {"test": false, "id": 2783, "val": false}, {"test": false, "id": 2784, "val": false}, {"test": false, "id": 2785, "val": false}, {"test": false, "id": 2786, "val": false}, {"test": false, "id": 2787, "val": false}, {"test": false, "id": 2788, "val": false}, {"test": false, "id": 2789, "val": false}, {"test": false, "id": 2790, "val": false}, {"test": false, "id": 2791, "val": false}, {"test": false, "id": 2792, "val": false}, {"test": false, "id": 2793, "val": false}, {"test": false, "id": 2794, "val": false}, {"test": false, "id": 2795, "val": false}, {"test": false, "id": 2796, "val": false}, {"test": false, "id": 2797, "val": false}, {"test": false, "id": 2798, "val": false}, {"test": false, "id": 2799, "val": false}, {"test": false, "id": 2800, "val": false}, {"test": false, "id": 2801, "val": false}, {"test": false, "id": 2802, "val": false}, {"test": false, "id": 2803, "val": false}, {"test": false, "id": 2804, "val": false}, {"test": false, "id": 2805, "val": false}, {"test": false, "id": 2806, "val": false}, {"test": false, "id": 2807, "val": false}, {"test": false, "id": 2808, "val": false}, {"test": false, "id": 2809, "val": false}, {"test": false, "id": 2810, "val": false}, {"test": false, "id": 2811, "val": false}, {"test": false, "id": 2812, "val": false}, {"test": false, "id": 2813, "val": false}, {"test": false, "id": 2814, "val": false}, {"test": false, "id": 2815, "val": false}, {"test": false, "id": 2816, "val": false}, {"test": false, "id": 2817, "val": false}, {"test": false, "id": 2818, "val": false}, {"test": false, "id": 2819, "val": false}, {"test": false, "id": 2820, "val": false}, {"test": false, "id": 2821, "val": false}, {"test": false, "id": 2822, "val": false}, {"test": false, "id": 2823, "val": false}, {"test": false, "id": 2824, "val": false}, {"test": false, "id": 2825, "val": false}, {"test": false, "id": 2826, "val": false}, {"test": false, "id": 2827, "val": false}, {"test": false, "id": 2828, "val": false}, {"test": false, "id": 2829, "val": false}, {"test": false, "id": 2830, "val": false}, {"test": false, "id": 2831, "val": false}, {"test": false, "id": 2832, "val": false}, {"test": false, "id": 2833, "val": false}, {"test": false, "id": 2834, "val": false}, {"test": false, "id": 2835, "val": false}, {"test": false, "id": 2836, "val": false}, {"test": false, "id": 2837, "val": false}, {"test": false, "id": 2838, "val": false}, {"test": false, "id": 2839, "val": false}, {"test": false, "id": 2840, "val": false}, {"test": false, "id": 2841, "val": false}, {"test": false, "id": 2842, "val": false}, {"test": false, "id": 2843, "val": false}, {"test": false, "id": 2844, "val": false}, {"test": false, "id": 2845, "val": false}, {"test": false, "id": 2846, "val": false}, {"test": false, "id": 2847, "val": false}, {"test": false, "id": 2848, "val": false}, {"test": false, "id": 2849, "val": false}, {"test": false, "id": 2850, "val": false}, {"test": false, "id": 2851, "val": false}, {"test": false, "id": 2852, "val": false}, {"test": false, "id": 2853, "val": false}, {"test": false, "id": 2854, "val": false}, {"test": false, "id": 2855, "val": false}, {"test": false, "id": 2856, "val": false}, {"test": false, "id": 2857, "val": false}, {"test": false, "id": 2858, "val": false}, {"test": false, "id": 2859, "val": false}, {"test": false, "id": 2860, "val": false}, {"test": false, "id": 2861, "val": false}, {"test": false, "id": 2862, "val": false}, {"test": false, "id": 2863, "val": false}, {"test": false, "id": 2864, "val": false}, {"test": false, "id": 2865, "val": false}, {"test": false, "id": 2866, "val": false}, {"test": false, "id": 2867, "val": false}, {"test": false, "id": 2868, "val": false}, {"test": false, "id": 2869, "val": false}, {"test": false, "id": 2870, "val": false}, {"test": false, "id": 2871, "val": false}, {"test": false, "id": 2872, "val": false}, {"test": false, "id": 2873, "val": false}, {"test": false, "id": 2874, "val": false}, {"test": false, "id": 2875, "val": false}, {"test": false, "id": 2876, "val": false}, {"test": false, "id": 2877, "val": false}, {"test": false, "id": 2878, "val": false}, {"test": false, "id": 2879, "val": false}, {"test": false, "id": 2880, "val": false}, {"test": false, "id": 2881, "val": false}, {"test": false, "id": 2882, "val": false}, {"test": false, "id": 2883, "val": false}, {"test": false, "id": 2884, "val": false}, {"test": false, "id": 2885, "val": false}, {"test": false, "id": 2886, "val": false}, {"test": false, "id": 2887, "val": false}, {"test": false, "id": 2888, "val": false}, {"test": false, "id": 2889, "val": false}, {"test": false, "id": 2890, "val": false}, {"test": false, "id": 2891, "val": false}, {"test": false, "id": 2892, "val": false}, {"test": false, "id": 2893, "val": false}, {"test": false, "id": 2894, "val": false}, {"test": false, "id": 2895, "val": false}, {"test": false, "id": 2896, "val": false}, {"test": false, "id": 2897, "val": false}, {"test": false, "id": 2898, "val": false}, {"test": false, "id": 2899, "val": false}, {"test": false, "id": 2900, "val": false}, {"test": false, "id": 2901, "val": false}, {"test": false, "id": 2902, "val": false}, {"test": false, "id": 2903, "val": false}, {"test": false, "id": 2904, "val": false}, {"test": false, "id": 2905, "val": false}, {"test": false, "id": 2906, "val": false}, {"test": false, "id": 2907, "val": false}, {"test": false, "id": 2908, "val": false}, {"test": false, "id": 2909, "val": false}, {"test": false, "id": 2910, "val": false}, {"test": false, "id": 2911, "val": false}, {"test": false, "id": 2912, "val": false}, {"test": false, "id": 2913, "val": false}, {"test": false, "id": 2914, "val": false}, {"test": false, "id": 2915, "val": false}, {"test": false, "id": 2916, "val": false}, {"test": false, "id": 2917, "val": false}, {"test": false, "id": 2918, "val": false}, {"test": false, "id": 2919, "val": false}, {"test": false, "id": 2920, "val": false}, {"test": false, "id": 2921, "val": false}, {"test": false, "id": 2922, "val": false}, {"test": false, "id": 2923, "val": false}, {"test": false, "id": 2924, "val": false}, {"test": false, "id": 2925, "val": false}, {"test": false, "id": 2926, "val": false}, {"test": false, "id": 2927, "val": false}, {"test": false, "id": 2928, "val": false}, {"test": false, "id": 2929, "val": false}, {"test": false, "id": 2930, "val": false}, {"test": false, "id": 2931, "val": false}, {"test": false, "id": 2932, "val": false}, {"test": false, "id": 2933, "val": false}, {"test": false, "id": 2934, "val": false}, {"test": false, "id": 2935, "val": false}, {"test": false, "id": 2936, "val": false}, {"test": false, "id": 2937, "val": false}, {"test": false, "id": 2938, "val": false}, {"test": false, "id": 2939, "val": false}, {"test": false, "id": 2940, "val": false}, {"test": false, "id": 2941, "val": false}, {"test": false, "id": 2942, "val": false}, {"test": false, "id": 2943, "val": false}, {"test": false, "id": 2944, "val": false}, {"test": false, "id": 2945, "val": false}, {"test": false, "id": 2946, "val": false}, {"test": false, "id": 2947, "val": false}, {"test": false, "id": 2948, "val": false}, {"test": false, "id": 2949, "val": false}, {"test": false, "id": 2950, "val": false}, {"test": false, "id": 2951, "val": false}, {"test": false, "id": 2952, "val": false}, {"test": false, "id": 2953, "val": false}, {"test": false, "id": 2954, "val": false}, {"test": false, "id": 2955, "val": false}, {"test": false, "id": 2956, "val": false}, {"test": false, "id": 2957, "val": false}, {"test": false, "id": 2958, "val": false}, {"test": false, "id": 2959, "val": false}, {"test": false, "id": 2960, "val": false}, {"test": false, "id": 2961, "val": false}, {"test": false, "id": 2962, "val": false}, {"test": false, "id": 2963, "val": false}, {"test": false, "id": 2964, "val": false}, {"test": false, "id": 2965, "val": false}, {"test": false, "id": 2966, "val": false}, {"test": false, "id": 2967, "val": false}, {"test": false, "id": 2968, "val": false}, {"test": false, "id": 2969, "val": false}, {"test": false, "id": 2970, "val": false}, {"test": false, "id": 2971, "val": false}, {"test": false, "id": 2972, "val": false}, {"test": false, "id": 2973, "val": false}, {"test": false, "id": 2974, "val": false}, {"test": false, "id": 2975, "val": false}, {"test": false, "id": 2976, "val": false}, {"test": false, "id": 2977, "val": false}, {"test": false, "id": 2978, "val": false}, {"test": false, "id": 2979, "val": false}, {"test": false, "id": 2980, "val": false}, {"test": false, "id": 2981, "val": false}, {"test": false, "id": 2982, "val": false}, {"test": false, "id": 2983, "val": false}, {"test": false, "id": 2984, "val": false}, {"test": false, "id": 2985, "val": false}, {"test": false, "id": 2986, "val": false}, {"test": false, "id": 2987, "val": false}, {"test": false, "id": 2988, "val": false}, {"test": false, "id": 2989, "val": false}, {"test": false, "id": 2990, "val": false}, {"test": false, "id": 2991, "val": false}, {"test": false, "id": 2992, "val": false}, {"test": false, "id": 2993, "val": false}, {"test": false, "id": 2994, "val": false}, {"test": false, "id": 2995, "val": false}, {"test": false, "id": 2996, "val": false}, {"test": false, "id": 2997, "val": false}, {"test": false, "id": 2998, "val": false}, {"test": false, "id": 2999, "val": false}, {"test": false, "id": 3000, "val": false}, {"test": false, "id": 3001, "val": false}, {"test": false, "id": 3002, "val": false}, {"test": false, "id": 3003, "val": false}, {"test": false, "id": 3004, "val": false}, {"test": false, "id": 3005, "val": false}, {"test": false, "id": 3006, "val": false}, {"test": false, "id": 3007, "val": false}, {"test": false, "id": 3008, "val": false}, {"test": false, "id": 3009, "val": false}, {"test": false, "id": 3010, "val": false}, {"test": false, "id": 3011, "val": false}, {"test": false, "id": 3012, "val": false}, {"test": false, "id": 3013, "val": false}, {"test": false, "id": 3014, "val": false}, {"test": false, "id": 3015, "val": false}, {"test": false, "id": 3016, "val": false}, {"test": false, "id": 3017, "val": false}, {"test": false, "id": 3018, "val": false}, {"test": false, "id": 3019, "val": false}, {"test": false, "id": 3020, "val": false}, {"test": false, "id": 3021, "val": false}, {"test": false, "id": 3022, "val": false}, {"test": false, "id": 3023, "val": false}, {"test": false, "id": 3024, "val": false}, {"test": false, "id": 3025, "val": false}, {"test": false, "id": 3026, "val": false}, {"test": false, "id": 3027, "val": false}, {"test": false, "id": 3028, "val": false}, {"test": false, "id": 3029, "val": false}, {"test": false, "id": 3030, "val": false}, {"test": false, "id": 3031, "val": false}, {"test": false, "id": 3032, "val": false}, {"test": false, "id": 3033, "val": false}, {"test": false, "id": 3034, "val": false}, {"test": false, "id": 3035, "val": false}, {"test": false, "id": 3036, "val": false}, {"test": false, "id": 3037, "val": false}, {"test": false, "id": 3038, "val": false}, {"test": false, "id": 3039, "val": false}, {"test": false, "id": 3040, "val": false}, {"test": false, "id": 3041, "val": false}, {"test": false, "id": 3042, "val": false}, {"test": false, "id": 3043, "val": false}, {"test": false, "id": 3044, "val": false}, {"test": false, "id": 3045, "val": false}, {"test": false, "id": 3046, "val": false}, {"test": false, "id": 3047, "val": false}, {"test": false, "id": 3048, "val": false}, {"test": false, "id": 3049, "val": false}, {"test": false, "id": 3050, "val": false}, {"test": false, "id": 3051, "val": false}, {"test": false, "id": 3052, "val": false}, {"test": false, "id": 3053, "val": false}, {"test": false, "id": 3054, "val": false}, {"test": false, "id": 3055, "val": false}, {"test": false, "id": 3056, "val": false}, {"test": false, "id": 3057, "val": false}, {"test": false, "id": 3058, "val": false}, {"test": false, "id": 3059, "val": false}, {"test": false, "id": 3060, "val": false}, {"test": false, "id": 3061, "val": false}, {"test": false, "id": 3062, "val": false}, {"test": false, "id": 3063, "val": false}, {"test": false, "id": 3064, "val": false}, {"test": false, "id": 3065, "val": false}, {"test": false, "id": 3066, "val": false}, {"test": false, "id": 3067, "val": false}, {"test": false, "id": 3068, "val": false}, {"test": false, "id": 3069, "val": false}, {"test": false, "id": 3070, "val": false}, {"test": false, "id": 3071, "val": false}, {"test": false, "id": 3072, "val": false}, {"test": false, "id": 3073, "val": false}, {"test": false, "id": 3074, "val": false}, {"test": false, "id": 3075, "val": false}, {"test": false, "id": 3076, "val": false}, {"test": false, "id": 3077, "val": false}, {"test": false, "id": 3078, "val": false}, {"test": false, "id": 3079, "val": false}, {"test": false, "id": 3080, "val": false}, {"test": false, "id": 3081, "val": false}, {"test": false, "id": 3082, "val": false}, {"test": false, "id": 3083, "val": false}, {"test": false, "id": 3084, "val": false}, {"test": false, "id": 3085, "val": false}, {"test": false, "id": 3086, "val": false}, {"test": false, "id": 3087, "val": false}, {"test": false, "id": 3088, "val": false}, {"test": false, "id": 3089, "val": false}, {"test": false, "id": 3090, "val": false}, {"test": false, "id": 3091, "val": false}, {"test": false, "id": 3092, "val": false}, {"test": false, "id": 3093, "val": false}, {"test": false, "id": 3094, "val": false}, {"test": false, "id": 3095, "val": false}, {"test": false, "id": 3096, "val": false}, {"test": false, "id": 3097, "val": false}, {"test": false, "id": 3098, "val": false}, {"test": false, "id": 3099, "val": false}, {"test": false, "id": 3100, "val": false}, {"test": false, "id": 3101, "val": false}, {"test": false, "id": 3102, "val": false}, {"test": false, "id": 3103, "val": false}, {"test": false, "id": 3104, "val": false}, {"test": false, "id": 3105, "val": false}, {"test": false, "id": 3106, "val": false}, {"test": false, "id": 3107, "val": false}, {"test": false, "id": 3108, "val": false}, {"test": false, "id": 3109, "val": false}, {"test": false, "id": 3110, "val": false}, {"test": false, "id": 3111, "val": false}, {"test": false, "id": 3112, "val": false}, {"test": false, "id": 3113, "val": false}, {"test": false, "id": 3114, "val": false}, {"test": false, "id": 3115, "val": false}, {"test": false, "id": 3116, "val": false}, {"test": false, "id": 3117, "val": false}, {"test": false, "id": 3118, "val": false}, {"test": false, "id": 3119, "val": false}, {"test": false, "id": 3120, "val": false}, {"test": false, "id": 3121, "val": false}, {"test": false, "id": 3122, "val": false}, {"test": false, "id": 3123, "val": false}, {"test": false, "id": 3124, "val": false}, {"test": false, "id": 3125, "val": false}, {"test": false, "id": 3126, "val": false}, {"test": false, "id": 3127, "val": false}, {"test": false, "id": 3128, "val": false}, {"test": false, "id": 3129, "val": false}, {"test": false, "id": 3130, "val": false}, {"test": false, "id": 3131, "val": false}, {"test": false, "id": 3132, "val": false}, {"test": false, "id": 3133, "val": false}, {"test": false, "id": 3134, "val": false}, {"test": false, "id": 3135, "val": false}, {"test": false, "id": 3136, "val": false}, {"test": false, "id": 3137, "val": false}, {"test": false, "id": 3138, "val": false}, {"test": false, "id": 3139, "val": false}, {"test": false, "id": 3140, "val": false}, {"test": false, "id": 3141, "val": false}, {"test": false, "id": 3142, "val": false}, {"test": false, "id": 3143, "val": false}, {"test": false, "id": 3144, "val": false}, {"test": false, "id": 3145, "val": false}, {"test": false, "id": 3146, "val": false}, {"test": false, "id": 3147, "val": false}, {"test": false, "id": 3148, "val": false}, {"test": false, "id": 3149, "val": false}, {"test": false, "id": 3150, "val": false}, {"test": false, "id": 3151, "val": false}, {"test": false, "id": 3152, "val": false}, {"test": false, "id": 3153, "val": false}, {"test": false, "id": 3154, "val": false}, {"test": false, "id": 3155, "val": false}, {"test": false, "id": 3156, "val": false}, {"test": false, "id": 3157, "val": false}, {"test": false, "id": 3158, "val": false}, {"test": false, "id": 3159, "val": false}, {"test": false, "id": 3160, "val": false}, {"test": false, "id": 3161, "val": false}, {"test": false, "id": 3162, "val": false}, {"test": false, "id": 3163, "val": false}, {"test": false, "id": 3164, "val": false}, {"test": false, "id": 3165, "val": false}, {"test": false, "id": 3166, "val": false}, {"test": false, "id": 3167, "val": false}, {"test": false, "id": 3168, "val": false}, {"test": false, "id": 3169, "val": false}, {"test": false, "id": 3170, "val": false}, {"test": false, "id": 3171, "val": false}, {"test": false, "id": 3172, "val": false}, {"test": false, "id": 3173, "val": false}, {"test": false, "id": 3174, "val": false}, {"test": false, "id": 3175, "val": false}, {"test": false, "id": 3176, "val": false}, {"test": false, "id": 3177, "val": false}, {"test": false, "id": 3178, "val": false}, {"test": false, "id": 3179, "val": false}, {"test": false, "id": 3180, "val": false}, {"test": false, "id": 3181, "val": false}, {"test": false, "id": 3182, "val": false}, {"test": false, "id": 3183, "val": false}, {"test": false, "id": 3184, "val": false}, {"test": false, "id": 3185, "val": false}, {"test": false, "id": 3186, "val": false}, {"test": false, "id": 3187, "val": false}, {"test": false, "id": 3188, "val": false}, {"test": false, "id": 3189, "val": false}, {"test": false, "id": 3190, "val": false}, {"test": false, "id": 3191, "val": false}, {"test": false, "id": 3192, "val": false}, {"test": false, "id": 3193, "val": false}, {"test": false, "id": 3194, "val": false}, {"test": false, "id": 3195, "val": false}, {"test": false, "id": 3196, "val": false}, {"test": false, "id": 3197, "val": false}, {"test": false, "id": 3198, "val": false}, {"test": false, "id": 3199, "val": false}, {"test": false, "id": 3200, "val": false}, {"test": false, "id": 3201, "val": false}, {"test": false, "id": 3202, "val": false}, {"test": false, "id": 3203, "val": false}, {"test": false, "id": 3204, "val": false}, {"test": false, "id": 3205, "val": false}, {"test": false, "id": 3206, "val": false}, {"test": false, "id": 3207, "val": false}, {"test": false, "id": 3208, "val": false}, {"test": false, "id": 3209, "val": false}, {"test": false, "id": 3210, "val": false}, {"test": false, "id": 3211, "val": false}, {"test": false, "id": 3212, "val": false}, {"test": false, "id": 3213, "val": false}, {"test": false, "id": 3214, "val": false}, {"test": false, "id": 3215, "val": false}, {"test": false, "id": 3216, "val": false}, {"test": false, "id": 3217, "val": false}, {"test": false, "id": 3218, "val": false}, {"test": false, "id": 3219, "val": false}, {"test": false, "id": 3220, "val": false}, {"test": false, "id": 3221, "val": false}, {"test": false, "id": 3222, "val": false}, {"test": false, "id": 3223, "val": false}, {"test": false, "id": 3224, "val": false}, {"test": false, "id": 3225, "val": false}, {"test": false, "id": 3226, "val": false}, {"test": false, "id": 3227, "val": false}, {"test": false, "id": 3228, "val": false}, {"test": false, "id": 3229, "val": false}, {"test": false, "id": 3230, "val": false}, {"test": false, "id": 3231, "val": false}, {"test": false, "id": 3232, "val": false}, {"test": false, "id": 3233, "val": false}, {"test": false, "id": 3234, "val": false}, {"test": false, "id": 3235, "val": false}, {"test": false, "id": 3236, "val": false}, {"test": false, "id": 3237, "val": false}, {"test": false, "id": 3238, "val": false}, {"test": false, "id": 3239, "val": false}, {"test": false, "id": 3240, "val": false}, {"test": false, "id": 3241, "val": false}, {"test": false, "id": 3242, "val": false}, {"test": false, "id": 3243, "val": false}, {"test": false, "id": 3244, "val": false}, {"test": false, "id": 3245, "val": false}, {"test": false, "id": 3246, "val": false}, {"test": false, "id": 3247, "val": false}, {"test": false, "id": 3248, "val": false}, {"test": false, "id": 3249, "val": false}, {"test": false, "id": 3250, "val": false}, {"test": false, "id": 3251, "val": false}, {"test": false, "id": 3252, "val": false}, {"test": false, "id": 3253, "val": false}, {"test": false, "id": 3254, "val": false}, {"test": false, "id": 3255, "val": false}, {"test": false, "id": 3256, "val": false}, {"test": false, "id": 3257, "val": false}, {"test": false, "id": 3258, "val": false}, {"test": false, "id": 3259, "val": false}, {"test": false, "id": 3260, "val": false}, {"test": false, "id": 3261, "val": false}, {"test": false, "id": 3262, "val": false}, {"test": false, "id": 3263, "val": false}, {"test": false, "id": 3264, "val": false}, {"test": false, "id": 3265, "val": false}, {"test": false, "id": 3266, "val": false}, {"test": false, "id": 3267, "val": false}, {"test": false, "id": 3268, "val": false}, {"test": false, "id": 3269, "val": false}, {"test": false, "id": 3270, "val": false}, {"test": false, "id": 3271, "val": false}, {"test": false, "id": 3272, "val": false}, {"test": false, "id": 3273, "val": false}, {"test": false, "id": 3274, "val": false}, {"test": false, "id": 3275, "val": false}, {"test": false, "id": 3276, "val": false}, {"test": false, "id": 3277, "val": false}, {"test": false, "id": 3278, "val": false}, {"test": false, "id": 3279, "val": false}, {"test": false, "id": 3280, "val": false}, {"test": false, "id": 3281, "val": false}, {"test": false, "id": 3282, "val": false}, {"test": false, "id": 3283, "val": false}, {"test": false, "id": 3284, "val": false}, {"test": false, "id": 3285, "val": false}, {"test": false, "id": 3286, "val": false}, {"test": false, "id": 3287, "val": false}, {"test": false, "id": 3288, "val": false}, {"test": false, "id": 3289, "val": false}, {"test": false, "id": 3290, "val": false}, {"test": false, "id": 3291, "val": false}, {"test": false, "id": 3292, "val": false}, {"test": false, "id": 3293, "val": false}, {"test": false, "id": 3294, "val": false}, {"test": false, "id": 3295, "val": false}, {"test": false, "id": 3296, "val": false}, {"test": false, "id": 3297, "val": false}, {"test": false, "id": 3298, "val": false}, {"test": false, "id": 3299, "val": false}, {"test": false, "id": 3300, "val": false}, {"test": false, "id": 3301, "val": false}, {"test": false, "id": 3302, "val": false}, {"test": false, "id": 3303, "val": false}, {"test": false, "id": 3304, "val": false}, {"test": false, "id": 3305, "val": false}, {"test": false, "id": 3306, "val": false}, {"test": false, "id": 3307, "val": false}, {"test": false, "id": 3308, "val": false}, {"test": false, "id": 3309, "val": false}, {"test": false, "id": 3310, "val": false}, {"test": false, "id": 3311, "val": false}, {"test": false, "id": 3312, "val": false}, {"test": false, "id": 3313, "val": false}, {"test": false, "id": 3314, "val": false}, {"test": false, "id": 3315, "val": false}, {"test": false, "id": 3316, "val": false}, {"test": false, "id": 3317, "val": false}, {"test": false, "id": 3318, "val": false}, {"test": false, "id": 3319, "val": false}, {"test": false, "id": 3320, "val": false}, {"test": false, "id": 3321, "val": false}, {"test": false, "id": 3322, "val": false}, {"test": false, "id": 3323, "val": false}, {"test": false, "id": 3324, "val": false}, {"test": false, "id": 3325, "val": false}, {"test": false, "id": 3326, "val": false}, {"test": false, "id": 3327, "val": false}, {"test": false, "id": 3328, "val": false}, {"test": false, "id": 3329, "val": false}, {"test": false, "id": 3330, "val": false}, {"test": false, "id": 3331, "val": false}, {"test": false, "id": 3332, "val": false}, {"test": false, "id": 3333, "val": false}, {"test": false, "id": 3334, "val": false}, {"test": false, "id": 3335, "val": false}, {"test": false, "id": 3336, "val": false}, {"test": false, "id": 3337, "val": false}, {"test": false, "id": 3338, "val": false}, {"test": false, "id": 3339, "val": false}, {"test": false, "id": 3340, "val": false}, {"test": false, "id": 3341, "val": false}, {"test": false, "id": 3342, "val": false}, {"test": false, "id": 3343, "val": false}, {"test": false, "id": 3344, "val": false}, {"test": false, "id": 3345, "val": false}, {"test": false, "id": 3346, "val": false}, {"test": false, "id": 3347, "val": false}, {"test": false, "id": 3348, "val": false}, {"test": false, "id": 3349, "val": false}, {"test": false, "id": 3350, "val": false}, {"test": false, "id": 3351, "val": false}, {"test": false, "id": 3352, "val": false}, {"test": false, "id": 3353, "val": false}, {"test": false, "id": 3354, "val": false}, {"test": false, "id": 3355, "val": false}, {"test": false, "id": 3356, "val": false}, {"test": false, "id": 3357, "val": false}, {"test": false, "id": 3358, "val": false}, {"test": false, "id": 3359, "val": false}, {"test": false, "id": 3360, "val": false}, {"test": false, "id": 3361, "val": false}, {"test": false, "id": 3362, "val": false}, {"test": false, "id": 3363, "val": false}, {"test": false, "id": 3364, "val": false}, {"test": false, "id": 3365, "val": false}, {"test": false, "id": 3366, "val": false}, {"test": false, "id": 3367, "val": false}, {"test": false, "id": 3368, "val": false}, {"test": false, "id": 3369, "val": false}, {"test": false, "id": 3370, "val": false}, {"test": false, "id": 3371, "val": false}, {"test": false, "id": 3372, "val": false}, {"test": false, "id": 3373, "val": false}, {"test": false, "id": 3374, "val": false}, {"test": false, "id": 3375, "val": false}, {"test": false, "id": 3376, "val": false}, {"test": false, "id": 3377, "val": false}, {"test": false, "id": 3378, "val": false}, {"test": false, "id": 3379, "val": false}, {"test": false, "id": 3380, "val": false}, {"test": false, "id": 3381, "val": false}, {"test": false, "id": 3382, "val": false}, {"test": false, "id": 3383, "val": false}, {"test": false, "id": 3384, "val": false}, {"test": false, "id": 3385, "val": false}, {"test": false, "id": 3386, "val": false}, {"test": false, "id": 3387, "val": false}, {"test": false, "id": 3388, "val": false}, {"test": false, "id": 3389, "val": false}, {"test": false, "id": 3390, "val": false}, {"test": false, "id": 3391, "val": false}, {"test": false, "id": 3392, "val": false}, {"test": false, "id": 3393, "val": false}, {"test": false, "id": 3394, "val": false}, {"test": false, "id": 3395, "val": false}, {"test": false, "id": 3396, "val": false}, {"test": false, "id": 3397, "val": false}, {"test": false, "id": 3398, "val": false}, {"test": false, "id": 3399, "val": false}, {"test": false, "id": 3400, "val": false}, {"test": false, "id": 3401, "val": false}, {"test": false, "id": 3402, "val": false}, {"test": false, "id": 3403, "val": false}, {"test": false, "id": 3404, "val": false}, {"test": false, "id": 3405, "val": false}, {"test": false, "id": 3406, "val": false}, {"test": false, "id": 3407, "val": false}, {"test": false, "id": 3408, "val": false}, {"test": false, "id": 3409, "val": false}, {"test": false, "id": 3410, "val": false}, {"test": false, "id": 3411, "val": false}, {"test": false, "id": 3412, "val": false}, {"test": false, "id": 3413, "val": false}, {"test": false, "id": 3414, "val": false}, {"test": false, "id": 3415, "val": false}, {"test": false, "id": 3416, "val": false}, {"test": false, "id": 3417, "val": false}, {"test": false, "id": 3418, "val": false}, {"test": false, "id": 3419, "val": false}, {"test": false, "id": 3420, "val": false}, {"test": false, "id": 3421, "val": false}, {"test": false, "id": 3422, "val": false}, {"test": false, "id": 3423, "val": false}, {"test": false, "id": 3424, "val": false}, {"test": false, "id": 3425, "val": false}, {"test": false, "id": 3426, "val": false}, {"test": false, "id": 3427, "val": false}, {"test": false, "id": 3428, "val": false}, {"test": false, "id": 3429, "val": false}, {"test": false, "id": 3430, "val": false}, {"test": false, "id": 3431, "val": false}, {"test": false, "id": 3432, "val": false}, {"test": false, "id": 3433, "val": false}, {"test": false, "id": 3434, "val": false}, {"test": false, "id": 3435, "val": false}, {"test": false, "id": 3436, "val": false}, {"test": false, "id": 3437, "val": false}, {"test": false, "id": 3438, "val": false}, {"test": false, "id": 3439, "val": false}, {"test": false, "id": 3440, "val": false}, {"test": false, "id": 3441, "val": false}, {"test": false, "id": 3442, "val": false}, {"test": false, "id": 3443, "val": false}, {"test": false, "id": 3444, "val": false}, {"test": false, "id": 3445, "val": false}, {"test": false, "id": 3446, "val": false}, {"test": false, "id": 3447, "val": false}, {"test": false, "id": 3448, "val": false}, {"test": false, "id": 3449, "val": false}, {"test": false, "id": 3450, "val": false}, {"test": false, "id": 3451, "val": false}, {"test": false, "id": 3452, "val": false}, {"test": false, "id": 3453, "val": false}, {"test": false, "id": 3454, "val": false}, {"test": false, "id": 3455, "val": false}, {"test": false, "id": 3456, "val": false}, {"test": false, "id": 3457, "val": false}, {"test": false, "id": 3458, "val": false}, {"test": false, "id": 3459, "val": false}, {"test": false, "id": 3460, "val": false}, {"test": false, "id": 3461, "val": false}, {"test": false, "id": 3462, "val": false}, {"test": false, "id": 3463, "val": false}, {"test": false, "id": 3464, "val": false}, {"test": false, "id": 3465, "val": false}, {"test": false, "id": 3466, "val": false}, {"test": false, "id": 3467, "val": false}, {"test": false, "id": 3468, "val": false}, {"test": false, "id": 3469, "val": false}, {"test": false, "id": 3470, "val": false}, {"test": false, "id": 3471, "val": false}, {"test": false, "id": 3472, "val": false}, {"test": false, "id": 3473, "val": false}, {"test": false, "id": 3474, "val": false}, {"test": false, "id": 3475, "val": false}, {"test": false, "id": 3476, "val": false}, {"test": false, "id": 3477, "val": false}, {"test": false, "id": 3478, "val": false}, {"test": false, "id": 3479, "val": false}, {"test": false, "id": 3480, "val": false}, {"test": false, "id": 3481, "val": false}, {"test": false, "id": 3482, "val": false}, {"test": false, "id": 3483, "val": false}, {"test": false, "id": 3484, "val": false}, {"test": false, "id": 3485, "val": false}, {"test": false, "id": 3486, "val": false}, {"test": false, "id": 3487, "val": false}, {"test": false, "id": 3488, "val": false}, {"test": false, "id": 3489, "val": false}, {"test": false, "id": 3490, "val": false}, {"test": false, "id": 3491, "val": false}, {"test": false, "id": 3492, "val": false}, {"test": false, "id": 3493, "val": false}, {"test": false, "id": 3494, "val": false}, {"test": false, "id": 3495, "val": false}, {"test": false, "id": 3496, "val": false}, {"test": false, "id": 3497, "val": false}, {"test": false, "id": 3498, "val": false}, {"test": false, "id": 3499, "val": false}, {"test": false, "id": 3500, "val": false}, {"test": false, "id": 3501, "val": false}, {"test": false, "id": 3502, "val": false}, {"test": false, "id": 3503, "val": false}, {"test": false, "id": 3504, "val": false}, {"test": false, "id": 3505, "val": false}, {"test": false, "id": 3506, "val": false}, {"test": false, "id": 3507, "val": false}, {"test": false, "id": 3508, "val": false}, {"test": false, "id": 3509, "val": false}, {"test": false, "id": 3510, "val": false}, {"test": false, "id": 3511, "val": false}, {"test": false, "id": 3512, "val": false}, {"test": false, "id": 3513, "val": false}, {"test": false, "id": 3514, "val": false}, {"test": false, "id": 3515, "val": false}, {"test": false, "id": 3516, "val": false}, {"test": false, "id": 3517, "val": false}, {"test": false, "id": 3518, "val": false}, {"test": false, "id": 3519, "val": false}, {"test": false, "id": 3520, "val": false}, {"test": false, "id": 3521, "val": false}, {"test": false, "id": 3522, "val": false}, {"test": false, "id": 3523, "val": false}, {"test": false, "id": 3524, "val": false}, {"test": false, "id": 3525, "val": false}, {"test": false, "id": 3526, "val": false}, {"test": false, "id": 3527, "val": false}, {"test": false, "id": 3528, "val": false}, {"test": false, "id": 3529, "val": false}, {"test": false, "id": 3530, "val": false}, {"test": false, "id": 3531, "val": false}, {"test": false, "id": 3532, "val": false}, {"test": false, "id": 3533, "val": false}, {"test": false, "id": 3534, "val": false}, {"test": false, "id": 3535, "val": false}, {"test": false, "id": 3536, "val": false}, {"test": false, "id": 3537, "val": false}, {"test": false, "id": 3538, "val": false}, {"test": false, "id": 3539, "val": false}, {"test": false, "id": 3540, "val": false}, {"test": false, "id": 3541, "val": false}, {"test": false, "id": 3542, "val": false}, {"test": false, "id": 3543, "val": false}, {"test": false, "id": 3544, "val": false}, {"test": false, "id": 3545, "val": false}, {"test": false, "id": 3546, "val": false}, {"test": false, "id": 3547, "val": false}, {"test": false, "id": 3548, "val": false}, {"test": false, "id": 3549, "val": false}, {"test": false, "id": 3550, "val": false}, {"test": false, "id": 3551, "val": false}, {"test": false, "id": 3552, "val": false}, {"test": false, "id": 3553, "val": false}, {"test": false, "id": 3554, "val": false}, {"test": false, "id": 3555, "val": false}, {"test": false, "id": 3556, "val": false}, {"test": false, "id": 3557, "val": false}, {"test": false, "id": 3558, "val": false}, {"test": false, "id": 3559, "val": false}, {"test": false, "id": 3560, "val": false}, {"test": false, "id": 3561, "val": false}, {"test": false, "id": 3562, "val": false}, {"test": false, "id": 3563, "val": false}, {"test": false, "id": 3564, "val": false}, {"test": false, "id": 3565, "val": false}, {"test": false, "id": 3566, "val": false}, {"test": false, "id": 3567, "val": false}, {"test": false, "id": 3568, "val": false}, {"test": false, "id": 3569, "val": false}, {"test": false, "id": 3570, "val": false}, {"test": false, "id": 3571, "val": false}, {"test": false, "id": 3572, "val": false}, {"test": false, "id": 3573, "val": false}, {"test": false, "id": 3574, "val": false}, {"test": false, "id": 3575, "val": false}, {"test": false, "id": 3576, "val": false}, {"test": false, "id": 3577, "val": false}, {"test": false, "id": 3578, "val": false}, {"test": false, "id": 3579, "val": false}, {"test": false, "id": 3580, "val": false}, {"test": false, "id": 3581, "val": false}, {"test": false, "id": 3582, "val": false}, {"test": false, "id": 3583, "val": false}, {"test": false, "id": 3584, "val": false}, {"test": false, "id": 3585, "val": false}, {"test": false, "id": 3586, "val": false}, {"test": false, "id": 3587, "val": false}, {"test": false, "id": 3588, "val": false}, {"test": false, "id": 3589, "val": false}, {"test": false, "id": 3590, "val": false}, {"test": false, "id": 3591, "val": false}, {"test": false, "id": 3592, "val": false}, {"test": false, "id": 3593, "val": false}, {"test": false, "id": 3594, "val": false}, {"test": false, "id": 3595, "val": false}, {"test": false, "id": 3596, "val": false}, {"test": false, "id": 3597, "val": false}, {"test": false, "id": 3598, "val": false}, {"test": false, "id": 3599, "val": false}, {"test": false, "id": 3600, "val": false}, {"test": false, "id": 3601, "val": false}, {"test": false, "id": 3602, "val": false}, {"test": false, "id": 3603, "val": false}, {"test": false, "id": 3604, "val": false}, {"test": false, "id": 3605, "val": false}, {"test": false, "id": 3606, "val": false}, {"test": false, "id": 3607, "val": false}, {"test": false, "id": 3608, "val": false}, {"test": false, "id": 3609, "val": false}, {"test": false, "id": 3610, "val": false}, {"test": false, "id": 3611, "val": false}, {"test": false, "id": 3612, "val": false}, {"test": false, "id": 3613, "val": false}, {"test": false, "id": 3614, "val": false}, {"test": false, "id": 3615, "val": false}, {"test": false, "id": 3616, "val": false}, {"test": false, "id": 3617, "val": false}, {"test": false, "id": 3618, "val": false}, {"test": false, "id": 3619, "val": false}, {"test": false, "id": 3620, "val": false}, {"test": false, "id": 3621, "val": false}, {"test": false, "id": 3622, "val": false}, {"test": false, "id": 3623, "val": false}, {"test": false, "id": 3624, "val": false}, {"test": false, "id": 3625, "val": false}, {"test": false, "id": 3626, "val": false}, {"test": false, "id": 3627, "val": false}, {"test": false, "id": 3628, "val": false}, {"test": false, "id": 3629, "val": false}, {"test": false, "id": 3630, "val": false}, {"test": false, "id": 3631, "val": false}, {"test": false, "id": 3632, "val": false}, {"test": false, "id": 3633, "val": false}, {"test": false, "id": 3634, "val": false}, {"test": false, "id": 3635, "val": false}, {"test": false, "id": 3636, "val": false}, {"test": false, "id": 3637, "val": false}, {"test": false, "id": 3638, "val": false}, {"test": false, "id": 3639, "val": false}, {"test": false, "id": 3640, "val": false}, {"test": false, "id": 3641, "val": false}, {"test": false, "id": 3642, "val": false}, {"test": false, "id": 3643, "val": false}, {"test": false, "id": 3644, "val": false}, {"test": false, "id": 3645, "val": false}, {"test": false, "id": 3646, "val": false}, {"test": false, "id": 3647, "val": false}, {"test": false, "id": 3648, "val": false}, {"test": false, "id": 3649, "val": false}, {"test": false, "id": 3650, "val": false}, {"test": false, "id": 3651, "val": false}, {"test": false, "id": 3652, "val": false}, {"test": false, "id": 3653, "val": false}, {"test": false, "id": 3654, "val": false}, {"test": false, "id": 3655, "val": false}, {"test": false, "id": 3656, "val": false}, {"test": false, "id": 3657, "val": false}, {"test": false, "id": 3658, "val": false}, {"test": false, "id": 3659, "val": false}, {"test": false, "id": 3660, "val": false}, {"test": false, "id": 3661, "val": false}, {"test": false, "id": 3662, "val": false}, {"test": false, "id": 3663, "val": false}, {"test": false, "id": 3664, "val": false}, {"test": false, "id": 3665, "val": false}, {"test": false, "id": 3666, "val": false}, {"test": false, "id": 3667, "val": false}, {"test": false, "id": 3668, "val": false}, {"test": false, "id": 3669, "val": false}, {"test": false, "id": 3670, "val": false}, {"test": false, "id": 3671, "val": false}, {"test": false, "id": 3672, "val": false}, {"test": false, "id": 3673, "val": false}, {"test": false, "id": 3674, "val": false}, {"test": false, "id": 3675, "val": false}, {"test": false, "id": 3676, "val": false}, {"test": false, "id": 3677, "val": false}, {"test": false, "id": 3678, "val": false}, {"test": false, "id": 3679, "val": false}, {"test": false, "id": 3680, "val": false}, {"test": false, "id": 3681, "val": false}, {"test": false, "id": 3682, "val": false}, {"test": false, "id": 3683, "val": false}, {"test": false, "id": 3684, "val": false}, {"test": false, "id": 3685, "val": false}, {"test": false, "id": 3686, "val": false}, {"test": false, "id": 3687, "val": false}, {"test": false, "id": 3688, "val": false}, {"test": false, "id": 3689, "val": false}, {"test": false, "id": 3690, "val": false}, {"test": false, "id": 3691, "val": false}, {"test": false, "id": 3692, "val": false}, {"test": false, "id": 3693, "val": false}, {"test": false, "id": 3694, "val": false}, {"test": false, "id": 3695, "val": false}, {"test": false, "id": 3696, "val": false}, {"test": false, "id": 3697, "val": false}, {"test": false, "id": 3698, "val": false}, {"test": false, "id": 3699, "val": false}, {"test": false, "id": 3700, "val": false}, {"test": false, "id": 3701, "val": false}, {"test": false, "id": 3702, "val": false}, {"test": false, "id": 3703, "val": false}, {"test": false, "id": 3704, "val": false}, {"test": false, "id": 3705, "val": false}, {"test": false, "id": 3706, "val": false}, {"test": false, "id": 3707, "val": false}, {"test": false, "id": 3708, "val": false}, {"test": false, "id": 3709, "val": false}, {"test": false, "id": 3710, "val": false}, {"test": false, "id": 3711, "val": false}, {"test": false, "id": 3712, "val": false}, {"test": false, "id": 3713, "val": false}, {"test": false, "id": 3714, "val": false}, {"test": false, "id": 3715, "val": false}, {"test": false, "id": 3716, "val": false}, {"test": false, "id": 3717, "val": false}, {"test": false, "id": 3718, "val": false}, {"test": false, "id": 3719, "val": false}, {"test": false, "id": 3720, "val": false}, {"test": false, "id": 3721, "val": false}, {"test": false, "id": 3722, "val": false}, {"test": false, "id": 3723, "val": false}, {"test": false, "id": 3724, "val": false}, {"test": false, "id": 3725, "val": false}, {"test": false, "id": 3726, "val": false}, {"test": false, "id": 3727, "val": false}, {"test": false, "id": 3728, "val": false}, {"test": false, "id": 3729, "val": false}, {"test": false, "id": 3730, "val": false}, {"test": false, "id": 3731, "val": false}, {"test": false, "id": 3732, "val": false}, {"test": false, "id": 3733, "val": false}, {"test": false, "id": 3734, "val": false}, {"test": false, "id": 3735, "val": false}, {"test": false, "id": 3736, "val": false}, {"test": false, "id": 3737, "val": false}, {"test": false, "id": 3738, "val": false}, {"test": false, "id": 3739, "val": false}, {"test": false, "id": 3740, "val": false}, {"test": false, "id": 3741, "val": false}, {"test": false, "id": 3742, "val": false}, {"test": false, "id": 3743, "val": false}, {"test": false, "id": 3744, "val": false}, {"test": false, "id": 3745, "val": false}, {"test": false, "id": 3746, "val": false}, {"test": false, "id": 3747, "val": false}, {"test": false, "id": 3748, "val": false}, {"test": false, "id": 3749, "val": false}, {"test": false, "id": 3750, "val": false}, {"test": false, "id": 3751, "val": false}, {"test": false, "id": 3752, "val": false}, {"test": false, "id": 3753, "val": false}, {"test": false, "id": 3754, "val": false}, {"test": false, "id": 3755, "val": false}, {"test": false, "id": 3756, "val": false}, {"test": false, "id": 3757, "val": false}, {"test": false, "id": 3758, "val": false}, {"test": false, "id": 3759, "val": false}, {"test": false, "id": 3760, "val": false}, {"test": false, "id": 3761, "val": false}, {"test": false, "id": 3762, "val": false}, {"test": false, "id": 3763, "val": false}, {"test": false, "id": 3764, "val": false}, {"test": false, "id": 3765, "val": false}, {"test": false, "id": 3766, "val": false}, {"test": false, "id": 3767, "val": false}, {"test": false, "id": 3768, "val": false}, {"test": false, "id": 3769, "val": false}, {"test": false, "id": 3770, "val": false}, {"test": false, "id": 3771, "val": false}, {"test": false, "id": 3772, "val": false}, {"test": false, "id": 3773, "val": false}, {"test": false, "id": 3774, "val": false}, {"test": false, "id": 3775, "val": false}, {"test": false, "id": 3776, "val": false}, {"test": false, "id": 3777, "val": false}, {"test": false, "id": 3778, "val": false}, {"test": false, "id": 3779, "val": false}, {"test": false, "id": 3780, "val": false}, {"test": false, "id": 3781, "val": false}, {"test": false, "id": 3782, "val": false}, {"test": false, "id": 3783, "val": false}, {"test": false, "id": 3784, "val": false}, {"test": false, "id": 3785, "val": false}, {"test": false, "id": 3786, "val": false}, {"test": false, "id": 3787, "val": false}, {"test": false, "id": 3788, "val": false}, {"test": false, "id": 3789, "val": false}, {"test": false, "id": 3790, "val": false}, {"test": false, "id": 3791, "val": false}, {"test": false, "id": 3792, "val": false}, {"test": false, "id": 3793, "val": false}, {"test": false, "id": 3794, "val": false}, {"test": false, "id": 3795, "val": false}, {"test": false, "id": 3796, "val": false}, {"test": false, "id": 3797, "val": false}, {"test": false, "id": 3798, "val": false}, {"test": false, "id": 3799, "val": false}, {"test": false, "id": 3800, "val": false}, {"test": false, "id": 3801, "val": false}, {"test": false, "id": 3802, "val": false}, {"test": false, "id": 3803, "val": false}, {"test": false, "id": 3804, "val": false}, {"test": false, "id": 3805, "val": false}, {"test": false, "id": 3806, "val": false}, {"test": false, "id": 3807, "val": false}, {"test": false, "id": 3808, "val": false}, {"test": false, "id": 3809, "val": false}, {"test": false, "id": 3810, "val": false}, {"test": false, "id": 3811, "val": false}, {"test": false, "id": 3812, "val": false}, {"test": false, "id": 3813, "val": false}, {"test": false, "id": 3814, "val": false}, {"test": false, "id": 3815, "val": false}, {"test": false, "id": 3816, "val": false}, {"test": false, "id": 3817, "val": false}, {"test": false, "id": 3818, "val": false}, {"test": false, "id": 3819, "val": false}, {"test": false, "id": 3820, "val": false}, {"test": false, "id": 3821, "val": false}, {"test": false, "id": 3822, "val": false}, {"test": false, "id": 3823, "val": false}, {"test": false, "id": 3824, "val": false}, {"test": false, "id": 3825, "val": false}, {"test": false, "id": 3826, "val": false}, {"test": false, "id": 3827, "val": false}, {"test": false, "id": 3828, "val": false}, {"test": false, "id": 3829, "val": false}, {"test": false, "id": 3830, "val": false}, {"test": false, "id": 3831, "val": false}, {"test": false, "id": 3832, "val": false}, {"test": false, "id": 3833, "val": false}, {"test": false, "id": 3834, "val": false}, {"test": false, "id": 3835, "val": false}, {"test": false, "id": 3836, "val": false}, {"test": false, "id": 3837, "val": false}, {"test": false, "id": 3838, "val": false}, {"test": false, "id": 3839, "val": false}, {"test": false, "id": 3840, "val": false}, {"test": false, "id": 3841, "val": false}, {"test": false, "id": 3842, "val": false}, {"test": false, "id": 3843, "val": false}, {"test": false, "id": 3844, "val": false}, {"test": false, "id": 3845, "val": false}, {"test": false, "id": 3846, "val": false}, {"test": false, "id": 3847, "val": false}, {"test": false, "id": 3848, "val": false}, {"test": false, "id": 3849, "val": false}, {"test": false, "id": 3850, "val": false}, {"test": false, "id": 3851, "val": false}, {"test": false, "id": 3852, "val": false}, {"test": false, "id": 3853, "val": false}, {"test": false, "id": 3854, "val": false}, {"test": false, "id": 3855, "val": false}, {"test": false, "id": 3856, "val": false}, {"test": false, "id": 3857, "val": false}, {"test": false, "id": 3858, "val": false}, {"test": false, "id": 3859, "val": false}, {"test": false, "id": 3860, "val": false}, {"test": false, "id": 3861, "val": false}, {"test": false, "id": 3862, "val": false}, {"test": false, "id": 3863, "val": false}, {"test": false, "id": 3864, "val": false}, {"test": false, "id": 3865, "val": false}, {"test": false, "id": 3866, "val": false}, {"test": false, "id": 3867, "val": false}, {"test": false, "id": 3868, "val": false}, {"test": false, "id": 3869, "val": false}, {"test": false, "id": 3870, "val": false}, {"test": false, "id": 3871, "val": false}, {"test": false, "id": 3872, "val": false}, {"test": false, "id": 3873, "val": false}, {"test": false, "id": 3874, "val": false}, {"test": false, "id": 3875, "val": false}, {"test": false, "id": 3876, "val": false}, {"test": false, "id": 3877, "val": false}, {"test": false, "id": 3878, "val": false}, {"test": false, "id": 3879, "val": false}, {"test": false, "id": 3880, "val": false}, {"test": false, "id": 3881, "val": false}, {"test": false, "id": 3882, "val": false}, {"test": false, "id": 3883, "val": false}, {"test": false, "id": 3884, "val": false}, {"test": false, "id": 3885, "val": false}, {"test": false, "id": 3886, "val": false}, {"test": false, "id": 3887, "val": false}, {"test": false, "id": 3888, "val": false}, {"test": false, "id": 3889, "val": false}, {"test": false, "id": 3890, "val": false}, {"test": false, "id": 3891, "val": false}, {"test": false, "id": 3892, "val": false}, {"test": false, "id": 3893, "val": false}, {"test": false, "id": 3894, "val": false}, {"test": false, "id": 3895, "val": false}, {"test": false, "id": 3896, "val": false}, {"test": false, "id": 3897, "val": false}, {"test": false, "id": 3898, "val": false}, {"test": false, "id": 3899, "val": false}, {"test": false, "id": 3900, "val": false}, {"test": false, "id": 3901, "val": false}, {"test": false, "id": 3902, "val": false}, {"test": false, "id": 3903, "val": false}, {"test": false, "id": 3904, "val": false}, {"test": false, "id": 3905, "val": false}, {"test": false, "id": 3906, "val": false}, {"test": false, "id": 3907, "val": false}, {"test": false, "id": 3908, "val": false}, {"test": false, "id": 3909, "val": false}, {"test": false, "id": 3910, "val": false}, {"test": false, "id": 3911, "val": false}, {"test": false, "id": 3912, "val": false}, {"test": false, "id": 3913, "val": false}, {"test": false, "id": 3914, "val": false}, {"test": false, "id": 3915, "val": false}, {"test": false, "id": 3916, "val": false}, {"test": false, "id": 3917, "val": false}, {"test": false, "id": 3918, "val": false}, {"test": false, "id": 3919, "val": false}, {"test": false, "id": 3920, "val": false}, {"test": false, "id": 3921, "val": false}, {"test": false, "id": 3922, "val": false}, {"test": false, "id": 3923, "val": false}, {"test": false, "id": 3924, "val": false}, {"test": false, "id": 3925, "val": false}, {"test": false, "id": 3926, "val": false}, {"test": false, "id": 3927, "val": false}, {"test": false, "id": 3928, "val": false}, {"test": false, "id": 3929, "val": false}, {"test": false, "id": 3930, "val": false}, {"test": false, "id": 3931, "val": false}, {"test": false, "id": 3932, "val": false}, {"test": false, "id": 3933, "val": false}, {"test": false, "id": 3934, "val": false}, {"test": false, "id": 3935, "val": false}, {"test": false, "id": 3936, "val": false}, {"test": false, "id": 3937, "val": false}, {"test": false, "id": 3938, "val": false}, {"test": false, "id": 3939, "val": false}, {"test": false, "id": 3940, "val": false}, {"test": false, "id": 3941, "val": false}, {"test": false, "id": 3942, "val": false}, {"test": false, "id": 3943, "val": false}, {"test": false, "id": 3944, "val": false}, {"test": false, "id": 3945, "val": false}, {"test": false, "id": 3946, "val": false}, {"test": false, "id": 3947, "val": false}, {"test": false, "id": 3948, "val": false}, {"test": false, "id": 3949, "val": false}, {"test": false, "id": 3950, "val": false}, {"test": false, "id": 3951, "val": false}, {"test": false, "id": 3952, "val": false}, {"test": false, "id": 3953, "val": false}, {"test": false, "id": 3954, "val": false}, {"test": false, "id": 3955, "val": false}, {"test": false, "id": 3956, "val": false}, {"test": false, "id": 3957, "val": false}, {"test": false, "id": 3958, "val": false}, {"test": false, "id": 3959, "val": false}, {"test": false, "id": 3960, "val": false}, {"test": false, "id": 3961, "val": false}, {"test": false, "id": 3962, "val": false}, {"test": false, "id": 3963, "val": false}, {"test": false, "id": 3964, "val": false}, {"test": false, "id": 3965, "val": false}, {"test": false, "id": 3966, "val": false}, {"test": false, "id": 3967, "val": false}, {"test": false, "id": 3968, "val": false}, {"test": false, "id": 3969, "val": false}, {"test": false, "id": 3970, "val": false}, {"test": false, "id": 3971, "val": false}, {"test": false, "id": 3972, "val": false}, {"test": false, "id": 3973, "val": false}, {"test": false, "id": 3974, "val": false}, {"test": false, "id": 3975, "val": false}, {"test": false, "id": 3976, "val": false}, {"test": false, "id": 3977, "val": false}, {"test": false, "id": 3978, "val": false}, {"test": false, "id": 3979, "val": false}, {"test": false, "id": 3980, "val": false}, {"test": false, "id": 3981, "val": false}, {"test": false, "id": 3982, "val": false}, {"test": false, "id": 3983, "val": false}, {"test": false, "id": 3984, "val": false}, {"test": false, "id": 3985, "val": false}, {"test": false, "id": 3986, "val": false}, {"test": false, "id": 3987, "val": false}, {"test": false, "id": 3988, "val": false}, {"test": false, "id": 3989, "val": false}, {"test": false, "id": 3990, "val": false}, {"test": false, "id": 3991, "val": false}, {"test": false, "id": 3992, "val": false}, {"test": false, "id": 3993, "val": false}, {"test": false, "id": 3994, "val": false}, {"test": false, "id": 3995, "val": false}, {"test": false, "id": 3996, "val": false}, {"test": false, "id": 3997, "val": false}, {"test": false, "id": 3998, "val": false}, {"test": false, "id": 3999, "val": false}, {"test": false, "id": 4000, "val": false}, {"test": false, "id": 4001, "val": false}, {"test": false, "id": 4002, "val": false}, {"test": false, "id": 4003, "val": false}, {"test": false, "id": 4004, "val": false}, {"test": false, "id": 4005, "val": false}, {"test": false, "id": 4006, "val": false}, {"test": false, "id": 4007, "val": false}, {"test": false, "id": 4008, "val": false}, {"test": false, "id": 4009, "val": false}, {"test": false, "id": 4010, "val": false}, {"test": false, "id": 4011, "val": false}, {"test": false, "id": 4012, "val": false}, {"test": false, "id": 4013, "val": false}, {"test": false, "id": 4014, "val": false}, {"test": false, "id": 4015, "val": false}, {"test": false, "id": 4016, "val": false}, {"test": false, "id": 4017, "val": false}, {"test": false, "id": 4018, "val": false}, {"test": false, "id": 4019, "val": false}, {"test": false, "id": 4020, "val": false}, {"test": false, "id": 4021, "val": false}, {"test": false, "id": 4022, "val": false}, {"test": false, "id": 4023, "val": false}, {"test": false, "id": 4024, "val": false}, {"test": false, "id": 4025, "val": false}, {"test": false, "id": 4026, "val": false}, {"test": false, "id": 4027, "val": false}, {"test": false, "id": 4028, "val": false}, {"test": false, "id": 4029, "val": false}, {"test": false, "id": 4030, "val": false}, {"test": false, "id": 4031, "val": false}, {"test": false, "id": 4032, "val": false}, {"test": false, "id": 4033, "val": false}, {"test": false, "id": 4034, "val": false}, {"test": false, "id": 4035, "val": false}, {"test": false, "id": 4036, "val": false}, {"test": false, "id": 4037, "val": false}, {"test": false, "id": 4038, "val": false}, {"test": false, "id": 4039, "val": false}, {"test": false, "id": 4040, "val": false}, {"test": false, "id": 4041, "val": false}, {"test": false, "id": 4042, "val": false}, {"test": false, "id": 4043, "val": false}, {"test": false, "id": 4044, "val": false}, {"test": false, "id": 4045, "val": false}, {"test": false, "id": 4046, "val": false}, {"test": false, "id": 4047, "val": false}, {"test": false, "id": 4048, "val": false}, {"test": false, "id": 4049, "val": false}, {"test": false, "id": 4050, "val": false}, {"test": false, "id": 4051, "val": false}, {"test": false, "id": 4052, "val": false}, {"test": false, "id": 4053, "val": false}, {"test": false, "id": 4054, "val": false}, {"test": false, "id": 4055, "val": false}, {"test": false, "id": 4056, "val": false}, {"test": false, "id": 4057, "val": false}, {"test": false, "id": 4058, "val": false}, {"test": false, "id": 4059, "val": false}, {"test": false, "id": 4060, "val": false}, {"test": false, "id": 4061, "val": false}, {"test": false, "id": 4062, "val": false}, {"test": false, "id": 4063, "val": false}, {"test": false, "id": 4064, "val": false}, {"test": false, "id": 4065, "val": false}, {"test": false, "id": 4066, "val": false}, {"test": false, "id": 4067, "val": false}, {"test": false, "id": 4068, "val": false}, {"test": false, "id": 4069, "val": false}, {"test": false, "id": 4070, "val": false}, {"test": false, "id": 4071, "val": false}, {"test": false, "id": 4072, "val": false}, {"test": false, "id": 4073, "val": false}, {"test": false, "id": 4074, "val": false}, {"test": false, "id": 4075, "val": false}, {"test": false, "id": 4076, "val": false}, {"test": false, "id": 4077, "val": false}, {"test": false, "id": 4078, "val": false}, {"test": false, "id": 4079, "val": false}, {"test": false, "id": 4080, "val": false}, {"test": false, "id": 4081, "val": false}, {"test": false, "id": 4082, "val": false}, {"test": false, "id": 4083, "val": false}, {"test": false, "id": 4084, "val": false}, {"test": false, "id": 4085, "val": false}, {"test": false, "id": 4086, "val": false}, {"test": false, "id": 4087, "val": false}, {"test": false, "id": 4088, "val": false}, {"test": false, "id": 4089, "val": false}, {"test": false, "id": 4090, "val": false}, {"test": false, "id": 4091, "val": false}, {"test": false, "id": 4092, "val": false}, {"test": false, "id": 4093, "val": false}, {"test": false, "id": 4094, "val": false}, {"test": false, "id": 4095, "val": false}, {"test": false, "id": 4096, "val": false}, {"test": false, "id": 4097, "val": false}, {"test": false, "id": 4098, "val": false}, {"test": false, "id": 4099, "val": false}, {"test": false, "id": 4100, "val": false}, {"test": false, "id": 4101, "val": false}, {"test": false, "id": 4102, "val": false}, {"test": false, "id": 4103, "val": false}, {"test": false, "id": 4104, "val": false}, {"test": false, "id": 4105, "val": false}, {"test": false, "id": 4106, "val": false}, {"test": false, "id": 4107, "val": false}, {"test": false, "id": 4108, "val": false}, {"test": false, "id": 4109, "val": false}, {"test": false, "id": 4110, "val": false}, {"test": false, "id": 4111, "val": false}, {"test": false, "id": 4112, "val": false}, {"test": false, "id": 4113, "val": false}, {"test": false, "id": 4114, "val": false}, {"test": false, "id": 4115, "val": false}, {"test": false, "id": 4116, "val": false}, {"test": false, "id": 4117, "val": false}, {"test": false, "id": 4118, "val": false}, {"test": false, "id": 4119, "val": false}, {"test": false, "id": 4120, "val": false}, {"test": false, "id": 4121, "val": false}, {"test": false, "id": 4122, "val": false}, {"test": false, "id": 4123, "val": false}, {"test": false, "id": 4124, "val": false}, {"test": false, "id": 4125, "val": false}, {"test": false, "id": 4126, "val": false}, {"test": false, "id": 4127, "val": false}, {"test": false, "id": 4128, "val": false}, {"test": false, "id": 4129, "val": false}, {"test": false, "id": 4130, "val": false}, {"test": false, "id": 4131, "val": false}, {"test": false, "id": 4132, "val": false}, {"test": false, "id": 4133, "val": false}, {"test": false, "id": 4134, "val": false}, {"test": false, "id": 4135, "val": false}, {"test": false, "id": 4136, "val": false}, {"test": false, "id": 4137, "val": false}, {"test": false, "id": 4138, "val": false}, {"test": false, "id": 4139, "val": false}, {"test": false, "id": 4140, "val": false}, {"test": false, "id": 4141, "val": false}, {"test": false, "id": 4142, "val": false}, {"test": false, "id": 4143, "val": false}, {"test": false, "id": 4144, "val": false}, {"test": false, "id": 4145, "val": false}, {"test": false, "id": 4146, "val": false}, {"test": false, "id": 4147, "val": false}, {"test": false, "id": 4148, "val": false}, {"test": false, "id": 4149, "val": false}, {"test": false, "id": 4150, "val": false}, {"test": false, "id": 4151, "val": false}, {"test": false, "id": 4152, "val": false}, {"test": false, "id": 4153, "val": false}, {"test": false, "id": 4154, "val": false}, {"test": false, "id": 4155, "val": false}, {"test": false, "id": 4156, "val": false}, {"test": false, "id": 4157, "val": false}, {"test": false, "id": 4158, "val": false}, {"test": false, "id": 4159, "val": false}, {"test": false, "id": 4160, "val": false}, {"test": false, "id": 4161, "val": false}, {"test": false, "id": 4162, "val": false}, {"test": false, "id": 4163, "val": false}, {"test": false, "id": 4164, "val": false}, {"test": false, "id": 4165, "val": false}, {"test": false, "id": 4166, "val": false}, {"test": false, "id": 4167, "val": false}, {"test": false, "id": 4168, "val": false}, {"test": false, "id": 4169, "val": false}, {"test": false, "id": 4170, "val": false}, {"test": false, "id": 4171, "val": false}, {"test": false, "id": 4172, "val": false}, {"test": false, "id": 4173, "val": false}, {"test": false, "id": 4174, "val": false}, {"test": false, "id": 4175, "val": false}, {"test": false, "id": 4176, "val": false}, {"test": false, "id": 4177, "val": false}, {"test": false, "id": 4178, "val": false}, {"test": false, "id": 4179, "val": false}, {"test": false, "id": 4180, "val": false}, {"test": false, "id": 4181, "val": false}, {"test": false, "id": 4182, "val": false}, {"test": false, "id": 4183, "val": false}, {"test": false, "id": 4184, "val": false}, {"test": false, "id": 4185, "val": false}, {"test": false, "id": 4186, "val": false}, {"test": false, "id": 4187, "val": false}, {"test": false, "id": 4188, "val": false}, {"test": false, "id": 4189, "val": false}, {"test": false, "id": 4190, "val": false}, {"test": false, "id": 4191, "val": false}, {"test": false, "id": 4192, "val": false}, {"test": false, "id": 4193, "val": false}, {"test": false, "id": 4194, "val": false}, {"test": false, "id": 4195, "val": false}, {"test": false, "id": 4196, "val": false}, {"test": false, "id": 4197, "val": false}, {"test": false, "id": 4198, "val": false}, {"test": false, "id": 4199, "val": false}, {"test": false, "id": 4200, "val": false}, {"test": false, "id": 4201, "val": false}, {"test": false, "id": 4202, "val": false}, {"test": false, "id": 4203, "val": false}, {"test": false, "id": 4204, "val": false}, {"test": false, "id": 4205, "val": false}, {"test": false, "id": 4206, "val": false}, {"test": false, "id": 4207, "val": false}, {"test": false, "id": 4208, "val": false}, {"test": false, "id": 4209, "val": false}, {"test": false, "id": 4210, "val": false}, {"test": false, "id": 4211, "val": false}, {"test": false, "id": 4212, "val": false}, {"test": false, "id": 4213, "val": false}, {"test": false, "id": 4214, "val": false}, {"test": false, "id": 4215, "val": false}, {"test": false, "id": 4216, "val": false}, {"test": false, "id": 4217, "val": false}, {"test": false, "id": 4218, "val": false}, {"test": false, "id": 4219, "val": false}, {"test": false, "id": 4220, "val": false}, {"test": false, "id": 4221, "val": false}, {"test": false, "id": 4222, "val": false}, {"test": false, "id": 4223, "val": false}, {"test": false, "id": 4224, "val": false}, {"test": false, "id": 4225, "val": false}, {"test": false, "id": 4226, "val": false}, {"test": false, "id": 4227, "val": false}, {"test": false, "id": 4228, "val": false}, {"test": false, "id": 4229, "val": false}, {"test": false, "id": 4230, "val": false}, {"test": false, "id": 4231, "val": false}, {"test": false, "id": 4232, "val": false}, {"test": false, "id": 4233, "val": false}, {"test": false, "id": 4234, "val": false}, {"test": false, "id": 4235, "val": false}, {"test": false, "id": 4236, "val": false}, {"test": false, "id": 4237, "val": false}, {"test": false, "id": 4238, "val": false}, {"test": false, "id": 4239, "val": false}, {"test": false, "id": 4240, "val": false}, {"test": false, "id": 4241, "val": false}, {"test": false, "id": 4242, "val": false}, {"test": false, "id": 4243, "val": false}, {"test": false, "id": 4244, "val": false}, {"test": false, "id": 4245, "val": false}, {"test": false, "id": 4246, "val": false}, {"test": false, "id": 4247, "val": false}, {"test": false, "id": 4248, "val": false}, {"test": false, "id": 4249, "val": false}, {"test": false, "id": 4250, "val": false}, {"test": false, "id": 4251, "val": false}, {"test": false, "id": 4252, "val": false}, {"test": false, "id": 4253, "val": false}, {"test": false, "id": 4254, "val": false}, {"test": false, "id": 4255, "val": false}, {"test": false, "id": 4256, "val": false}, {"test": false, "id": 4257, "val": false}, {"test": false, "id": 4258, "val": false}, {"test": false, "id": 4259, "val": false}, {"test": false, "id": 4260, "val": false}, {"test": false, "id": 4261, "val": false}, {"test": false, "id": 4262, "val": false}, {"test": false, "id": 4263, "val": false}, {"test": false, "id": 4264, "val": false}, {"test": false, "id": 4265, "val": false}, {"test": false, "id": 4266, "val": false}, {"test": false, "id": 4267, "val": false}, {"test": false, "id": 4268, "val": false}, {"test": false, "id": 4269, "val": false}, {"test": false, "id": 4270, "val": false}, {"test": false, "id": 4271, "val": false}, {"test": false, "id": 4272, "val": false}, {"test": false, "id": 4273, "val": false}, {"test": false, "id": 4274, "val": false}, {"test": false, "id": 4275, "val": false}, {"test": false, "id": 4276, "val": false}, {"test": false, "id": 4277, "val": false}, {"test": false, "id": 4278, "val": false}, {"test": false, "id": 4279, "val": false}, {"test": false, "id": 4280, "val": false}, {"test": false, "id": 4281, "val": false}, {"test": false, "id": 4282, "val": false}, {"test": false, "id": 4283, "val": false}, {"test": false, "id": 4284, "val": false}, {"test": false, "id": 4285, "val": false}, {"test": false, "id": 4286, "val": false}, {"test": false, "id": 4287, "val": false}, {"test": false, "id": 4288, "val": false}, {"test": false, "id": 4289, "val": false}, {"test": false, "id": 4290, "val": false}, {"test": false, "id": 4291, "val": false}, {"test": false, "id": 4292, "val": false}, {"test": false, "id": 4293, "val": false}, {"test": false, "id": 4294, "val": false}, {"test": false, "id": 4295, "val": false}, {"test": false, "id": 4296, "val": false}, {"test": false, "id": 4297, "val": false}, {"test": false, "id": 4298, "val": false}, {"test": false, "id": 4299, "val": false}, {"test": false, "id": 4300, "val": false}, {"test": false, "id": 4301, "val": false}, {"test": false, "id": 4302, "val": false}, {"test": false, "id": 4303, "val": false}, {"test": false, "id": 4304, "val": false}, {"test": false, "id": 4305, "val": false}, {"test": false, "id": 4306, "val": false}, {"test": false, "id": 4307, "val": false}, {"test": false, "id": 4308, "val": false}, {"test": false, "id": 4309, "val": false}, {"test": false, "id": 4310, "val": false}, {"test": false, "id": 4311, "val": false}, {"test": false, "id": 4312, "val": false}, {"test": false, "id": 4313, "val": false}, {"test": false, "id": 4314, "val": false}, {"test": false, "id": 4315, "val": false}, {"test": false, "id": 4316, "val": false}, {"test": false, "id": 4317, "val": false}, {"test": false, "id": 4318, "val": false}, {"test": false, "id": 4319, "val": false}, {"test": false, "id": 4320, "val": false}, {"test": false, "id": 4321, "val": false}, {"test": false, "id": 4322, "val": false}, {"test": false, "id": 4323, "val": false}, {"test": false, "id": 4324, "val": false}, {"test": false, "id": 4325, "val": false}, {"test": false, "id": 4326, "val": false}, {"test": false, "id": 4327, "val": false}, {"test": false, "id": 4328, "val": false}, {"test": false, "id": 4329, "val": false}, {"test": false, "id": 4330, "val": false}, {"test": false, "id": 4331, "val": false}, {"test": false, "id": 4332, "val": false}, {"test": false, "id": 4333, "val": false}, {"test": false, "id": 4334, "val": false}, {"test": false, "id": 4335, "val": false}, {"test": false, "id": 4336, "val": false}, {"test": false, "id": 4337, "val": false}, {"test": false, "id": 4338, "val": false}, {"test": false, "id": 4339, "val": false}, {"test": false, "id": 4340, "val": false}, {"test": false, "id": 4341, "val": false}, {"test": false, "id": 4342, "val": false}, {"test": false, "id": 4343, "val": false}, {"test": false, "id": 4344, "val": false}, {"test": false, "id": 4345, "val": false}, {"test": false, "id": 4346, "val": false}, {"test": false, "id": 4347, "val": false}, {"test": false, "id": 4348, "val": false}, {"test": false, "id": 4349, "val": false}, {"test": false, "id": 4350, "val": false}, {"test": false, "id": 4351, "val": false}, {"test": false, "id": 4352, "val": false}, {"test": false, "id": 4353, "val": false}, {"test": false, "id": 4354, "val": false}, {"test": false, "id": 4355, "val": false}, {"test": false, "id": 4356, "val": false}, {"test": false, "id": 4357, "val": false}, {"test": false, "id": 4358, "val": false}, {"test": false, "id": 4359, "val": false}, {"test": false, "id": 4360, "val": false}, {"test": false, "id": 4361, "val": false}, {"test": false, "id": 4362, "val": false}, {"test": false, "id": 4363, "val": false}, {"test": false, "id": 4364, "val": false}, {"test": false, "id": 4365, "val": false}, {"test": false, "id": 4366, "val": false}, {"test": false, "id": 4367, "val": false}, {"test": false, "id": 4368, "val": false}, {"test": false, "id": 4369, "val": false}, {"test": false, "id": 4370, "val": false}, {"test": false, "id": 4371, "val": false}, {"test": false, "id": 4372, "val": false}, {"test": false, "id": 4373, "val": false}, {"test": false, "id": 4374, "val": false}, {"test": false, "id": 4375, "val": false}, {"test": false, "id": 4376, "val": false}, {"test": false, "id": 4377, "val": false}, {"test": false, "id": 4378, "val": false}, {"test": false, "id": 4379, "val": false}, {"test": false, "id": 4380, "val": false}, {"test": false, "id": 4381, "val": false}, {"test": false, "id": 4382, "val": false}, {"test": false, "id": 4383, "val": false}, {"test": false, "id": 4384, "val": false}, {"test": false, "id": 4385, "val": false}, {"test": false, "id": 4386, "val": false}, {"test": false, "id": 4387, "val": false}, {"test": false, "id": 4388, "val": false}, {"test": false, "id": 4389, "val": false}, {"test": false, "id": 4390, "val": false}, {"test": false, "id": 4391, "val": false}, {"test": false, "id": 4392, "val": false}, {"test": false, "id": 4393, "val": false}, {"test": false, "id": 4394, "val": false}, {"test": false, "id": 4395, "val": false}, {"test": false, "id": 4396, "val": false}, {"test": false, "id": 4397, "val": false}, {"test": false, "id": 4398, "val": false}, {"test": false, "id": 4399, "val": false}, {"test": false, "id": 4400, "val": false}, {"test": false, "id": 4401, "val": false}, {"test": false, "id": 4402, "val": false}, {"test": false, "id": 4403, "val": false}, {"test": false, "id": 4404, "val": false}, {"test": false, "id": 4405, "val": false}, {"test": false, "id": 4406, "val": false}, {"test": false, "id": 4407, "val": false}, {"test": false, "id": 4408, "val": false}, {"test": false, "id": 4409, "val": false}, {"test": false, "id": 4410, "val": false}, {"test": false, "id": 4411, "val": false}, {"test": false, "id": 4412, "val": false}, {"test": false, "id": 4413, "val": false}, {"test": false, "id": 4414, "val": false}, {"test": false, "id": 4415, "val": false}, {"test": false, "id": 4416, "val": false}, {"test": false, "id": 4417, "val": false}, {"test": false, "id": 4418, "val": false}, {"test": false, "id": 4419, "val": false}, {"test": false, "id": 4420, "val": false}, {"test": false, "id": 4421, "val": false}, {"test": false, "id": 4422, "val": false}, {"test": false, "id": 4423, "val": false}, {"test": false, "id": 4424, "val": false}, {"test": false, "id": 4425, "val": false}, {"test": false, "id": 4426, "val": false}, {"test": false, "id": 4427, "val": false}, {"test": false, "id": 4428, "val": false}, {"test": false, "id": 4429, "val": false}, {"test": false, "id": 4430, "val": false}, {"test": false, "id": 4431, "val": false}, {"test": false, "id": 4432, "val": false}, {"test": false, "id": 4433, "val": false}, {"test": false, "id": 4434, "val": false}, {"test": false, "id": 4435, "val": false}, {"test": false, "id": 4436, "val": false}, {"test": false, "id": 4437, "val": false}, {"test": false, "id": 4438, "val": false}, {"test": false, "id": 4439, "val": false}, {"test": false, "id": 4440, "val": false}, {"test": false, "id": 4441, "val": false}, {"test": false, "id": 4442, "val": false}, {"test": false, "id": 4443, "val": false}, {"test": false, "id": 4444, "val": false}, {"test": false, "id": 4445, "val": false}, {"test": false, "id": 4446, "val": false}, {"test": false, "id": 4447, "val": false}, {"test": false, "id": 4448, "val": false}, {"test": false, "id": 4449, "val": false}, {"test": false, "id": 4450, "val": false}, {"test": false, "id": 4451, "val": false}, {"test": false, "id": 4452, "val": false}, {"test": false, "id": 4453, "val": false}, {"test": false, "id": 4454, "val": false}, {"test": false, "id": 4455, "val": false}, {"test": false, "id": 4456, "val": false}, {"test": false, "id": 4457, "val": false}, {"test": false, "id": 4458, "val": false}, {"test": false, "id": 4459, "val": false}, {"test": false, "id": 4460, "val": false}, {"test": false, "id": 4461, "val": false}, {"test": false, "id": 4462, "val": false}, {"test": false, "id": 4463, "val": false}, {"test": false, "id": 4464, "val": false}, {"test": false, "id": 4465, "val": false}, {"test": false, "id": 4466, "val": false}, {"test": false, "id": 4467, "val": false}, {"test": false, "id": 4468, "val": false}, {"test": false, "id": 4469, "val": false}, {"test": false, "id": 4470, "val": false}, {"test": false, "id": 4471, "val": false}, {"test": false, "id": 4472, "val": false}, {"test": false, "id": 4473, "val": false}, {"test": false, "id": 4474, "val": false}, {"test": false, "id": 4475, "val": false}, {"test": false, "id": 4476, "val": false}, {"test": false, "id": 4477, "val": false}, {"test": false, "id": 4478, "val": false}, {"test": false, "id": 4479, "val": false}, {"test": false, "id": 4480, "val": false}, {"test": false, "id": 4481, "val": false}, {"test": false, "id": 4482, "val": false}, {"test": false, "id": 4483, "val": false}, {"test": false, "id": 4484, "val": false}, {"test": false, "id": 4485, "val": false}, {"test": false, "id": 4486, "val": false}, {"test": false, "id": 4487, "val": false}, {"test": false, "id": 4488, "val": false}, {"test": false, "id": 4489, "val": false}, {"test": false, "id": 4490, "val": false}, {"test": false, "id": 4491, "val": false}, {"test": false, "id": 4492, "val": false}, {"test": false, "id": 4493, "val": false}, {"test": false, "id": 4494, "val": false}, {"test": false, "id": 4495, "val": false}, {"test": false, "id": 4496, "val": false}, {"test": false, "id": 4497, "val": false}, {"test": false, "id": 4498, "val": false}, {"test": false, "id": 4499, "val": false}, {"test": false, "id": 4500, "val": false}, {"test": false, "id": 4501, "val": false}, {"test": false, "id": 4502, "val": false}, {"test": false, "id": 4503, "val": false}, {"test": false, "id": 4504, "val": false}, {"test": false, "id": 4505, "val": false}, {"test": false, "id": 4506, "val": false}, {"test": false, "id": 4507, "val": false}, {"test": false, "id": 4508, "val": false}, {"test": false, "id": 4509, "val": false}, {"test": false, "id": 4510, "val": false}, {"test": false, "id": 4511, "val": false}, {"test": false, "id": 4512, "val": false}, {"test": false, "id": 4513, "val": false}, {"test": false, "id": 4514, "val": false}, {"test": false, "id": 4515, "val": false}, {"test": false, "id": 4516, "val": false}, {"test": false, "id": 4517, "val": false}, {"test": false, "id": 4518, "val": false}, {"test": false, "id": 4519, "val": false}, {"test": false, "id": 4520, "val": false}, {"test": false, "id": 4521, "val": false}, {"test": false, "id": 4522, "val": false}, {"test": false, "id": 4523, "val": false}, {"test": false, "id": 4524, "val": false}, {"test": false, "id": 4525, "val": false}, {"test": false, "id": 4526, "val": false}, {"test": false, "id": 4527, "val": false}, {"test": false, "id": 4528, "val": false}, {"test": false, "id": 4529, "val": false}, {"test": false, "id": 4530, "val": false}, {"test": false, "id": 4531, "val": false}, {"test": false, "id": 4532, "val": false}, {"test": false, "id": 4533, "val": false}, {"test": false, "id": 4534, "val": false}, {"test": false, "id": 4535, "val": false}, {"test": false, "id": 4536, "val": false}, {"test": false, "id": 4537, "val": false}, {"test": false, "id": 4538, "val": false}, {"test": false, "id": 4539, "val": false}, {"test": false, "id": 4540, "val": false}, {"test": false, "id": 4541, "val": false}, {"test": false, "id": 4542, "val": false}, {"test": false, "id": 4543, "val": false}, {"test": false, "id": 4544, "val": false}, {"test": false, "id": 4545, "val": false}, {"test": false, "id": 4546, "val": false}, {"test": false, "id": 4547, "val": false}, {"test": false, "id": 4548, "val": false}, {"test": false, "id": 4549, "val": false}, {"test": false, "id": 4550, "val": false}, {"test": false, "id": 4551, "val": false}, {"test": false, "id": 4552, "val": false}, {"test": false, "id": 4553, "val": false}, {"test": false, "id": 4554, "val": false}, {"test": false, "id": 4555, "val": false}, {"test": false, "id": 4556, "val": false}, {"test": false, "id": 4557, "val": false}, {"test": false, "id": 4558, "val": false}, {"test": false, "id": 4559, "val": false}, {"test": false, "id": 4560, "val": false}, {"test": false, "id": 4561, "val": false}, {"test": false, "id": 4562, "val": false}, {"test": false, "id": 4563, "val": false}, {"test": false, "id": 4564, "val": false}, {"test": false, "id": 4565, "val": false}, {"test": false, "id": 4566, "val": false}, {"test": false, "id": 4567, "val": false}, {"test": false, "id": 4568, "val": false}, {"test": false, "id": 4569, "val": false}, {"test": false, "id": 4570, "val": false}, {"test": false, "id": 4571, "val": false}, {"test": false, "id": 4572, "val": false}, {"test": false, "id": 4573, "val": false}, {"test": false, "id": 4574, "val": false}, {"test": false, "id": 4575, "val": false}, {"test": false, "id": 4576, "val": false}, {"test": false, "id": 4577, "val": false}, {"test": false, "id": 4578, "val": false}, {"test": false, "id": 4579, "val": false}, {"test": false, "id": 4580, "val": false}, {"test": false, "id": 4581, "val": false}, {"test": false, "id": 4582, "val": false}, {"test": false, "id": 4583, "val": false}, {"test": false, "id": 4584, "val": false}, {"test": false, "id": 4585, "val": false}, {"test": false, "id": 4586, "val": false}, {"test": false, "id": 4587, "val": false}, {"test": false, "id": 4588, "val": false}, {"test": false, "id": 4589, "val": false}, {"test": false, "id": 4590, "val": false}, {"test": false, "id": 4591, "val": false}, {"test": false, "id": 4592, "val": false}, {"test": false, "id": 4593, "val": false}, {"test": false, "id": 4594, "val": false}, {"test": false, "id": 4595, "val": false}, {"test": false, "id": 4596, "val": false}, {"test": false, "id": 4597, "val": false}, {"test": false, "id": 4598, "val": false}, {"test": false, "id": 4599, "val": false}, {"test": false, "id": 4600, "val": false}, {"test": false, "id": 4601, "val": false}, {"test": false, "id": 4602, "val": false}, {"test": false, "id": 4603, "val": false}, {"test": false, "id": 4604, "val": false}, {"test": false, "id": 4605, "val": false}, {"test": false, "id": 4606, "val": false}, {"test": false, "id": 4607, "val": false}, {"test": false, "id": 4608, "val": false}, {"test": false, "id": 4609, "val": false}, {"test": false, "id": 4610, "val": false}, {"test": false, "id": 4611, "val": false}, {"test": false, "id": 4612, "val": false}, {"test": false, "id": 4613, "val": false}, {"test": false, "id": 4614, "val": false}, {"test": false, "id": 4615, "val": false}, {"test": false, "id": 4616, "val": false}, {"test": false, "id": 4617, "val": false}, {"test": false, "id": 4618, "val": false}, {"test": false, "id": 4619, "val": false}, {"test": false, "id": 4620, "val": false}, {"test": false, "id": 4621, "val": false}, {"test": false, "id": 4622, "val": false}, {"test": false, "id": 4623, "val": false}, {"test": false, "id": 4624, "val": false}, {"test": false, "id": 4625, "val": false}, {"test": false, "id": 4626, "val": false}, {"test": false, "id": 4627, "val": false}, {"test": false, "id": 4628, "val": false}, {"test": false, "id": 4629, "val": false}, {"test": false, "id": 4630, "val": false}, {"test": false, "id": 4631, "val": false}, {"test": false, "id": 4632, "val": false}, {"test": false, "id": 4633, "val": false}, {"test": false, "id": 4634, "val": false}, {"test": false, "id": 4635, "val": false}, {"test": false, "id": 4636, "val": false}, {"test": false, "id": 4637, "val": false}, {"test": false, "id": 4638, "val": false}, {"test": false, "id": 4639, "val": false}, {"test": false, "id": 4640, "val": false}, {"test": false, "id": 4641, "val": false}, {"test": false, "id": 4642, "val": false}, {"test": false, "id": 4643, "val": false}, {"test": false, "id": 4644, "val": false}, {"test": false, "id": 4645, "val": false}, {"test": false, "id": 4646, "val": false}, {"test": false, "id": 4647, "val": false}, {"test": false, "id": 4648, "val": false}, {"test": false, "id": 4649, "val": false}, {"test": false, "id": 4650, "val": false}, {"test": false, "id": 4651, "val": false}, {"test": false, "id": 4652, "val": false}, {"test": false, "id": 4653, "val": false}, {"test": false, "id": 4654, "val": false}, {"test": false, "id": 4655, "val": false}, {"test": false, "id": 4656, "val": false}, {"test": false, "id": 4657, "val": false}, {"test": false, "id": 4658, "val": false}, {"test": false, "id": 4659, "val": false}, {"test": false, "id": 4660, "val": false}, {"test": false, "id": 4661, "val": false}, {"test": false, "id": 4662, "val": false}, {"test": false, "id": 4663, "val": false}, {"test": false, "id": 4664, "val": false}, {"test": false, "id": 4665, "val": false}, {"test": false, "id": 4666, "val": false}, {"test": false, "id": 4667, "val": false}, {"test": false, "id": 4668, "val": false}, {"test": false, "id": 4669, "val": false}, {"test": false, "id": 4670, "val": false}, {"test": false, "id": 4671, "val": false}, {"test": false, "id": 4672, "val": false}, {"test": false, "id": 4673, "val": false}, {"test": false, "id": 4674, "val": false}, {"test": false, "id": 4675, "val": false}, {"test": false, "id": 4676, "val": false}, {"test": false, "id": 4677, "val": false}, {"test": false, "id": 4678, "val": false}, {"test": false, "id": 4679, "val": false}, {"test": false, "id": 4680, "val": false}, {"test": false, "id": 4681, "val": false}, {"test": false, "id": 4682, "val": false}, {"test": false, "id": 4683, "val": false}, {"test": false, "id": 4684, "val": false}, {"test": false, "id": 4685, "val": false}, {"test": false, "id": 4686, "val": false}, {"test": false, "id": 4687, "val": false}, {"test": false, "id": 4688, "val": false}, {"test": false, "id": 4689, "val": false}, {"test": false, "id": 4690, "val": false}, {"test": false, "id": 4691, "val": false}, {"test": false, "id": 4692, "val": false}, {"test": false, "id": 4693, "val": false}, {"test": false, "id": 4694, "val": false}, {"test": false, "id": 4695, "val": false}, {"test": false, "id": 4696, "val": false}, {"test": false, "id": 4697, "val": false}, {"test": false, "id": 4698, "val": false}, {"test": false, "id": 4699, "val": false}, {"test": false, "id": 4700, "val": false}, {"test": false, "id": 4701, "val": false}, {"test": false, "id": 4702, "val": false}, {"test": false, "id": 4703, "val": false}, {"test": false, "id": 4704, "val": false}, {"test": false, "id": 4705, "val": false}, {"test": false, "id": 4706, "val": false}, {"test": false, "id": 4707, "val": false}, {"test": false, "id": 4708, "val": false}, {"test": false, "id": 4709, "val": false}, {"test": false, "id": 4710, "val": false}, {"test": false, "id": 4711, "val": false}, {"test": false, "id": 4712, "val": false}, {"test": false, "id": 4713, "val": false}, {"test": false, "id": 4714, "val": false}, {"test": false, "id": 4715, "val": false}, {"test": false, "id": 4716, "val": false}, {"test": false, "id": 4717, "val": false}, {"test": false, "id": 4718, "val": false}, {"test": false, "id": 4719, "val": false}, {"test": false, "id": 4720, "val": false}, {"test": false, "id": 4721, "val": false}, {"test": false, "id": 4722, "val": false}, {"test": false, "id": 4723, "val": false}, {"test": false, "id": 4724, "val": false}, {"test": false, "id": 4725, "val": false}, {"test": false, "id": 4726, "val": false}, {"test": false, "id": 4727, "val": false}, {"test": false, "id": 4728, "val": false}, {"test": false, "id": 4729, "val": false}, {"test": false, "id": 4730, "val": false}, {"test": false, "id": 4731, "val": false}, {"test": false, "id": 4732, "val": false}, {"test": false, "id": 4733, "val": false}, {"test": false, "id": 4734, "val": false}, {"test": false, "id": 4735, "val": false}, {"test": false, "id": 4736, "val": false}, {"test": false, "id": 4737, "val": false}, {"test": false, "id": 4738, "val": false}, {"test": false, "id": 4739, "val": false}, {"test": false, "id": 4740, "val": false}, {"test": false, "id": 4741, "val": false}, {"test": false, "id": 4742, "val": false}, {"test": false, "id": 4743, "val": false}, {"test": false, "id": 4744, "val": false}, {"test": false, "id": 4745, "val": false}, {"test": false, "id": 4746, "val": false}, {"test": false, "id": 4747, "val": false}, {"test": false, "id": 4748, "val": false}, {"test": false, "id": 4749, "val": false}, {"test": false, "id": 4750, "val": false}, {"test": false, "id": 4751, "val": false}, {"test": false, "id": 4752, "val": false}, {"test": false, "id": 4753, "val": false}, {"test": false, "id": 4754, "val": false}, {"test": false, "id": 4755, "val": false}, {"test": false, "id": 4756, "val": false}, {"test": false, "id": 4757, "val": false}, {"test": false, "id": 4758, "val": false}, {"test": false, "id": 4759, "val": false}, {"test": false, "id": 4760, "val": false}, {"test": false, "id": 4761, "val": false}, {"test": false, "id": 4762, "val": false}, {"test": false, "id": 4763, "val": false}, {"test": false, "id": 4764, "val": false}, {"test": false, "id": 4765, "val": false}, {"test": false, "id": 4766, "val": false}, {"test": false, "id": 4767, "val": false}, {"test": false, "id": 4768, "val": false}, {"test": false, "id": 4769, "val": false}, {"test": false, "id": 4770, "val": false}, {"test": false, "id": 4771, "val": false}, {"test": false, "id": 4772, "val": false}, {"test": false, "id": 4773, "val": false}, {"test": false, "id": 4774, "val": false}, {"test": false, "id": 4775, "val": false}, {"test": false, "id": 4776, "val": false}, {"test": false, "id": 4777, "val": false}, {"test": false, "id": 4778, "val": false}, {"test": false, "id": 4779, "val": false}, {"test": false, "id": 4780, "val": false}, {"test": false, "id": 4781, "val": false}, {"test": false, "id": 4782, "val": false}, {"test": false, "id": 4783, "val": false}, {"test": false, "id": 4784, "val": false}, {"test": false, "id": 4785, "val": false}, {"test": false, "id": 4786, "val": false}, {"test": false, "id": 4787, "val": false}, {"test": false, "id": 4788, "val": false}, {"test": false, "id": 4789, "val": false}, {"test": false, "id": 4790, "val": false}, {"test": false, "id": 4791, "val": false}, {"test": false, "id": 4792, "val": false}, {"test": false, "id": 4793, "val": false}, {"test": false, "id": 4794, "val": false}, {"test": false, "id": 4795, "val": false}, {"test": false, "id": 4796, "val": false}, {"test": false, "id": 4797, "val": false}, {"test": false, "id": 4798, "val": false}, {"test": false, "id": 4799, "val": false}, {"test": false, "id": 4800, "val": false}, {"test": false, "id": 4801, "val": false}, {"test": false, "id": 4802, "val": false}, {"test": false, "id": 4803, "val": false}, {"test": false, "id": 4804, "val": false}, {"test": false, "id": 4805, "val": false}, {"test": false, "id": 4806, "val": false}, {"test": false, "id": 4807, "val": false}, {"test": false, "id": 4808, "val": false}, {"test": false, "id": 4809, "val": false}, {"test": false, "id": 4810, "val": false}, {"test": false, "id": 4811, "val": false}, {"test": false, "id": 4812, "val": false}, {"test": false, "id": 4813, "val": false}, {"test": false, "id": 4814, "val": false}, {"test": false, "id": 4815, "val": false}, {"test": false, "id": 4816, "val": false}, {"test": false, "id": 4817, "val": false}, {"test": false, "id": 4818, "val": false}, {"test": false, "id": 4819, "val": false}, {"test": false, "id": 4820, "val": false}, {"test": false, "id": 4821, "val": false}, {"test": false, "id": 4822, "val": false}, {"test": false, "id": 4823, "val": false}, {"test": false, "id": 4824, "val": false}, {"test": false, "id": 4825, "val": false}, {"test": false, "id": 4826, "val": false}, {"test": false, "id": 4827, "val": false}, {"test": false, "id": 4828, "val": false}, {"test": false, "id": 4829, "val": false}, {"test": false, "id": 4830, "val": false}, {"test": false, "id": 4831, "val": false}, {"test": false, "id": 4832, "val": false}, {"test": false, "id": 4833, "val": false}, {"test": false, "id": 4834, "val": false}, {"test": false, "id": 4835, "val": false}, {"test": false, "id": 4836, "val": false}, {"test": false, "id": 4837, "val": false}, {"test": false, "id": 4838, "val": false}, {"test": false, "id": 4839, "val": false}, {"test": false, "id": 4840, "val": false}, {"test": false, "id": 4841, "val": false}, {"test": false, "id": 4842, "val": false}, {"test": false, "id": 4843, "val": false}, {"test": false, "id": 4844, "val": false}, {"test": false, "id": 4845, "val": false}, {"test": false, "id": 4846, "val": false}, {"test": false, "id": 4847, "val": false}, {"test": false, "id": 4848, "val": false}, {"test": false, "id": 4849, "val": false}, {"test": false, "id": 4850, "val": false}, {"test": false, "id": 4851, "val": false}, {"test": false, "id": 4852, "val": false}, {"test": false, "id": 4853, "val": false}, {"test": false, "id": 4854, "val": false}, {"test": false, "id": 4855, "val": false}, {"test": false, "id": 4856, "val": false}, {"test": false, "id": 4857, "val": false}, {"test": false, "id": 4858, "val": false}, {"test": false, "id": 4859, "val": false}, {"test": false, "id": 4860, "val": false}, {"test": false, "id": 4861, "val": false}, {"test": false, "id": 4862, "val": false}, {"test": false, "id": 4863, "val": false}, {"test": false, "id": 4864, "val": false}, {"test": false, "id": 4865, "val": false}, {"test": false, "id": 4866, "val": false}, {"test": false, "id": 4867, "val": false}, {"test": false, "id": 4868, "val": false}, {"test": false, "id": 4869, "val": false}, {"test": false, "id": 4870, "val": false}, {"test": false, "id": 4871, "val": false}, {"test": false, "id": 4872, "val": false}, {"test": false, "id": 4873, "val": false}, {"test": false, "id": 4874, "val": false}, {"test": false, "id": 4875, "val": false}, {"test": false, "id": 4876, "val": false}, {"test": false, "id": 4877, "val": false}, {"test": false, "id": 4878, "val": false}, {"test": false, "id": 4879, "val": false}, {"test": false, "id": 4880, "val": false}, {"test": false, "id": 4881, "val": false}, {"test": false, "id": 4882, "val": false}, {"test": false, "id": 4883, "val": false}, {"test": false, "id": 4884, "val": false}, {"test": false, "id": 4885, "val": false}, {"test": false, "id": 4886, "val": false}, {"test": false, "id": 4887, "val": false}, {"test": false, "id": 4888, "val": false}, {"test": false, "id": 4889, "val": false}, {"test": false, "id": 4890, "val": false}, {"test": false, "id": 4891, "val": false}, {"test": false, "id": 4892, "val": false}, {"test": false, "id": 4893, "val": false}, {"test": false, "id": 4894, "val": false}, {"test": false, "id": 4895, "val": false}, {"test": false, "id": 4896, "val": false}, {"test": false, "id": 4897, "val": false}, {"test": false, "id": 4898, "val": false}, {"test": false, "id": 4899, "val": false}, {"test": false, "id": 4900, "val": false}, {"test": false, "id": 4901, "val": false}, {"test": false, "id": 4902, "val": false}, {"test": false, "id": 4903, "val": false}, {"test": false, "id": 4904, "val": false}, {"test": false, "id": 4905, "val": false}, {"test": false, "id": 4906, "val": false}, {"test": false, "id": 4907, "val": false}, {"test": false, "id": 4908, "val": false}, {"test": false, "id": 4909, "val": false}, {"test": false, "id": 4910, "val": false}, {"test": false, "id": 4911, "val": false}, {"test": false, "id": 4912, "val": false}, {"test": false, "id": 4913, "val": false}, {"test": false, "id": 4914, "val": false}, {"test": false, "id": 4915, "val": false}, {"test": false, "id": 4916, "val": false}, {"test": false, "id": 4917, "val": false}, {"test": false, "id": 4918, "val": false}, {"test": false, "id": 4919, "val": false}, {"test": false, "id": 4920, "val": false}, {"test": false, "id": 4921, "val": false}, {"test": false, "id": 4922, "val": false}, {"test": false, "id": 4923, "val": false}, {"test": false, "id": 4924, "val": false}, {"test": false, "id": 4925, "val": false}, {"test": false, "id": 4926, "val": false}, {"test": false, "id": 4927, "val": false}, {"test": false, "id": 4928, "val": false}, {"test": false, "id": 4929, "val": false}, {"test": false, "id": 4930, "val": false}, {"test": false, "id": 4931, "val": false}, {"test": false, "id": 4932, "val": false}, {"test": false, "id": 4933, "val": false}, {"test": false, "id": 4934, "val": false}, {"test": false, "id": 4935, "val": false}, {"test": false, "id": 4936, "val": false}, {"test": false, "id": 4937, "val": false}, {"test": false, "id": 4938, "val": false}, {"test": false, "id": 4939, "val": false}, {"test": false, "id": 4940, "val": false}, {"test": false, "id": 4941, "val": false}, {"test": false, "id": 4942, "val": false}, {"test": false, "id": 4943, "val": false}, {"test": false, "id": 4944, "val": false}, {"test": false, "id": 4945, "val": false}, {"test": false, "id": 4946, "val": false}, {"test": false, "id": 4947, "val": false}, {"test": false, "id": 4948, "val": false}, {"test": false, "id": 4949, "val": false}, {"test": false, "id": 4950, "val": false}, {"test": false, "id": 4951, "val": false}, {"test": false, "id": 4952, "val": false}, {"test": false, "id": 4953, "val": false}, {"test": false, "id": 4954, "val": false}, {"test": false, "id": 4955, "val": false}, {"test": false, "id": 4956, "val": false}, {"test": false, "id": 4957, "val": false}, {"test": false, "id": 4958, "val": false}, {"test": false, "id": 4959, "val": false}, {"test": false, "id": 4960, "val": false}, {"test": false, "id": 4961, "val": false}, {"test": false, "id": 4962, "val": false}, {"test": false, "id": 4963, "val": false}, {"test": false, "id": 4964, "val": false}, {"test": false, "id": 4965, "val": false}, {"test": false, "id": 4966, "val": false}, {"test": false, "id": 4967, "val": false}, {"test": false, "id": 4968, "val": false}, {"test": false, "id": 4969, "val": false}, {"test": false, "id": 4970, "val": false}, {"test": false, "id": 4971, "val": false}, {"test": false, "id": 4972, "val": false}, {"test": false, "id": 4973, "val": false}, {"test": false, "id": 4974, "val": false}, {"test": false, "id": 4975, "val": false}, {"test": false, "id": 4976, "val": false}, {"test": false, "id": 4977, "val": false}, {"test": false, "id": 4978, "val": false}, {"test": false, "id": 4979, "val": false}, {"test": false, "id": 4980, "val": false}, {"test": false, "id": 4981, "val": false}, {"test": false, "id": 4982, "val": false}, {"test": false, "id": 4983, "val": false}, {"test": false, "id": 4984, "val": false}, {"test": false, "id": 4985, "val": false}, {"test": false, "id": 4986, "val": false}, {"test": false, "id": 4987, "val": false}, {"test": false, "id": 4988, "val": false}, {"test": false, "id": 4989, "val": false}, {"test": false, "id": 4990, "val": false}, {"test": false, "id": 4991, "val": false}, {"test": false, "id": 4992, "val": false}, {"test": false, "id": 4993, "val": false}, {"test": false, "id": 4994, "val": false}, {"test": false, "id": 4995, "val": false}, {"test": false, "id": 4996, "val": false}, {"test": false, "id": 4997, "val": false}, {"test": false, "id": 4998, "val": false}, {"test": false, "id": 4999, "val": false}, {"test": false, "id": 5000, "val": false}, {"test": false, "id": 5001, "val": false}, {"test": false, "id": 5002, "val": false}, {"test": false, "id": 5003, "val": false}, {"test": false, "id": 5004, "val": false}, {"test": false, "id": 5005, "val": false}, {"test": false, "id": 5006, "val": false}, {"test": false, "id": 5007, "val": false}, {"test": false, "id": 5008, "val": false}, {"test": false, "id": 5009, "val": false}, {"test": false, "id": 5010, "val": false}, {"test": false, "id": 5011, "val": false}, {"test": false, "id": 5012, "val": false}, {"test": false, "id": 5013, "val": false}, {"test": false, "id": 5014, "val": false}, {"test": false, "id": 5015, "val": false}, {"test": false, "id": 5016, "val": false}, {"test": false, "id": 5017, "val": false}, {"test": false, "id": 5018, "val": false}, {"test": false, "id": 5019, "val": false}, {"test": false, "id": 5020, "val": false}, {"test": false, "id": 5021, "val": false}, {"test": false, "id": 5022, "val": false}, {"test": false, "id": 5023, "val": false}, {"test": false, "id": 5024, "val": false}, {"test": false, "id": 5025, "val": false}, {"test": false, "id": 5026, "val": false}, {"test": false, "id": 5027, "val": false}, {"test": false, "id": 5028, "val": false}, {"test": false, "id": 5029, "val": false}, {"test": false, "id": 5030, "val": false}, {"test": false, "id": 5031, "val": false}, {"test": false, "id": 5032, "val": false}, {"test": false, "id": 5033, "val": false}, {"test": false, "id": 5034, "val": false}, {"test": false, "id": 5035, "val": false}, {"test": false, "id": 5036, "val": false}, {"test": false, "id": 5037, "val": false}, {"test": false, "id": 5038, "val": false}, {"test": false, "id": 5039, "val": false}, {"test": false, "id": 5040, "val": false}, {"test": false, "id": 5041, "val": false}, {"test": false, "id": 5042, "val": false}, {"test": false, "id": 5043, "val": false}, {"test": false, "id": 5044, "val": false}, {"test": false, "id": 5045, "val": false}, {"test": false, "id": 5046, "val": false}, {"test": false, "id": 5047, "val": false}, {"test": false, "id": 5048, "val": false}, {"test": false, "id": 5049, "val": false}, {"test": false, "id": 5050, "val": false}, {"test": false, "id": 5051, "val": false}, {"test": false, "id": 5052, "val": false}, {"test": false, "id": 5053, "val": false}, {"test": false, "id": 5054, "val": false}, {"test": false, "id": 5055, "val": false}, {"test": false, "id": 5056, "val": false}, {"test": false, "id": 5057, "val": false}, {"test": false, "id": 5058, "val": false}, {"test": false, "id": 5059, "val": false}, {"test": false, "id": 5060, "val": false}, {"test": false, "id": 5061, "val": false}, {"test": false, "id": 5062, "val": false}, {"test": false, "id": 5063, "val": false}, {"test": false, "id": 5064, "val": false}, {"test": false, "id": 5065, "val": false}, {"test": false, "id": 5066, "val": false}, {"test": false, "id": 5067, "val": false}, {"test": false, "id": 5068, "val": false}, {"test": false, "id": 5069, "val": false}, {"test": false, "id": 5070, "val": false}, {"test": false, "id": 5071, "val": false}, {"test": false, "id": 5072, "val": false}, {"test": false, "id": 5073, "val": false}, {"test": false, "id": 5074, "val": false}, {"test": false, "id": 5075, "val": false}, {"test": false, "id": 5076, "val": false}, {"test": false, "id": 5077, "val": false}, {"test": false, "id": 5078, "val": false}, {"test": false, "id": 5079, "val": false}, {"test": false, "id": 5080, "val": false}, {"test": false, "id": 5081, "val": false}, {"test": false, "id": 5082, "val": false}, {"test": false, "id": 5083, "val": false}, {"test": false, "id": 5084, "val": false}, {"test": false, "id": 5085, "val": false}, {"test": false, "id": 5086, "val": false}, {"test": false, "id": 5087, "val": false}, {"test": false, "id": 5088, "val": false}, {"test": false, "id": 5089, "val": false}, {"test": false, "id": 5090, "val": false}, {"test": false, "id": 5091, "val": false}, {"test": false, "id": 5092, "val": false}, {"test": false, "id": 5093, "val": false}, {"test": false, "id": 5094, "val": false}, {"test": false, "id": 5095, "val": false}, {"test": false, "id": 5096, "val": false}, {"test": false, "id": 5097, "val": false}, {"test": false, "id": 5098, "val": false}, {"test": false, "id": 5099, "val": false}, {"test": false, "id": 5100, "val": false}, {"test": false, "id": 5101, "val": false}, {"test": false, "id": 5102, "val": false}, {"test": false, "id": 5103, "val": false}, {"test": false, "id": 5104, "val": false}, {"test": false, "id": 5105, "val": false}, {"test": false, "id": 5106, "val": false}, {"test": false, "id": 5107, "val": false}, {"test": false, "id": 5108, "val": false}, {"test": false, "id": 5109, "val": false}, {"test": false, "id": 5110, "val": false}, {"test": false, "id": 5111, "val": false}, {"test": false, "id": 5112, "val": false}, {"test": false, "id": 5113, "val": false}, {"test": false, "id": 5114, "val": false}, {"test": false, "id": 5115, "val": false}, {"test": false, "id": 5116, "val": false}, {"test": false, "id": 5117, "val": false}, {"test": false, "id": 5118, "val": false}, {"test": false, "id": 5119, "val": false}, {"test": false, "id": 5120, "val": false}, {"test": false, "id": 5121, "val": false}, {"test": false, "id": 5122, "val": false}, {"test": false, "id": 5123, "val": false}, {"test": false, "id": 5124, "val": false}, {"test": false, "id": 5125, "val": false}, {"test": false, "id": 5126, "val": false}, {"test": false, "id": 5127, "val": false}, {"test": false, "id": 5128, "val": false}, {"test": false, "id": 5129, "val": false}, {"test": false, "id": 5130, "val": false}, {"test": false, "id": 5131, "val": false}, {"test": false, "id": 5132, "val": false}, {"test": false, "id": 5133, "val": false}, {"test": false, "id": 5134, "val": false}, {"test": false, "id": 5135, "val": false}, {"test": false, "id": 5136, "val": false}, {"test": false, "id": 5137, "val": false}, {"test": false, "id": 5138, "val": false}, {"test": false, "id": 5139, "val": false}, {"test": false, "id": 5140, "val": false}, {"test": false, "id": 5141, "val": false}, {"test": false, "id": 5142, "val": false}, {"test": false, "id": 5143, "val": false}, {"test": false, "id": 5144, "val": false}, {"test": false, "id": 5145, "val": false}, {"test": false, "id": 5146, "val": false}, {"test": false, "id": 5147, "val": false}, {"test": false, "id": 5148, "val": false}, {"test": false, "id": 5149, "val": false}, {"test": false, "id": 5150, "val": false}, {"test": false, "id": 5151, "val": false}, {"test": false, "id": 5152, "val": false}, {"test": false, "id": 5153, "val": false}, {"test": false, "id": 5154, "val": false}, {"test": false, "id": 5155, "val": false}, {"test": false, "id": 5156, "val": false}, {"test": false, "id": 5157, "val": false}, {"test": false, "id": 5158, "val": false}, {"test": false, "id": 5159, "val": false}, {"test": false, "id": 5160, "val": false}, {"test": false, "id": 5161, "val": false}, {"test": false, "id": 5162, "val": false}, {"test": false, "id": 5163, "val": false}, {"test": false, "id": 5164, "val": false}, {"test": false, "id": 5165, "val": false}, {"test": false, "id": 5166, "val": false}, {"test": false, "id": 5167, "val": false}, {"test": false, "id": 5168, "val": false}, {"test": false, "id": 5169, "val": false}, {"test": false, "id": 5170, "val": false}, {"test": false, "id": 5171, "val": false}, {"test": false, "id": 5172, "val": false}, {"test": false, "id": 5173, "val": false}, {"test": false, "id": 5174, "val": false}, {"test": false, "id": 5175, "val": false}, {"test": false, "id": 5176, "val": false}, {"test": false, "id": 5177, "val": false}, {"test": false, "id": 5178, "val": false}, {"test": false, "id": 5179, "val": false}, {"test": false, "id": 5180, "val": false}, {"test": false, "id": 5181, "val": false}, {"test": false, "id": 5182, "val": false}, {"test": false, "id": 5183, "val": false}, {"test": false, "id": 5184, "val": false}, {"test": false, "id": 5185, "val": false}, {"test": false, "id": 5186, "val": false}, {"test": false, "id": 5187, "val": false}, {"test": false, "id": 5188, "val": false}, {"test": false, "id": 5189, "val": false}, {"test": false, "id": 5190, "val": false}, {"test": false, "id": 5191, "val": false}, {"test": false, "id": 5192, "val": false}, {"test": false, "id": 5193, "val": false}, {"test": false, "id": 5194, "val": false}, {"test": false, "id": 5195, "val": false}, {"test": false, "id": 5196, "val": false}, {"test": false, "id": 5197, "val": false}, {"test": false, "id": 5198, "val": false}, {"test": false, "id": 5199, "val": false}, {"test": false, "id": 5200, "val": false}, {"test": false, "id": 5201, "val": false}, {"test": false, "id": 5202, "val": false}, {"test": false, "id": 5203, "val": false}, {"test": false, "id": 5204, "val": false}, {"test": false, "id": 5205, "val": false}, {"test": false, "id": 5206, "val": false}, {"test": false, "id": 5207, "val": false}, {"test": false, "id": 5208, "val": false}, {"test": false, "id": 5209, "val": false}, {"test": false, "id": 5210, "val": false}, {"test": false, "id": 5211, "val": false}, {"test": false, "id": 5212, "val": false}, {"test": false, "id": 5213, "val": false}, {"test": false, "id": 5214, "val": false}, {"test": false, "id": 5215, "val": false}, {"test": false, "id": 5216, "val": false}, {"test": false, "id": 5217, "val": false}, {"test": false, "id": 5218, "val": false}, {"test": false, "id": 5219, "val": false}, {"test": false, "id": 5220, "val": false}, {"test": false, "id": 5221, "val": false}, {"test": false, "id": 5222, "val": false}, {"test": false, "id": 5223, "val": false}, {"test": false, "id": 5224, "val": false}, {"test": false, "id": 5225, "val": false}, {"test": false, "id": 5226, "val": false}, {"test": false, "id": 5227, "val": false}, {"test": false, "id": 5228, "val": false}, {"test": false, "id": 5229, "val": false}, {"test": false, "id": 5230, "val": false}, {"test": false, "id": 5231, "val": false}, {"test": false, "id": 5232, "val": false}, {"test": false, "id": 5233, "val": false}, {"test": false, "id": 5234, "val": false}, {"test": false, "id": 5235, "val": false}, {"test": false, "id": 5236, "val": false}, {"test": false, "id": 5237, "val": false}, {"test": false, "id": 5238, "val": false}, {"test": false, "id": 5239, "val": false}, {"test": false, "id": 5240, "val": false}, {"test": false, "id": 5241, "val": false}, {"test": false, "id": 5242, "val": false}, {"test": false, "id": 5243, "val": false}, {"test": false, "id": 5244, "val": false}, {"test": false, "id": 5245, "val": false}, {"test": false, "id": 5246, "val": false}, {"test": false, "id": 5247, "val": false}, {"test": false, "id": 5248, "val": false}, {"test": false, "id": 5249, "val": false}, {"test": false, "id": 5250, "val": false}, {"test": false, "id": 5251, "val": false}, {"test": false, "id": 5252, "val": false}, {"test": false, "id": 5253, "val": false}, {"test": false, "id": 5254, "val": false}, {"test": false, "id": 5255, "val": false}, {"test": false, "id": 5256, "val": false}, {"test": false, "id": 5257, "val": false}, {"test": false, "id": 5258, "val": false}, {"test": false, "id": 5259, "val": false}, {"test": false, "id": 5260, "val": false}, {"test": false, "id": 5261, "val": false}, {"test": false, "id": 5262, "val": false}, {"test": false, "id": 5263, "val": false}, {"test": false, "id": 5264, "val": false}, {"test": false, "id": 5265, "val": false}, {"test": false, "id": 5266, "val": false}, {"test": false, "id": 5267, "val": false}, {"test": false, "id": 5268, "val": false}, {"test": false, "id": 5269, "val": false}, {"test": false, "id": 5270, "val": false}, {"test": false, "id": 5271, "val": false}, {"test": false, "id": 5272, "val": false}, {"test": false, "id": 5273, "val": false}, {"test": false, "id": 5274, "val": false}, {"test": false, "id": 5275, "val": false}, {"test": false, "id": 5276, "val": false}, {"test": false, "id": 5277, "val": false}, {"test": false, "id": 5278, "val": false}, {"test": false, "id": 5279, "val": false}, {"test": false, "id": 5280, "val": false}, {"test": false, "id": 5281, "val": false}, {"test": false, "id": 5282, "val": false}, {"test": false, "id": 5283, "val": false}, {"test": false, "id": 5284, "val": false}, {"test": false, "id": 5285, "val": false}, {"test": false, "id": 5286, "val": false}, {"test": false, "id": 5287, "val": false}, {"test": false, "id": 5288, "val": false}, {"test": false, "id": 5289, "val": false}, {"test": false, "id": 5290, "val": false}, {"test": false, "id": 5291, "val": false}, {"test": false, "id": 5292, "val": false}, {"test": false, "id": 5293, "val": false}, {"test": false, "id": 5294, "val": false}, {"test": false, "id": 5295, "val": false}, {"test": false, "id": 5296, "val": false}, {"test": false, "id": 5297, "val": false}, {"test": false, "id": 5298, "val": false}, {"test": false, "id": 5299, "val": false}, {"test": false, "id": 5300, "val": false}, {"test": false, "id": 5301, "val": false}, {"test": false, "id": 5302, "val": false}, {"test": false, "id": 5303, "val": false}, {"test": false, "id": 5304, "val": false}, {"test": false, "id": 5305, "val": false}, {"test": false, "id": 5306, "val": false}, {"test": false, "id": 5307, "val": false}, {"test": false, "id": 5308, "val": false}, {"test": false, "id": 5309, "val": false}, {"test": false, "id": 5310, "val": false}, {"test": false, "id": 5311, "val": false}, {"test": false, "id": 5312, "val": false}, {"test": false, "id": 5313, "val": false}, {"test": false, "id": 5314, "val": false}, {"test": false, "id": 5315, "val": false}, {"test": false, "id": 5316, "val": false}, {"test": false, "id": 5317, "val": false}, {"test": false, "id": 5318, "val": false}, {"test": false, "id": 5319, "val": false}, {"test": false, "id": 5320, "val": false}, {"test": false, "id": 5321, "val": false}, {"test": false, "id": 5322, "val": false}, {"test": false, "id": 5323, "val": false}, {"test": false, "id": 5324, "val": false}, {"test": false, "id": 5325, "val": false}, {"test": false, "id": 5326, "val": false}, {"test": false, "id": 5327, "val": false}, {"test": false, "id": 5328, "val": false}, {"test": false, "id": 5329, "val": false}, {"test": false, "id": 5330, "val": false}, {"test": false, "id": 5331, "val": false}, {"test": false, "id": 5332, "val": false}, {"test": false, "id": 5333, "val": false}, {"test": false, "id": 5334, "val": false}, {"test": false, "id": 5335, "val": false}, {"test": false, "id": 5336, "val": false}, {"test": false, "id": 5337, "val": false}, {"test": false, "id": 5338, "val": false}, {"test": false, "id": 5339, "val": false}, {"test": false, "id": 5340, "val": false}, {"test": false, "id": 5341, "val": false}, {"test": false, "id": 5342, "val": false}, {"test": false, "id": 5343, "val": false}, {"test": false, "id": 5344, "val": false}, {"test": false, "id": 5345, "val": false}, {"test": false, "id": 5346, "val": false}, {"test": false, "id": 5347, "val": false}, {"test": false, "id": 5348, "val": false}, {"test": false, "id": 5349, "val": false}, {"test": false, "id": 5350, "val": false}, {"test": false, "id": 5351, "val": false}, {"test": false, "id": 5352, "val": false}, {"test": false, "id": 5353, "val": false}, {"test": false, "id": 5354, "val": false}, {"test": false, "id": 5355, "val": false}, {"test": false, "id": 5356, "val": false}, {"test": false, "id": 5357, "val": false}, {"test": false, "id": 5358, "val": false}, {"test": false, "id": 5359, "val": false}, {"test": false, "id": 5360, "val": false}, {"test": false, "id": 5361, "val": false}, {"test": false, "id": 5362, "val": false}, {"test": false, "id": 5363, "val": false}, {"test": false, "id": 5364, "val": false}, {"test": false, "id": 5365, "val": false}, {"test": false, "id": 5366, "val": false}, {"test": false, "id": 5367, "val": false}, {"test": false, "id": 5368, "val": false}, {"test": false, "id": 5369, "val": false}, {"test": false, "id": 5370, "val": false}, {"test": false, "id": 5371, "val": false}, {"test": false, "id": 5372, "val": false}, {"test": false, "id": 5373, "val": false}, {"test": false, "id": 5374, "val": false}, {"test": false, "id": 5375, "val": false}, {"test": false, "id": 5376, "val": false}, {"test": false, "id": 5377, "val": false}, {"test": false, "id": 5378, "val": false}, {"test": false, "id": 5379, "val": false}, {"test": false, "id": 5380, "val": false}, {"test": false, "id": 5381, "val": false}, {"test": false, "id": 5382, "val": false}, {"test": false, "id": 5383, "val": false}, {"test": false, "id": 5384, "val": false}, {"test": false, "id": 5385, "val": false}, {"test": false, "id": 5386, "val": false}, {"test": false, "id": 5387, "val": false}, {"test": false, "id": 5388, "val": false}, {"test": false, "id": 5389, "val": false}, {"test": false, "id": 5390, "val": false}, {"test": false, "id": 5391, "val": false}, {"test": false, "id": 5392, "val": false}, {"test": false, "id": 5393, "val": false}, {"test": false, "id": 5394, "val": false}, {"test": false, "id": 5395, "val": false}, {"test": false, "id": 5396, "val": false}, {"test": false, "id": 5397, "val": false}, {"test": false, "id": 5398, "val": false}, {"test": false, "id": 5399, "val": false}, {"test": false, "id": 5400, "val": false}, {"test": false, "id": 5401, "val": false}, {"test": false, "id": 5402, "val": false}, {"test": false, "id": 5403, "val": false}, {"test": false, "id": 5404, "val": false}, {"test": false, "id": 5405, "val": false}, {"test": false, "id": 5406, "val": false}, {"test": false, "id": 5407, "val": false}, {"test": false, "id": 5408, "val": false}, {"test": false, "id": 5409, "val": false}, {"test": false, "id": 5410, "val": false}, {"test": false, "id": 5411, "val": false}, {"test": false, "id": 5412, "val": false}, {"test": false, "id": 5413, "val": false}, {"test": false, "id": 5414, "val": false}, {"test": false, "id": 5415, "val": false}, {"test": false, "id": 5416, "val": false}, {"test": false, "id": 5417, "val": false}, {"test": false, "id": 5418, "val": false}, {"test": false, "id": 5419, "val": false}, {"test": false, "id": 5420, "val": false}, {"test": false, "id": 5421, "val": false}, {"test": false, "id": 5422, "val": false}, {"test": false, "id": 5423, "val": false}, {"test": false, "id": 5424, "val": false}, {"test": false, "id": 5425, "val": false}, {"test": false, "id": 5426, "val": false}, {"test": false, "id": 5427, "val": false}, {"test": false, "id": 5428, "val": false}, {"test": false, "id": 5429, "val": false}, {"test": false, "id": 5430, "val": false}, {"test": false, "id": 5431, "val": false}, {"test": false, "id": 5432, "val": false}, {"test": false, "id": 5433, "val": false}, {"test": false, "id": 5434, "val": false}, {"test": false, "id": 5435, "val": false}, {"test": false, "id": 5436, "val": false}, {"test": false, "id": 5437, "val": false}, {"test": false, "id": 5438, "val": false}, {"test": false, "id": 5439, "val": false}, {"test": false, "id": 5440, "val": false}, {"test": false, "id": 5441, "val": false}, {"test": false, "id": 5442, "val": false}, {"test": false, "id": 5443, "val": false}, {"test": false, "id": 5444, "val": false}, {"test": false, "id": 5445, "val": false}, {"test": false, "id": 5446, "val": false}, {"test": false, "id": 5447, "val": false}, {"test": false, "id": 5448, "val": false}, {"test": false, "id": 5449, "val": false}, {"test": false, "id": 5450, "val": false}, {"test": false, "id": 5451, "val": false}, {"test": false, "id": 5452, "val": false}, {"test": false, "id": 5453, "val": false}, {"test": false, "id": 5454, "val": false}, {"test": false, "id": 5455, "val": false}, {"test": false, "id": 5456, "val": false}, {"test": false, "id": 5457, "val": false}, {"test": false, "id": 5458, "val": false}, {"test": false, "id": 5459, "val": false}, {"test": false, "id": 5460, "val": false}, {"test": false, "id": 5461, "val": false}, {"test": false, "id": 5462, "val": false}, {"test": false, "id": 5463, "val": false}, {"test": false, "id": 5464, "val": false}, {"test": false, "id": 5465, "val": false}, {"test": false, "id": 5466, "val": false}, {"test": false, "id": 5467, "val": false}, {"test": false, "id": 5468, "val": false}, {"test": false, "id": 5469, "val": false}, {"test": false, "id": 5470, "val": false}, {"test": false, "id": 5471, "val": false}, {"test": false, "id": 5472, "val": false}, {"test": false, "id": 5473, "val": false}, {"test": false, "id": 5474, "val": false}, {"test": false, "id": 5475, "val": false}, {"test": false, "id": 5476, "val": false}, {"test": false, "id": 5477, "val": false}, {"test": false, "id": 5478, "val": false}, {"test": false, "id": 5479, "val": false}, {"test": false, "id": 5480, "val": false}, {"test": false, "id": 5481, "val": false}, {"test": false, "id": 5482, "val": false}, {"test": false, "id": 5483, "val": false}, {"test": false, "id": 5484, "val": false}, {"test": false, "id": 5485, "val": false}, {"test": false, "id": 5486, "val": false}, {"test": false, "id": 5487, "val": false}, {"test": false, "id": 5488, "val": false}, {"test": false, "id": 5489, "val": false}, {"test": false, "id": 5490, "val": false}, {"test": false, "id": 5491, "val": false}, {"test": false, "id": 5492, "val": false}, {"test": false, "id": 5493, "val": false}, {"test": false, "id": 5494, "val": false}, {"test": false, "id": 5495, "val": false}, {"test": false, "id": 5496, "val": false}, {"test": false, "id": 5497, "val": false}, {"test": false, "id": 5498, "val": false}, {"test": false, "id": 5499, "val": false}, {"test": false, "id": 5500, "val": false}, {"test": false, "id": 5501, "val": false}, {"test": false, "id": 5502, "val": false}, {"test": false, "id": 5503, "val": false}, {"test": false, "id": 5504, "val": false}, {"test": false, "id": 5505, "val": false}, {"test": false, "id": 5506, "val": false}, {"test": false, "id": 5507, "val": false}, {"test": false, "id": 5508, "val": false}, {"test": false, "id": 5509, "val": false}, {"test": false, "id": 5510, "val": false}, {"test": false, "id": 5511, "val": false}, {"test": false, "id": 5512, "val": false}, {"test": false, "id": 5513, "val": false}, {"test": false, "id": 5514, "val": false}, {"test": false, "id": 5515, "val": false}, {"test": false, "id": 5516, "val": false}, {"test": false, "id": 5517, "val": false}, {"test": false, "id": 5518, "val": false}, {"test": false, "id": 5519, "val": false}, {"test": false, "id": 5520, "val": false}, {"test": false, "id": 5521, "val": false}, {"test": false, "id": 5522, "val": false}, {"test": false, "id": 5523, "val": false}, {"test": false, "id": 5524, "val": false}, {"test": false, "id": 5525, "val": false}, {"test": false, "id": 5526, "val": false}, {"test": false, "id": 5527, "val": false}, {"test": false, "id": 5528, "val": false}, {"test": false, "id": 5529, "val": false}, {"test": false, "id": 5530, "val": false}, {"test": false, "id": 5531, "val": false}, {"test": false, "id": 5532, "val": false}, {"test": false, "id": 5533, "val": false}, {"test": false, "id": 5534, "val": false}, {"test": false, "id": 5535, "val": false}, {"test": false, "id": 5536, "val": false}, {"test": false, "id": 5537, "val": false}, {"test": false, "id": 5538, "val": false}, {"test": false, "id": 5539, "val": false}, {"test": false, "id": 5540, "val": false}, {"test": false, "id": 5541, "val": false}, {"test": false, "id": 5542, "val": false}, {"test": false, "id": 5543, "val": false}, {"test": false, "id": 5544, "val": false}, {"test": false, "id": 5545, "val": false}, {"test": false, "id": 5546, "val": false}, {"test": false, "id": 5547, "val": false}, {"test": false, "id": 5548, "val": false}, {"test": false, "id": 5549, "val": false}, {"test": false, "id": 5550, "val": false}, {"test": false, "id": 5551, "val": false}, {"test": false, "id": 5552, "val": false}, {"test": false, "id": 5553, "val": false}, {"test": false, "id": 5554, "val": false}, {"test": false, "id": 5555, "val": false}, {"test": false, "id": 5556, "val": false}, {"test": false, "id": 5557, "val": false}, {"test": false, "id": 5558, "val": false}, {"test": false, "id": 5559, "val": false}, {"test": false, "id": 5560, "val": false}, {"test": false, "id": 5561, "val": false}, {"test": false, "id": 5562, "val": false}, {"test": false, "id": 5563, "val": false}, {"test": false, "id": 5564, "val": false}, {"test": false, "id": 5565, "val": false}, {"test": false, "id": 5566, "val": false}, {"test": false, "id": 5567, "val": false}, {"test": false, "id": 5568, "val": false}, {"test": false, "id": 5569, "val": false}, {"test": false, "id": 5570, "val": false}, {"test": false, "id": 5571, "val": false}, {"test": false, "id": 5572, "val": false}, {"test": false, "id": 5573, "val": false}, {"test": false, "id": 5574, "val": false}, {"test": false, "id": 5575, "val": false}, {"test": false, "id": 5576, "val": false}, {"test": false, "id": 5577, "val": false}, {"test": false, "id": 5578, "val": false}, {"test": false, "id": 5579, "val": false}, {"test": false, "id": 5580, "val": false}, {"test": false, "id": 5581, "val": false}, {"test": false, "id": 5582, "val": false}, {"test": false, "id": 5583, "val": false}, {"test": false, "id": 5584, "val": false}, {"test": false, "id": 5585, "val": false}, {"test": false, "id": 5586, "val": false}, {"test": false, "id": 5587, "val": false}, {"test": false, "id": 5588, "val": false}, {"test": false, "id": 5589, "val": false}, {"test": false, "id": 5590, "val": false}, {"test": false, "id": 5591, "val": false}, {"test": false, "id": 5592, "val": false}, {"test": false, "id": 5593, "val": false}, {"test": false, "id": 5594, "val": false}, {"test": false, "id": 5595, "val": false}, {"test": false, "id": 5596, "val": false}, {"test": false, "id": 5597, "val": false}, {"test": false, "id": 5598, "val": false}, {"test": false, "id": 5599, "val": false}, {"test": false, "id": 5600, "val": false}, {"test": false, "id": 5601, "val": false}, {"test": false, "id": 5602, "val": false}, {"test": false, "id": 5603, "val": false}, {"test": false, "id": 5604, "val": false}, {"test": false, "id": 5605, "val": false}, {"test": false, "id": 5606, "val": false}, {"test": false, "id": 5607, "val": false}, {"test": false, "id": 5608, "val": false}, {"test": false, "id": 5609, "val": false}, {"test": false, "id": 5610, "val": false}, {"test": false, "id": 5611, "val": false}, {"test": false, "id": 5612, "val": false}, {"test": false, "id": 5613, "val": false}, {"test": false, "id": 5614, "val": false}, {"test": false, "id": 5615, "val": false}, {"test": false, "id": 5616, "val": false}, {"test": false, "id": 5617, "val": false}, {"test": false, "id": 5618, "val": false}, {"test": false, "id": 5619, "val": false}, {"test": false, "id": 5620, "val": false}, {"test": false, "id": 5621, "val": false}, {"test": false, "id": 5622, "val": false}, {"test": false, "id": 5623, "val": false}, {"test": false, "id": 5624, "val": false}, {"test": false, "id": 5625, "val": false}, {"test": false, "id": 5626, "val": false}, {"test": false, "id": 5627, "val": false}, {"test": false, "id": 5628, "val": false}, {"test": false, "id": 5629, "val": false}, {"test": false, "id": 5630, "val": false}, {"test": false, "id": 5631, "val": false}, {"test": false, "id": 5632, "val": false}, {"test": false, "id": 5633, "val": false}, {"test": false, "id": 5634, "val": false}, {"test": false, "id": 5635, "val": false}, {"test": false, "id": 5636, "val": false}, {"test": false, "id": 5637, "val": false}, {"test": false, "id": 5638, "val": false}, {"test": false, "id": 5639, "val": false}, {"test": false, "id": 5640, "val": false}, {"test": false, "id": 5641, "val": false}, {"test": false, "id": 5642, "val": false}, {"test": false, "id": 5643, "val": false}, {"test": false, "id": 5644, "val": false}, {"test": false, "id": 5645, "val": false}, {"test": false, "id": 5646, "val": false}, {"test": false, "id": 5647, "val": false}, {"test": false, "id": 5648, "val": false}, {"test": false, "id": 5649, "val": false}, {"test": false, "id": 5650, "val": false}, {"test": false, "id": 5651, "val": false}, {"test": false, "id": 5652, "val": false}, {"test": false, "id": 5653, "val": false}, {"test": false, "id": 5654, "val": false}, {"test": false, "id": 5655, "val": false}, {"test": false, "id": 5656, "val": false}, {"test": false, "id": 5657, "val": false}, {"test": false, "id": 5658, "val": false}, {"test": false, "id": 5659, "val": false}, {"test": false, "id": 5660, "val": false}, {"test": false, "id": 5661, "val": false}, {"test": false, "id": 5662, "val": false}, {"test": false, "id": 5663, "val": false}, {"test": false, "id": 5664, "val": false}, {"test": false, "id": 5665, "val": false}, {"test": false, "id": 5666, "val": false}, {"test": false, "id": 5667, "val": false}, {"test": false, "id": 5668, "val": false}, {"test": false, "id": 5669, "val": false}, {"test": false, "id": 5670, "val": false}, {"test": false, "id": 5671, "val": false}, {"test": false, "id": 5672, "val": false}, {"test": false, "id": 5673, "val": false}, {"test": false, "id": 5674, "val": false}, {"test": false, "id": 5675, "val": false}, {"test": false, "id": 5676, "val": false}, {"test": false, "id": 5677, "val": false}, {"test": false, "id": 5678, "val": false}, {"test": false, "id": 5679, "val": false}, {"test": false, "id": 5680, "val": false}, {"test": false, "id": 5681, "val": false}, {"test": false, "id": 5682, "val": false}, {"test": false, "id": 5683, "val": false}, {"test": false, "id": 5684, "val": false}, {"test": false, "id": 5685, "val": false}, {"test": false, "id": 5686, "val": false}, {"test": false, "id": 5687, "val": false}, {"test": false, "id": 5688, "val": false}, {"test": false, "id": 5689, "val": false}, {"test": false, "id": 5690, "val": false}, {"test": false, "id": 5691, "val": false}, {"test": false, "id": 5692, "val": false}, {"test": false, "id": 5693, "val": false}, {"test": false, "id": 5694, "val": false}, {"test": false, "id": 5695, "val": false}, {"test": false, "id": 5696, "val": false}, {"test": false, "id": 5697, "val": false}, {"test": false, "id": 5698, "val": false}, {"test": false, "id": 5699, "val": false}, {"test": false, "id": 5700, "val": false}, {"test": false, "id": 5701, "val": false}, {"test": false, "id": 5702, "val": false}, {"test": false, "id": 5703, "val": false}, {"test": false, "id": 5704, "val": false}, {"test": false, "id": 5705, "val": false}, {"test": false, "id": 5706, "val": false}, {"test": false, "id": 5707, "val": false}, {"test": false, "id": 5708, "val": false}, {"test": false, "id": 5709, "val": false}, {"test": false, "id": 5710, "val": false}, {"test": false, "id": 5711, "val": false}, {"test": false, "id": 5712, "val": false}, {"test": false, "id": 5713, "val": false}, {"test": false, "id": 5714, "val": false}, {"test": false, "id": 5715, "val": false}, {"test": false, "id": 5716, "val": false}, {"test": false, "id": 5717, "val": false}, {"test": false, "id": 5718, "val": false}, {"test": false, "id": 5719, "val": false}, {"test": false, "id": 5720, "val": false}, {"test": false, "id": 5721, "val": false}, {"test": false, "id": 5722, "val": false}, {"test": false, "id": 5723, "val": false}, {"test": false, "id": 5724, "val": false}, {"test": false, "id": 5725, "val": false}, {"test": false, "id": 5726, "val": false}, {"test": false, "id": 5727, "val": false}, {"test": false, "id": 5728, "val": false}, {"test": false, "id": 5729, "val": false}, {"test": false, "id": 5730, "val": false}, {"test": false, "id": 5731, "val": false}, {"test": false, "id": 5732, "val": false}, {"test": false, "id": 5733, "val": false}, {"test": false, "id": 5734, "val": false}, {"test": false, "id": 5735, "val": false}, {"test": false, "id": 5736, "val": false}, {"test": false, "id": 5737, "val": false}, {"test": false, "id": 5738, "val": false}, {"test": false, "id": 5739, "val": false}, {"test": false, "id": 5740, "val": false}, {"test": false, "id": 5741, "val": false}, {"test": false, "id": 5742, "val": false}, {"test": false, "id": 5743, "val": false}, {"test": false, "id": 5744, "val": false}, {"test": false, "id": 5745, "val": false}, {"test": false, "id": 5746, "val": false}, {"test": false, "id": 5747, "val": false}, {"test": false, "id": 5748, "val": false}, {"test": false, "id": 5749, "val": false}, {"test": false, "id": 5750, "val": false}, {"test": false, "id": 5751, "val": false}, {"test": false, "id": 5752, "val": false}, {"test": false, "id": 5753, "val": false}, {"test": false, "id": 5754, "val": false}, {"test": false, "id": 5755, "val": false}, {"test": false, "id": 5756, "val": false}, {"test": false, "id": 5757, "val": false}, {"test": false, "id": 5758, "val": false}, {"test": false, "id": 5759, "val": false}, {"test": false, "id": 5760, "val": false}, {"test": false, "id": 5761, "val": false}, {"test": false, "id": 5762, "val": false}, {"test": false, "id": 5763, "val": false}, {"test": false, "id": 5764, "val": false}, {"test": false, "id": 5765, "val": false}, {"test": false, "id": 5766, "val": false}, {"test": false, "id": 5767, "val": false}, {"test": false, "id": 5768, "val": false}, {"test": false, "id": 5769, "val": false}, {"test": false, "id": 5770, "val": false}, {"test": false, "id": 5771, "val": false}, {"test": false, "id": 5772, "val": false}, {"test": false, "id": 5773, "val": false}, {"test": false, "id": 5774, "val": false}, {"test": false, "id": 5775, "val": false}, {"test": false, "id": 5776, "val": false}, {"test": false, "id": 5777, "val": false}, {"test": false, "id": 5778, "val": false}, {"test": false, "id": 5779, "val": false}, {"test": false, "id": 5780, "val": false}, {"test": false, "id": 5781, "val": false}, {"test": false, "id": 5782, "val": false}, {"test": false, "id": 5783, "val": false}, {"test": false, "id": 5784, "val": false}, {"test": false, "id": 5785, "val": false}, {"test": false, "id": 5786, "val": false}, {"test": false, "id": 5787, "val": false}, {"test": false, "id": 5788, "val": false}, {"test": false, "id": 5789, "val": false}, {"test": false, "id": 5790, "val": false}, {"test": false, "id": 5791, "val": false}, {"test": false, "id": 5792, "val": false}, {"test": false, "id": 5793, "val": false}, {"test": false, "id": 5794, "val": false}, {"test": false, "id": 5795, "val": false}, {"test": false, "id": 5796, "val": false}, {"test": false, "id": 5797, "val": false}, {"test": false, "id": 5798, "val": false}, {"test": false, "id": 5799, "val": false}, {"test": false, "id": 5800, "val": false}, {"test": false, "id": 5801, "val": false}, {"test": false, "id": 5802, "val": false}, {"test": false, "id": 5803, "val": false}, {"test": false, "id": 5804, "val": false}, {"test": false, "id": 5805, "val": false}, {"test": false, "id": 5806, "val": false}, {"test": false, "id": 5807, "val": false}, {"test": false, "id": 5808, "val": false}, {"test": false, "id": 5809, "val": false}, {"test": false, "id": 5810, "val": false}, {"test": false, "id": 5811, "val": false}, {"test": false, "id": 5812, "val": false}, {"test": false, "id": 5813, "val": false}, {"test": false, "id": 5814, "val": false}, {"test": false, "id": 5815, "val": false}, {"test": false, "id": 5816, "val": false}, {"test": false, "id": 5817, "val": false}, {"test": false, "id": 5818, "val": false}, {"test": false, "id": 5819, "val": false}, {"test": false, "id": 5820, "val": false}, {"test": false, "id": 5821, "val": false}, {"test": false, "id": 5822, "val": false}, {"test": false, "id": 5823, "val": false}, {"test": false, "id": 5824, "val": false}, {"test": false, "id": 5825, "val": false}, {"test": false, "id": 5826, "val": false}, {"test": false, "id": 5827, "val": false}, {"test": false, "id": 5828, "val": false}, {"test": false, "id": 5829, "val": false}, {"test": false, "id": 5830, "val": false}, {"test": false, "id": 5831, "val": false}, {"test": false, "id": 5832, "val": false}, {"test": false, "id": 5833, "val": false}, {"test": false, "id": 5834, "val": false}, {"test": false, "id": 5835, "val": false}, {"test": false, "id": 5836, "val": false}, {"test": false, "id": 5837, "val": false}, {"test": false, "id": 5838, "val": false}, {"test": false, "id": 5839, "val": false}, {"test": false, "id": 5840, "val": false}, {"test": false, "id": 5841, "val": false}, {"test": false, "id": 5842, "val": false}, {"test": false, "id": 5843, "val": false}, {"test": false, "id": 5844, "val": false}, {"test": false, "id": 5845, "val": false}, {"test": false, "id": 5846, "val": false}, {"test": false, "id": 5847, "val": false}, {"test": false, "id": 5848, "val": false}, {"test": false, "id": 5849, "val": false}, {"test": false, "id": 5850, "val": false}, {"test": false, "id": 5851, "val": false}, {"test": false, "id": 5852, "val": false}, {"test": false, "id": 5853, "val": false}, {"test": false, "id": 5854, "val": false}, {"test": false, "id": 5855, "val": false}, {"test": false, "id": 5856, "val": false}, {"test": false, "id": 5857, "val": false}, {"test": false, "id": 5858, "val": false}, {"test": false, "id": 5859, "val": false}, {"test": false, "id": 5860, "val": false}, {"test": false, "id": 5861, "val": false}, {"test": false, "id": 5862, "val": false}, {"test": false, "id": 5863, "val": false}, {"test": false, "id": 5864, "val": false}, {"test": false, "id": 5865, "val": false}, {"test": false, "id": 5866, "val": false}, {"test": false, "id": 5867, "val": false}, {"test": false, "id": 5868, "val": false}, {"test": false, "id": 5869, "val": false}, {"test": false, "id": 5870, "val": false}, {"test": false, "id": 5871, "val": false}, {"test": false, "id": 5872, "val": false}, {"test": false, "id": 5873, "val": false}, {"test": false, "id": 5874, "val": false}, {"test": false, "id": 5875, "val": false}, {"test": false, "id": 5876, "val": false}, {"test": false, "id": 5877, "val": false}, {"test": false, "id": 5878, "val": false}, {"test": false, "id": 5879, "val": false}, {"test": false, "id": 5880, "val": false}, {"test": false, "id": 5881, "val": false}, {"test": false, "id": 5882, "val": false}, {"test": false, "id": 5883, "val": false}, {"test": false, "id": 5884, "val": false}, {"test": false, "id": 5885, "val": false}, {"test": false, "id": 5886, "val": false}, {"test": false, "id": 5887, "val": false}, {"test": false, "id": 5888, "val": false}, {"test": false, "id": 5889, "val": false}, {"test": false, "id": 5890, "val": false}, {"test": false, "id": 5891, "val": false}, {"test": false, "id": 5892, "val": false}, {"test": false, "id": 5893, "val": false}, {"test": false, "id": 5894, "val": false}, {"test": false, "id": 5895, "val": false}, {"test": false, "id": 5896, "val": false}, {"test": false, "id": 5897, "val": false}, {"test": false, "id": 5898, "val": false}, {"test": false, "id": 5899, "val": false}, {"test": false, "id": 5900, "val": false}, {"test": false, "id": 5901, "val": false}, {"test": false, "id": 5902, "val": false}, {"test": false, "id": 5903, "val": false}, {"test": false, "id": 5904, "val": false}, {"test": false, "id": 5905, "val": false}, {"test": false, "id": 5906, "val": false}, {"test": false, "id": 5907, "val": false}, {"test": false, "id": 5908, "val": false}, {"test": false, "id": 5909, "val": false}, {"test": false, "id": 5910, "val": false}, {"test": false, "id": 5911, "val": false}, {"test": false, "id": 5912, "val": false}, {"test": false, "id": 5913, "val": false}, {"test": false, "id": 5914, "val": false}, {"test": false, "id": 5915, "val": false}, {"test": false, "id": 5916, "val": false}, {"test": false, "id": 5917, "val": false}, {"test": false, "id": 5918, "val": false}, {"test": false, "id": 5919, "val": false}, {"test": false, "id": 5920, "val": false}, {"test": false, "id": 5921, "val": false}, {"test": false, "id": 5922, "val": false}, {"test": false, "id": 5923, "val": false}, {"test": false, "id": 5924, "val": false}, {"test": false, "id": 5925, "val": false}, {"test": false, "id": 5926, "val": false}, {"test": false, "id": 5927, "val": false}, {"test": false, "id": 5928, "val": false}, {"test": false, "id": 5929, "val": false}, {"test": false, "id": 5930, "val": false}, {"test": false, "id": 5931, "val": false}, {"test": false, "id": 5932, "val": false}, {"test": false, "id": 5933, "val": false}, {"test": false, "id": 5934, "val": false}, {"test": false, "id": 5935, "val": false}, {"test": false, "id": 5936, "val": false}, {"test": false, "id": 5937, "val": false}, {"test": false, "id": 5938, "val": false}, {"test": false, "id": 5939, "val": false}, {"test": false, "id": 5940, "val": false}, {"test": false, "id": 5941, "val": false}, {"test": false, "id": 5942, "val": false}, {"test": false, "id": 5943, "val": false}, {"test": false, "id": 5944, "val": false}, {"test": false, "id": 5945, "val": false}, {"test": false, "id": 5946, "val": false}, {"test": false, "id": 5947, "val": false}, {"test": false, "id": 5948, "val": false}, {"test": false, "id": 5949, "val": false}, {"test": false, "id": 5950, "val": false}, {"test": false, "id": 5951, "val": false}, {"test": false, "id": 5952, "val": false}, {"test": false, "id": 5953, "val": false}, {"test": false, "id": 5954, "val": false}, {"test": false, "id": 5955, "val": false}, {"test": false, "id": 5956, "val": false}, {"test": false, "id": 5957, "val": false}, {"test": false, "id": 5958, "val": false}, {"test": false, "id": 5959, "val": false}, {"test": false, "id": 5960, "val": false}, {"test": false, "id": 5961, "val": false}, {"test": false, "id": 5962, "val": false}, {"test": false, "id": 5963, "val": false}, {"test": false, "id": 5964, "val": false}, {"test": false, "id": 5965, "val": false}, {"test": false, "id": 5966, "val": false}, {"test": false, "id": 5967, "val": false}, {"test": false, "id": 5968, "val": false}, {"test": false, "id": 5969, "val": false}, {"test": false, "id": 5970, "val": false}, {"test": false, "id": 5971, "val": false}, {"test": false, "id": 5972, "val": false}, {"test": false, "id": 5973, "val": false}, {"test": false, "id": 5974, "val": false}, {"test": false, "id": 5975, "val": false}, {"test": false, "id": 5976, "val": false}, {"test": false, "id": 5977, "val": false}, {"test": false, "id": 5978, "val": false}, {"test": false, "id": 5979, "val": false}, {"test": false, "id": 5980, "val": false}, {"test": false, "id": 5981, "val": false}, {"test": false, "id": 5982, "val": false}, {"test": false, "id": 5983, "val": false}, {"test": false, "id": 5984, "val": false}, {"test": false, "id": 5985, "val": false}, {"test": false, "id": 5986, "val": false}, {"test": false, "id": 5987, "val": false}, {"test": false, "id": 5988, "val": false}, {"test": false, "id": 5989, "val": false}, {"test": false, "id": 5990, "val": false}, {"test": false, "id": 5991, "val": false}, {"test": false, "id": 5992, "val": false}, {"test": false, "id": 5993, "val": false}, {"test": false, "id": 5994, "val": false}, {"test": false, "id": 5995, "val": false}, {"test": false, "id": 5996, "val": false}, {"test": false, "id": 5997, "val": false}, {"test": false, "id": 5998, "val": false}, {"test": false, "id": 5999, "val": false}, {"test": false, "id": 6000, "val": false}, {"test": false, "id": 6001, "val": false}, {"test": false, "id": 6002, "val": false}, {"test": false, "id": 6003, "val": false}, {"test": false, "id": 6004, "val": false}, {"test": false, "id": 6005, "val": false}, {"test": false, "id": 6006, "val": false}, {"test": false, "id": 6007, "val": false}, {"test": false, "id": 6008, "val": false}, {"test": false, "id": 6009, "val": false}, {"test": false, "id": 6010, "val": false}, {"test": false, "id": 6011, "val": false}, {"test": false, "id": 6012, "val": false}, {"test": false, "id": 6013, "val": false}, {"test": false, "id": 6014, "val": false}, {"test": false, "id": 6015, "val": false}, {"test": false, "id": 6016, "val": false}, {"test": false, "id": 6017, "val": false}, {"test": false, "id": 6018, "val": false}, {"test": false, "id": 6019, "val": false}, {"test": false, "id": 6020, "val": false}, {"test": false, "id": 6021, "val": false}, {"test": false, "id": 6022, "val": false}, {"test": false, "id": 6023, "val": false}, {"test": false, "id": 6024, "val": false}, {"test": false, "id": 6025, "val": false}, {"test": false, "id": 6026, "val": false}, {"test": false, "id": 6027, "val": false}, {"test": false, "id": 6028, "val": false}, {"test": false, "id": 6029, "val": false}, {"test": false, "id": 6030, "val": false}, {"test": false, "id": 6031, "val": false}, {"test": false, "id": 6032, "val": false}, {"test": false, "id": 6033, "val": false}, {"test": false, "id": 6034, "val": false}, {"test": false, "id": 6035, "val": false}, {"test": false, "id": 6036, "val": false}, {"test": false, "id": 6037, "val": false}, {"test": false, "id": 6038, "val": false}, {"test": false, "id": 6039, "val": false}, {"test": false, "id": 6040, "val": false}, {"test": false, "id": 6041, "val": false}, {"test": false, "id": 6042, "val": false}, {"test": false, "id": 6043, "val": false}, {"test": false, "id": 6044, "val": false}, {"test": false, "id": 6045, "val": false}, {"test": false, "id": 6046, "val": false}, {"test": false, "id": 6047, "val": false}, {"test": false, "id": 6048, "val": false}, {"test": false, "id": 6049, "val": false}, {"test": false, "id": 6050, "val": false}, {"test": false, "id": 6051, "val": false}, {"test": false, "id": 6052, "val": false}, {"test": false, "id": 6053, "val": false}, {"test": false, "id": 6054, "val": false}, {"test": false, "id": 6055, "val": false}, {"test": false, "id": 6056, "val": false}, {"test": false, "id": 6057, "val": false}, {"test": false, "id": 6058, "val": false}, {"test": false, "id": 6059, "val": false}, {"test": false, "id": 6060, "val": false}, {"test": false, "id": 6061, "val": false}, {"test": false, "id": 6062, "val": false}, {"test": false, "id": 6063, "val": false}, {"test": false, "id": 6064, "val": false}, {"test": false, "id": 6065, "val": false}, {"test": false, "id": 6066, "val": false}, {"test": false, "id": 6067, "val": false}, {"test": false, "id": 6068, "val": false}, {"test": false, "id": 6069, "val": false}, {"test": false, "id": 6070, "val": false}, {"test": false, "id": 6071, "val": false}, {"test": false, "id": 6072, "val": false}, {"test": false, "id": 6073, "val": false}, {"test": false, "id": 6074, "val": false}, {"test": false, "id": 6075, "val": false}, {"test": false, "id": 6076, "val": false}, {"test": false, "id": 6077, "val": false}, {"test": false, "id": 6078, "val": false}, {"test": false, "id": 6079, "val": false}, {"test": false, "id": 6080, "val": false}, {"test": false, "id": 6081, "val": false}, {"test": false, "id": 6082, "val": false}, {"test": false, "id": 6083, "val": false}, {"test": false, "id": 6084, "val": false}, {"test": false, "id": 6085, "val": false}, {"test": false, "id": 6086, "val": false}, {"test": false, "id": 6087, "val": false}, {"test": false, "id": 6088, "val": false}, {"test": false, "id": 6089, "val": false}, {"test": false, "id": 6090, "val": false}, {"test": false, "id": 6091, "val": false}, {"test": false, "id": 6092, "val": false}, {"test": false, "id": 6093, "val": false}, {"test": false, "id": 6094, "val": false}, {"test": false, "id": 6095, "val": false}, {"test": false, "id": 6096, "val": false}, {"test": false, "id": 6097, "val": false}, {"test": false, "id": 6098, "val": false}, {"test": false, "id": 6099, "val": false}, {"test": false, "id": 6100, "val": false}, {"test": false, "id": 6101, "val": false}, {"test": false, "id": 6102, "val": false}, {"test": false, "id": 6103, "val": false}, {"test": false, "id": 6104, "val": false}, {"test": false, "id": 6105, "val": false}, {"test": false, "id": 6106, "val": false}, {"test": false, "id": 6107, "val": false}, {"test": false, "id": 6108, "val": false}, {"test": false, "id": 6109, "val": false}, {"test": false, "id": 6110, "val": false}, {"test": false, "id": 6111, "val": false}, {"test": false, "id": 6112, "val": false}, {"test": false, "id": 6113, "val": false}, {"test": false, "id": 6114, "val": false}, {"test": false, "id": 6115, "val": false}, {"test": false, "id": 6116, "val": false}, {"test": false, "id": 6117, "val": false}, {"test": false, "id": 6118, "val": false}, {"test": false, "id": 6119, "val": false}, {"test": false, "id": 6120, "val": false}, {"test": false, "id": 6121, "val": false}, {"test": false, "id": 6122, "val": false}, {"test": false, "id": 6123, "val": false}, {"test": false, "id": 6124, "val": false}, {"test": false, "id": 6125, "val": false}, {"test": false, "id": 6126, "val": false}, {"test": false, "id": 6127, "val": false}, {"test": false, "id": 6128, "val": false}, {"test": false, "id": 6129, "val": false}, {"test": false, "id": 6130, "val": false}, {"test": false, "id": 6131, "val": false}, {"test": false, "id": 6132, "val": false}, {"test": false, "id": 6133, "val": false}, {"test": false, "id": 6134, "val": false}, {"test": false, "id": 6135, "val": false}, {"test": false, "id": 6136, "val": false}, {"test": false, "id": 6137, "val": false}, {"test": false, "id": 6138, "val": false}, {"test": false, "id": 6139, "val": false}, {"test": false, "id": 6140, "val": false}, {"test": false, "id": 6141, "val": false}, {"test": false, "id": 6142, "val": false}, {"test": false, "id": 6143, "val": false}, {"test": false, "id": 6144, "val": false}, {"test": false, "id": 6145, "val": false}, {"test": false, "id": 6146, "val": false}, {"test": false, "id": 6147, "val": false}, {"test": false, "id": 6148, "val": false}, {"test": false, "id": 6149, "val": false}, {"test": false, "id": 6150, "val": false}, {"test": false, "id": 6151, "val": false}, {"test": false, "id": 6152, "val": false}, {"test": false, "id": 6153, "val": false}, {"test": false, "id": 6154, "val": false}, {"test": false, "id": 6155, "val": false}, {"test": false, "id": 6156, "val": false}, {"test": false, "id": 6157, "val": false}, {"test": false, "id": 6158, "val": false}, {"test": false, "id": 6159, "val": false}, {"test": false, "id": 6160, "val": false}, {"test": false, "id": 6161, "val": false}, {"test": false, "id": 6162, "val": false}, {"test": false, "id": 6163, "val": false}, {"test": false, "id": 6164, "val": false}, {"test": false, "id": 6165, "val": false}, {"test": false, "id": 6166, "val": false}, {"test": false, "id": 6167, "val": false}, {"test": false, "id": 6168, "val": false}, {"test": false, "id": 6169, "val": false}, {"test": false, "id": 6170, "val": false}, {"test": false, "id": 6171, "val": false}, {"test": false, "id": 6172, "val": false}, {"test": false, "id": 6173, "val": false}, {"test": false, "id": 6174, "val": false}, {"test": false, "id": 6175, "val": false}, {"test": false, "id": 6176, "val": false}, {"test": false, "id": 6177, "val": false}, {"test": false, "id": 6178, "val": false}, {"test": false, "id": 6179, "val": false}, {"test": false, "id": 6180, "val": false}, {"test": false, "id": 6181, "val": false}, {"test": false, "id": 6182, "val": false}, {"test": false, "id": 6183, "val": false}, {"test": false, "id": 6184, "val": false}, {"test": false, "id": 6185, "val": false}, {"test": false, "id": 6186, "val": false}, {"test": false, "id": 6187, "val": false}, {"test": false, "id": 6188, "val": false}, {"test": false, "id": 6189, "val": false}, {"test": false, "id": 6190, "val": false}, {"test": false, "id": 6191, "val": false}, {"test": false, "id": 6192, "val": false}, {"test": false, "id": 6193, "val": false}, {"test": false, "id": 6194, "val": false}, {"test": false, "id": 6195, "val": false}, {"test": false, "id": 6196, "val": false}, {"test": false, "id": 6197, "val": false}, {"test": false, "id": 6198, "val": false}, {"test": false, "id": 6199, "val": false}, {"test": false, "id": 6200, "val": false}, {"test": false, "id": 6201, "val": false}, {"test": false, "id": 6202, "val": false}, {"test": false, "id": 6203, "val": false}, {"test": false, "id": 6204, "val": false}, {"test": false, "id": 6205, "val": false}, {"test": false, "id": 6206, "val": false}, {"test": false, "id": 6207, "val": false}, {"test": false, "id": 6208, "val": false}, {"test": false, "id": 6209, "val": false}, {"test": false, "id": 6210, "val": false}, {"test": false, "id": 6211, "val": false}, {"test": false, "id": 6212, "val": false}, {"test": false, "id": 6213, "val": false}, {"test": false, "id": 6214, "val": false}, {"test": false, "id": 6215, "val": false}, {"test": false, "id": 6216, "val": false}, {"test": false, "id": 6217, "val": false}, {"test": false, "id": 6218, "val": false}, {"test": false, "id": 6219, "val": false}, {"test": false, "id": 6220, "val": false}, {"test": false, "id": 6221, "val": false}, {"test": false, "id": 6222, "val": false}, {"test": false, "id": 6223, "val": false}, {"test": false, "id": 6224, "val": false}, {"test": false, "id": 6225, "val": false}, {"test": false, "id": 6226, "val": false}, {"test": false, "id": 6227, "val": false}, {"test": false, "id": 6228, "val": false}, {"test": false, "id": 6229, "val": false}, {"test": false, "id": 6230, "val": false}, {"test": false, "id": 6231, "val": false}, {"test": false, "id": 6232, "val": false}, {"test": false, "id": 6233, "val": false}, {"test": false, "id": 6234, "val": false}, {"test": false, "id": 6235, "val": false}, {"test": false, "id": 6236, "val": false}, {"test": false, "id": 6237, "val": false}, {"test": false, "id": 6238, "val": false}, {"test": false, "id": 6239, "val": false}, {"test": false, "id": 6240, "val": false}, {"test": false, "id": 6241, "val": false}, {"test": false, "id": 6242, "val": false}, {"test": false, "id": 6243, "val": false}, {"test": false, "id": 6244, "val": false}, {"test": false, "id": 6245, "val": false}, {"test": false, "id": 6246, "val": false}, {"test": false, "id": 6247, "val": false}, {"test": false, "id": 6248, "val": false}, {"test": false, "id": 6249, "val": false}, {"test": false, "id": 6250, "val": false}, {"test": false, "id": 6251, "val": false}, {"test": false, "id": 6252, "val": false}, {"test": false, "id": 6253, "val": false}, {"test": false, "id": 6254, "val": false}, {"test": false, "id": 6255, "val": false}, {"test": false, "id": 6256, "val": false}, {"test": false, "id": 6257, "val": false}, {"test": false, "id": 6258, "val": false}, {"test": false, "id": 6259, "val": false}, {"test": false, "id": 6260, "val": false}, {"test": false, "id": 6261, "val": false}, {"test": false, "id": 6262, "val": false}, {"test": false, "id": 6263, "val": false}, {"test": false, "id": 6264, "val": false}, {"test": false, "id": 6265, "val": false}, {"test": false, "id": 6266, "val": false}, {"test": false, "id": 6267, "val": false}, {"test": false, "id": 6268, "val": false}, {"test": false, "id": 6269, "val": false}, {"test": false, "id": 6270, "val": false}, {"test": false, "id": 6271, "val": false}, {"test": false, "id": 6272, "val": false}, {"test": false, "id": 6273, "val": false}, {"test": false, "id": 6274, "val": false}, {"test": false, "id": 6275, "val": false}, {"test": false, "id": 6276, "val": false}, {"test": false, "id": 6277, "val": false}, {"test": false, "id": 6278, "val": false}, {"test": false, "id": 6279, "val": false}, {"test": false, "id": 6280, "val": false}, {"test": false, "id": 6281, "val": false}, {"test": false, "id": 6282, "val": false}, {"test": false, "id": 6283, "val": false}, {"test": false, "id": 6284, "val": false}, {"test": false, "id": 6285, "val": false}, {"test": false, "id": 6286, "val": false}, {"test": false, "id": 6287, "val": false}, {"test": false, "id": 6288, "val": false}, {"test": false, "id": 6289, "val": false}, {"test": false, "id": 6290, "val": false}, {"test": false, "id": 6291, "val": false}, {"test": false, "id": 6292, "val": false}, {"test": false, "id": 6293, "val": false}, {"test": false, "id": 6294, "val": false}, {"test": false, "id": 6295, "val": false}, {"test": false, "id": 6296, "val": false}, {"test": false, "id": 6297, "val": false}, {"test": false, "id": 6298, "val": false}, {"test": false, "id": 6299, "val": false}, {"test": false, "id": 6300, "val": false}, {"test": false, "id": 6301, "val": false}, {"test": false, "id": 6302, "val": false}, {"test": false, "id": 6303, "val": false}, {"test": false, "id": 6304, "val": false}, {"test": false, "id": 6305, "val": false}, {"test": false, "id": 6306, "val": false}, {"test": false, "id": 6307, "val": false}, {"test": false, "id": 6308, "val": false}, {"test": false, "id": 6309, "val": false}, {"test": false, "id": 6310, "val": false}, {"test": false, "id": 6311, "val": false}, {"test": false, "id": 6312, "val": false}, {"test": false, "id": 6313, "val": false}, {"test": false, "id": 6314, "val": false}, {"test": false, "id": 6315, "val": false}, {"test": false, "id": 6316, "val": false}, {"test": false, "id": 6317, "val": false}, {"test": false, "id": 6318, "val": false}, {"test": false, "id": 6319, "val": false}, {"test": false, "id": 6320, "val": false}, {"test": false, "id": 6321, "val": false}, {"test": false, "id": 6322, "val": false}, {"test": false, "id": 6323, "val": false}, {"test": false, "id": 6324, "val": false}, {"test": false, "id": 6325, "val": false}, {"test": false, "id": 6326, "val": false}, {"test": false, "id": 6327, "val": false}, {"test": false, "id": 6328, "val": false}, {"test": false, "id": 6329, "val": false}, {"test": false, "id": 6330, "val": false}, {"test": false, "id": 6331, "val": false}, {"test": false, "id": 6332, "val": false}, {"test": false, "id": 6333, "val": false}, {"test": false, "id": 6334, "val": false}, {"test": false, "id": 6335, "val": false}, {"test": false, "id": 6336, "val": false}, {"test": false, "id": 6337, "val": false}, {"test": false, "id": 6338, "val": false}, {"test": false, "id": 6339, "val": false}, {"test": false, "id": 6340, "val": false}, {"test": false, "id": 6341, "val": false}, {"test": false, "id": 6342, "val": false}, {"test": false, "id": 6343, "val": false}, {"test": false, "id": 6344, "val": false}, {"test": false, "id": 6345, "val": false}, {"test": false, "id": 6346, "val": false}, {"test": false, "id": 6347, "val": false}, {"test": false, "id": 6348, "val": false}, {"test": false, "id": 6349, "val": false}, {"test": false, "id": 6350, "val": false}, {"test": false, "id": 6351, "val": false}, {"test": false, "id": 6352, "val": false}, {"test": false, "id": 6353, "val": false}, {"test": false, "id": 6354, "val": false}, {"test": false, "id": 6355, "val": false}, {"test": false, "id": 6356, "val": false}, {"test": false, "id": 6357, "val": false}, {"test": false, "id": 6358, "val": false}, {"test": false, "id": 6359, "val": false}, {"test": false, "id": 6360, "val": false}, {"test": false, "id": 6361, "val": false}, {"test": false, "id": 6362, "val": false}, {"test": false, "id": 6363, "val": false}, {"test": false, "id": 6364, "val": false}, {"test": false, "id": 6365, "val": false}, {"test": false, "id": 6366, "val": false}, {"test": false, "id": 6367, "val": false}, {"test": false, "id": 6368, "val": false}, {"test": false, "id": 6369, "val": false}, {"test": false, "id": 6370, "val": false}, {"test": false, "id": 6371, "val": false}, {"test": false, "id": 6372, "val": false}, {"test": false, "id": 6373, "val": false}, {"test": false, "id": 6374, "val": false}, {"test": false, "id": 6375, "val": false}, {"test": false, "id": 6376, "val": false}, {"test": false, "id": 6377, "val": false}, {"test": false, "id": 6378, "val": false}, {"test": false, "id": 6379, "val": false}, {"test": false, "id": 6380, "val": false}, {"test": false, "id": 6381, "val": false}, {"test": false, "id": 6382, "val": false}, {"test": false, "id": 6383, "val": false}, {"test": false, "id": 6384, "val": false}, {"test": false, "id": 6385, "val": false}, {"test": false, "id": 6386, "val": false}, {"test": false, "id": 6387, "val": false}, {"test": false, "id": 6388, "val": false}, {"test": false, "id": 6389, "val": false}, {"test": false, "id": 6390, "val": false}, {"test": false, "id": 6391, "val": false}, {"test": false, "id": 6392, "val": false}, {"test": false, "id": 6393, "val": false}, {"test": false, "id": 6394, "val": false}, {"test": false, "id": 6395, "val": false}, {"test": false, "id": 6396, "val": false}, {"test": false, "id": 6397, "val": false}, {"test": false, "id": 6398, "val": false}, {"test": false, "id": 6399, "val": false}, {"test": false, "id": 6400, "val": false}, {"test": false, "id": 6401, "val": false}, {"test": false, "id": 6402, "val": false}, {"test": false, "id": 6403, "val": false}, {"test": false, "id": 6404, "val": false}, {"test": false, "id": 6405, "val": false}, {"test": false, "id": 6406, "val": false}, {"test": false, "id": 6407, "val": false}, {"test": false, "id": 6408, "val": false}, {"test": false, "id": 6409, "val": false}, {"test": false, "id": 6410, "val": false}, {"test": false, "id": 6411, "val": false}, {"test": false, "id": 6412, "val": false}, {"test": false, "id": 6413, "val": false}, {"test": false, "id": 6414, "val": false}, {"test": false, "id": 6415, "val": false}, {"test": false, "id": 6416, "val": false}, {"test": false, "id": 6417, "val": false}, {"test": false, "id": 6418, "val": false}, {"test": false, "id": 6419, "val": false}, {"test": false, "id": 6420, "val": false}, {"test": false, "id": 6421, "val": false}, {"test": false, "id": 6422, "val": false}, {"test": false, "id": 6423, "val": false}, {"test": false, "id": 6424, "val": false}, {"test": false, "id": 6425, "val": false}, {"test": false, "id": 6426, "val": false}, {"test": false, "id": 6427, "val": false}, {"test": false, "id": 6428, "val": false}, {"test": false, "id": 6429, "val": false}, {"test": false, "id": 6430, "val": false}, {"test": false, "id": 6431, "val": false}, {"test": false, "id": 6432, "val": false}, {"test": false, "id": 6433, "val": false}, {"test": false, "id": 6434, "val": false}, {"test": false, "id": 6435, "val": false}, {"test": false, "id": 6436, "val": false}, {"test": false, "id": 6437, "val": false}, {"test": false, "id": 6438, "val": false}, {"test": false, "id": 6439, "val": false}, {"test": false, "id": 6440, "val": false}, {"test": false, "id": 6441, "val": false}, {"test": false, "id": 6442, "val": false}, {"test": false, "id": 6443, "val": false}, {"test": false, "id": 6444, "val": false}, {"test": false, "id": 6445, "val": false}, {"test": false, "id": 6446, "val": false}, {"test": false, "id": 6447, "val": false}, {"test": false, "id": 6448, "val": false}, {"test": false, "id": 6449, "val": false}, {"test": false, "id": 6450, "val": false}, {"test": false, "id": 6451, "val": false}, {"test": false, "id": 6452, "val": false}, {"test": false, "id": 6453, "val": false}, {"test": false, "id": 6454, "val": false}, {"test": false, "id": 6455, "val": false}, {"test": false, "id": 6456, "val": false}, {"test": false, "id": 6457, "val": false}, {"test": false, "id": 6458, "val": false}, {"test": false, "id": 6459, "val": false}, {"test": false, "id": 6460, "val": false}, {"test": false, "id": 6461, "val": false}, {"test": false, "id": 6462, "val": false}, {"test": false, "id": 6463, "val": false}, {"test": false, "id": 6464, "val": false}, {"test": false, "id": 6465, "val": false}, {"test": false, "id": 6466, "val": false}, {"test": false, "id": 6467, "val": false}, {"test": false, "id": 6468, "val": false}, {"test": false, "id": 6469, "val": false}, {"test": false, "id": 6470, "val": false}, {"test": false, "id": 6471, "val": false}, {"test": false, "id": 6472, "val": false}, {"test": false, "id": 6473, "val": false}, {"test": false, "id": 6474, "val": false}, {"test": false, "id": 6475, "val": false}, {"test": false, "id": 6476, "val": false}, {"test": false, "id": 6477, "val": false}, {"test": false, "id": 6478, "val": false}, {"test": false, "id": 6479, "val": false}, {"test": false, "id": 6480, "val": false}, {"test": false, "id": 6481, "val": false}, {"test": false, "id": 6482, "val": false}, {"test": false, "id": 6483, "val": false}, {"test": false, "id": 6484, "val": false}, {"test": false, "id": 6485, "val": false}, {"test": false, "id": 6486, "val": false}, {"test": false, "id": 6487, "val": false}, {"test": false, "id": 6488, "val": false}, {"test": false, "id": 6489, "val": false}, {"test": false, "id": 6490, "val": false}, {"test": false, "id": 6491, "val": false}, {"test": false, "id": 6492, "val": false}, {"test": false, "id": 6493, "val": false}, {"test": false, "id": 6494, "val": false}, {"test": false, "id": 6495, "val": false}, {"test": false, "id": 6496, "val": false}, {"test": false, "id": 6497, "val": false}, {"test": false, "id": 6498, "val": false}, {"test": false, "id": 6499, "val": false}, {"test": false, "id": 6500, "val": false}, {"test": false, "id": 6501, "val": false}, {"test": false, "id": 6502, "val": false}, {"test": false, "id": 6503, "val": false}, {"test": false, "id": 6504, "val": false}, {"test": false, "id": 6505, "val": false}, {"test": false, "id": 6506, "val": false}, {"test": false, "id": 6507, "val": false}, {"test": false, "id": 6508, "val": false}, {"test": false, "id": 6509, "val": false}, {"test": false, "id": 6510, "val": false}, {"test": false, "id": 6511, "val": false}, {"test": false, "id": 6512, "val": false}, {"test": false, "id": 6513, "val": false}, {"test": false, "id": 6514, "val": false}, {"test": false, "id": 6515, "val": false}, {"test": false, "id": 6516, "val": false}, {"test": false, "id": 6517, "val": false}, {"test": false, "id": 6518, "val": false}, {"test": false, "id": 6519, "val": false}, {"test": false, "id": 6520, "val": false}, {"test": false, "id": 6521, "val": false}, {"test": false, "id": 6522, "val": false}, {"test": false, "id": 6523, "val": false}, {"test": false, "id": 6524, "val": false}, {"test": false, "id": 6525, "val": false}, {"test": false, "id": 6526, "val": false}, {"test": false, "id": 6527, "val": false}, {"test": false, "id": 6528, "val": false}, {"test": false, "id": 6529, "val": false}, {"test": false, "id": 6530, "val": false}, {"test": false, "id": 6531, "val": false}, {"test": false, "id": 6532, "val": false}, {"test": false, "id": 6533, "val": false}, {"test": false, "id": 6534, "val": false}, {"test": false, "id": 6535, "val": false}, {"test": false, "id": 6536, "val": false}, {"test": false, "id": 6537, "val": false}, {"test": false, "id": 6538, "val": false}, {"test": false, "id": 6539, "val": false}, {"test": false, "id": 6540, "val": false}, {"test": false, "id": 6541, "val": false}, {"test": false, "id": 6542, "val": false}, {"test": false, "id": 6543, "val": false}, {"test": false, "id": 6544, "val": false}, {"test": false, "id": 6545, "val": false}, {"test": false, "id": 6546, "val": false}, {"test": false, "id": 6547, "val": false}, {"test": false, "id": 6548, "val": false}, {"test": false, "id": 6549, "val": false}, {"test": false, "id": 6550, "val": false}, {"test": false, "id": 6551, "val": false}, {"test": false, "id": 6552, "val": false}, {"test": false, "id": 6553, "val": false}, {"test": false, "id": 6554, "val": false}, {"test": false, "id": 6555, "val": false}, {"test": false, "id": 6556, "val": false}, {"test": false, "id": 6557, "val": false}, {"test": false, "id": 6558, "val": false}, {"test": false, "id": 6559, "val": false}, {"test": false, "id": 6560, "val": false}, {"test": false, "id": 6561, "val": false}, {"test": false, "id": 6562, "val": false}, {"test": false, "id": 6563, "val": false}, {"test": false, "id": 6564, "val": false}, {"test": false, "id": 6565, "val": false}, {"test": false, "id": 6566, "val": false}, {"test": false, "id": 6567, "val": false}, {"test": false, "id": 6568, "val": false}, {"test": false, "id": 6569, "val": false}, {"test": false, "id": 6570, "val": false}, {"test": false, "id": 6571, "val": false}, {"test": false, "id": 6572, "val": false}, {"test": false, "id": 6573, "val": false}, {"test": false, "id": 6574, "val": false}, {"test": false, "id": 6575, "val": false}, {"test": false, "id": 6576, "val": false}, {"test": false, "id": 6577, "val": false}, {"test": false, "id": 6578, "val": false}, {"test": false, "id": 6579, "val": false}, {"test": false, "id": 6580, "val": false}, {"test": false, "id": 6581, "val": false}, {"test": false, "id": 6582, "val": false}, {"test": false, "id": 6583, "val": false}, {"test": false, "id": 6584, "val": false}, {"test": false, "id": 6585, "val": false}, {"test": false, "id": 6586, "val": false}, {"test": false, "id": 6587, "val": false}, {"test": false, "id": 6588, "val": false}, {"test": false, "id": 6589, "val": false}, {"test": false, "id": 6590, "val": false}, {"test": false, "id": 6591, "val": false}, {"test": false, "id": 6592, "val": false}, {"test": false, "id": 6593, "val": false}, {"test": false, "id": 6594, "val": false}, {"test": false, "id": 6595, "val": false}, {"test": false, "id": 6596, "val": false}, {"test": false, "id": 6597, "val": false}, {"test": false, "id": 6598, "val": false}, {"test": false, "id": 6599, "val": false}, {"test": false, "id": 6600, "val": false}, {"test": false, "id": 6601, "val": false}, {"test": false, "id": 6602, "val": false}, {"test": false, "id": 6603, "val": false}, {"test": false, "id": 6604, "val": false}, {"test": false, "id": 6605, "val": false}, {"test": false, "id": 6606, "val": false}, {"test": false, "id": 6607, "val": false}, {"test": false, "id": 6608, "val": false}, {"test": false, "id": 6609, "val": false}, {"test": false, "id": 6610, "val": false}, {"test": false, "id": 6611, "val": false}, {"test": false, "id": 6612, "val": false}, {"test": false, "id": 6613, "val": false}, {"test": false, "id": 6614, "val": false}, {"test": false, "id": 6615, "val": false}, {"test": false, "id": 6616, "val": false}, {"test": false, "id": 6617, "val": false}, {"test": false, "id": 6618, "val": false}, {"test": false, "id": 6619, "val": false}, {"test": false, "id": 6620, "val": false}, {"test": false, "id": 6621, "val": false}, {"test": false, "id": 6622, "val": false}, {"test": false, "id": 6623, "val": false}, {"test": false, "id": 6624, "val": false}, {"test": false, "id": 6625, "val": false}, {"test": false, "id": 6626, "val": false}, {"test": false, "id": 6627, "val": false}, {"test": false, "id": 6628, "val": false}, {"test": false, "id": 6629, "val": false}, {"test": false, "id": 6630, "val": false}, {"test": false, "id": 6631, "val": false}, {"test": false, "id": 6632, "val": false}, {"test": false, "id": 6633, "val": false}, {"test": false, "id": 6634, "val": false}, {"test": false, "id": 6635, "val": false}, {"test": false, "id": 6636, "val": false}, {"test": false, "id": 6637, "val": false}, {"test": false, "id": 6638, "val": false}, {"test": false, "id": 6639, "val": false}, {"test": false, "id": 6640, "val": false}, {"test": false, "id": 6641, "val": false}, {"test": false, "id": 6642, "val": false}, {"test": false, "id": 6643, "val": false}, {"test": false, "id": 6644, "val": false}, {"test": false, "id": 6645, "val": false}, {"test": false, "id": 6646, "val": false}, {"test": false, "id": 6647, "val": false}, {"test": false, "id": 6648, "val": false}, {"test": false, "id": 6649, "val": false}, {"test": false, "id": 6650, "val": false}, {"test": false, "id": 6651, "val": false}, {"test": false, "id": 6652, "val": false}, {"test": false, "id": 6653, "val": false}, {"test": false, "id": 6654, "val": false}, {"test": false, "id": 6655, "val": false}, {"test": false, "id": 6656, "val": false}, {"test": false, "id": 6657, "val": false}, {"test": false, "id": 6658, "val": false}, {"test": false, "id": 6659, "val": false}, {"test": false, "id": 6660, "val": false}, {"test": false, "id": 6661, "val": false}, {"test": false, "id": 6662, "val": false}, {"test": false, "id": 6663, "val": false}, {"test": false, "id": 6664, "val": false}, {"test": false, "id": 6665, "val": false}, {"test": false, "id": 6666, "val": false}, {"test": false, "id": 6667, "val": false}, {"test": false, "id": 6668, "val": false}, {"test": false, "id": 6669, "val": false}, {"test": false, "id": 6670, "val": false}, {"test": false, "id": 6671, "val": false}, {"test": false, "id": 6672, "val": false}, {"test": false, "id": 6673, "val": false}, {"test": false, "id": 6674, "val": false}, {"test": false, "id": 6675, "val": false}, {"test": false, "id": 6676, "val": false}, {"test": false, "id": 6677, "val": false}, {"test": false, "id": 6678, "val": false}, {"test": false, "id": 6679, "val": false}, {"test": false, "id": 6680, "val": false}, {"test": false, "id": 6681, "val": false}, {"test": false, "id": 6682, "val": false}, {"test": false, "id": 6683, "val": false}, {"test": false, "id": 6684, "val": false}, {"test": false, "id": 6685, "val": false}, {"test": false, "id": 6686, "val": false}, {"test": false, "id": 6687, "val": false}, {"test": false, "id": 6688, "val": false}, {"test": false, "id": 6689, "val": false}, {"test": false, "id": 6690, "val": false}, {"test": false, "id": 6691, "val": false}, {"test": false, "id": 6692, "val": false}, {"test": false, "id": 6693, "val": false}, {"test": false, "id": 6694, "val": false}, {"test": false, "id": 6695, "val": false}, {"test": false, "id": 6696, "val": false}, {"test": false, "id": 6697, "val": false}, {"test": false, "id": 6698, "val": false}, {"test": false, "id": 6699, "val": false}, {"test": false, "id": 6700, "val": false}, {"test": false, "id": 6701, "val": false}, {"test": false, "id": 6702, "val": false}, {"test": false, "id": 6703, "val": false}, {"test": false, "id": 6704, "val": false}, {"test": false, "id": 6705, "val": false}, {"test": false, "id": 6706, "val": false}, {"test": false, "id": 6707, "val": false}, {"test": false, "id": 6708, "val": false}, {"test": false, "id": 6709, "val": false}, {"test": false, "id": 6710, "val": false}, {"test": false, "id": 6711, "val": false}, {"test": false, "id": 6712, "val": false}, {"test": false, "id": 6713, "val": false}, {"test": false, "id": 6714, "val": false}, {"test": false, "id": 6715, "val": false}, {"test": false, "id": 6716, "val": false}, {"test": false, "id": 6717, "val": false}, {"test": false, "id": 6718, "val": false}, {"test": false, "id": 6719, "val": false}, {"test": false, "id": 6720, "val": false}, {"test": false, "id": 6721, "val": false}, {"test": false, "id": 6722, "val": false}, {"test": false, "id": 6723, "val": false}, {"test": false, "id": 6724, "val": false}, {"test": false, "id": 6725, "val": false}, {"test": false, "id": 6726, "val": false}, {"test": false, "id": 6727, "val": false}, {"test": false, "id": 6728, "val": false}, {"test": false, "id": 6729, "val": false}, {"test": false, "id": 6730, "val": false}, {"test": false, "id": 6731, "val": false}, {"test": false, "id": 6732, "val": false}, {"test": false, "id": 6733, "val": false}, {"test": false, "id": 6734, "val": false}, {"test": false, "id": 6735, "val": false}, {"test": false, "id": 6736, "val": false}, {"test": false, "id": 6737, "val": false}, {"test": false, "id": 6738, "val": false}, {"test": false, "id": 6739, "val": false}, {"test": false, "id": 6740, "val": false}, {"test": false, "id": 6741, "val": false}, {"test": false, "id": 6742, "val": false}, {"test": false, "id": 6743, "val": false}, {"test": false, "id": 6744, "val": false}, {"test": false, "id": 6745, "val": false}, {"test": false, "id": 6746, "val": false}, {"test": false, "id": 6747, "val": false}, {"test": false, "id": 6748, "val": false}, {"test": false, "id": 6749, "val": false}, {"test": false, "id": 6750, "val": false}, {"test": false, "id": 6751, "val": false}, {"test": false, "id": 6752, "val": false}, {"test": false, "id": 6753, "val": false}, {"test": false, "id": 6754, "val": false}, {"test": false, "id": 6755, "val": false}, {"test": false, "id": 6756, "val": false}, {"test": false, "id": 6757, "val": false}, {"test": false, "id": 6758, "val": false}, {"test": false, "id": 6759, "val": false}, {"test": false, "id": 6760, "val": false}, {"test": false, "id": 6761, "val": false}, {"test": false, "id": 6762, "val": false}, {"test": false, "id": 6763, "val": false}, {"test": false, "id": 6764, "val": false}, {"test": false, "id": 6765, "val": false}, {"test": false, "id": 6766, "val": false}, {"test": false, "id": 6767, "val": false}, {"test": false, "id": 6768, "val": false}, {"test": false, "id": 6769, "val": false}, {"test": false, "id": 6770, "val": false}, {"test": false, "id": 6771, "val": false}, {"test": false, "id": 6772, "val": false}, {"test": false, "id": 6773, "val": false}, {"test": false, "id": 6774, "val": false}, {"test": false, "id": 6775, "val": false}, {"test": false, "id": 6776, "val": false}, {"test": false, "id": 6777, "val": false}, {"test": false, "id": 6778, "val": false}, {"test": false, "id": 6779, "val": false}, {"test": false, "id": 6780, "val": false}, {"test": false, "id": 6781, "val": false}, {"test": false, "id": 6782, "val": false}, {"test": false, "id": 6783, "val": false}, {"test": false, "id": 6784, "val": false}, {"test": false, "id": 6785, "val": false}, {"test": false, "id": 6786, "val": false}, {"test": false, "id": 6787, "val": false}, {"test": false, "id": 6788, "val": false}, {"test": false, "id": 6789, "val": false}, {"test": false, "id": 6790, "val": false}, {"test": false, "id": 6791, "val": false}, {"test": false, "id": 6792, "val": false}, {"test": false, "id": 6793, "val": false}, {"test": false, "id": 6794, "val": false}, {"test": false, "id": 6795, "val": false}, {"test": false, "id": 6796, "val": false}, {"test": false, "id": 6797, "val": false}, {"test": false, "id": 6798, "val": false}, {"test": false, "id": 6799, "val": false}, {"test": false, "id": 6800, "val": false}, {"test": false, "id": 6801, "val": false}, {"test": false, "id": 6802, "val": false}, {"test": false, "id": 6803, "val": false}, {"test": false, "id": 6804, "val": false}, {"test": false, "id": 6805, "val": false}, {"test": false, "id": 6806, "val": false}, {"test": false, "id": 6807, "val": false}, {"test": false, "id": 6808, "val": false}, {"test": false, "id": 6809, "val": false}, {"test": false, "id": 6810, "val": false}, {"test": false, "id": 6811, "val": false}, {"test": false, "id": 6812, "val": false}, {"test": false, "id": 6813, "val": false}, {"test": false, "id": 6814, "val": false}, {"test": false, "id": 6815, "val": false}, {"test": false, "id": 6816, "val": false}, {"test": false, "id": 6817, "val": false}, {"test": false, "id": 6818, "val": false}, {"test": false, "id": 6819, "val": false}, {"test": false, "id": 6820, "val": false}, {"test": false, "id": 6821, "val": false}, {"test": false, "id": 6822, "val": false}, {"test": false, "id": 6823, "val": false}, {"test": false, "id": 6824, "val": false}, {"test": false, "id": 6825, "val": false}, {"test": false, "id": 6826, "val": false}, {"test": false, "id": 6827, "val": false}, {"test": false, "id": 6828, "val": false}, {"test": false, "id": 6829, "val": false}, {"test": false, "id": 6830, "val": false}, {"test": false, "id": 6831, "val": false}, {"test": false, "id": 6832, "val": false}, {"test": false, "id": 6833, "val": false}, {"test": false, "id": 6834, "val": false}, {"test": false, "id": 6835, "val": false}, {"test": false, "id": 6836, "val": false}, {"test": false, "id": 6837, "val": false}, {"test": false, "id": 6838, "val": false}, {"test": false, "id": 6839, "val": false}, {"test": false, "id": 6840, "val": false}, {"test": false, "id": 6841, "val": false}, {"test": false, "id": 6842, "val": false}, {"test": false, "id": 6843, "val": false}, {"test": false, "id": 6844, "val": false}, {"test": false, "id": 6845, "val": false}, {"test": false, "id": 6846, "val": false}, {"test": false, "id": 6847, "val": false}, {"test": false, "id": 6848, "val": false}, {"test": false, "id": 6849, "val": false}, {"test": false, "id": 6850, "val": false}, {"test": false, "id": 6851, "val": false}, {"test": false, "id": 6852, "val": false}, {"test": false, "id": 6853, "val": false}, {"test": false, "id": 6854, "val": false}, {"test": false, "id": 6855, "val": false}, {"test": false, "id": 6856, "val": false}, {"test": false, "id": 6857, "val": false}, {"test": false, "id": 6858, "val": false}, {"test": false, "id": 6859, "val": false}, {"test": false, "id": 6860, "val": false}, {"test": false, "id": 6861, "val": false}, {"test": false, "id": 6862, "val": false}, {"test": false, "id": 6863, "val": false}, {"test": false, "id": 6864, "val": false}, {"test": false, "id": 6865, "val": false}, {"test": false, "id": 6866, "val": false}, {"test": false, "id": 6867, "val": false}, {"test": false, "id": 6868, "val": false}, {"test": false, "id": 6869, "val": false}, {"test": false, "id": 6870, "val": false}, {"test": false, "id": 6871, "val": false}, {"test": false, "id": 6872, "val": false}, {"test": false, "id": 6873, "val": false}, {"test": false, "id": 6874, "val": false}, {"test": false, "id": 6875, "val": false}, {"test": false, "id": 6876, "val": false}, {"test": false, "id": 6877, "val": false}, {"test": false, "id": 6878, "val": false}, {"test": false, "id": 6879, "val": false}, {"test": false, "id": 6880, "val": false}, {"test": false, "id": 6881, "val": false}, {"test": false, "id": 6882, "val": false}, {"test": false, "id": 6883, "val": false}, {"test": false, "id": 6884, "val": false}, {"test": false, "id": 6885, "val": false}, {"test": false, "id": 6886, "val": false}, {"test": false, "id": 6887, "val": false}, {"test": false, "id": 6888, "val": false}, {"test": false, "id": 6889, "val": false}, {"test": false, "id": 6890, "val": false}, {"test": false, "id": 6891, "val": false}, {"test": false, "id": 6892, "val": false}, {"test": false, "id": 6893, "val": false}, {"test": false, "id": 6894, "val": false}, {"test": false, "id": 6895, "val": false}, {"test": false, "id": 6896, "val": false}, {"test": false, "id": 6897, "val": false}, {"test": false, "id": 6898, "val": false}, {"test": false, "id": 6899, "val": false}, {"test": false, "id": 6900, "val": false}, {"test": false, "id": 6901, "val": false}, {"test": false, "id": 6902, "val": false}, {"test": false, "id": 6903, "val": false}, {"test": false, "id": 6904, "val": false}, {"test": false, "id": 6905, "val": false}, {"test": false, "id": 6906, "val": false}, {"test": false, "id": 6907, "val": false}, {"test": false, "id": 6908, "val": false}, {"test": false, "id": 6909, "val": false}, {"test": false, "id": 6910, "val": false}, {"test": false, "id": 6911, "val": false}, {"test": false, "id": 6912, "val": false}, {"test": false, "id": 6913, "val": false}, {"test": false, "id": 6914, "val": false}, {"test": false, "id": 6915, "val": false}, {"test": false, "id": 6916, "val": false}, {"test": false, "id": 6917, "val": false}, {"test": false, "id": 6918, "val": false}, {"test": false, "id": 6919, "val": false}, {"test": false, "id": 6920, "val": false}, {"test": false, "id": 6921, "val": false}, {"test": false, "id": 6922, "val": false}, {"test": false, "id": 6923, "val": false}, {"test": false, "id": 6924, "val": false}, {"test": false, "id": 6925, "val": false}, {"test": false, "id": 6926, "val": false}, {"test": false, "id": 6927, "val": false}, {"test": false, "id": 6928, "val": false}, {"test": false, "id": 6929, "val": false}, {"test": false, "id": 6930, "val": false}, {"test": false, "id": 6931, "val": false}, {"test": false, "id": 6932, "val": false}, {"test": false, "id": 6933, "val": false}, {"test": false, "id": 6934, "val": false}, {"test": false, "id": 6935, "val": false}, {"test": false, "id": 6936, "val": false}, {"test": false, "id": 6937, "val": false}, {"test": false, "id": 6938, "val": false}, {"test": false, "id": 6939, "val": false}, {"test": false, "id": 6940, "val": false}, {"test": false, "id": 6941, "val": false}, {"test": false, "id": 6942, "val": false}, {"test": false, "id": 6943, "val": false}, {"test": false, "id": 6944, "val": false}, {"test": false, "id": 6945, "val": false}, {"test": false, "id": 6946, "val": false}, {"test": false, "id": 6947, "val": false}, {"test": false, "id": 6948, "val": false}, {"test": false, "id": 6949, "val": false}, {"test": false, "id": 6950, "val": false}, {"test": false, "id": 6951, "val": false}, {"test": false, "id": 6952, "val": false}, {"test": false, "id": 6953, "val": false}, {"test": false, "id": 6954, "val": false}, {"test": false, "id": 6955, "val": false}, {"test": false, "id": 6956, "val": false}, {"test": false, "id": 6957, "val": false}, {"test": false, "id": 6958, "val": false}, {"test": false, "id": 6959, "val": false}, {"test": false, "id": 6960, "val": false}, {"test": false, "id": 6961, "val": false}, {"test": false, "id": 6962, "val": false}, {"test": false, "id": 6963, "val": false}, {"test": false, "id": 6964, "val": false}, {"test": false, "id": 6965, "val": false}, {"test": false, "id": 6966, "val": false}, {"test": false, "id": 6967, "val": false}, {"test": false, "id": 6968, "val": false}, {"test": false, "id": 6969, "val": false}, {"test": false, "id": 6970, "val": false}, {"test": false, "id": 6971, "val": false}, {"test": false, "id": 6972, "val": false}, {"test": false, "id": 6973, "val": false}, {"test": false, "id": 6974, "val": false}, {"test": false, "id": 6975, "val": false}, {"test": false, "id": 6976, "val": false}, {"test": false, "id": 6977, "val": false}, {"test": false, "id": 6978, "val": false}, {"test": false, "id": 6979, "val": false}, {"test": false, "id": 6980, "val": false}, {"test": false, "id": 6981, "val": false}, {"test": false, "id": 6982, "val": false}, {"test": false, "id": 6983, "val": false}, {"test": false, "id": 6984, "val": false}, {"test": false, "id": 6985, "val": false}, {"test": false, "id": 6986, "val": false}, {"test": false, "id": 6987, "val": false}, {"test": false, "id": 6988, "val": false}, {"test": false, "id": 6989, "val": false}, {"test": false, "id": 6990, "val": false}, {"test": false, "id": 6991, "val": false}, {"test": false, "id": 6992, "val": false}, {"test": false, "id": 6993, "val": false}, {"test": false, "id": 6994, "val": false}, {"test": false, "id": 6995, "val": false}, {"test": false, "id": 6996, "val": false}, {"test": false, "id": 6997, "val": false}, {"test": false, "id": 6998, "val": false}, {"test": false, "id": 6999, "val": false}, {"test": false, "id": 7000, "val": false}, {"test": false, "id": 7001, "val": false}, {"test": false, "id": 7002, "val": false}, {"test": false, "id": 7003, "val": false}, {"test": false, "id": 7004, "val": false}, {"test": false, "id": 7005, "val": false}, {"test": false, "id": 7006, "val": false}, {"test": false, "id": 7007, "val": false}, {"test": false, "id": 7008, "val": false}, {"test": false, "id": 7009, "val": false}, {"test": false, "id": 7010, "val": false}, {"test": false, "id": 7011, "val": false}, {"test": false, "id": 7012, "val": false}, {"test": false, "id": 7013, "val": false}, {"test": false, "id": 7014, "val": false}, {"test": false, "id": 7015, "val": false}, {"test": false, "id": 7016, "val": false}, {"test": false, "id": 7017, "val": false}, {"test": false, "id": 7018, "val": false}, {"test": false, "id": 7019, "val": false}, {"test": false, "id": 7020, "val": false}, {"test": false, "id": 7021, "val": false}, {"test": false, "id": 7022, "val": false}, {"test": false, "id": 7023, "val": false}, {"test": false, "id": 7024, "val": false}, {"test": false, "id": 7025, "val": false}, {"test": false, "id": 7026, "val": false}, {"test": false, "id": 7027, "val": false}, {"test": false, "id": 7028, "val": false}, {"test": false, "id": 7029, "val": false}, {"test": false, "id": 7030, "val": false}, {"test": false, "id": 7031, "val": false}, {"test": false, "id": 7032, "val": false}, {"test": false, "id": 7033, "val": false}, {"test": false, "id": 7034, "val": false}, {"test": false, "id": 7035, "val": false}, {"test": false, "id": 7036, "val": false}, {"test": false, "id": 7037, "val": false}, {"test": false, "id": 7038, "val": false}, {"test": false, "id": 7039, "val": false}, {"test": false, "id": 7040, "val": false}, {"test": false, "id": 7041, "val": false}, {"test": false, "id": 7042, "val": false}, {"test": false, "id": 7043, "val": false}, {"test": false, "id": 7044, "val": false}, {"test": false, "id": 7045, "val": false}, {"test": false, "id": 7046, "val": false}, {"test": false, "id": 7047, "val": false}, {"test": false, "id": 7048, "val": false}, {"test": false, "id": 7049, "val": false}, {"test": false, "id": 7050, "val": false}, {"test": false, "id": 7051, "val": false}, {"test": false, "id": 7052, "val": false}, {"test": false, "id": 7053, "val": false}, {"test": false, "id": 7054, "val": false}, {"test": false, "id": 7055, "val": false}, {"test": false, "id": 7056, "val": false}, {"test": false, "id": 7057, "val": false}, {"test": false, "id": 7058, "val": false}, {"test": false, "id": 7059, "val": false}, {"test": false, "id": 7060, "val": false}, {"test": false, "id": 7061, "val": false}, {"test": false, "id": 7062, "val": false}, {"test": false, "id": 7063, "val": false}, {"test": false, "id": 7064, "val": false}, {"test": false, "id": 7065, "val": false}, {"test": false, "id": 7066, "val": false}, {"test": false, "id": 7067, "val": false}, {"test": false, "id": 7068, "val": false}, {"test": false, "id": 7069, "val": false}, {"test": false, "id": 7070, "val": false}, {"test": false, "id": 7071, "val": false}, {"test": false, "id": 7072, "val": false}, {"test": false, "id": 7073, "val": false}, {"test": false, "id": 7074, "val": false}, {"test": false, "id": 7075, "val": false}, {"test": false, "id": 7076, "val": false}, {"test": false, "id": 7077, "val": false}, {"test": false, "id": 7078, "val": false}, {"test": false, "id": 7079, "val": false}, {"test": false, "id": 7080, "val": false}, {"test": false, "id": 7081, "val": false}, {"test": false, "id": 7082, "val": false}, {"test": false, "id": 7083, "val": false}, {"test": false, "id": 7084, "val": false}, {"test": false, "id": 7085, "val": false}, {"test": false, "id": 7086, "val": false}, {"test": false, "id": 7087, "val": false}, {"test": false, "id": 7088, "val": false}, {"test": false, "id": 7089, "val": false}, {"test": false, "id": 7090, "val": false}, {"test": false, "id": 7091, "val": false}, {"test": false, "id": 7092, "val": false}, {"test": false, "id": 7093, "val": false}, {"test": false, "id": 7094, "val": false}, {"test": false, "id": 7095, "val": false}, {"test": false, "id": 7096, "val": false}, {"test": false, "id": 7097, "val": false}, {"test": false, "id": 7098, "val": false}, {"test": false, "id": 7099, "val": false}, {"test": false, "id": 7100, "val": false}, {"test": false, "id": 7101, "val": false}, {"test": false, "id": 7102, "val": false}, {"test": false, "id": 7103, "val": false}, {"test": false, "id": 7104, "val": false}, {"test": false, "id": 7105, "val": false}, {"test": false, "id": 7106, "val": false}, {"test": false, "id": 7107, "val": false}, {"test": false, "id": 7108, "val": false}, {"test": false, "id": 7109, "val": false}, {"test": false, "id": 7110, "val": false}, {"test": false, "id": 7111, "val": false}, {"test": false, "id": 7112, "val": false}, {"test": false, "id": 7113, "val": false}, {"test": false, "id": 7114, "val": false}, {"test": false, "id": 7115, "val": false}, {"test": false, "id": 7116, "val": false}, {"test": false, "id": 7117, "val": false}, {"test": false, "id": 7118, "val": false}, {"test": false, "id": 7119, "val": false}, {"test": false, "id": 7120, "val": false}, {"test": false, "id": 7121, "val": false}, {"test": false, "id": 7122, "val": false}, {"test": false, "id": 7123, "val": false}, {"test": false, "id": 7124, "val": false}, {"test": false, "id": 7125, "val": false}, {"test": false, "id": 7126, "val": false}, {"test": false, "id": 7127, "val": false}, {"test": false, "id": 7128, "val": false}, {"test": false, "id": 7129, "val": false}, {"test": false, "id": 7130, "val": false}, {"test": false, "id": 7131, "val": false}, {"test": false, "id": 7132, "val": false}, {"test": false, "id": 7133, "val": false}, {"test": false, "id": 7134, "val": false}, {"test": false, "id": 7135, "val": false}, {"test": false, "id": 7136, "val": false}, {"test": false, "id": 7137, "val": false}, {"test": false, "id": 7138, "val": false}, {"test": false, "id": 7139, "val": false}, {"test": false, "id": 7140, "val": false}, {"test": false, "id": 7141, "val": false}, {"test": false, "id": 7142, "val": false}, {"test": false, "id": 7143, "val": false}, {"test": false, "id": 7144, "val": false}, {"test": false, "id": 7145, "val": false}, {"test": false, "id": 7146, "val": false}, {"test": false, "id": 7147, "val": false}, {"test": false, "id": 7148, "val": false}, {"test": false, "id": 7149, "val": false}, {"test": false, "id": 7150, "val": false}, {"test": false, "id": 7151, "val": false}, {"test": false, "id": 7152, "val": false}, {"test": false, "id": 7153, "val": false}, {"test": false, "id": 7154, "val": false}, {"test": false, "id": 7155, "val": false}, {"test": false, "id": 7156, "val": false}, {"test": false, "id": 7157, "val": false}, {"test": false, "id": 7158, "val": false}, {"test": false, "id": 7159, "val": false}, {"test": false, "id": 7160, "val": false}, {"test": false, "id": 7161, "val": false}, {"test": false, "id": 7162, "val": false}, {"test": false, "id": 7163, "val": false}, {"test": false, "id": 7164, "val": false}, {"test": false, "id": 7165, "val": false}, {"test": false, "id": 7166, "val": false}, {"test": false, "id": 7167, "val": false}, {"test": false, "id": 7168, "val": false}, {"test": false, "id": 7169, "val": false}, {"test": false, "id": 7170, "val": false}, {"test": false, "id": 7171, "val": false}, {"test": false, "id": 7172, "val": false}, {"test": false, "id": 7173, "val": false}, {"test": false, "id": 7174, "val": false}, {"test": false, "id": 7175, "val": false}, {"test": false, "id": 7176, "val": false}, {"test": false, "id": 7177, "val": false}, {"test": false, "id": 7178, "val": false}, {"test": false, "id": 7179, "val": false}, {"test": false, "id": 7180, "val": false}, {"test": false, "id": 7181, "val": false}, {"test": false, "id": 7182, "val": false}, {"test": false, "id": 7183, "val": false}, {"test": false, "id": 7184, "val": false}, {"test": false, "id": 7185, "val": false}, {"test": false, "id": 7186, "val": false}, {"test": false, "id": 7187, "val": false}, {"test": false, "id": 7188, "val": false}, {"test": false, "id": 7189, "val": false}, {"test": false, "id": 7190, "val": false}, {"test": false, "id": 7191, "val": false}, {"test": false, "id": 7192, "val": false}, {"test": false, "id": 7193, "val": false}, {"test": false, "id": 7194, "val": false}, {"test": false, "id": 7195, "val": false}, {"test": false, "id": 7196, "val": false}, {"test": false, "id": 7197, "val": false}, {"test": false, "id": 7198, "val": false}, {"test": false, "id": 7199, "val": false}, {"test": false, "id": 7200, "val": false}, {"test": false, "id": 7201, "val": false}, {"test": false, "id": 7202, "val": false}, {"test": false, "id": 7203, "val": false}, {"test": false, "id": 7204, "val": false}, {"test": false, "id": 7205, "val": false}, {"test": false, "id": 7206, "val": false}, {"test": false, "id": 7207, "val": false}, {"test": false, "id": 7208, "val": false}, {"test": false, "id": 7209, "val": false}, {"test": false, "id": 7210, "val": false}, {"test": false, "id": 7211, "val": false}, {"test": false, "id": 7212, "val": false}, {"test": false, "id": 7213, "val": false}, {"test": false, "id": 7214, "val": false}, {"test": false, "id": 7215, "val": false}, {"test": false, "id": 7216, "val": false}, {"test": false, "id": 7217, "val": false}, {"test": false, "id": 7218, "val": false}, {"test": false, "id": 7219, "val": false}, {"test": false, "id": 7220, "val": false}, {"test": false, "id": 7221, "val": false}, {"test": false, "id": 7222, "val": false}, {"test": false, "id": 7223, "val": false}, {"test": false, "id": 7224, "val": false}, {"test": false, "id": 7225, "val": false}, {"test": false, "id": 7226, "val": false}, {"test": false, "id": 7227, "val": false}, {"test": false, "id": 7228, "val": false}, {"test": false, "id": 7229, "val": false}, {"test": false, "id": 7230, "val": false}, {"test": false, "id": 7231, "val": false}, {"test": false, "id": 7232, "val": false}, {"test": false, "id": 7233, "val": false}, {"test": false, "id": 7234, "val": false}, {"test": false, "id": 7235, "val": false}, {"test": false, "id": 7236, "val": false}, {"test": false, "id": 7237, "val": false}, {"test": false, "id": 7238, "val": false}, {"test": false, "id": 7239, "val": false}, {"test": false, "id": 7240, "val": false}, {"test": false, "id": 7241, "val": false}, {"test": false, "id": 7242, "val": false}, {"test": false, "id": 7243, "val": false}, {"test": false, "id": 7244, "val": false}, {"test": false, "id": 7245, "val": false}, {"test": false, "id": 7246, "val": false}, {"test": false, "id": 7247, "val": false}, {"test": false, "id": 7248, "val": false}, {"test": false, "id": 7249, "val": false}, {"test": false, "id": 7250, "val": false}, {"test": false, "id": 7251, "val": false}, {"test": false, "id": 7252, "val": false}, {"test": false, "id": 7253, "val": false}, {"test": false, "id": 7254, "val": false}, {"test": false, "id": 7255, "val": false}, {"test": false, "id": 7256, "val": false}, {"test": false, "id": 7257, "val": false}, {"test": false, "id": 7258, "val": false}, {"test": false, "id": 7259, "val": false}, {"test": false, "id": 7260, "val": false}, {"test": false, "id": 7261, "val": false}, {"test": false, "id": 7262, "val": false}, {"test": false, "id": 7263, "val": false}, {"test": false, "id": 7264, "val": false}, {"test": false, "id": 7265, "val": false}, {"test": false, "id": 7266, "val": false}, {"test": false, "id": 7267, "val": false}, {"test": false, "id": 7268, "val": false}, {"test": false, "id": 7269, "val": false}, {"test": false, "id": 7270, "val": false}, {"test": false, "id": 7271, "val": false}, {"test": false, "id": 7272, "val": false}, {"test": false, "id": 7273, "val": false}, {"test": false, "id": 7274, "val": false}, {"test": false, "id": 7275, "val": false}, {"test": false, "id": 7276, "val": false}, {"test": false, "id": 7277, "val": false}, {"test": false, "id": 7278, "val": false}, {"test": false, "id": 7279, "val": false}, {"test": false, "id": 7280, "val": false}, {"test": false, "id": 7281, "val": false}, {"test": false, "id": 7282, "val": false}, {"test": false, "id": 7283, "val": false}, {"test": false, "id": 7284, "val": false}, {"test": false, "id": 7285, "val": false}, {"test": false, "id": 7286, "val": false}, {"test": false, "id": 7287, "val": false}, {"test": false, "id": 7288, "val": false}, {"test": false, "id": 7289, "val": false}, {"test": false, "id": 7290, "val": false}, {"test": false, "id": 7291, "val": false}, {"test": false, "id": 7292, "val": false}, {"test": false, "id": 7293, "val": false}, {"test": false, "id": 7294, "val": false}, {"test": false, "id": 7295, "val": false}, {"test": false, "id": 7296, "val": false}, {"test": false, "id": 7297, "val": false}, {"test": false, "id": 7298, "val": false}, {"test": false, "id": 7299, "val": false}, {"test": false, "id": 7300, "val": false}, {"test": false, "id": 7301, "val": false}, {"test": false, "id": 7302, "val": false}, {"test": false, "id": 7303, "val": false}, {"test": false, "id": 7304, "val": false}, {"test": false, "id": 7305, "val": false}, {"test": false, "id": 7306, "val": false}, {"test": false, "id": 7307, "val": false}, {"test": false, "id": 7308, "val": false}, {"test": false, "id": 7309, "val": false}, {"test": false, "id": 7310, "val": false}, {"test": false, "id": 7311, "val": false}, {"test": false, "id": 7312, "val": false}, {"test": false, "id": 7313, "val": false}, {"test": false, "id": 7314, "val": false}, {"test": false, "id": 7315, "val": false}, {"test": false, "id": 7316, "val": false}, {"test": false, "id": 7317, "val": false}, {"test": false, "id": 7318, "val": false}, {"test": false, "id": 7319, "val": false}, {"test": false, "id": 7320, "val": false}, {"test": false, "id": 7321, "val": false}, {"test": false, "id": 7322, "val": false}, {"test": false, "id": 7323, "val": false}, {"test": false, "id": 7324, "val": false}, {"test": false, "id": 7325, "val": false}, {"test": false, "id": 7326, "val": false}, {"test": false, "id": 7327, "val": false}, {"test": false, "id": 7328, "val": false}, {"test": false, "id": 7329, "val": false}, {"test": false, "id": 7330, "val": false}, {"test": false, "id": 7331, "val": false}, {"test": false, "id": 7332, "val": false}, {"test": false, "id": 7333, "val": false}, {"test": false, "id": 7334, "val": false}, {"test": false, "id": 7335, "val": false}, {"test": false, "id": 7336, "val": false}, {"test": false, "id": 7337, "val": false}, {"test": false, "id": 7338, "val": false}, {"test": false, "id": 7339, "val": false}, {"test": false, "id": 7340, "val": false}, {"test": false, "id": 7341, "val": false}, {"test": false, "id": 7342, "val": false}, {"test": false, "id": 7343, "val": false}, {"test": false, "id": 7344, "val": false}, {"test": false, "id": 7345, "val": false}, {"test": false, "id": 7346, "val": false}, {"test": false, "id": 7347, "val": false}, {"test": false, "id": 7348, "val": false}, {"test": false, "id": 7349, "val": false}, {"test": false, "id": 7350, "val": false}, {"test": false, "id": 7351, "val": false}, {"test": false, "id": 7352, "val": false}, {"test": false, "id": 7353, "val": false}, {"test": false, "id": 7354, "val": false}, {"test": false, "id": 7355, "val": false}, {"test": false, "id": 7356, "val": false}, {"test": false, "id": 7357, "val": false}, {"test": false, "id": 7358, "val": false}, {"test": false, "id": 7359, "val": false}, {"test": false, "id": 7360, "val": false}, {"test": false, "id": 7361, "val": false}, {"test": false, "id": 7362, "val": false}, {"test": false, "id": 7363, "val": false}, {"test": false, "id": 7364, "val": false}, {"test": false, "id": 7365, "val": false}, {"test": false, "id": 7366, "val": false}, {"test": false, "id": 7367, "val": false}, {"test": false, "id": 7368, "val": false}, {"test": false, "id": 7369, "val": false}, {"test": false, "id": 7370, "val": false}, {"test": false, "id": 7371, "val": false}, {"test": false, "id": 7372, "val": false}, {"test": false, "id": 7373, "val": false}, {"test": false, "id": 7374, "val": false}, {"test": false, "id": 7375, "val": false}, {"test": false, "id": 7376, "val": false}, {"test": false, "id": 7377, "val": false}, {"test": false, "id": 7378, "val": false}, {"test": false, "id": 7379, "val": false}, {"test": false, "id": 7380, "val": false}, {"test": false, "id": 7381, "val": false}, {"test": false, "id": 7382, "val": false}, {"test": false, "id": 7383, "val": false}, {"test": false, "id": 7384, "val": false}, {"test": false, "id": 7385, "val": false}, {"test": false, "id": 7386, "val": false}, {"test": false, "id": 7387, "val": false}, {"test": false, "id": 7388, "val": false}, {"test": false, "id": 7389, "val": false}, {"test": false, "id": 7390, "val": false}, {"test": false, "id": 7391, "val": false}, {"test": false, "id": 7392, "val": false}, {"test": false, "id": 7393, "val": false}, {"test": false, "id": 7394, "val": false}, {"test": false, "id": 7395, "val": false}, {"test": false, "id": 7396, "val": false}, {"test": false, "id": 7397, "val": false}, {"test": false, "id": 7398, "val": false}, {"test": false, "id": 7399, "val": false}, {"test": false, "id": 7400, "val": false}, {"test": false, "id": 7401, "val": false}, {"test": false, "id": 7402, "val": false}, {"test": false, "id": 7403, "val": false}, {"test": false, "id": 7404, "val": false}, {"test": false, "id": 7405, "val": false}, {"test": false, "id": 7406, "val": false}, {"test": false, "id": 7407, "val": false}, {"test": false, "id": 7408, "val": false}, {"test": false, "id": 7409, "val": false}, {"test": false, "id": 7410, "val": false}, {"test": false, "id": 7411, "val": false}, {"test": false, "id": 7412, "val": false}, {"test": false, "id": 7413, "val": false}, {"test": false, "id": 7414, "val": false}, {"test": false, "id": 7415, "val": false}, {"test": false, "id": 7416, "val": false}, {"test": false, "id": 7417, "val": false}, {"test": false, "id": 7418, "val": false}, {"test": false, "id": 7419, "val": false}, {"test": false, "id": 7420, "val": false}, {"test": false, "id": 7421, "val": false}, {"test": false, "id": 7422, "val": false}, {"test": false, "id": 7423, "val": false}, {"test": false, "id": 7424, "val": false}, {"test": false, "id": 7425, "val": false}, {"test": false, "id": 7426, "val": false}, {"test": false, "id": 7427, "val": false}, {"test": false, "id": 7428, "val": false}, {"test": false, "id": 7429, "val": false}, {"test": false, "id": 7430, "val": false}, {"test": false, "id": 7431, "val": false}, {"test": false, "id": 7432, "val": false}, {"test": false, "id": 7433, "val": false}, {"test": false, "id": 7434, "val": false}, {"test": false, "id": 7435, "val": false}, {"test": false, "id": 7436, "val": false}, {"test": false, "id": 7437, "val": false}, {"test": false, "id": 7438, "val": false}, {"test": false, "id": 7439, "val": false}, {"test": false, "id": 7440, "val": false}, {"test": false, "id": 7441, "val": false}, {"test": false, "id": 7442, "val": false}, {"test": false, "id": 7443, "val": false}, {"test": false, "id": 7444, "val": false}, {"test": false, "id": 7445, "val": false}, {"test": false, "id": 7446, "val": false}, {"test": false, "id": 7447, "val": false}, {"test": false, "id": 7448, "val": false}, {"test": false, "id": 7449, "val": false}, {"test": false, "id": 7450, "val": false}, {"test": false, "id": 7451, "val": false}, {"test": false, "id": 7452, "val": false}, {"test": false, "id": 7453, "val": false}, {"test": false, "id": 7454, "val": false}, {"test": false, "id": 7455, "val": false}, {"test": false, "id": 7456, "val": false}, {"test": false, "id": 7457, "val": false}, {"test": false, "id": 7458, "val": false}, {"test": false, "id": 7459, "val": false}, {"test": false, "id": 7460, "val": false}, {"test": false, "id": 7461, "val": false}, {"test": false, "id": 7462, "val": false}, {"test": false, "id": 7463, "val": false}, {"test": false, "id": 7464, "val": false}, {"test": false, "id": 7465, "val": false}, {"test": false, "id": 7466, "val": false}, {"test": false, "id": 7467, "val": false}, {"test": false, "id": 7468, "val": false}, {"test": false, "id": 7469, "val": false}, {"test": false, "id": 7470, "val": false}, {"test": false, "id": 7471, "val": false}, {"test": false, "id": 7472, "val": false}, {"test": false, "id": 7473, "val": false}, {"test": false, "id": 7474, "val": false}, {"test": false, "id": 7475, "val": false}, {"test": false, "id": 7476, "val": false}, {"test": false, "id": 7477, "val": false}, {"test": false, "id": 7478, "val": false}, {"test": false, "id": 7479, "val": false}, {"test": false, "id": 7480, "val": false}, {"test": false, "id": 7481, "val": false}, {"test": false, "id": 7482, "val": false}, {"test": false, "id": 7483, "val": false}, {"test": false, "id": 7484, "val": false}, {"test": false, "id": 7485, "val": false}, {"test": false, "id": 7486, "val": false}, {"test": false, "id": 7487, "val": false}, {"test": false, "id": 7488, "val": false}, {"test": false, "id": 7489, "val": false}, {"test": false, "id": 7490, "val": false}, {"test": false, "id": 7491, "val": false}, {"test": false, "id": 7492, "val": false}, {"test": false, "id": 7493, "val": false}, {"test": false, "id": 7494, "val": false}, {"test": false, "id": 7495, "val": false}, {"test": false, "id": 7496, "val": false}, {"test": false, "id": 7497, "val": false}, {"test": false, "id": 7498, "val": false}, {"test": false, "id": 7499, "val": false}, {"test": false, "id": 7500, "val": false}, {"test": false, "id": 7501, "val": false}, {"test": false, "id": 7502, "val": false}, {"test": false, "id": 7503, "val": false}, {"test": false, "id": 7504, "val": false}, {"test": false, "id": 7505, "val": false}, {"test": false, "id": 7506, "val": false}, {"test": false, "id": 7507, "val": false}, {"test": false, "id": 7508, "val": false}, {"test": false, "id": 7509, "val": false}, {"test": false, "id": 7510, "val": false}, {"test": false, "id": 7511, "val": false}, {"test": false, "id": 7512, "val": false}, {"test": false, "id": 7513, "val": false}, {"test": false, "id": 7514, "val": false}, {"test": false, "id": 7515, "val": false}, {"test": false, "id": 7516, "val": false}, {"test": false, "id": 7517, "val": false}, {"test": false, "id": 7518, "val": false}, {"test": false, "id": 7519, "val": false}, {"test": false, "id": 7520, "val": false}, {"test": false, "id": 7521, "val": false}, {"test": false, "id": 7522, "val": false}, {"test": false, "id": 7523, "val": false}, {"test": false, "id": 7524, "val": false}, {"test": false, "id": 7525, "val": false}, {"test": false, "id": 7526, "val": false}, {"test": false, "id": 7527, "val": false}, {"test": false, "id": 7528, "val": false}, {"test": false, "id": 7529, "val": false}, {"test": false, "id": 7530, "val": false}, {"test": false, "id": 7531, "val": false}, {"test": false, "id": 7532, "val": false}, {"test": false, "id": 7533, "val": false}, {"test": false, "id": 7534, "val": false}, {"test": false, "id": 7535, "val": false}, {"test": false, "id": 7536, "val": false}, {"test": false, "id": 7537, "val": false}, {"test": false, "id": 7538, "val": false}, {"test": false, "id": 7539, "val": false}, {"test": false, "id": 7540, "val": false}, {"test": false, "id": 7541, "val": false}, {"test": false, "id": 7542, "val": false}, {"test": false, "id": 7543, "val": false}, {"test": false, "id": 7544, "val": false}, {"test": false, "id": 7545, "val": false}, {"test": false, "id": 7546, "val": false}, {"test": false, "id": 7547, "val": false}, {"test": false, "id": 7548, "val": false}, {"test": false, "id": 7549, "val": false}, {"test": false, "id": 7550, "val": false}, {"test": false, "id": 7551, "val": false}, {"test": false, "id": 7552, "val": false}, {"test": false, "id": 7553, "val": false}, {"test": false, "id": 7554, "val": false}, {"test": false, "id": 7555, "val": false}, {"test": false, "id": 7556, "val": false}, {"test": false, "id": 7557, "val": false}, {"test": false, "id": 7558, "val": false}, {"test": false, "id": 7559, "val": false}, {"test": false, "id": 7560, "val": false}, {"test": false, "id": 7561, "val": false}, {"test": false, "id": 7562, "val": false}, {"test": false, "id": 7563, "val": false}, {"test": false, "id": 7564, "val": false}, {"test": false, "id": 7565, "val": false}, {"test": false, "id": 7566, "val": false}, {"test": false, "id": 7567, "val": false}, {"test": false, "id": 7568, "val": false}, {"test": false, "id": 7569, "val": false}, {"test": false, "id": 7570, "val": false}, {"test": false, "id": 7571, "val": false}, {"test": false, "id": 7572, "val": false}, {"test": false, "id": 7573, "val": false}, {"test": false, "id": 7574, "val": false}, {"test": false, "id": 7575, "val": false}, {"test": false, "id": 7576, "val": false}, {"test": false, "id": 7577, "val": false}, {"test": false, "id": 7578, "val": false}, {"test": false, "id": 7579, "val": false}, {"test": false, "id": 7580, "val": false}, {"test": false, "id": 7581, "val": false}, {"test": false, "id": 7582, "val": false}, {"test": false, "id": 7583, "val": false}, {"test": false, "id": 7584, "val": false}, {"test": false, "id": 7585, "val": false}, {"test": false, "id": 7586, "val": false}, {"test": false, "id": 7587, "val": false}, {"test": false, "id": 7588, "val": false}, {"test": false, "id": 7589, "val": false}, {"test": false, "id": 7590, "val": false}, {"test": false, "id": 7591, "val": false}, {"test": false, "id": 7592, "val": false}, {"test": false, "id": 7593, "val": false}, {"test": false, "id": 7594, "val": false}, {"test": false, "id": 7595, "val": false}, {"test": false, "id": 7596, "val": false}, {"test": false, "id": 7597, "val": false}, {"test": false, "id": 7598, "val": false}, {"test": false, "id": 7599, "val": false}, {"test": false, "id": 7600, "val": false}, {"test": false, "id": 7601, "val": false}, {"test": false, "id": 7602, "val": false}, {"test": false, "id": 7603, "val": false}, {"test": false, "id": 7604, "val": false}, {"test": false, "id": 7605, "val": false}, {"test": false, "id": 7606, "val": false}, {"test": false, "id": 7607, "val": false}, {"test": false, "id": 7608, "val": false}, {"test": false, "id": 7609, "val": false}, {"test": false, "id": 7610, "val": false}, {"test": false, "id": 7611, "val": false}, {"test": false, "id": 7612, "val": false}, {"test": false, "id": 7613, "val": false}, {"test": false, "id": 7614, "val": false}, {"test": false, "id": 7615, "val": false}, {"test": false, "id": 7616, "val": false}, {"test": false, "id": 7617, "val": false}, {"test": false, "id": 7618, "val": false}, {"test": false, "id": 7619, "val": false}, {"test": false, "id": 7620, "val": false}, {"test": false, "id": 7621, "val": false}, {"test": false, "id": 7622, "val": false}, {"test": false, "id": 7623, "val": false}, {"test": false, "id": 7624, "val": false}, {"test": false, "id": 7625, "val": false}, {"test": false, "id": 7626, "val": false}, {"test": false, "id": 7627, "val": false}, {"test": false, "id": 7628, "val": false}, {"test": false, "id": 7629, "val": false}, {"test": false, "id": 7630, "val": false}, {"test": false, "id": 7631, "val": false}, {"test": false, "id": 7632, "val": false}, {"test": false, "id": 7633, "val": false}, {"test": false, "id": 7634, "val": false}, {"test": false, "id": 7635, "val": false}, {"test": false, "id": 7636, "val": false}, {"test": false, "id": 7637, "val": false}, {"test": false, "id": 7638, "val": false}, {"test": false, "id": 7639, "val": false}, {"test": false, "id": 7640, "val": false}, {"test": false, "id": 7641, "val": false}, {"test": false, "id": 7642, "val": false}, {"test": false, "id": 7643, "val": false}, {"test": false, "id": 7644, "val": false}, {"test": false, "id": 7645, "val": false}, {"test": false, "id": 7646, "val": false}, {"test": false, "id": 7647, "val": false}, {"test": false, "id": 7648, "val": false}, {"test": false, "id": 7649, "val": false}, {"test": false, "id": 7650, "val": false}, {"test": false, "id": 7651, "val": false}, {"test": false, "id": 7652, "val": false}, {"test": false, "id": 7653, "val": false}, {"test": false, "id": 7654, "val": false}, {"test": false, "id": 7655, "val": false}, {"test": false, "id": 7656, "val": false}, {"test": false, "id": 7657, "val": false}, {"test": false, "id": 7658, "val": false}, {"test": false, "id": 7659, "val": false}, {"test": false, "id": 7660, "val": false}, {"test": false, "id": 7661, "val": false}, {"test": false, "id": 7662, "val": false}, {"test": false, "id": 7663, "val": false}, {"test": false, "id": 7664, "val": false}, {"test": false, "id": 7665, "val": false}, {"test": false, "id": 7666, "val": false}, {"test": false, "id": 7667, "val": false}, {"test": false, "id": 7668, "val": false}, {"test": false, "id": 7669, "val": false}, {"test": false, "id": 7670, "val": false}, {"test": false, "id": 7671, "val": false}, {"test": false, "id": 7672, "val": false}, {"test": false, "id": 7673, "val": false}, {"test": false, "id": 7674, "val": false}, {"test": false, "id": 7675, "val": false}, {"test": false, "id": 7676, "val": false}, {"test": false, "id": 7677, "val": false}, {"test": false, "id": 7678, "val": false}, {"test": false, "id": 7679, "val": false}, {"test": false, "id": 7680, "val": false}, {"test": false, "id": 7681, "val": false}, {"test": false, "id": 7682, "val": false}, {"test": false, "id": 7683, "val": false}, {"test": false, "id": 7684, "val": false}, {"test": false, "id": 7685, "val": false}, {"test": false, "id": 7686, "val": false}, {"test": false, "id": 7687, "val": false}, {"test": false, "id": 7688, "val": false}, {"test": false, "id": 7689, "val": false}, {"test": false, "id": 7690, "val": false}, {"test": false, "id": 7691, "val": false}, {"test": false, "id": 7692, "val": false}, {"test": false, "id": 7693, "val": false}, {"test": false, "id": 7694, "val": false}, {"test": false, "id": 7695, "val": false}, {"test": false, "id": 7696, "val": false}, {"test": false, "id": 7697, "val": false}, {"test": false, "id": 7698, "val": false}, {"test": false, "id": 7699, "val": false}, {"test": false, "id": 7700, "val": false}, {"test": false, "id": 7701, "val": false}, {"test": false, "id": 7702, "val": false}, {"test": false, "id": 7703, "val": false}, {"test": false, "id": 7704, "val": false}, {"test": false, "id": 7705, "val": false}, {"test": false, "id": 7706, "val": false}, {"test": false, "id": 7707, "val": false}, {"test": false, "id": 7708, "val": false}, {"test": false, "id": 7709, "val": false}, {"test": false, "id": 7710, "val": false}, {"test": false, "id": 7711, "val": false}, {"test": false, "id": 7712, "val": false}, {"test": false, "id": 7713, "val": false}, {"test": false, "id": 7714, "val": false}, {"test": false, "id": 7715, "val": false}, {"test": false, "id": 7716, "val": false}, {"test": false, "id": 7717, "val": false}, {"test": false, "id": 7718, "val": false}, {"test": false, "id": 7719, "val": false}, {"test": false, "id": 7720, "val": false}, {"test": false, "id": 7721, "val": false}, {"test": false, "id": 7722, "val": false}, {"test": false, "id": 7723, "val": false}, {"test": false, "id": 7724, "val": false}, {"test": false, "id": 7725, "val": false}, {"test": false, "id": 7726, "val": false}, {"test": false, "id": 7727, "val": false}, {"test": false, "id": 7728, "val": false}, {"test": false, "id": 7729, "val": false}, {"test": false, "id": 7730, "val": false}, {"test": false, "id": 7731, "val": false}, {"test": false, "id": 7732, "val": false}, {"test": false, "id": 7733, "val": false}, {"test": false, "id": 7734, "val": false}, {"test": false, "id": 7735, "val": false}, {"test": false, "id": 7736, "val": false}, {"test": false, "id": 7737, "val": false}, {"test": false, "id": 7738, "val": false}, {"test": false, "id": 7739, "val": false}, {"test": false, "id": 7740, "val": false}, {"test": false, "id": 7741, "val": false}, {"test": false, "id": 7742, "val": false}, {"test": false, "id": 7743, "val": false}, {"test": false, "id": 7744, "val": false}, {"test": false, "id": 7745, "val": false}, {"test": false, "id": 7746, "val": false}, {"test": false, "id": 7747, "val": false}, {"test": false, "id": 7748, "val": false}, {"test": false, "id": 7749, "val": false}, {"test": false, "id": 7750, "val": false}, {"test": false, "id": 7751, "val": false}, {"test": false, "id": 7752, "val": false}, {"test": false, "id": 7753, "val": false}, {"test": false, "id": 7754, "val": false}, {"test": false, "id": 7755, "val": false}, {"test": false, "id": 7756, "val": false}, {"test": false, "id": 7757, "val": false}, {"test": false, "id": 7758, "val": false}, {"test": false, "id": 7759, "val": false}, {"test": false, "id": 7760, "val": false}, {"test": false, "id": 7761, "val": false}, {"test": false, "id": 7762, "val": false}, {"test": false, "id": 7763, "val": false}, {"test": false, "id": 7764, "val": false}, {"test": false, "id": 7765, "val": false}, {"test": false, "id": 7766, "val": false}, {"test": false, "id": 7767, "val": false}, {"test": false, "id": 7768, "val": false}, {"test": false, "id": 7769, "val": false}, {"test": false, "id": 7770, "val": false}, {"test": false, "id": 7771, "val": false}, {"test": false, "id": 7772, "val": false}, {"test": false, "id": 7773, "val": false}, {"test": false, "id": 7774, "val": false}, {"test": false, "id": 7775, "val": false}, {"test": false, "id": 7776, "val": false}, {"test": false, "id": 7777, "val": false}, {"test": false, "id": 7778, "val": false}, {"test": false, "id": 7779, "val": false}, {"test": false, "id": 7780, "val": false}, {"test": false, "id": 7781, "val": false}, {"test": false, "id": 7782, "val": false}, {"test": false, "id": 7783, "val": false}, {"test": false, "id": 7784, "val": false}, {"test": false, "id": 7785, "val": false}, {"test": false, "id": 7786, "val": false}, {"test": false, "id": 7787, "val": false}, {"test": false, "id": 7788, "val": false}, {"test": false, "id": 7789, "val": false}, {"test": false, "id": 7790, "val": false}, {"test": false, "id": 7791, "val": false}, {"test": false, "id": 7792, "val": false}, {"test": false, "id": 7793, "val": false}, {"test": false, "id": 7794, "val": false}, {"test": false, "id": 7795, "val": false}, {"test": false, "id": 7796, "val": false}, {"test": false, "id": 7797, "val": false}, {"test": false, "id": 7798, "val": false}, {"test": false, "id": 7799, "val": false}, {"test": false, "id": 7800, "val": false}, {"test": false, "id": 7801, "val": false}, {"test": false, "id": 7802, "val": false}, {"test": false, "id": 7803, "val": false}, {"test": false, "id": 7804, "val": false}, {"test": false, "id": 7805, "val": false}, {"test": false, "id": 7806, "val": false}, {"test": false, "id": 7807, "val": false}, {"test": false, "id": 7808, "val": false}, {"test": false, "id": 7809, "val": false}, {"test": false, "id": 7810, "val": false}, {"test": false, "id": 7811, "val": false}, {"test": false, "id": 7812, "val": false}, {"test": false, "id": 7813, "val": false}, {"test": false, "id": 7814, "val": false}, {"test": false, "id": 7815, "val": false}, {"test": false, "id": 7816, "val": false}, {"test": false, "id": 7817, "val": false}, {"test": false, "id": 7818, "val": false}, {"test": false, "id": 7819, "val": false}, {"test": false, "id": 7820, "val": false}, {"test": false, "id": 7821, "val": false}, {"test": false, "id": 7822, "val": false}, {"test": false, "id": 7823, "val": false}, {"test": false, "id": 7824, "val": false}, {"test": false, "id": 7825, "val": false}, {"test": false, "id": 7826, "val": false}, {"test": false, "id": 7827, "val": false}, {"test": false, "id": 7828, "val": false}, {"test": false, "id": 7829, "val": false}, {"test": false, "id": 7830, "val": false}, {"test": false, "id": 7831, "val": false}, {"test": false, "id": 7832, "val": false}, {"test": false, "id": 7833, "val": false}, {"test": false, "id": 7834, "val": false}, {"test": false, "id": 7835, "val": false}, {"test": false, "id": 7836, "val": false}, {"test": false, "id": 7837, "val": false}, {"test": false, "id": 7838, "val": false}, {"test": false, "id": 7839, "val": false}, {"test": false, "id": 7840, "val": false}, {"test": false, "id": 7841, "val": false}, {"test": false, "id": 7842, "val": false}, {"test": false, "id": 7843, "val": false}, {"test": false, "id": 7844, "val": false}, {"test": false, "id": 7845, "val": false}, {"test": false, "id": 7846, "val": false}, {"test": false, "id": 7847, "val": false}, {"test": false, "id": 7848, "val": false}, {"test": false, "id": 7849, "val": false}, {"test": false, "id": 7850, "val": false}, {"test": false, "id": 7851, "val": false}, {"test": false, "id": 7852, "val": false}, {"test": false, "id": 7853, "val": false}, {"test": false, "id": 7854, "val": false}, {"test": false, "id": 7855, "val": false}, {"test": false, "id": 7856, "val": false}, {"test": false, "id": 7857, "val": false}, {"test": false, "id": 7858, "val": false}, {"test": false, "id": 7859, "val": false}, {"test": false, "id": 7860, "val": false}, {"test": false, "id": 7861, "val": false}, {"test": false, "id": 7862, "val": false}, {"test": false, "id": 7863, "val": false}, {"test": false, "id": 7864, "val": false}, {"test": false, "id": 7865, "val": false}, {"test": false, "id": 7866, "val": false}, {"test": false, "id": 7867, "val": false}, {"test": false, "id": 7868, "val": false}, {"test": false, "id": 7869, "val": false}, {"test": false, "id": 7870, "val": false}, {"test": false, "id": 7871, "val": false}, {"test": false, "id": 7872, "val": false}, {"test": false, "id": 7873, "val": false}, {"test": false, "id": 7874, "val": false}, {"test": false, "id": 7875, "val": false}, {"test": false, "id": 7876, "val": false}, {"test": false, "id": 7877, "val": false}, {"test": false, "id": 7878, "val": false}, {"test": false, "id": 7879, "val": false}, {"test": false, "id": 7880, "val": false}, {"test": false, "id": 7881, "val": false}, {"test": false, "id": 7882, "val": false}, {"test": false, "id": 7883, "val": false}, {"test": false, "id": 7884, "val": false}, {"test": false, "id": 7885, "val": false}, {"test": false, "id": 7886, "val": false}, {"test": false, "id": 7887, "val": false}, {"test": false, "id": 7888, "val": false}, {"test": false, "id": 7889, "val": false}, {"test": false, "id": 7890, "val": false}, {"test": false, "id": 7891, "val": false}, {"test": false, "id": 7892, "val": false}, {"test": false, "id": 7893, "val": false}, {"test": false, "id": 7894, "val": false}, {"test": false, "id": 7895, "val": false}, {"test": false, "id": 7896, "val": false}, {"test": false, "id": 7897, "val": false}, {"test": false, "id": 7898, "val": false}, {"test": false, "id": 7899, "val": false}, {"test": false, "id": 7900, "val": false}, {"test": false, "id": 7901, "val": false}, {"test": false, "id": 7902, "val": false}, {"test": false, "id": 7903, "val": false}, {"test": false, "id": 7904, "val": false}, {"test": false, "id": 7905, "val": false}, {"test": false, "id": 7906, "val": false}, {"test": false, "id": 7907, "val": false}, {"test": false, "id": 7908, "val": false}, {"test": false, "id": 7909, "val": false}, {"test": false, "id": 7910, "val": false}, {"test": false, "id": 7911, "val": false}, {"test": false, "id": 7912, "val": false}, {"test": false, "id": 7913, "val": false}, {"test": false, "id": 7914, "val": false}, {"test": false, "id": 7915, "val": false}, {"test": false, "id": 7916, "val": false}, {"test": false, "id": 7917, "val": false}, {"test": false, "id": 7918, "val": false}, {"test": false, "id": 7919, "val": false}, {"test": false, "id": 7920, "val": false}, {"test": false, "id": 7921, "val": false}, {"test": false, "id": 7922, "val": false}, {"test": false, "id": 7923, "val": false}, {"test": false, "id": 7924, "val": false}, {"test": false, "id": 7925, "val": false}, {"test": false, "id": 7926, "val": false}, {"test": false, "id": 7927, "val": false}, {"test": false, "id": 7928, "val": false}, {"test": false, "id": 7929, "val": false}, {"test": false, "id": 7930, "val": false}, {"test": false, "id": 7931, "val": false}, {"test": false, "id": 7932, "val": false}, {"test": false, "id": 7933, "val": false}, {"test": false, "id": 7934, "val": false}, {"test": false, "id": 7935, "val": false}, {"test": false, "id": 7936, "val": false}, {"test": false, "id": 7937, "val": false}, {"test": false, "id": 7938, "val": false}, {"test": false, "id": 7939, "val": false}, {"test": false, "id": 7940, "val": false}, {"test": false, "id": 7941, "val": false}, {"test": false, "id": 7942, "val": false}, {"test": false, "id": 7943, "val": false}, {"test": false, "id": 7944, "val": false}, {"test": false, "id": 7945, "val": false}, {"test": false, "id": 7946, "val": false}, {"test": false, "id": 7947, "val": false}, {"test": false, "id": 7948, "val": false}, {"test": false, "id": 7949, "val": false}, {"test": false, "id": 7950, "val": false}, {"test": false, "id": 7951, "val": false}, {"test": false, "id": 7952, "val": false}, {"test": false, "id": 7953, "val": false}, {"test": false, "id": 7954, "val": false}, {"test": false, "id": 7955, "val": false}, {"test": false, "id": 7956, "val": false}, {"test": false, "id": 7957, "val": false}, {"test": false, "id": 7958, "val": false}, {"test": false, "id": 7959, "val": false}, {"test": false, "id": 7960, "val": false}, {"test": false, "id": 7961, "val": false}, {"test": false, "id": 7962, "val": false}, {"test": false, "id": 7963, "val": false}, {"test": false, "id": 7964, "val": false}, {"test": false, "id": 7965, "val": false}, {"test": false, "id": 7966, "val": false}, {"test": false, "id": 7967, "val": false}, {"test": false, "id": 7968, "val": false}, {"test": false, "id": 7969, "val": false}, {"test": false, "id": 7970, "val": false}, {"test": false, "id": 7971, "val": false}, {"test": false, "id": 7972, "val": false}, {"test": false, "id": 7973, "val": false}, {"test": false, "id": 7974, "val": false}, {"test": false, "id": 7975, "val": false}, {"test": false, "id": 7976, "val": false}, {"test": false, "id": 7977, "val": false}, {"test": false, "id": 7978, "val": false}, {"test": false, "id": 7979, "val": false}, {"test": false, "id": 7980, "val": false}, {"test": false, "id": 7981, "val": false}, {"test": false, "id": 7982, "val": false}, {"test": false, "id": 7983, "val": false}, {"test": false, "id": 7984, "val": false}, {"test": false, "id": 7985, "val": false}, {"test": false, "id": 7986, "val": false}, {"test": false, "id": 7987, "val": false}, {"test": false, "id": 7988, "val": false}, {"test": false, "id": 7989, "val": false}, {"test": false, "id": 7990, "val": false}, {"test": false, "id": 7991, "val": false}, {"test": false, "id": 7992, "val": false}, {"test": false, "id": 7993, "val": false}, {"test": false, "id": 7994, "val": false}, {"test": false, "id": 7995, "val": false}, {"test": false, "id": 7996, "val": false}, {"test": false, "id": 7997, "val": false}, {"test": false, "id": 7998, "val": false}, {"test": false, "id": 7999, "val": false}, {"test": false, "id": 8000, "val": false}, {"test": false, "id": 8001, "val": false}, {"test": false, "id": 8002, "val": false}, {"test": false, "id": 8003, "val": false}, {"test": false, "id": 8004, "val": false}, {"test": false, "id": 8005, "val": false}, {"test": false, "id": 8006, "val": false}, {"test": false, "id": 8007, "val": false}, {"test": false, "id": 8008, "val": false}, {"test": false, "id": 8009, "val": false}, {"test": false, "id": 8010, "val": false}, {"test": false, "id": 8011, "val": false}, {"test": false, "id": 8012, "val": false}, {"test": false, "id": 8013, "val": false}, {"test": false, "id": 8014, "val": false}, {"test": false, "id": 8015, "val": false}, {"test": false, "id": 8016, "val": false}, {"test": false, "id": 8017, "val": false}, {"test": false, "id": 8018, "val": false}, {"test": false, "id": 8019, "val": false}, {"test": false, "id": 8020, "val": false}, {"test": false, "id": 8021, "val": false}, {"test": false, "id": 8022, "val": false}, {"test": false, "id": 8023, "val": false}, {"test": false, "id": 8024, "val": false}, {"test": false, "id": 8025, "val": false}, {"test": false, "id": 8026, "val": false}, {"test": false, "id": 8027, "val": false}, {"test": false, "id": 8028, "val": false}, {"test": false, "id": 8029, "val": false}, {"test": false, "id": 8030, "val": false}, {"test": false, "id": 8031, "val": false}, {"test": false, "id": 8032, "val": false}, {"test": false, "id": 8033, "val": false}, {"test": false, "id": 8034, "val": false}, {"test": false, "id": 8035, "val": false}, {"test": false, "id": 8036, "val": false}, {"test": false, "id": 8037, "val": false}, {"test": false, "id": 8038, "val": false}, {"test": false, "id": 8039, "val": false}, {"test": false, "id": 8040, "val": false}, {"test": false, "id": 8041, "val": false}, {"test": false, "id": 8042, "val": false}, {"test": false, "id": 8043, "val": false}, {"test": false, "id": 8044, "val": false}, {"test": false, "id": 8045, "val": false}, {"test": false, "id": 8046, "val": false}, {"test": false, "id": 8047, "val": false}, {"test": false, "id": 8048, "val": false}, {"test": false, "id": 8049, "val": false}, {"test": false, "id": 8050, "val": false}, {"test": false, "id": 8051, "val": false}, {"test": false, "id": 8052, "val": false}, {"test": false, "id": 8053, "val": false}, {"test": false, "id": 8054, "val": false}, {"test": false, "id": 8055, "val": false}, {"test": false, "id": 8056, "val": false}, {"test": false, "id": 8057, "val": false}, {"test": false, "id": 8058, "val": false}, {"test": false, "id": 8059, "val": false}, {"test": false, "id": 8060, "val": false}, {"test": false, "id": 8061, "val": false}, {"test": false, "id": 8062, "val": false}, {"test": false, "id": 8063, "val": false}, {"test": false, "id": 8064, "val": false}, {"test": false, "id": 8065, "val": false}, {"test": false, "id": 8066, "val": false}, {"test": false, "id": 8067, "val": false}, {"test": false, "id": 8068, "val": false}, {"test": false, "id": 8069, "val": false}, {"test": false, "id": 8070, "val": false}, {"test": false, "id": 8071, "val": false}, {"test": false, "id": 8072, "val": false}, {"test": false, "id": 8073, "val": false}, {"test": false, "id": 8074, "val": false}, {"test": false, "id": 8075, "val": false}, {"test": false, "id": 8076, "val": false}, {"test": false, "id": 8077, "val": false}, {"test": false, "id": 8078, "val": false}, {"test": false, "id": 8079, "val": false}, {"test": false, "id": 8080, "val": false}, {"test": false, "id": 8081, "val": false}, {"test": false, "id": 8082, "val": false}, {"test": false, "id": 8083, "val": false}, {"test": false, "id": 8084, "val": false}, {"test": false, "id": 8085, "val": false}, {"test": false, "id": 8086, "val": false}, {"test": false, "id": 8087, "val": false}, {"test": false, "id": 8088, "val": false}, {"test": false, "id": 8089, "val": false}, {"test": false, "id": 8090, "val": false}, {"test": false, "id": 8091, "val": false}, {"test": false, "id": 8092, "val": false}, {"test": false, "id": 8093, "val": false}, {"test": false, "id": 8094, "val": false}, {"test": false, "id": 8095, "val": false}, {"test": false, "id": 8096, "val": false}, {"test": false, "id": 8097, "val": false}, {"test": false, "id": 8098, "val": false}, {"test": false, "id": 8099, "val": false}, {"test": false, "id": 8100, "val": false}, {"test": false, "id": 8101, "val": false}, {"test": false, "id": 8102, "val": false}, {"test": false, "id": 8103, "val": false}, {"test": false, "id": 8104, "val": false}, {"test": false, "id": 8105, "val": false}, {"test": false, "id": 8106, "val": false}, {"test": false, "id": 8107, "val": false}, {"test": false, "id": 8108, "val": false}, {"test": false, "id": 8109, "val": false}, {"test": false, "id": 8110, "val": false}, {"test": false, "id": 8111, "val": false}, {"test": false, "id": 8112, "val": false}, {"test": false, "id": 8113, "val": false}, {"test": false, "id": 8114, "val": false}, {"test": false, "id": 8115, "val": false}, {"test": false, "id": 8116, "val": false}, {"test": false, "id": 8117, "val": false}, {"test": false, "id": 8118, "val": false}, {"test": false, "id": 8119, "val": false}, {"test": false, "id": 8120, "val": false}, {"test": false, "id": 8121, "val": false}, {"test": false, "id": 8122, "val": false}, {"test": false, "id": 8123, "val": false}, {"test": false, "id": 8124, "val": false}, {"test": false, "id": 8125, "val": false}, {"test": false, "id": 8126, "val": false}, {"test": false, "id": 8127, "val": false}, {"test": false, "id": 8128, "val": false}, {"test": false, "id": 8129, "val": false}, {"test": false, "id": 8130, "val": false}, {"test": false, "id": 8131, "val": false}, {"test": false, "id": 8132, "val": false}, {"test": false, "id": 8133, "val": false}, {"test": false, "id": 8134, "val": false}, {"test": false, "id": 8135, "val": false}, {"test": false, "id": 8136, "val": false}, {"test": false, "id": 8137, "val": false}, {"test": false, "id": 8138, "val": false}, {"test": false, "id": 8139, "val": false}, {"test": false, "id": 8140, "val": false}, {"test": false, "id": 8141, "val": false}, {"test": false, "id": 8142, "val": false}, {"test": false, "id": 8143, "val": false}, {"test": false, "id": 8144, "val": false}, {"test": false, "id": 8145, "val": false}, {"test": false, "id": 8146, "val": false}, {"test": false, "id": 8147, "val": false}, {"test": false, "id": 8148, "val": false}, {"test": false, "id": 8149, "val": false}, {"test": false, "id": 8150, "val": false}, {"test": false, "id": 8151, "val": false}, {"test": false, "id": 8152, "val": false}, {"test": false, "id": 8153, "val": false}, {"test": false, "id": 8154, "val": false}, {"test": false, "id": 8155, "val": false}, {"test": false, "id": 8156, "val": false}, {"test": false, "id": 8157, "val": false}, {"test": false, "id": 8158, "val": false}, {"test": false, "id": 8159, "val": false}, {"test": false, "id": 8160, "val": false}, {"test": false, "id": 8161, "val": false}, {"test": false, "id": 8162, "val": false}, {"test": false, "id": 8163, "val": false}, {"test": false, "id": 8164, "val": false}, {"test": false, "id": 8165, "val": false}, {"test": false, "id": 8166, "val": false}, {"test": false, "id": 8167, "val": false}, {"test": false, "id": 8168, "val": false}, {"test": false, "id": 8169, "val": false}, {"test": false, "id": 8170, "val": false}, {"test": false, "id": 8171, "val": false}, {"test": false, "id": 8172, "val": false}, {"test": false, "id": 8173, "val": false}, {"test": false, "id": 8174, "val": false}, {"test": false, "id": 8175, "val": false}, {"test": false, "id": 8176, "val": false}, {"test": false, "id": 8177, "val": false}, {"test": false, "id": 8178, "val": false}, {"test": false, "id": 8179, "val": false}, {"test": false, "id": 8180, "val": false}, {"test": false, "id": 8181, "val": false}, {"test": false, "id": 8182, "val": false}, {"test": false, "id": 8183, "val": false}, {"test": false, "id": 8184, "val": false}, {"test": false, "id": 8185, "val": false}, {"test": false, "id": 8186, "val": false}, {"test": false, "id": 8187, "val": false}, {"test": false, "id": 8188, "val": false}, {"test": false, "id": 8189, "val": false}, {"test": false, "id": 8190, "val": false}, {"test": false, "id": 8191, "val": false}, {"test": false, "id": 8192, "val": false}, {"test": false, "id": 8193, "val": false}, {"test": false, "id": 8194, "val": false}, {"test": false, "id": 8195, "val": false}, {"test": false, "id": 8196, "val": false}, {"test": false, "id": 8197, "val": false}, {"test": false, "id": 8198, "val": false}, {"test": false, "id": 8199, "val": false}, {"test": false, "id": 8200, "val": false}, {"test": false, "id": 8201, "val": false}, {"test": false, "id": 8202, "val": false}, {"test": false, "id": 8203, "val": false}, {"test": false, "id": 8204, "val": false}, {"test": false, "id": 8205, "val": false}, {"test": false, "id": 8206, "val": false}, {"test": false, "id": 8207, "val": false}, {"test": false, "id": 8208, "val": false}, {"test": false, "id": 8209, "val": false}, {"test": false, "id": 8210, "val": false}, {"test": false, "id": 8211, "val": false}, {"test": false, "id": 8212, "val": false}, {"test": false, "id": 8213, "val": false}, {"test": false, "id": 8214, "val": false}, {"test": false, "id": 8215, "val": false}, {"test": false, "id": 8216, "val": false}, {"test": false, "id": 8217, "val": false}, {"test": false, "id": 8218, "val": false}, {"test": false, "id": 8219, "val": false}, {"test": false, "id": 8220, "val": false}, {"test": false, "id": 8221, "val": false}, {"test": false, "id": 8222, "val": false}, {"test": false, "id": 8223, "val": false}, {"test": false, "id": 8224, "val": false}, {"test": false, "id": 8225, "val": false}, {"test": false, "id": 8226, "val": false}, {"test": false, "id": 8227, "val": false}, {"test": false, "id": 8228, "val": false}, {"test": false, "id": 8229, "val": false}, {"test": false, "id": 8230, "val": false}, {"test": false, "id": 8231, "val": false}, {"test": false, "id": 8232, "val": false}, {"test": false, "id": 8233, "val": false}, {"test": false, "id": 8234, "val": false}, {"test": false, "id": 8235, "val": false}, {"test": false, "id": 8236, "val": false}, {"test": false, "id": 8237, "val": false}, {"test": false, "id": 8238, "val": false}, {"test": false, "id": 8239, "val": false}, {"test": false, "id": 8240, "val": false}, {"test": false, "id": 8241, "val": false}, {"test": false, "id": 8242, "val": false}, {"test": false, "id": 8243, "val": false}, {"test": false, "id": 8244, "val": false}, {"test": false, "id": 8245, "val": false}, {"test": false, "id": 8246, "val": false}, {"test": false, "id": 8247, "val": false}, {"test": false, "id": 8248, "val": false}, {"test": false, "id": 8249, "val": false}, {"test": false, "id": 8250, "val": false}, {"test": false, "id": 8251, "val": false}, {"test": false, "id": 8252, "val": false}, {"test": false, "id": 8253, "val": false}, {"test": false, "id": 8254, "val": false}, {"test": false, "id": 8255, "val": false}, {"test": false, "id": 8256, "val": false}, {"test": false, "id": 8257, "val": false}, {"test": false, "id": 8258, "val": false}, {"test": false, "id": 8259, "val": false}, {"test": false, "id": 8260, "val": false}, {"test": false, "id": 8261, "val": false}, {"test": false, "id": 8262, "val": false}, {"test": false, "id": 8263, "val": false}, {"test": false, "id": 8264, "val": false}, {"test": false, "id": 8265, "val": false}, {"test": false, "id": 8266, "val": false}, {"test": false, "id": 8267, "val": false}, {"test": false, "id": 8268, "val": false}, {"test": false, "id": 8269, "val": false}, {"test": false, "id": 8270, "val": false}, {"test": false, "id": 8271, "val": false}, {"test": false, "id": 8272, "val": false}, {"test": false, "id": 8273, "val": false}, {"test": false, "id": 8274, "val": false}, {"test": false, "id": 8275, "val": false}, {"test": false, "id": 8276, "val": false}, {"test": false, "id": 8277, "val": false}, {"test": false, "id": 8278, "val": false}, {"test": false, "id": 8279, "val": false}, {"test": false, "id": 8280, "val": false}, {"test": false, "id": 8281, "val": false}, {"test": false, "id": 8282, "val": false}, {"test": false, "id": 8283, "val": false}, {"test": false, "id": 8284, "val": false}, {"test": false, "id": 8285, "val": false}, {"test": false, "id": 8286, "val": false}, {"test": false, "id": 8287, "val": false}, {"test": false, "id": 8288, "val": false}, {"test": false, "id": 8289, "val": false}, {"test": false, "id": 8290, "val": false}, {"test": false, "id": 8291, "val": false}, {"test": false, "id": 8292, "val": false}, {"test": false, "id": 8293, "val": false}, {"test": false, "id": 8294, "val": false}, {"test": false, "id": 8295, "val": false}, {"test": false, "id": 8296, "val": false}, {"test": false, "id": 8297, "val": false}, {"test": false, "id": 8298, "val": false}, {"test": false, "id": 8299, "val": false}, {"test": false, "id": 8300, "val": false}, {"test": false, "id": 8301, "val": false}, {"test": false, "id": 8302, "val": false}, {"test": false, "id": 8303, "val": false}, {"test": false, "id": 8304, "val": false}, {"test": false, "id": 8305, "val": false}, {"test": false, "id": 8306, "val": false}, {"test": false, "id": 8307, "val": false}, {"test": false, "id": 8308, "val": false}, {"test": false, "id": 8309, "val": false}, {"test": false, "id": 8310, "val": false}, {"test": false, "id": 8311, "val": false}, {"test": false, "id": 8312, "val": false}, {"test": false, "id": 8313, "val": false}, {"test": false, "id": 8314, "val": false}, {"test": false, "id": 8315, "val": false}, {"test": false, "id": 8316, "val": false}, {"test": false, "id": 8317, "val": false}, {"test": false, "id": 8318, "val": false}, {"test": false, "id": 8319, "val": false}, {"test": false, "id": 8320, "val": false}, {"test": false, "id": 8321, "val": false}, {"test": false, "id": 8322, "val": false}, {"test": false, "id": 8323, "val": false}, {"test": false, "id": 8324, "val": false}, {"test": false, "id": 8325, "val": false}, {"test": false, "id": 8326, "val": false}, {"test": false, "id": 8327, "val": false}, {"test": false, "id": 8328, "val": false}, {"test": false, "id": 8329, "val": false}, {"test": false, "id": 8330, "val": false}, {"test": false, "id": 8331, "val": false}, {"test": false, "id": 8332, "val": false}, {"test": false, "id": 8333, "val": false}, {"test": false, "id": 8334, "val": false}, {"test": false, "id": 8335, "val": false}, {"test": false, "id": 8336, "val": false}, {"test": false, "id": 8337, "val": false}, {"test": false, "id": 8338, "val": false}, {"test": false, "id": 8339, "val": false}, {"test": false, "id": 8340, "val": false}, {"test": false, "id": 8341, "val": false}, {"test": false, "id": 8342, "val": false}, {"test": false, "id": 8343, "val": false}, {"test": false, "id": 8344, "val": false}, {"test": false, "id": 8345, "val": false}, {"test": false, "id": 8346, "val": false}, {"test": false, "id": 8347, "val": false}, {"test": false, "id": 8348, "val": false}, {"test": false, "id": 8349, "val": false}, {"test": false, "id": 8350, "val": false}, {"test": false, "id": 8351, "val": false}, {"test": false, "id": 8352, "val": false}, {"test": false, "id": 8353, "val": false}, {"test": false, "id": 8354, "val": false}, {"test": false, "id": 8355, "val": false}, {"test": false, "id": 8356, "val": false}, {"test": false, "id": 8357, "val": false}, {"test": false, "id": 8358, "val": false}, {"test": false, "id": 8359, "val": false}, {"test": false, "id": 8360, "val": false}, {"test": false, "id": 8361, "val": false}, {"test": false, "id": 8362, "val": false}, {"test": false, "id": 8363, "val": false}, {"test": false, "id": 8364, "val": false}, {"test": false, "id": 8365, "val": false}, {"test": false, "id": 8366, "val": false}, {"test": false, "id": 8367, "val": false}, {"test": false, "id": 8368, "val": false}, {"test": false, "id": 8369, "val": false}, {"test": false, "id": 8370, "val": false}, {"test": false, "id": 8371, "val": false}, {"test": false, "id": 8372, "val": false}, {"test": false, "id": 8373, "val": false}, {"test": false, "id": 8374, "val": false}, {"test": false, "id": 8375, "val": false}, {"test": false, "id": 8376, "val": false}, {"test": false, "id": 8377, "val": false}, {"test": false, "id": 8378, "val": false}, {"test": false, "id": 8379, "val": false}, {"test": false, "id": 8380, "val": false}, {"test": false, "id": 8381, "val": false}, {"test": false, "id": 8382, "val": false}, {"test": false, "id": 8383, "val": false}, {"test": false, "id": 8384, "val": false}, {"test": false, "id": 8385, "val": false}, {"test": false, "id": 8386, "val": false}, {"test": false, "id": 8387, "val": false}, {"test": false, "id": 8388, "val": false}, {"test": false, "id": 8389, "val": false}, {"test": false, "id": 8390, "val": false}, {"test": false, "id": 8391, "val": false}, {"test": false, "id": 8392, "val": false}, {"test": false, "id": 8393, "val": false}, {"test": false, "id": 8394, "val": false}, {"test": false, "id": 8395, "val": false}, {"test": false, "id": 8396, "val": false}, {"test": false, "id": 8397, "val": false}, {"test": false, "id": 8398, "val": false}, {"test": false, "id": 8399, "val": false}, {"test": false, "id": 8400, "val": false}, {"test": false, "id": 8401, "val": false}, {"test": false, "id": 8402, "val": false}, {"test": false, "id": 8403, "val": false}, {"test": false, "id": 8404, "val": false}, {"test": false, "id": 8405, "val": false}, {"test": false, "id": 8406, "val": false}, {"test": false, "id": 8407, "val": false}, {"test": false, "id": 8408, "val": false}, {"test": false, "id": 8409, "val": false}, {"test": false, "id": 8410, "val": false}, {"test": false, "id": 8411, "val": false}, {"test": false, "id": 8412, "val": false}, {"test": false, "id": 8413, "val": false}, {"test": false, "id": 8414, "val": false}, {"test": false, "id": 8415, "val": false}, {"test": false, "id": 8416, "val": false}, {"test": false, "id": 8417, "val": false}, {"test": false, "id": 8418, "val": false}, {"test": false, "id": 8419, "val": false}, {"test": false, "id": 8420, "val": false}, {"test": false, "id": 8421, "val": false}, {"test": false, "id": 8422, "val": false}, {"test": false, "id": 8423, "val": false}, {"test": false, "id": 8424, "val": false}, {"test": false, "id": 8425, "val": false}, {"test": false, "id": 8426, "val": false}, {"test": false, "id": 8427, "val": false}, {"test": false, "id": 8428, "val": false}, {"test": false, "id": 8429, "val": false}, {"test": false, "id": 8430, "val": false}, {"test": false, "id": 8431, "val": false}, {"test": false, "id": 8432, "val": false}, {"test": false, "id": 8433, "val": false}, {"test": false, "id": 8434, "val": false}, {"test": false, "id": 8435, "val": false}, {"test": false, "id": 8436, "val": false}, {"test": false, "id": 8437, "val": false}, {"test": false, "id": 8438, "val": false}, {"test": false, "id": 8439, "val": false}, {"test": false, "id": 8440, "val": false}, {"test": false, "id": 8441, "val": false}, {"test": false, "id": 8442, "val": false}, {"test": false, "id": 8443, "val": false}, {"test": false, "id": 8444, "val": false}, {"test": false, "id": 8445, "val": false}, {"test": false, "id": 8446, "val": false}, {"test": false, "id": 8447, "val": false}, {"test": false, "id": 8448, "val": false}, {"test": false, "id": 8449, "val": false}, {"test": false, "id": 8450, "val": false}, {"test": false, "id": 8451, "val": false}, {"test": false, "id": 8452, "val": false}, {"test": false, "id": 8453, "val": false}, {"test": false, "id": 8454, "val": false}, {"test": false, "id": 8455, "val": false}, {"test": false, "id": 8456, "val": false}, {"test": false, "id": 8457, "val": false}, {"test": false, "id": 8458, "val": false}, {"test": false, "id": 8459, "val": false}, {"test": false, "id": 8460, "val": false}, {"test": false, "id": 8461, "val": false}, {"test": false, "id": 8462, "val": false}, {"test": false, "id": 8463, "val": false}, {"test": false, "id": 8464, "val": false}, {"test": false, "id": 8465, "val": false}, {"test": false, "id": 8466, "val": false}, {"test": false, "id": 8467, "val": false}, {"test": false, "id": 8468, "val": false}, {"test": false, "id": 8469, "val": false}, {"test": false, "id": 8470, "val": false}, {"test": false, "id": 8471, "val": false}, {"test": false, "id": 8472, "val": false}, {"test": false, "id": 8473, "val": false}, {"test": false, "id": 8474, "val": false}, {"test": false, "id": 8475, "val": false}, {"test": false, "id": 8476, "val": false}, {"test": false, "id": 8477, "val": false}, {"test": false, "id": 8478, "val": false}, {"test": false, "id": 8479, "val": false}, {"test": false, "id": 8480, "val": false}, {"test": false, "id": 8481, "val": false}, {"test": false, "id": 8482, "val": false}, {"test": false, "id": 8483, "val": false}, {"test": false, "id": 8484, "val": false}, {"test": false, "id": 8485, "val": false}, {"test": false, "id": 8486, "val": false}, {"test": false, "id": 8487, "val": false}, {"test": false, "id": 8488, "val": false}, {"test": false, "id": 8489, "val": false}, {"test": false, "id": 8490, "val": false}, {"test": false, "id": 8491, "val": false}, {"test": false, "id": 8492, "val": false}, {"test": false, "id": 8493, "val": false}, {"test": false, "id": 8494, "val": false}, {"test": false, "id": 8495, "val": false}, {"test": false, "id": 8496, "val": false}, {"test": false, "id": 8497, "val": false}, {"test": false, "id": 8498, "val": false}, {"test": false, "id": 8499, "val": false}, {"test": false, "id": 8500, "val": false}, {"test": false, "id": 8501, "val": false}, {"test": false, "id": 8502, "val": false}, {"test": false, "id": 8503, "val": false}, {"test": false, "id": 8504, "val": false}, {"test": false, "id": 8505, "val": false}, {"test": false, "id": 8506, "val": false}, {"test": false, "id": 8507, "val": false}, {"test": false, "id": 8508, "val": false}, {"test": false, "id": 8509, "val": false}, {"test": false, "id": 8510, "val": false}, {"test": false, "id": 8511, "val": false}, {"test": false, "id": 8512, "val": false}, {"test": false, "id": 8513, "val": false}, {"test": false, "id": 8514, "val": false}, {"test": false, "id": 8515, "val": false}, {"test": false, "id": 8516, "val": false}, {"test": false, "id": 8517, "val": false}, {"test": false, "id": 8518, "val": false}, {"test": false, "id": 8519, "val": false}, {"test": false, "id": 8520, "val": false}, {"test": false, "id": 8521, "val": false}, {"test": false, "id": 8522, "val": false}, {"test": false, "id": 8523, "val": false}, {"test": false, "id": 8524, "val": false}, {"test": false, "id": 8525, "val": false}, {"test": false, "id": 8526, "val": false}, {"test": false, "id": 8527, "val": false}, {"test": false, "id": 8528, "val": false}, {"test": false, "id": 8529, "val": false}, {"test": false, "id": 8530, "val": false}, {"test": false, "id": 8531, "val": false}, {"test": false, "id": 8532, "val": false}, {"test": false, "id": 8533, "val": false}, {"test": false, "id": 8534, "val": false}, {"test": false, "id": 8535, "val": false}, {"test": false, "id": 8536, "val": false}, {"test": false, "id": 8537, "val": false}, {"test": false, "id": 8538, "val": false}, {"test": false, "id": 8539, "val": false}, {"test": false, "id": 8540, "val": false}, {"test": false, "id": 8541, "val": false}, {"test": false, "id": 8542, "val": false}, {"test": false, "id": 8543, "val": false}, {"test": false, "id": 8544, "val": false}, {"test": false, "id": 8545, "val": false}, {"test": false, "id": 8546, "val": false}, {"test": false, "id": 8547, "val": false}, {"test": false, "id": 8548, "val": false}, {"test": false, "id": 8549, "val": false}, {"test": false, "id": 8550, "val": false}, {"test": false, "id": 8551, "val": false}, {"test": false, "id": 8552, "val": false}, {"test": false, "id": 8553, "val": false}, {"test": false, "id": 8554, "val": false}, {"test": false, "id": 8555, "val": false}, {"test": false, "id": 8556, "val": false}, {"test": false, "id": 8557, "val": false}, {"test": false, "id": 8558, "val": false}, {"test": false, "id": 8559, "val": false}, {"test": false, "id": 8560, "val": false}, {"test": false, "id": 8561, "val": false}, {"test": false, "id": 8562, "val": false}, {"test": false, "id": 8563, "val": false}, {"test": false, "id": 8564, "val": false}, {"test": false, "id": 8565, "val": false}, {"test": false, "id": 8566, "val": false}, {"test": false, "id": 8567, "val": false}, {"test": false, "id": 8568, "val": false}, {"test": false, "id": 8569, "val": false}, {"test": false, "id": 8570, "val": false}, {"test": false, "id": 8571, "val": false}, {"test": false, "id": 8572, "val": false}, {"test": false, "id": 8573, "val": false}, {"test": false, "id": 8574, "val": false}, {"test": false, "id": 8575, "val": false}, {"test": false, "id": 8576, "val": false}, {"test": false, "id": 8577, "val": false}, {"test": false, "id": 8578, "val": false}, {"test": false, "id": 8579, "val": false}, {"test": false, "id": 8580, "val": false}, {"test": false, "id": 8581, "val": false}, {"test": false, "id": 8582, "val": false}, {"test": false, "id": 8583, "val": false}, {"test": false, "id": 8584, "val": false}, {"test": false, "id": 8585, "val": false}, {"test": false, "id": 8586, "val": false}, {"test": false, "id": 8587, "val": false}, {"test": false, "id": 8588, "val": false}, {"test": false, "id": 8589, "val": false}, {"test": false, "id": 8590, "val": false}, {"test": false, "id": 8591, "val": false}, {"test": false, "id": 8592, "val": false}, {"test": false, "id": 8593, "val": false}, {"test": false, "id": 8594, "val": false}, {"test": false, "id": 8595, "val": false}, {"test": false, "id": 8596, "val": false}, {"test": false, "id": 8597, "val": false}, {"test": false, "id": 8598, "val": false}, {"test": false, "id": 8599, "val": false}, {"test": false, "id": 8600, "val": false}, {"test": false, "id": 8601, "val": false}, {"test": false, "id": 8602, "val": false}, {"test": false, "id": 8603, "val": false}, {"test": false, "id": 8604, "val": false}, {"test": false, "id": 8605, "val": false}, {"test": false, "id": 8606, "val": false}, {"test": false, "id": 8607, "val": false}, {"test": false, "id": 8608, "val": false}, {"test": false, "id": 8609, "val": false}, {"test": false, "id": 8610, "val": false}, {"test": false, "id": 8611, "val": false}, {"test": false, "id": 8612, "val": false}, {"test": false, "id": 8613, "val": false}, {"test": false, "id": 8614, "val": false}, {"test": false, "id": 8615, "val": false}, {"test": false, "id": 8616, "val": false}, {"test": false, "id": 8617, "val": false}, {"test": false, "id": 8618, "val": false}, {"test": false, "id": 8619, "val": false}, {"test": false, "id": 8620, "val": false}, {"test": false, "id": 8621, "val": false}, {"test": false, "id": 8622, "val": false}, {"test": false, "id": 8623, "val": false}, {"test": false, "id": 8624, "val": false}, {"test": false, "id": 8625, "val": false}, {"test": false, "id": 8626, "val": false}, {"test": false, "id": 8627, "val": false}, {"test": false, "id": 8628, "val": false}, {"test": false, "id": 8629, "val": false}, {"test": false, "id": 8630, "val": false}, {"test": false, "id": 8631, "val": false}, {"test": false, "id": 8632, "val": false}, {"test": false, "id": 8633, "val": false}, {"test": false, "id": 8634, "val": false}, {"test": false, "id": 8635, "val": false}, {"test": false, "id": 8636, "val": false}, {"test": false, "id": 8637, "val": false}, {"test": false, "id": 8638, "val": false}, {"test": false, "id": 8639, "val": false}, {"test": false, "id": 8640, "val": false}, {"test": false, "id": 8641, "val": false}, {"test": false, "id": 8642, "val": false}, {"test": false, "id": 8643, "val": false}, {"test": false, "id": 8644, "val": false}, {"test": false, "id": 8645, "val": false}, {"test": false, "id": 8646, "val": false}, {"test": false, "id": 8647, "val": false}, {"test": false, "id": 8648, "val": false}, {"test": false, "id": 8649, "val": false}, {"test": false, "id": 8650, "val": false}, {"test": false, "id": 8651, "val": false}, {"test": false, "id": 8652, "val": false}, {"test": false, "id": 8653, "val": false}, {"test": false, "id": 8654, "val": false}, {"test": false, "id": 8655, "val": false}, {"test": false, "id": 8656, "val": false}, {"test": false, "id": 8657, "val": false}, {"test": false, "id": 8658, "val": false}, {"test": false, "id": 8659, "val": false}, {"test": false, "id": 8660, "val": false}, {"test": false, "id": 8661, "val": false}, {"test": false, "id": 8662, "val": false}, {"test": false, "id": 8663, "val": false}, {"test": false, "id": 8664, "val": false}, {"test": false, "id": 8665, "val": false}, {"test": false, "id": 8666, "val": false}, {"test": false, "id": 8667, "val": false}, {"test": false, "id": 8668, "val": false}, {"test": false, "id": 8669, "val": false}, {"test": false, "id": 8670, "val": false}, {"test": false, "id": 8671, "val": false}, {"test": false, "id": 8672, "val": false}, {"test": false, "id": 8673, "val": false}, {"test": false, "id": 8674, "val": false}, {"test": false, "id": 8675, "val": false}, {"test": false, "id": 8676, "val": false}, {"test": false, "id": 8677, "val": false}, {"test": false, "id": 8678, "val": false}, {"test": false, "id": 8679, "val": false}, {"test": false, "id": 8680, "val": false}, {"test": false, "id": 8681, "val": false}, {"test": false, "id": 8682, "val": false}, {"test": false, "id": 8683, "val": false}, {"test": false, "id": 8684, "val": false}, {"test": false, "id": 8685, "val": false}, {"test": false, "id": 8686, "val": false}, {"test": false, "id": 8687, "val": false}, {"test": false, "id": 8688, "val": false}, {"test": false, "id": 8689, "val": false}, {"test": false, "id": 8690, "val": false}, {"test": false, "id": 8691, "val": false}, {"test": false, "id": 8692, "val": false}, {"test": false, "id": 8693, "val": false}, {"test": false, "id": 8694, "val": false}, {"test": false, "id": 8695, "val": false}, {"test": false, "id": 8696, "val": false}, {"test": false, "id": 8697, "val": false}, {"test": false, "id": 8698, "val": false}, {"test": false, "id": 8699, "val": false}, {"test": false, "id": 8700, "val": false}, {"test": false, "id": 8701, "val": false}, {"test": false, "id": 8702, "val": false}, {"test": false, "id": 8703, "val": false}, {"test": false, "id": 8704, "val": false}, {"test": false, "id": 8705, "val": false}, {"test": false, "id": 8706, "val": false}, {"test": false, "id": 8707, "val": false}, {"test": false, "id": 8708, "val": false}, {"test": false, "id": 8709, "val": false}, {"test": false, "id": 8710, "val": false}, {"test": false, "id": 8711, "val": false}, {"test": false, "id": 8712, "val": false}, {"test": false, "id": 8713, "val": false}, {"test": false, "id": 8714, "val": false}, {"test": false, "id": 8715, "val": false}, {"test": false, "id": 8716, "val": false}, {"test": false, "id": 8717, "val": false}, {"test": false, "id": 8718, "val": false}, {"test": false, "id": 8719, "val": false}, {"test": false, "id": 8720, "val": false}, {"test": false, "id": 8721, "val": false}, {"test": false, "id": 8722, "val": false}, {"test": false, "id": 8723, "val": false}, {"test": false, "id": 8724, "val": false}, {"test": false, "id": 8725, "val": false}, {"test": false, "id": 8726, "val": false}, {"test": false, "id": 8727, "val": false}, {"test": false, "id": 8728, "val": false}, {"test": false, "id": 8729, "val": false}, {"test": false, "id": 8730, "val": false}, {"test": false, "id": 8731, "val": false}, {"test": false, "id": 8732, "val": false}, {"test": false, "id": 8733, "val": false}, {"test": false, "id": 8734, "val": false}, {"test": false, "id": 8735, "val": false}, {"test": false, "id": 8736, "val": false}, {"test": false, "id": 8737, "val": false}, {"test": false, "id": 8738, "val": false}, {"test": false, "id": 8739, "val": false}, {"test": false, "id": 8740, "val": false}, {"test": false, "id": 8741, "val": false}, {"test": false, "id": 8742, "val": false}, {"test": false, "id": 8743, "val": false}, {"test": false, "id": 8744, "val": false}, {"test": false, "id": 8745, "val": false}, {"test": false, "id": 8746, "val": false}, {"test": false, "id": 8747, "val": false}, {"test": false, "id": 8748, "val": false}, {"test": false, "id": 8749, "val": false}, {"test": false, "id": 8750, "val": false}, {"test": false, "id": 8751, "val": false}, {"test": false, "id": 8752, "val": false}, {"test": false, "id": 8753, "val": false}, {"test": false, "id": 8754, "val": false}, {"test": false, "id": 8755, "val": false}, {"test": false, "id": 8756, "val": false}, {"test": false, "id": 8757, "val": false}, {"test": false, "id": 8758, "val": false}, {"test": false, "id": 8759, "val": false}, {"test": false, "id": 8760, "val": false}, {"test": false, "id": 8761, "val": false}, {"test": false, "id": 8762, "val": false}, {"test": false, "id": 8763, "val": false}, {"test": false, "id": 8764, "val": false}, {"test": false, "id": 8765, "val": false}, {"test": false, "id": 8766, "val": false}, {"test": false, "id": 8767, "val": false}, {"test": false, "id": 8768, "val": false}, {"test": false, "id": 8769, "val": false}, {"test": false, "id": 8770, "val": false}, {"test": false, "id": 8771, "val": false}, {"test": false, "id": 8772, "val": false}, {"test": false, "id": 8773, "val": false}, {"test": false, "id": 8774, "val": false}, {"test": false, "id": 8775, "val": false}, {"test": false, "id": 8776, "val": false}, {"test": false, "id": 8777, "val": false}, {"test": false, "id": 8778, "val": false}, {"test": false, "id": 8779, "val": false}, {"test": false, "id": 8780, "val": false}, {"test": false, "id": 8781, "val": false}, {"test": false, "id": 8782, "val": false}, {"test": false, "id": 8783, "val": false}, {"test": false, "id": 8784, "val": false}, {"test": false, "id": 8785, "val": false}, {"test": false, "id": 8786, "val": false}, {"test": false, "id": 8787, "val": false}, {"test": false, "id": 8788, "val": false}, {"test": false, "id": 8789, "val": false}, {"test": false, "id": 8790, "val": false}, {"test": false, "id": 8791, "val": false}, {"test": false, "id": 8792, "val": false}, {"test": false, "id": 8793, "val": false}, {"test": false, "id": 8794, "val": false}, {"test": false, "id": 8795, "val": false}, {"test": false, "id": 8796, "val": false}, {"test": false, "id": 8797, "val": false}, {"test": false, "id": 8798, "val": false}, {"test": false, "id": 8799, "val": false}, {"test": false, "id": 8800, "val": false}, {"test": false, "id": 8801, "val": false}, {"test": false, "id": 8802, "val": false}, {"test": false, "id": 8803, "val": false}, {"test": false, "id": 8804, "val": false}, {"test": false, "id": 8805, "val": false}, {"test": false, "id": 8806, "val": false}, {"test": false, "id": 8807, "val": false}, {"test": false, "id": 8808, "val": false}, {"test": false, "id": 8809, "val": false}, {"test": false, "id": 8810, "val": false}, {"test": false, "id": 8811, "val": false}, {"test": false, "id": 8812, "val": false}, {"test": false, "id": 8813, "val": false}, {"test": false, "id": 8814, "val": false}, {"test": false, "id": 8815, "val": false}, {"test": false, "id": 8816, "val": false}, {"test": false, "id": 8817, "val": false}, {"test": false, "id": 8818, "val": false}, {"test": false, "id": 8819, "val": false}, {"test": false, "id": 8820, "val": false}, {"test": false, "id": 8821, "val": false}, {"test": false, "id": 8822, "val": false}, {"test": false, "id": 8823, "val": false}, {"test": false, "id": 8824, "val": false}, {"test": false, "id": 8825, "val": false}, {"test": false, "id": 8826, "val": false}, {"test": false, "id": 8827, "val": false}, {"test": false, "id": 8828, "val": false}, {"test": false, "id": 8829, "val": false}, {"test": false, "id": 8830, "val": false}, {"test": false, "id": 8831, "val": false}, {"test": false, "id": 8832, "val": false}, {"test": false, "id": 8833, "val": false}, {"test": false, "id": 8834, "val": false}, {"test": false, "id": 8835, "val": false}, {"test": false, "id": 8836, "val": false}, {"test": false, "id": 8837, "val": false}, {"test": false, "id": 8838, "val": false}, {"test": false, "id": 8839, "val": false}, {"test": false, "id": 8840, "val": false}, {"test": false, "id": 8841, "val": false}, {"test": false, "id": 8842, "val": false}, {"test": false, "id": 8843, "val": false}, {"test": false, "id": 8844, "val": false}, {"test": false, "id": 8845, "val": false}, {"test": false, "id": 8846, "val": false}, {"test": false, "id": 8847, "val": false}, {"test": false, "id": 8848, "val": false}, {"test": false, "id": 8849, "val": false}, {"test": false, "id": 8850, "val": false}, {"test": false, "id": 8851, "val": false}, {"test": false, "id": 8852, "val": false}, {"test": false, "id": 8853, "val": false}, {"test": false, "id": 8854, "val": false}, {"test": false, "id": 8855, "val": false}, {"test": false, "id": 8856, "val": false}, {"test": false, "id": 8857, "val": false}, {"test": false, "id": 8858, "val": false}, {"test": false, "id": 8859, "val": false}, {"test": false, "id": 8860, "val": false}, {"test": false, "id": 8861, "val": false}, {"test": false, "id": 8862, "val": false}, {"test": false, "id": 8863, "val": false}, {"test": false, "id": 8864, "val": false}, {"test": false, "id": 8865, "val": false}, {"test": false, "id": 8866, "val": false}, {"test": false, "id": 8867, "val": false}, {"test": false, "id": 8868, "val": false}, {"test": false, "id": 8869, "val": false}, {"test": false, "id": 8870, "val": false}, {"test": false, "id": 8871, "val": false}, {"test": false, "id": 8872, "val": false}, {"test": false, "id": 8873, "val": false}, {"test": false, "id": 8874, "val": false}, {"test": false, "id": 8875, "val": false}, {"test": false, "id": 8876, "val": false}, {"test": false, "id": 8877, "val": false}, {"test": false, "id": 8878, "val": false}, {"test": false, "id": 8879, "val": false}, {"test": false, "id": 8880, "val": false}, {"test": false, "id": 8881, "val": false}, {"test": false, "id": 8882, "val": false}, {"test": false, "id": 8883, "val": false}, {"test": false, "id": 8884, "val": false}, {"test": false, "id": 8885, "val": false}, {"test": false, "id": 8886, "val": false}, {"test": false, "id": 8887, "val": false}, {"test": false, "id": 8888, "val": false}, {"test": false, "id": 8889, "val": false}, {"test": false, "id": 8890, "val": false}, {"test": false, "id": 8891, "val": false}, {"test": false, "id": 8892, "val": false}, {"test": false, "id": 8893, "val": false}, {"test": false, "id": 8894, "val": false}, {"test": false, "id": 8895, "val": false}, {"test": false, "id": 8896, "val": false}, {"test": false, "id": 8897, "val": false}, {"test": false, "id": 8898, "val": false}, {"test": false, "id": 8899, "val": false}, {"test": false, "id": 8900, "val": false}, {"test": false, "id": 8901, "val": false}, {"test": false, "id": 8902, "val": false}, {"test": false, "id": 8903, "val": false}, {"test": false, "id": 8904, "val": false}, {"test": false, "id": 8905, "val": false}, {"test": false, "id": 8906, "val": false}, {"test": false, "id": 8907, "val": false}, {"test": false, "id": 8908, "val": false}, {"test": false, "id": 8909, "val": false}, {"test": false, "id": 8910, "val": false}, {"test": false, "id": 8911, "val": false}, {"test": false, "id": 8912, "val": false}, {"test": false, "id": 8913, "val": false}, {"test": false, "id": 8914, "val": false}, {"test": false, "id": 8915, "val": false}, {"test": false, "id": 8916, "val": false}, {"test": false, "id": 8917, "val": false}, {"test": false, "id": 8918, "val": false}, {"test": false, "id": 8919, "val": false}, {"test": false, "id": 8920, "val": false}, {"test": false, "id": 8921, "val": false}, {"test": false, "id": 8922, "val": false}, {"test": false, "id": 8923, "val": false}, {"test": false, "id": 8924, "val": false}, {"test": false, "id": 8925, "val": false}, {"test": false, "id": 8926, "val": false}, {"test": false, "id": 8927, "val": false}, {"test": false, "id": 8928, "val": false}, {"test": false, "id": 8929, "val": false}, {"test": false, "id": 8930, "val": false}, {"test": false, "id": 8931, "val": false}, {"test": false, "id": 8932, "val": false}, {"test": false, "id": 8933, "val": false}, {"test": false, "id": 8934, "val": false}, {"test": false, "id": 8935, "val": false}, {"test": false, "id": 8936, "val": false}, {"test": false, "id": 8937, "val": false}, {"test": false, "id": 8938, "val": false}, {"test": false, "id": 8939, "val": false}, {"test": false, "id": 8940, "val": false}, {"test": false, "id": 8941, "val": false}, {"test": false, "id": 8942, "val": false}, {"test": false, "id": 8943, "val": false}, {"test": false, "id": 8944, "val": false}, {"test": false, "id": 8945, "val": false}, {"test": false, "id": 8946, "val": false}, {"test": false, "id": 8947, "val": false}, {"test": false, "id": 8948, "val": false}, {"test": false, "id": 8949, "val": false}, {"test": false, "id": 8950, "val": false}, {"test": false, "id": 8951, "val": false}, {"test": false, "id": 8952, "val": false}, {"test": false, "id": 8953, "val": false}, {"test": false, "id": 8954, "val": false}, {"test": false, "id": 8955, "val": false}, {"test": false, "id": 8956, "val": false}, {"test": false, "id": 8957, "val": false}, {"test": false, "id": 8958, "val": false}, {"test": false, "id": 8959, "val": false}, {"test": false, "id": 8960, "val": false}, {"test": false, "id": 8961, "val": false}, {"test": false, "id": 8962, "val": false}, {"test": false, "id": 8963, "val": false}, {"test": false, "id": 8964, "val": false}, {"test": false, "id": 8965, "val": false}, {"test": false, "id": 8966, "val": false}, {"test": false, "id": 8967, "val": false}, {"test": false, "id": 8968, "val": false}, {"test": false, "id": 8969, "val": false}, {"test": false, "id": 8970, "val": false}, {"test": false, "id": 8971, "val": false}, {"test": false, "id": 8972, "val": false}, {"test": false, "id": 8973, "val": false}, {"test": false, "id": 8974, "val": false}, {"test": false, "id": 8975, "val": false}, {"test": false, "id": 8976, "val": false}, {"test": false, "id": 8977, "val": false}, {"test": false, "id": 8978, "val": false}, {"test": false, "id": 8979, "val": false}, {"test": false, "id": 8980, "val": false}, {"test": false, "id": 8981, "val": false}, {"test": false, "id": 8982, "val": false}, {"test": false, "id": 8983, "val": false}, {"test": false, "id": 8984, "val": false}, {"test": false, "id": 8985, "val": false}, {"test": false, "id": 8986, "val": false}, {"test": false, "id": 8987, "val": false}, {"test": false, "id": 8988, "val": false}, {"test": false, "id": 8989, "val": false}, {"test": false, "id": 8990, "val": false}, {"test": false, "id": 8991, "val": false}, {"test": false, "id": 8992, "val": false}, {"test": false, "id": 8993, "val": false}, {"test": false, "id": 8994, "val": false}, {"test": false, "id": 8995, "val": false}, {"test": false, "id": 8996, "val": false}, {"test": false, "id": 8997, "val": false}, {"test": false, "id": 8998, "val": false}, {"test": false, "id": 8999, "val": false}, {"test": false, "id": 9000, "val": false}, {"test": false, "id": 9001, "val": false}, {"test": false, "id": 9002, "val": false}, {"test": false, "id": 9003, "val": false}, {"test": false, "id": 9004, "val": false}, {"test": false, "id": 9005, "val": false}, {"test": false, "id": 9006, "val": false}, {"test": false, "id": 9007, "val": false}, {"test": false, "id": 9008, "val": false}, {"test": false, "id": 9009, "val": false}, {"test": false, "id": 9010, "val": false}, {"test": false, "id": 9011, "val": false}, {"test": false, "id": 9012, "val": false}, {"test": false, "id": 9013, "val": false}, {"test": false, "id": 9014, "val": false}, {"test": false, "id": 9015, "val": false}, {"test": false, "id": 9016, "val": false}, {"test": false, "id": 9017, "val": false}, {"test": false, "id": 9018, "val": false}, {"test": false, "id": 9019, "val": false}, {"test": false, "id": 9020, "val": false}, {"test": false, "id": 9021, "val": false}, {"test": false, "id": 9022, "val": false}, {"test": false, "id": 9023, "val": false}, {"test": false, "id": 9024, "val": false}, {"test": false, "id": 9025, "val": false}, {"test": false, "id": 9026, "val": false}, {"test": false, "id": 9027, "val": false}, {"test": false, "id": 9028, "val": false}, {"test": false, "id": 9029, "val": false}, {"test": false, "id": 9030, "val": false}, {"test": false, "id": 9031, "val": false}, {"test": false, "id": 9032, "val": false}, {"test": false, "id": 9033, "val": false}, {"test": false, "id": 9034, "val": false}, {"test": false, "id": 9035, "val": false}, {"test": false, "id": 9036, "val": false}, {"test": false, "id": 9037, "val": false}, {"test": false, "id": 9038, "val": false}, {"test": false, "id": 9039, "val": false}, {"test": false, "id": 9040, "val": false}, {"test": false, "id": 9041, "val": false}, {"test": false, "id": 9042, "val": false}, {"test": false, "id": 9043, "val": false}, {"test": false, "id": 9044, "val": false}, {"test": false, "id": 9045, "val": false}, {"test": false, "id": 9046, "val": false}, {"test": false, "id": 9047, "val": false}, {"test": false, "id": 9048, "val": false}, {"test": false, "id": 9049, "val": false}, {"test": false, "id": 9050, "val": false}, {"test": false, "id": 9051, "val": false}, {"test": false, "id": 9052, "val": false}, {"test": false, "id": 9053, "val": false}, {"test": false, "id": 9054, "val": false}, {"test": false, "id": 9055, "val": false}, {"test": false, "id": 9056, "val": false}, {"test": false, "id": 9057, "val": false}, {"test": false, "id": 9058, "val": false}, {"test": false, "id": 9059, "val": false}, {"test": false, "id": 9060, "val": false}, {"test": false, "id": 9061, "val": false}, {"test": false, "id": 9062, "val": false}, {"test": false, "id": 9063, "val": false}, {"test": false, "id": 9064, "val": false}, {"test": false, "id": 9065, "val": false}, {"test": false, "id": 9066, "val": false}, {"test": false, "id": 9067, "val": false}, {"test": false, "id": 9068, "val": false}, {"test": false, "id": 9069, "val": false}, {"test": false, "id": 9070, "val": false}, {"test": false, "id": 9071, "val": false}, {"test": false, "id": 9072, "val": false}, {"test": false, "id": 9073, "val": false}, {"test": false, "id": 9074, "val": false}, {"test": false, "id": 9075, "val": false}, {"test": false, "id": 9076, "val": false}, {"test": false, "id": 9077, "val": false}, {"test": false, "id": 9078, "val": false}, {"test": false, "id": 9079, "val": false}, {"test": false, "id": 9080, "val": false}, {"test": false, "id": 9081, "val": false}, {"test": false, "id": 9082, "val": false}, {"test": false, "id": 9083, "val": false}, {"test": false, "id": 9084, "val": false}, {"test": false, "id": 9085, "val": false}, {"test": false, "id": 9086, "val": false}, {"test": false, "id": 9087, "val": false}, {"test": false, "id": 9088, "val": false}, {"test": false, "id": 9089, "val": false}, {"test": false, "id": 9090, "val": false}, {"test": false, "id": 9091, "val": false}, {"test": false, "id": 9092, "val": false}, {"test": false, "id": 9093, "val": false}, {"test": false, "id": 9094, "val": false}, {"test": false, "id": 9095, "val": false}, {"test": false, "id": 9096, "val": false}, {"test": false, "id": 9097, "val": false}, {"test": false, "id": 9098, "val": false}, {"test": false, "id": 9099, "val": false}, {"test": false, "id": 9100, "val": false}, {"test": false, "id": 9101, "val": false}, {"test": false, "id": 9102, "val": false}, {"test": false, "id": 9103, "val": false}, {"test": false, "id": 9104, "val": false}, {"test": false, "id": 9105, "val": false}, {"test": false, "id": 9106, "val": false}, {"test": false, "id": 9107, "val": false}, {"test": false, "id": 9108, "val": false}, {"test": false, "id": 9109, "val": false}, {"test": false, "id": 9110, "val": false}, {"test": false, "id": 9111, "val": false}, {"test": false, "id": 9112, "val": false}, {"test": false, "id": 9113, "val": false}, {"test": false, "id": 9114, "val": false}, {"test": false, "id": 9115, "val": false}, {"test": false, "id": 9116, "val": false}, {"test": false, "id": 9117, "val": false}, {"test": false, "id": 9118, "val": false}, {"test": false, "id": 9119, "val": false}, {"test": false, "id": 9120, "val": false}, {"test": false, "id": 9121, "val": false}, {"test": false, "id": 9122, "val": false}, {"test": false, "id": 9123, "val": false}, {"test": false, "id": 9124, "val": false}, {"test": false, "id": 9125, "val": false}, {"test": false, "id": 9126, "val": false}, {"test": false, "id": 9127, "val": false}, {"test": false, "id": 9128, "val": false}, {"test": false, "id": 9129, "val": false}, {"test": false, "id": 9130, "val": false}, {"test": false, "id": 9131, "val": false}, {"test": false, "id": 9132, "val": false}, {"test": false, "id": 9133, "val": false}, {"test": false, "id": 9134, "val": false}, {"test": false, "id": 9135, "val": false}, {"test": false, "id": 9136, "val": false}, {"test": false, "id": 9137, "val": false}, {"test": false, "id": 9138, "val": false}, {"test": false, "id": 9139, "val": false}, {"test": false, "id": 9140, "val": false}, {"test": false, "id": 9141, "val": false}, {"test": false, "id": 9142, "val": false}, {"test": false, "id": 9143, "val": false}, {"test": false, "id": 9144, "val": false}, {"test": false, "id": 9145, "val": false}, {"test": false, "id": 9146, "val": false}, {"test": false, "id": 9147, "val": false}, {"test": false, "id": 9148, "val": false}, {"test": false, "id": 9149, "val": false}, {"test": false, "id": 9150, "val": false}, {"test": false, "id": 9151, "val": false}, {"test": false, "id": 9152, "val": false}, {"test": false, "id": 9153, "val": false}, {"test": false, "id": 9154, "val": false}, {"test": false, "id": 9155, "val": false}, {"test": false, "id": 9156, "val": false}, {"test": false, "id": 9157, "val": false}, {"test": false, "id": 9158, "val": false}, {"test": false, "id": 9159, "val": false}, {"test": false, "id": 9160, "val": false}, {"test": false, "id": 9161, "val": false}, {"test": false, "id": 9162, "val": false}, {"test": false, "id": 9163, "val": false}, {"test": false, "id": 9164, "val": false}, {"test": false, "id": 9165, "val": false}, {"test": false, "id": 9166, "val": false}, {"test": false, "id": 9167, "val": false}, {"test": false, "id": 9168, "val": false}, {"test": false, "id": 9169, "val": false}, {"test": false, "id": 9170, "val": false}, {"test": false, "id": 9171, "val": false}, {"test": false, "id": 9172, "val": false}, {"test": false, "id": 9173, "val": false}, {"test": false, "id": 9174, "val": false}, {"test": false, "id": 9175, "val": false}, {"test": false, "id": 9176, "val": false}, {"test": false, "id": 9177, "val": false}, {"test": false, "id": 9178, "val": false}, {"test": false, "id": 9179, "val": false}, {"test": false, "id": 9180, "val": false}, {"test": false, "id": 9181, "val": false}, {"test": false, "id": 9182, "val": false}, {"test": false, "id": 9183, "val": false}, {"test": false, "id": 9184, "val": false}, {"test": false, "id": 9185, "val": false}, {"test": false, "id": 9186, "val": false}, {"test": false, "id": 9187, "val": false}, {"test": false, "id": 9188, "val": false}, {"test": false, "id": 9189, "val": false}, {"test": false, "id": 9190, "val": false}, {"test": false, "id": 9191, "val": false}, {"test": false, "id": 9192, "val": false}, {"test": false, "id": 9193, "val": false}, {"test": false, "id": 9194, "val": false}, {"test": false, "id": 9195, "val": false}, {"test": false, "id": 9196, "val": false}, {"test": false, "id": 9197, "val": false}, {"test": false, "id": 9198, "val": false}, {"test": false, "id": 9199, "val": false}, {"test": false, "id": 9200, "val": false}, {"test": false, "id": 9201, "val": false}, {"test": false, "id": 9202, "val": false}, {"test": false, "id": 9203, "val": false}, {"test": false, "id": 9204, "val": false}, {"test": false, "id": 9205, "val": false}, {"test": false, "id": 9206, "val": false}, {"test": false, "id": 9207, "val": false}, {"test": false, "id": 9208, "val": false}, {"test": false, "id": 9209, "val": false}, {"test": false, "id": 9210, "val": false}, {"test": false, "id": 9211, "val": false}, {"test": false, "id": 9212, "val": false}, {"test": false, "id": 9213, "val": false}, {"test": false, "id": 9214, "val": false}, {"test": false, "id": 9215, "val": false}, {"test": false, "id": 9216, "val": false}, {"test": false, "id": 9217, "val": false}, {"test": false, "id": 9218, "val": false}, {"test": false, "id": 9219, "val": false}, {"test": false, "id": 9220, "val": false}, {"test": false, "id": 9221, "val": false}, {"test": false, "id": 9222, "val": false}, {"test": false, "id": 9223, "val": false}, {"test": false, "id": 9224, "val": false}, {"test": false, "id": 9225, "val": false}, {"test": false, "id": 9226, "val": false}, {"test": false, "id": 9227, "val": false}, {"test": false, "id": 9228, "val": false}, {"test": false, "id": 9229, "val": false}, {"test": false, "id": 9230, "val": false}, {"test": false, "id": 9231, "val": false}, {"test": false, "id": 9232, "val": false}, {"test": false, "id": 9233, "val": false}, {"test": false, "id": 9234, "val": false}, {"test": false, "id": 9235, "val": false}, {"test": false, "id": 9236, "val": false}, {"test": false, "id": 9237, "val": false}, {"test": false, "id": 9238, "val": false}, {"test": false, "id": 9239, "val": false}, {"test": false, "id": 9240, "val": false}, {"test": false, "id": 9241, "val": false}, {"test": false, "id": 9242, "val": false}, {"test": false, "id": 9243, "val": false}, {"test": false, "id": 9244, "val": false}, {"test": false, "id": 9245, "val": false}, {"test": false, "id": 9246, "val": false}, {"test": false, "id": 9247, "val": false}, {"test": false, "id": 9248, "val": false}, {"test": false, "id": 9249, "val": false}, {"test": false, "id": 9250, "val": false}, {"test": false, "id": 9251, "val": false}, {"test": false, "id": 9252, "val": false}, {"test": false, "id": 9253, "val": false}, {"test": false, "id": 9254, "val": false}, {"test": false, "id": 9255, "val": false}, {"test": false, "id": 9256, "val": false}, {"test": false, "id": 9257, "val": false}, {"test": false, "id": 9258, "val": false}, {"test": false, "id": 9259, "val": false}, {"test": false, "id": 9260, "val": false}, {"test": false, "id": 9261, "val": false}, {"test": false, "id": 9262, "val": false}, {"test": false, "id": 9263, "val": false}, {"test": false, "id": 9264, "val": false}, {"test": false, "id": 9265, "val": false}, {"test": false, "id": 9266, "val": false}, {"test": false, "id": 9267, "val": false}, {"test": false, "id": 9268, "val": false}, {"test": false, "id": 9269, "val": false}, {"test": false, "id": 9270, "val": false}, {"test": false, "id": 9271, "val": false}, {"test": false, "id": 9272, "val": false}, {"test": false, "id": 9273, "val": false}, {"test": false, "id": 9274, "val": false}, {"test": false, "id": 9275, "val": false}, {"test": false, "id": 9276, "val": false}, {"test": false, "id": 9277, "val": false}, {"test": false, "id": 9278, "val": false}, {"test": false, "id": 9279, "val": false}, {"test": false, "id": 9280, "val": false}, {"test": false, "id": 9281, "val": false}, {"test": false, "id": 9282, "val": false}, {"test": false, "id": 9283, "val": false}, {"test": false, "id": 9284, "val": false}, {"test": false, "id": 9285, "val": false}, {"test": false, "id": 9286, "val": false}, {"test": false, "id": 9287, "val": false}, {"test": false, "id": 9288, "val": false}, {"test": false, "id": 9289, "val": false}, {"test": false, "id": 9290, "val": false}, {"test": false, "id": 9291, "val": false}, {"test": false, "id": 9292, "val": false}, {"test": false, "id": 9293, "val": false}, {"test": false, "id": 9294, "val": false}, {"test": false, "id": 9295, "val": false}, {"test": false, "id": 9296, "val": false}, {"test": false, "id": 9297, "val": false}, {"test": false, "id": 9298, "val": false}, {"test": false, "id": 9299, "val": false}, {"test": false, "id": 9300, "val": false}, {"test": false, "id": 9301, "val": false}, {"test": false, "id": 9302, "val": false}, {"test": false, "id": 9303, "val": false}, {"test": false, "id": 9304, "val": false}, {"test": false, "id": 9305, "val": false}, {"test": false, "id": 9306, "val": false}, {"test": false, "id": 9307, "val": false}, {"test": false, "id": 9308, "val": false}, {"test": false, "id": 9309, "val": false}, {"test": false, "id": 9310, "val": false}, {"test": false, "id": 9311, "val": false}, {"test": false, "id": 9312, "val": false}, {"test": false, "id": 9313, "val": false}, {"test": false, "id": 9314, "val": false}, {"test": false, "id": 9315, "val": false}, {"test": false, "id": 9316, "val": false}, {"test": false, "id": 9317, "val": false}, {"test": false, "id": 9318, "val": false}, {"test": false, "id": 9319, "val": false}, {"test": false, "id": 9320, "val": false}, {"test": false, "id": 9321, "val": false}, {"test": false, "id": 9322, "val": false}, {"test": false, "id": 9323, "val": false}, {"test": false, "id": 9324, "val": false}, {"test": false, "id": 9325, "val": false}, {"test": false, "id": 9326, "val": false}, {"test
[truncated: 31,284,076 more chars]
