# Supplementary material for: An improved multi-view attention network inspired by coupled P system for node classification
Source: PLoS One. 2022 Apr 28;17(4):e0267565. doi: 10.1371/journal.pone.0267565 (PMC9049499; doi:10.1371/journal.pone.0267565)
Supplement: S1 File — (ZIP) [file pone.0267565.s002.zip › S2/PPI/ppi-id_map.json]

{"0": 0, "1": 1, "2": 2, "3": 3, "4": 4, "5": 5, "6": 6, "7": 7, "8": 8, "9": 9, "10": 10, "11": 11, "12": 12, "13": 13, "14": 14, "15": 15, "16": 16, "17": 17, "18": 18, "19": 19, "20": 20, "21": 21, "22": 22, "23": 23, "24": 24, "25": 25, "26": 26, "27": 27, "28": 28, "29": 29, "30": 30, "31": 31, "32": 32, "33": 33, "34": 34, "35": 35, "36": 36, "37": 37, "38": 38, "39": 39, "40": 40, "41": 41, "42": 42, "43": 43, "44": 44, "45": 45, "46": 46, "47": 47, "48": 48, "49": 49, "50": 50, "51": 51, "52": 52, "53": 53, "54": 54, "55": 55, "56": 56, "57": 57, "58": 58, "59": 59, "60": 60, "61": 61, "62": 62, "63": 63, "64": 64, "65": 65, "66": 66, "67": 67, "68": 68, "69": 69, "70": 70, "71": 71, "72": 72, "73": 73, "74": 74, "75": 75, "76": 76, "77": 77, "78": 78, "79": 79, "80": 80, "81": 81, "82": 82, "83": 83, "84": 84, "85": 85, "86": 86, "87": 87, "88": 88, "89": 89, "90": 90, "91": 91, "92": 92, "93": 93, "94": 94, "95": 95, "96": 96, "97": 97, "98": 98, "99": 99, "100": 100, "101": 101, "102": 102, "103": 103, "104": 104, "105": 105, "106": 106, "107": 107, "108": 108, "109": 109, "110": 110, "111": 111, "112": 112, "113": 113, "114": 114, "115": 115, "116": 116, "117": 117, "118": 118, "119": 119, "120": 120, "121": 121, "122": 122, "123": 123, "124": 124, "125": 125, "126": 126, "127": 127, "128": 128, "129": 129, "130": 130, "131": 131, "132": 132, "133": 133, "134": 134, "135": 135, "136": 136, "137": 137, "138": 138, "139": 139, "140": 140, "141": 141, "142": 142, "143": 143, "144": 144, "145": 145, "146": 146, "147": 147, "148": 148, "149": 149, "150": 150, "151": 151, "152": 152, "153": 153, "154": 154, "155": 155, "156": 156, "157": 157, "158": 158, "159": 159, "160": 160, "161": 161, "162": 162, "163": 163, "164": 164, "165": 165, "166": 166, "167": 167, "168": 168, "169": 169, "170": 170, "171": 171, "172": 172, "173": 173, "174": 174, "175": 175, "176": 176, "177": 177, "178": 178, "179": 179, "180": 180, "181": 181, "182": 182, "183": 183, "184": 184, "185": 185, "186": 186, "187": 187, "188": 188, "189": 189, "190": 190, "191": 191, "192": 192, "193": 193, "194": 194, "195": 195, "196": 196, "197": 197, "198": 198, "199": 199, "200": 200, "201": 201, "202": 202, "203": 203, "204": 204, "205": 205, "206": 206, "207": 207, "208": 208, "209": 209, "210": 210, "211": 211, "212": 212, "213": 213, "214": 214, "215": 215, "216": 216, "217": 217, "218": 218, "219": 219, "220": 220, "221": 221, "222": 222, "223": 223, "224": 224, "225": 225, "226": 226, "227": 227, "228": 228, "229": 229, "230": 230, "231": 231, "232": 232, "233": 233, "234": 234, "235": 235, "236": 236, "237": 237, "238": 238, "239": 239, "240": 240, "241": 241, "242": 242, "243": 243, "244": 244, "245": 245, "246": 246, "247": 247, "248": 248, "249": 249, "250": 250, "251": 251, "252": 252, "253": 253, "254": 254, "255": 255, "256": 256, "257": 257, "258": 258, "259": 259, "260": 260, "261": 261, "262": 262, "263": 263, "264": 264, "265": 265, "266": 266, "267": 267, "268": 268, "269": 269, "270": 270, "271": 271, "272": 272, "273": 273, "274": 274, "275": 275, "276": 276, "277": 277, "278": 278, "279": 279, "280": 280, "281": 281, "282": 282, "283": 283, "284": 284, "285": 285, "286": 286, "287": 287, "288": 288, "289": 289, "290": 290, "291": 291, "292": 292, "293": 293, "294": 294, "295": 295, "296": 296, "297": 297, "298": 298, "299": 299, "300": 300, "301": 301, "302": 302, "303": 303, "304": 304, "305": 305, "306": 306, "307": 307, "308": 308, "309": 309, "310": 310, "311": 311, "312": 312, "313": 313, "314": 314, "315": 315, "316": 316, "317": 317, "318": 318, "319": 319, "320": 320, "321": 321, "322": 322, "323": 323, "324": 324, "325": 325, "326": 326, "327": 327, "328": 328, "329": 329, "330": 330, "331": 331, "332": 332, "333": 333, "334": 334, "335": 335, "336": 336, "337": 337, "338": 338, "339": 339, "340": 340, "341": 341, "342": 342, "343": 343, "344": 344, "345": 345, "346": 346, "347": 347, "348": 348, "349": 349, "350": 350, "351": 351, "352": 352, "353": 353, "354": 354, "355": 355, "356": 356, "357": 357, "358": 358, "359": 359, "360": 360, "361": 361, "362": 362, "363": 363, "364": 364, "365": 365, "366": 366, "367": 367, "368": 368, "369": 369, "370": 370, "371": 371, "372": 372, "373": 373, "374": 374, "375": 375, "376": 376, "377": 377, "378": 378, "379": 379, "380": 380, "381": 381, "382": 382, "383": 383, "384": 384, "385": 385, "386": 386, "387": 387, "388": 388, "389": 389, "390": 390, "391": 391, "392": 392, "393": 393, "394": 394, "395": 395, "396": 396, "397": 397, "398": 398, "399": 399, "400": 400, "401": 401, "402": 402, "403": 403, "404": 404, "405": 405, "406": 406, "407": 407, "408": 408, "409": 409, "410": 410, "411": 411, "412": 412, "413": 413, "414": 414, "415": 415, "416": 416, "417": 417, "418": 418, "419": 419, "420": 420, "421": 421, "422": 422, "423": 423, "424": 424, "425": 425, "426": 426, "427": 427, "428": 428, "429": 429, "430": 430, "431": 431, "432": 432, "433": 433, "434": 434, "435": 435, "436": 436, "437": 437, "438": 438, "439": 439, "440": 440, "441": 441, "442": 442, "443": 443, "444": 444, "445": 445, "446": 446, "447": 447, "448": 448, "449": 449, "450": 450, "451": 451, "452": 452, "453": 453, "454": 454, "455": 455, "456": 456, "457": 457, "458": 458, "459": 459, "460": 460, "461": 461, "462": 462, "463": 463, "464": 464, "465": 465, "466": 466, "467": 467, "468": 468, "469": 469, "470": 470, "471": 471, "472": 472, "473": 473, "474": 474, "475": 475, "476": 476, "477": 477, "478": 478, "479": 479, "480": 480, "481": 481, "482": 482, "483": 483, "484": 484, "485": 485, "486": 486, "487": 487, "488": 488, "489": 489, "490": 490, "491": 491, "492": 492, "493": 493, "494": 494, "495": 495, "496": 496, "497": 497, "498": 498, "499": 499, "500": 500, "501": 501, "502": 502, "503": 503, "504": 504, "505": 505, "506": 506, "507": 507, "508": 508, "509": 509, "510": 510, "511": 511, "512": 512, "513": 513, "514": 514, "515": 515, "516": 516, "517": 517, "518": 518, "519": 519, "520": 520, "521": 521, "522": 522, "523": 523, "524": 524, "525": 525, "526": 526, "527": 527, "528": 528, "529": 529, "530": 530, "531": 531, "532": 532, "533": 533, "534": 534, "535": 535, "536": 536, "537": 537, "538": 538, "539": 539, "540": 540, "541": 541, "542": 542, "543": 543, "544": 544, "545": 545, "546": 546, "547": 547, "548": 548, "549": 549, "550": 550, "551": 551, "552": 552, "553": 553, "554": 554, "555": 555, "556": 556, "557": 557, "558": 558, "559": 559, "560": 560, "561": 561, "562": 562, "563": 563, "564": 564, "565": 565, "566": 566, "567": 567, "568": 568, "569": 569, "570": 570, "571": 571, "572": 572, "573": 573, "574": 574, "575": 575, "576": 576, "577": 577, "578": 578, "579": 579, "580": 580, "581": 581, "582": 582, "583": 583, "584": 584, "585": 585, "586": 586, "587": 587, "588": 588, "589": 589, "590": 590, "591": 591, "592": 592, "593": 593, "594": 594, "595": 595, "596": 596, "597": 597, "598": 598, "599": 599, "600": 600, "601": 601, "602": 602, "603": 603, "604": 604, "605": 605, "606": 606, "607": 607, "608": 608, "609": 609, "610": 610, "611": 611, "612": 612, "613": 613, "614": 614, "615": 615, "616": 616, "617": 617, "618": 618, "619": 619, "620": 620, "621": 621, "622": 622, "623": 623, "624": 624, "625": 625, "626": 626, "627": 627, "628": 628, "629": 629, "630": 630, "631": 631, "632": 632, "633": 633, "634": 634, "635": 635, "636": 636, "637": 637, "638": 638, "639": 639, "640": 640, "641": 641, "642": 642, "643": 643, "644": 644, "645": 645, "646": 646, "647": 647, "648": 648, "649": 649, "650": 650, "651": 651, "652": 652, "653": 653, "654": 654, "655": 655, "656": 656, "657": 657, "658": 658, "659": 659, "660": 660, "661": 661, "662": 662, "663": 663, "664": 664, "665": 665, "666": 666, "667": 667, "668": 668, "669": 669, "670": 670, "671": 671, "672": 672, "673": 673, "674": 674, "675": 675, "676": 676, "677": 677, "678": 678, "679": 679, "680": 680, "681": 681, "682": 682, "683": 683, "684": 684, "685": 685, "686": 686, "687": 687, "688": 688, "689": 689, "690": 690, "691": 691, "692": 692, "693": 693, "694": 694, "695": 695, "696": 696, "697": 697, "698": 698, "699": 699, "700": 700, "701": 701, "702": 702, "703": 703, "704": 704, "705": 705, "706": 706, "707": 707, "708": 708, "709": 709, "710": 710, "711": 711, "712": 712, "713": 713, "714": 714, "715": 715, "716": 716, "717": 717, "718": 718, "719": 719, "720": 720, "721": 721, "722": 722, "723": 723, "724": 724, "725": 725, "726": 726, "727": 727, "728": 728, "729": 729, "730": 730, "731": 731, "732": 732, "733": 733, "734": 734, "735": 735, "736": 736, "737": 737, "738": 738, "739": 739, "740": 740, "741": 741, "742": 742, "743": 743, "744": 744, "745": 745, "746": 746, "747": 747, "748": 748, "749": 749, "750": 750, "751": 751, "752": 752, "753": 753, "754": 754, "755": 755, "756": 756, "757": 757, "758": 758, "759": 759, "760": 760, "761": 761, "762": 762, "763": 763, "764": 764, "765": 765, "766": 766, "767": 767, "768": 768, "769": 769, "770": 770, "771": 771, "772": 772, "773": 773, "774": 774, "775": 775, "776": 776, "777": 777, "778": 778, "779": 779, "780": 780, "781": 781, "782": 782, "783": 783, "784": 784, "785": 785, "786": 786, "787": 787, "788": 788, "789": 789, "790": 790, "791": 791, "792": 792, "793": 793, "794": 794, "795": 795, "796": 796, "797": 797, "798": 798, "799": 799, "800": 800, "801": 801, "802": 802, "803": 803, "804": 804, "805": 805, "806": 806, "807": 807, "808": 808, "809": 809, "810": 810, "811": 811, "812": 812, "813": 813, "814": 814, "815": 815, "816": 816, "817": 817, "818": 818, "819": 819, "820": 820, "821": 821, "822": 822, "823": 823, "824": 824, "825": 825, "826": 826, "827": 827, "828": 828, "829": 829, "830": 830, "831": 831, "832": 832, "833": 833, "834": 834, "835": 835, "836": 836, "837": 837, "838": 838, "839": 839, "840": 840, "841": 841, "842": 842, "843": 843, "844": 844, "845": 845, "846": 846, "847": 847, "848": 848, "849": 849, "850": 850, "851": 851, "852": 852, "853": 853, "854": 854, "855": 855, "856": 856, "857": 857, "858": 858, "859": 859, "860": 860, "861": 861, "862": 862, "863": 863, "864": 864, "865": 865, "866": 866, "867": 867, "868": 868, "869": 869, "870": 870, "871": 871, "872": 872, "873": 873, "874": 874, "875": 875, "876": 876, "877": 877, "878": 878, "879": 879, "880": 880, "881": 881, "882": 882, "883": 883, "884": 884, "885": 885, "886": 886, "887": 887, "888": 888, "889": 889, "890": 890, "891": 891, "892": 892, "893": 893, "894": 894, "895": 895, "896": 896, "897": 897, "898": 898, "899": 899, "900": 900, "901": 901, "902": 902, "903": 903, "904": 904, "905": 905, "906": 906, "907": 907, "908": 908, "909": 909, "910": 910, "911": 911, "912": 912, "913": 913, "914": 914, "915": 915, "916": 916, "917": 917, "918": 918, "919": 919, "920": 920, "921": 921, "922": 922, "923": 923, "924": 924, "925": 925, "926": 926, "927": 927, "928": 928, "929": 929, "930": 930, "931": 931, "932": 932, "933": 933, "934": 934, "935": 935, "936": 936, "937": 937, "938": 938, "939": 939, "940": 940, "941": 941, "942": 942, "943": 943, "944": 944, "945": 945, "946": 946, "947": 947, "948": 948, "949": 949, "950": 950, "951": 951, "952": 952, "953": 953, "954": 954, "955": 955, "956": 956, "957": 957, "958": 958, "959": 959, "960": 960, "961": 961, "962": 962, "963": 963, "964": 964, "965": 965, "966": 966, "967": 967, "968": 968, "969": 969, "970": 970, "971": 971, "972": 972, "973": 973, "974": 974, "975": 975, "976": 976, "977": 977, "978": 978, "979": 979, "980": 980, "981": 981, "982": 982, "983": 983, "984": 984, "985": 985, "986": 986, "987": 987, "988": 988, "989": 989, "990": 990, "991": 991, "992": 992, "993": 993, "994": 994, "995": 995, "996": 996, "997": 997, "998": 998, "999": 999, "1000": 1000, "1001": 1001, "1002": 1002, "1003": 1003, "1004": 1004, "1005": 1005, "1006": 1006, "1007": 1007, "1008": 1008, "1009": 1009, "1010": 1010, "1011": 1011, "1012": 1012, "1013": 1013, "1014": 1014, "1015": 1015, "1016": 1016, "1017": 1017, "1018": 1018, "1019": 1019, "1020": 1020, "1021": 1021, "1022": 1022, "1023": 1023, "1024": 1024, "1025": 1025, "1026": 1026, "1027": 1027, "1028": 1028, "1029": 1029, "1030": 1030, "1031": 1031, "1032": 1032, "1033": 1033, "1034": 1034, "1035": 1035, "1036": 1036, "1037": 1037, "1038": 1038, "1039": 1039, "1040": 1040, "1041": 1041, "1042": 1042, "1043": 1043, "1044": 1044, "1045": 1045, "1046": 1046, "1047": 1047, "1048": 1048, "1049": 1049, "1050": 1050, "1051": 1051, "1052": 1052, "1053": 1053, "1054": 1054, "1055": 1055, "1056": 1056, "1057": 1057, "1058": 1058, "1059": 1059, "1060": 1060, "1061": 1061, "1062": 1062, "1063": 1063, "1064": 1064, "1065": 1065, "1066": 1066, "1067": 1067, "1068": 1068, "1069": 1069, "1070": 1070, "1071": 1071, "1072": 1072, "1073": 1073, "1074": 1074, "1075": 1075, "1076": 1076, "1077": 1077, "1078": 1078, "1079": 1079, "1080": 1080, "1081": 1081, "1082": 1082, "1083": 1083, "1084": 1084, "1085": 1085, "1086": 1086, "1087": 1087, "1088": 1088, "1089": 1089, "1090": 1090, "1091": 1091, "1092": 1092, "1093": 1093, "1094": 1094, "1095": 1095, "1096": 1096, "1097": 1097, "1098": 1098, "1099": 1099, "1100": 1100, "1101": 1101, "1102": 1102, "1103": 1103, "1104": 1104, "1105": 1105, "1106": 1106, "1107": 1107, "1108": 1108, "1109": 1109, "1110": 1110, "1111": 1111, "1112": 1112, "1113": 1113, "1114": 1114, "1115": 1115, "1116": 1116, "1117": 1117, "1118": 1118, "1119": 1119, "1120": 1120, "1121": 1121, "1122": 1122, "1123": 1123, "1124": 1124, "1125": 1125, "1126": 1126, "1127": 1127, "1128": 1128, "1129": 1129, "1130": 1130, "1131": 1131, "1132": 1132, "1133": 1133, "1134": 1134, "1135": 1135, "1136": 1136, "1137": 1137, "1138": 1138, "1139": 1139, "1140": 1140, "1141": 1141, "1142": 1142, "1143": 1143, "1144": 1144, "1145": 1145, "1146": 1146, "1147": 1147, "1148": 1148, "1149": 1149, "1150": 1150, "1151": 1151, "1152": 1152, "1153": 1153, "1154": 1154, "1155": 1155, "1156": 1156, "1157": 1157, "1158": 1158, "1159": 1159, "1160": 1160, "1161": 1161, "1162": 1162, "1163": 1163, "1164": 1164, "1165": 1165, "1166": 1166, "1167": 1167, "1168": 1168, "1169": 1169, "1170": 1170, "1171": 1171, "1172": 1172, "1173": 1173, "1174": 1174, "1175": 1175, "1176": 1176, "1177": 1177, "1178": 1178, "1179": 1179, "1180": 1180, "1181": 1181, "1182": 1182, "1183": 1183, "1184": 1184, "1185": 1185, "1186": 1186, "1187": 1187, "1188": 1188, "1189": 1189, "1190": 1190, "1191": 1191, "1192": 1192, "1193": 1193, "1194": 1194, "1195": 1195, "1196": 1196, "1197": 1197, "1198": 1198, "1199": 1199, "1200": 1200, "1201": 1201, "1202": 1202, "1203": 1203, "1204": 1204, "1205": 1205, "1206": 1206, "1207": 1207, "1208": 1208, "1209": 1209, "1210": 1210, "1211": 1211, "1212": 1212, "1213": 1213, "1214": 1214, "1215": 1215, "1216": 1216, "1217": 1217, "1218": 1218, "1219": 1219, "1220": 1220, "1221": 1221, "1222": 1222, "1223": 1223, "1224": 1224, "1225": 1225, "1226": 1226, "1227": 1227, "1228": 1228, "1229": 1229, "1230": 1230, "1231": 1231, "1232": 1232, "1233": 1233, "1234": 1234, "1235": 1235, "1236": 1236, "1237": 1237, "1238": 1238, "1239": 1239, "1240": 1240, "1241": 1241, "1242": 1242, "1243": 1243, "1244": 1244, "1245": 1245, "1246": 1246, "1247": 1247, "1248": 1248, "1249": 1249, "1250": 1250, "1251": 1251, "1252": 1252, "1253": 1253, "1254": 1254, "1255": 1255, "1256": 1256, "1257": 1257, "1258": 1258, "1259": 1259, "1260": 1260, "1261": 1261, "1262": 1262, "1263": 1263, "1264": 1264, "1265": 1265, "1266": 1266, "1267": 1267, "1268": 1268, "1269": 1269, "1270": 1270, "1271": 1271, "1272": 1272, "1273": 1273, "1274": 1274, "1275": 1275, "1276": 1276, "1277": 1277, "1278": 1278, "1279": 1279, "1280": 1280, "1281": 1281, "1282": 1282, "1283": 1283, "1284": 1284, "1285": 1285, "1286": 1286, "1287": 1287, "1288": 1288, "1289": 1289, "1290": 1290, "1291": 1291, "1292": 1292, "1293": 1293, "1294": 1294, "1295": 1295, "1296": 1296, "1297": 1297, "1298": 1298, "1299": 1299, "1300": 1300, "1301": 1301, "1302": 1302, "1303": 1303, "1304": 1304, "1305": 1305, "1306": 1306, "1307": 1307, "1308": 1308, "1309": 1309, "1310": 1310, "1311": 1311, "1312": 1312, "1313": 1313, "1314": 1314, "1315": 1315, "1316": 1316, "1317": 1317, "1318": 1318, "1319": 1319, "1320": 1320, "1321": 1321, "1322": 1322, "1323": 1323, "1324": 1324, "1325": 1325, "1326": 1326, "1327": 1327, "1328": 1328, "1329": 1329, "1330": 1330, "1331": 1331, "1332": 1332, "1333": 1333, "1334": 1334, "1335": 1335, "1336": 1336, "1337": 1337, "1338": 1338, "1339": 1339, "1340": 1340, "1341": 1341, "1342": 1342, "1343": 1343, "1344": 1344, "1345": 1345, "1346": 1346, "1347": 1347, "1348": 1348, "1349": 1349, "1350": 1350, "1351": 1351, "1352": 1352, "1353": 1353, "1354": 1354, "1355": 1355, "1356": 1356, "1357": 1357, "1358": 1358, "1359": 1359, "1360": 1360, "1361": 1361, "1362": 1362, "1363": 1363, "1364": 1364, "1365": 1365, "1366": 1366, "1367": 1367, "1368": 1368, "1369": 1369, "1370": 1370, "1371": 1371, "1372": 1372, "1373": 1373, "1374": 1374, "1375": 1375, "1376": 1376, "1377": 1377, "1378": 1378, "1379": 1379, "1380": 1380, "1381": 1381, "1382": 1382, "1383": 1383, "1384": 1384, "1385": 1385, "1386": 1386, "1387": 1387, "1388": 1388, "1389": 1389, "1390": 1390, "1391": 1391, "1392": 1392, "1393": 1393, "1394": 1394, "1395": 1395, "1396": 1396, "1397": 1397, "1398": 1398, "1399": 1399, "1400": 1400, "1401": 1401, "1402": 1402, "1403": 1403, "1404": 1404, "1405": 1405, "1406": 1406, "1407": 1407, "1408": 1408, "1409": 1409, "1410": 1410, "1411": 1411, "1412": 1412, "1413": 1413, "1414": 1414, "1415": 1415, "1416": 1416, "1417": 1417, "1418": 1418, "1419": 1419, "1420": 1420, "1421": 1421, "1422": 1422, "1423": 1423, "1424": 1424, "1425": 1425, "1426": 1426, "1427": 1427, "1428": 1428, "1429": 1429, "1430": 1430, "1431": 1431, "1432": 1432, "1433": 1433, "1434": 1434, "1435": 1435, "1436": 1436, "1437": 1437, "1438": 1438, "1439": 1439, "1440": 1440, "1441": 1441, "1442": 1442, "1443": 1443, "1444": 1444, "1445": 1445, "1446": 1446, "1447": 1447, "1448": 1448, "1449": 1449, "1450": 1450, "1451": 1451, "1452": 1452, "1453": 1453, "1454": 1454, "1455": 1455, "1456": 1456, "1457": 1457, "1458": 1458, "1459": 1459, "1460": 1460, "1461": 1461, "1462": 1462, "1463": 1463, "1464": 1464, "1465": 1465, "1466": 1466, "1467": 1467, "1468": 1468, "1469": 1469, "1470": 1470, "1471": 1471, "1472": 1472, "1473": 1473, "1474": 1474, "1475": 1475, "1476": 1476, "1477": 1477, "1478": 1478, "1479": 1479, "1480": 1480, "1481": 1481, "1482": 1482, "1483": 1483, "1484": 1484, "1485": 1485, "1486": 1486, "1487": 1487, "1488": 1488, "1489": 1489, "1490": 1490, "1491": 1491, "1492": 1492, "1493": 1493, "1494": 1494, "1495": 1495, "1496": 1496, "1497": 1497, "1498": 1498, "1499": 1499, "1500": 1500, "1501": 1501, "1502": 1502, "1503": 1503, "1504": 1504, "1505": 1505, "1506": 1506, "1507": 1507, "1508": 1508, "1509": 1509, "1510": 1510, "1511": 1511, "1512": 1512, "1513": 1513, "1514": 1514, "1515": 1515, "1516": 1516, "1517": 1517, "1518": 1518, "1519": 1519, "1520": 1520, "1521": 1521, "1522": 1522, "1523": 1523, "1524": 1524, "1525": 1525, "1526": 1526, "1527": 1527, "1528": 1528, "1529": 1529, "1530": 1530, "1531": 1531, "1532": 1532, "1533": 1533, "1534": 1534, "1535": 1535, "1536": 1536, "1537": 1537, "1538": 1538, "1539": 1539, "1540": 1540, "1541": 1541, "1542": 1542, "1543": 1543, "1544": 1544, "1545": 1545, "1546": 1546, "1547": 1547, "1548": 1548, "1549": 1549, "1550": 1550, "1551": 1551, "1552": 1552, "1553": 1553, "1554": 1554, "1555": 1555, "1556": 1556, "1557": 1557, "1558": 1558, "1559": 1559, "1560": 1560, "1561": 1561, "1562": 1562, "1563": 1563, "1564": 1564, "1565": 1565, "1566": 1566, "1567": 1567, "1568": 1568, "1569": 1569, "1570": 1570, "1571": 1571, "1572": 1572, "1573": 1573, "1574": 1574, "1575": 1575, "1576": 1576, "1577": 1577, "1578": 1578, "1579": 1579, "1580": 1580, "1581": 1581, "1582": 1582, "1583": 1583, "1584": 1584, "1585": 1585, "1586": 1586, "1587": 1587, "1588": 1588, "1589": 1589, "1590": 1590, "1591": 1591, "1592": 1592, "1593": 1593, "1594": 1594, "1595": 1595, "1596": 1596, "1597": 1597, "1598": 1598, "1599": 1599, "1600": 1600, "1601": 1601, "1602": 1602, "1603": 1603, "1604": 1604, "1605": 1605, "1606": 1606, "1607": 1607, "1608": 1608, "1609": 1609, "1610": 1610, "1611": 1611, "1612": 1612, "1613": 1613, "1614": 1614, "1615": 1615, "1616": 1616, "1617": 1617, "1618": 1618, "1619": 1619, "1620": 1620, "1621": 1621, "1622": 1622, "1623": 1623, "1624": 1624, "1625": 1625, "1626": 1626, "1627": 1627, "1628": 1628, "1629": 1629, "1630": 1630, "1631": 1631, "1632": 1632, "1633": 1633, "1634": 1634, "1635": 1635, "1636": 1636, "1637": 1637, "1638": 1638, "1639": 1639, "1640": 1640, "1641": 1641, "1642": 1642, "1643": 1643, "1644": 1644, "1645": 1645, "1646": 1646, "1647": 1647, "1648": 1648, "1649": 1649, "1650": 1650, "1651": 1651, "1652": 1652, "1653": 1653, "1654": 1654, "1655": 1655, "1656": 1656, "1657": 1657, "1658": 1658, "1659": 1659, "1660": 1660, "1661": 1661, "1662": 1662, "1663": 1663, "1664": 1664, "1665": 1665, "1666": 1666, "1667": 1667, "1668": 1668, "1669": 1669, "1670": 1670, "1671": 1671, "1672": 1672, "1673": 1673, "1674": 1674, "1675": 1675, "1676": 1676, "1677": 1677, "1678": 1678, "1679": 1679, "1680": 1680, "1681": 1681, "1682": 1682, "1683": 1683, "1684": 1684, "1685": 1685, "1686": 1686, "1687": 1687, "1688": 1688, "1689": 1689, "1690": 1690, "1691": 1691, "1692": 1692, "1693": 1693, "1694": 1694, "1695": 1695, "1696": 1696, "1697": 1697, "1698": 1698, "1699": 1699, "1700": 1700, "1701": 1701, "1702": 1702, "1703": 1703, "1704": 1704, "1705": 1705, "1706": 1706, "1707": 1707, "1708": 1708, "1709": 1709, "1710": 1710, "1711": 1711, "1712": 1712, "1713": 1713, "1714": 1714, "1715": 1715, "1716": 1716, "1717": 1717, "1718": 1718, "1719": 1719, "1720": 1720, "1721": 1721, "1722": 1722, "1723": 1723, "1724": 1724, "1725": 1725, "1726": 1726, "1727": 1727, "1728": 1728, "1729": 1729, "1730": 1730, "1731": 1731, "1732": 1732, "1733": 1733, "1734": 1734, "1735": 1735, "1736": 1736, "1737": 1737, "1738": 1738, "1739": 1739, "1740": 1740, "1741": 1741, "1742": 1742, "1743": 1743, "1744": 1744, "1745": 1745, "1746": 1746, "1747": 1747, "1748": 1748, "1749": 1749, "1750": 1750, "1751": 1751, "1752": 1752, "1753": 1753, "1754": 1754, "1755": 1755, "1756": 1756, "1757": 1757, "1758": 1758, "1759": 1759, "1760": 1760, "1761": 1761, "1762": 1762, "1763": 1763, "1764": 1764, "1765": 1765, "1766": 1766, "1767": 1767, "1768": 1768, "1769": 1769, "1770": 1770, "1771": 1771, "1772": 1772, "1773": 1773, "1774": 1774, "1775": 1775, "1776": 1776, "1777": 1777, "1778": 1778, "1779": 1779, "1780": 1780, "1781": 1781, "1782": 1782, "1783": 1783, "1784": 1784, "1785": 1785, "1786": 1786, "1787": 1787, "1788": 1788, "1789": 1789, "1790": 1790, "1791": 1791, "1792": 1792, "1793": 1793, "1794": 1794, "1795": 1795, "1796": 1796, "1797": 1797, "1798": 1798, "1799": 1799, "1800": 1800, "1801": 1801, "1802": 1802, "1803": 1803, "1804": 1804, "1805": 1805, "1806": 1806, "1807": 1807, "1808": 1808, "1809": 1809, "1810": 1810, "1811": 1811, "1812": 1812, "1813": 1813, "1814": 1814, "1815": 1815, "1816": 1816, "1817": 1817, "1818": 1818, "1819": 1819, "1820": 1820, "1821": 1821, "1822": 1822, "1823": 1823, "1824": 1824, "1825": 1825, "1826": 1826, "1827": 1827, "1828": 1828, "1829": 1829, "1830": 1830, "1831": 1831, "1832": 1832, "1833": 1833, "1834": 1834, "1835": 1835, "1836": 1836, "1837": 1837, "1838": 1838, "1839": 1839, "1840": 1840, "1841": 1841, "1842": 1842, "1843": 1843, "1844": 1844, "1845": 1845, "1846": 1846, "1847": 1847, "1848": 1848, "1849": 1849, "1850": 1850, "1851": 1851, "1852": 1852, "1853": 1853, "1854": 1854, "1855": 1855, "1856": 1856, "1857": 1857, "1858": 1858, "1859": 1859, "1860": 1860, "1861": 1861, "1862": 1862, "1863": 1863, "1864": 1864, "1865": 1865, "1866": 1866, "1867": 1867, "1868": 1868, "1869": 1869, "1870": 1870, "1871": 1871, "1872": 1872, "1873": 1873, "1874": 1874, "1875": 1875, "1876": 1876, "1877": 1877, "1878": 1878, "1879": 1879, "1880": 1880, "1881": 1881, "1882": 1882, "1883": 1883, "1884": 1884, "1885": 1885, "1886": 1886, "1887": 1887, "1888": 1888, "1889": 1889, "1890": 1890, "1891": 1891, "1892": 1892, "1893": 1893, "1894": 1894, "1895": 1895, "1896": 1896, "1897": 1897, "1898": 1898, "1899": 1899, "1900": 1900, "1901": 1901, "1902": 1902, "1903": 1903, "1904": 1904, "1905": 1905, "1906": 1906, "1907": 1907, "1908": 1908, "1909": 1909, "1910": 1910, "1911": 1911, "1912": 1912, "1913": 1913, "1914": 1914, "1915": 1915, "1916": 1916, "1917": 1917, "1918": 1918, "1919": 1919, "1920": 1920, "1921": 1921, "1922": 1922, "1923": 1923, "1924": 1924, "1925": 1925, "1926": 1926, "1927": 1927, "1928": 1928, "1929": 1929, "1930": 1930, "1931": 1931, "1932": 1932, "1933": 1933, "1934": 1934, "1935": 1935, "1936": 1936, "1937": 1937, "1938": 1938, "1939": 1939, "1940": 1940, "1941": 1941, "1942": 1942, "1943": 1943, "1944": 1944, "1945": 1945, "1946": 1946, "1947": 1947, "1948": 1948, "1949": 1949, "1950": 1950, "1951": 1951, "1952": 1952, "1953": 1953, "1954": 1954, "1955": 1955, "1956": 1956, "1957": 1957, "1958": 1958, "1959": 1959, "1960": 1960, "1961": 1961, "1962": 1962, "1963": 1963, "1964": 1964, "1965": 1965, "1966": 1966, "1967": 1967, "1968": 1968, "1969": 1969, "1970": 1970, "1971": 1971, "1972": 1972, "1973": 1973, "1974": 1974, "1975": 1975, "1976": 1976, "1977": 1977, "1978": 1978, "1979": 1979, "1980": 1980, "1981": 1981, "1982": 1982, "1983": 1983, "1984": 1984, "1985": 1985, "1986": 1986, "1987": 1987, "1988": 1988, "1989": 1989, "1990": 1990, "1991": 1991, "1992": 1992, "1993": 1993, "1994": 1994, "1995": 1995, "1996": 1996, "1997": 1997, "1998": 1998, "1999": 1999, "2000": 2000, "2001": 2001, "2002": 2002, "2003": 2003, "2004": 2004, "2005": 2005, "2006": 2006, "2007": 2007, "2008": 2008, "2009": 2009, "2010": 2010, "2011": 2011, "2012": 2012, "2013": 2013, "2014": 2014, "2015": 2015, "2016": 2016, "2017": 2017, "2018": 2018, "2019": 2019, "2020": 2020, "2021": 2021, "2022": 2022, "2023": 2023, "2024": 2024, "2025": 2025, "2026": 2026, "2027": 2027, "2028": 2028, "2029": 2029, "2030": 2030, "2031": 2031, "2032": 2032, "2033": 2033, "2034": 2034, "2035": 2035, "2036": 2036, "2037": 2037, "2038": 2038, "2039": 2039, "2040": 2040, "2041": 2041, "2042": 2042, "2043": 2043, "2044": 2044, "2045": 2045, "2046": 2046, "2047": 2047, "2048": 2048, "2049": 2049, "2050": 2050, "2051": 2051, "2052": 2052, "2053": 2053, "2054": 2054, "2055": 2055, "2056": 2056, "2057": 2057, "2058": 2058, "2059": 2059, "2060": 2060, "2061": 2061, "2062": 2062, "2063": 2063, "2064": 2064, "2065": 2065, "2066": 2066, "2067": 2067, "2068": 2068, "2069": 2069, "2070": 2070, "2071": 2071, "2072": 2072, "2073": 2073, "2074": 2074, "2075": 2075, "2076": 2076, "2077": 2077, "2078": 2078, "2079": 2079, "2080": 2080, "2081": 2081, "2082": 2082, "2083": 2083, "2084": 2084, "2085": 2085, "2086": 2086, "2087": 2087, "2088": 2088, "2089": 2089, "2090": 2090, "2091": 2091, "2092": 2092, "2093": 2093, "2094": 2094, "2095": 2095, "2096": 2096, "2097": 2097, "2098": 2098, "2099": 2099, "2100": 2100, "2101": 2101, "2102": 2102, "2103": 2103, "2104": 2104, "2105": 2105, "2106": 2106, "2107": 2107, "2108": 2108, "2109": 2109, "2110": 2110, "2111": 2111, "2112": 2112, "2113": 2113, "2114": 2114, "2115": 2115, "2116": 2116, "2117": 2117, "2118": 2118, "2119": 2119, "2120": 2120, "2121": 2121, "2122": 2122, "2123": 2123, "2124": 2124, "2125": 2125, "2126": 2126, "2127": 2127, "2128": 2128, "2129": 2129, "2130": 2130, "2131": 2131, "2132": 2132, "2133": 2133, "2134": 2134, "2135": 2135, "2136": 2136, "2137": 2137, "2138": 2138, "2139": 2139, "2140": 2140, "2141": 2141, "2142": 2142, "2143": 2143, "2144": 2144, "2145": 2145, "2146": 2146, "2147": 2147, "2148": 2148, "2149": 2149, "2150": 2150, "2151": 2151, "2152": 2152, "2153": 2153, "2154": 2154, "2155": 2155, "2156": 2156, "2157": 2157, "2158": 2158, "2159": 2159, "2160": 2160, "2161": 2161, "2162": 2162, "2163": 2163, "2164": 2164, "2165": 2165, "2166": 2166, "2167": 2167, "2168": 2168, "2169": 2169, "2170": 2170, "2171": 2171, "2172": 2172, "2173": 2173, "2174": 2174, "2175": 2175, "2176": 2176, "2177": 2177, "2178": 2178, "2179": 2179, "2180": 2180, "2181": 2181, "2182": 2182, "2183": 2183, "2184": 2184, "2185": 2185, "2186": 2186, "2187": 2187, "2188": 2188, "2189": 2189, "2190": 2190, "2191": 2191, "2192": 2192, "2193": 2193, "2194": 2194, "2195": 2195, "2196": 2196, "2197": 2197, "2198": 2198, "2199": 2199, "2200": 2200, "2201": 2201, "2202": 2202, "2203": 2203, "2204": 2204, "2205": 2205, "2206": 2206, "2207": 2207, "2208": 2208, "2209": 2209, "2210": 2210, "2211": 2211, "2212": 2212, "2213": 2213, "2214": 2214, "2215": 2215, "2216": 2216, "2217": 2217, "2218": 2218, "2219": 2219, "2220": 2220, "2221": 2221, "2222": 2222, "2223": 2223, "2224": 2224, "2225": 2225, "2226": 2226, "2227": 2227, "2228": 2228, "2229": 2229, "2230": 2230, "2231": 2231, "2232": 2232, "2233": 2233, "2234": 2234, "2235": 2235, "2236": 2236, "2237": 2237, "2238": 2238, "2239": 2239, "2240": 2240, "2241": 2241, "2242": 2242, "2243": 2243, "2244": 2244, "2245": 2245, "2246": 2246, "2247": 2247, "2248": 2248, "2249": 2249, "2250": 2250, "2251": 2251, "2252": 2252, "2253": 2253, "2254": 2254, "2255": 2255, "2256": 2256, "2257": 2257, "2258": 2258, "2259": 2259, "2260": 2260, "2261": 2261, "2262": 2262, "2263": 2263, "2264": 2264, "2265": 2265, "2266": 2266, "2267": 2267, "2268": 2268, "2269": 2269, "2270": 2270, "2271": 2271, "2272": 2272, "2273": 2273, "2274": 2274, "2275": 2275, "2276": 2276, "2277": 2277, "2278": 2278, "2279": 2279, "2280": 2280, "2281": 2281, "2282": 2282, "2283": 2283, "2284": 2284, "2285": 2285, "2286": 2286, "2287": 2287, "2288": 2288, "2289": 2289, "2290": 2290, "2291": 2291, "2292": 2292, "2293": 2293, "2294": 2294, "2295": 2295, "2296": 2296, "2297": 2297, "2298": 2298, "2299": 2299, "2300": 2300, "2301": 2301, "2302": 2302, "2303": 2303, "2304": 2304, "2305": 2305, "2306": 2306, "2307": 2307, "2308": 2308, "2309": 2309, "2310": 2310, "2311": 2311, "2312": 2312, "2313": 2313, "2314": 2314, "2315": 2315, "2316": 2316, "2317": 2317, "2318": 2318, "2319": 2319, "2320": 2320, "2321": 2321, "2322": 2322, "2323": 2323, "2324": 2324, "2325": 2325, "2326": 2326, "2327": 2327, "2328": 2328, "2329": 2329, "2330": 2330, "2331": 2331, "2332": 2332, "2333": 2333, "2334": 2334, "2335": 2335, "2336": 2336, "2337": 2337, "2338": 2338, "2339": 2339, "2340": 2340, "2341": 2341, "2342": 2342, "2343": 2343, "2344": 2344, "2345": 2345, "2346": 2346, "2347": 2347, "2348": 2348, "2349": 2349, "2350": 2350, "2351": 2351, "2352": 2352, "2353": 2353, "2354": 2354, "2355": 2355, "2356": 2356, "2357": 2357, "2358": 2358, "2359": 2359, "2360": 2360, "2361": 2361, "2362": 2362, "2363": 2363, "2364": 2364, "2365": 2365, "2366": 2366, "2367": 2367, "2368": 2368, "2369": 2369, "2370": 2370, "2371": 2371, "2372": 2372, "2373": 2373, "2374": 2374, "2375": 2375, "2376": 2376, "2377": 2377, "2378": 2378, "2379": 2379, "2380": 2380, "2381": 2381, "2382": 2382, "2383": 2383, "2384": 2384, "2385": 2385, "2386": 2386, "2387": 2387, "2388": 2388, "2389": 2389, "2390": 2390, "2391": 2391, "2392": 2392, "2393": 2393, "2394": 2394, "2395": 2395, "2396": 2396, "2397": 2397, "2398": 2398, "2399": 2399, "2400": 2400, "2401": 2401, "2402": 2402, "2403": 2403, "2404": 2404, "2405": 2405, "2406": 2406, "2407": 2407, "2408": 2408, "2409": 2409, "2410": 2410, "2411": 2411, "2412": 2412, "2413": 2413, "2414": 2414, "2415": 2415, "2416": 2416, "2417": 2417, "2418": 2418, "2419": 2419, "2420": 2420, "2421": 2421, "2422": 2422, "2423": 2423, "2424": 2424, "2425": 2425, "2426": 2426, "2427": 2427, "2428": 2428, "2429": 2429, "2430": 2430, "2431": 2431, "2432": 2432, "2433": 2433, "2434": 2434, "2435": 2435, "2436": 2436, "2437": 2437, "2438": 2438, "2439": 2439, "2440": 2440, "2441": 2441, "2442": 2442, "2443": 2443, "2444": 2444, "2445": 2445, "2446": 2446, "2447": 2447, "2448": 2448, "2449": 2449, "2450": 2450, "2451": 2451, "2452": 2452, "2453": 2453, "2454": 2454, "2455": 2455, "2456": 2456, "2457": 2457, "2458": 2458, "2459": 2459, "2460": 2460, "2461": 2461, "2462": 2462, "2463": 2463, "2464": 2464, "2465": 2465, "2466": 2466, "2467": 2467, "2468": 2468, "2469": 2469, "2470": 2470, "2471": 2471, "2472": 2472, "2473": 2473, "2474": 2474, "2475": 2475, "2476": 2476, "2477": 2477, "2478": 2478, "2479": 2479, "2480": 2480, "2481": 2481, "2482": 2482, "2483": 2483, "2484": 2484, "2485": 2485, "2486": 2486, "2487": 2487, "2488": 2488, "2489": 2489, "2490": 2490, "2491": 2491, "2492": 2492, "2493": 2493, "2494": 2494, "2495": 2495, "2496": 2496, "2497": 2497, "2498": 2498, "2499": 2499, "2500": 2500, "2501": 2501, "2502": 2502, "2503": 2503, "2504": 2504, "2505": 2505, "2506": 2506, "2507": 2507, "2508": 2508, "2509": 2509, "2510": 2510, "2511": 2511, "2512": 2512, "2513": 2513, "2514": 2514, "2515": 2515, "2516": 2516, "2517": 2517, "2518": 2518, "2519": 2519, "2520": 2520, "2521": 2521, "2522": 2522, "2523": 2523, "2524": 2524, "2525": 2525, "2526": 2526, "2527": 2527, "2528": 2528, "2529": 2529, "2530": 2530, "2531": 2531, "2532": 2532, "2533": 2533, "2534": 2534, "2535": 2535, "2536": 2536, "2537": 2537, "2538": 2538, "2539": 2539, "2540": 2540, "2541": 2541, "2542": 2542, "2543": 2543, "2544": 2544, "2545": 2545, "2546": 2546, "2547": 2547, "2548": 2548, "2549": 2549, "2550": 2550, "2551": 2551, "2552": 2552, "2553": 2553, "2554": 2554, "2555": 2555, "2556": 2556, "2557": 2557, "2558": 2558, "2559": 2559, "2560": 2560, "2561": 2561, "2562": 2562, "2563": 2563, "2564": 2564, "2565": 2565, "2566": 2566, "2567": 2567, "2568": 2568, "2569": 2569, "2570": 2570, "2571": 2571, "2572": 2572, "2573": 2573, "2574": 2574, "2575": 2575, "2576": 2576, "2577": 2577, "2578": 2578, "2579": 2579, "2580": 2580, "2581": 2581, "2582": 2582, "2583": 2583, "2584": 2584, "2585": 2585, "2586": 2586, "2587": 2587, "2588": 2588, "2589": 2589, "2590": 2590, "2591": 2591, "2592": 2592, "2593": 2593, "2594": 2594, "2595": 2595, "2596": 2596, "2597": 2597, "2598": 2598, "2599": 2599, "2600": 2600, "2601": 2601, "2602": 2602, "2603": 2603, "2604": 2604, "2605": 2605, "2606": 2606, "2607": 2607, "2608": 2608, "2609": 2609, "2610": 2610, "2611": 2611, "2612": 2612, "2613": 2613, "2614": 2614, "2615": 2615, "2616": 2616, "2617": 2617, "2618": 2618, "2619": 2619, "2620": 2620, "2621": 2621, "2622": 2622, "2623": 2623, "2624": 2624, "2625": 2625, "2626": 2626, "2627": 2627, "2628": 2628, "2629": 2629, "2630": 2630, "2631": 2631, "2632": 2632, "2633": 2633, "2634": 2634, "2635": 2635, "2636": 2636, "2637": 2637, "2638": 2638, "2639": 2639, "2640": 2640, "2641": 2641, "2642": 2642, "2643": 2643, "2644": 2644, "2645": 2645, "2646": 2646, "2647": 2647, "2648": 2648, "2649": 2649, "2650": 2650, "2651": 2651, "2652": 2652, "2653": 2653, "2654": 2654, "2655": 2655, "2656": 2656, "2657": 2657, "2658": 2658, "2659": 2659, "2660": 2660, "2661": 2661, "2662": 2662, "2663": 2663, "2664": 2664, "2665": 2665, "2666": 2666, "2667": 2667, "2668": 2668, "2669": 2669, "2670": 2670, "2671": 2671, "2672": 2672, "2673": 2673, "2674": 2674, "2675": 2675, "2676": 2676, "2677": 2677, "2678": 2678, "2679": 2679, "2680": 2680, "2681": 2681, "2682": 2682, "2683": 2683, "2684": 2684, "2685": 2685, "2686": 2686, "2687": 2687, "2688": 2688, "2689": 2689, "2690": 2690, "2691": 2691, "2692": 2692, "2693": 2693, "2694": 2694, "2695": 2695, "2696": 2696, "2697": 2697, "2698": 2698, "2699": 2699, "2700": 2700, "2701": 2701, "2702": 2702, "2703": 2703, "2704": 2704, "2705": 2705, "2706": 2706, "2707": 2707, "2708": 2708, "2709": 2709, "2710": 2710, "2711": 2711, "2712": 2712, "2713": 2713, "2714": 2714, "2715": 2715, "2716": 2716, "2717": 2717, "2718": 2718, "2719": 2719, "2720": 2720, "2721": 2721, "2722": 2722, "2723": 2723, "2724": 2724, "2725": 2725, "2726": 2726, "2727": 2727, "2728": 2728, "2729": 2729, "2730": 2730, "2731": 2731, "2732": 2732, "2733": 2733, "2734": 2734, "2735": 2735, "2736": 2736, "2737": 2737, "2738": 2738, "2739": 2739, "2740": 2740, "2741": 2741, "2742": 2742, "2743": 2743, "2744": 2744, "2745": 2745, "2746": 2746, "2747": 2747, "2748": 2748, "2749": 2749, "2750": 2750, "2751": 2751, "2752": 2752, "2753": 2753, "2754": 2754, "2755": 2755, "2756": 2756, "2757": 2757, "2758": 2758, "2759": 2759, "2760": 2760, "2761": 2761, "2762": 2762, "2763": 2763, "2764": 2764, "2765": 2765, "2766": 2766, "2767": 2767, "2768": 2768, "2769": 2769, "2770": 2770, "2771": 2771, "2772": 2772, "2773": 2773, "2774": 2774, "2775": 2775, "2776": 2776, "2777": 2777, "2778": 2778, "2779": 2779, "2780": 2780, "2781": 2781, "2782": 2782, "2783": 2783, "2784": 2784, "2785": 2785, "2786": 2786, "2787": 2787, "2788": 2788, "2789": 2789, "2790": 2790, "2791": 2791, "2792": 2792, "2793": 2793, "2794": 2794, "2795": 2795, "2796": 2796, "2797": 2797, "2798": 2798, "2799": 2799, "2800": 2800, "2801": 2801, "2802": 2802, "2803": 2803, "2804": 2804, "2805": 2805, "2806": 2806, "2807": 2807, "2808": 2808, "2809": 2809, "2810": 2810, "2811": 2811, "2812": 2812, "2813": 2813, "2814": 2814, "2815": 2815, "2816": 2816, "2817": 2817, "2818": 2818, "2819": 2819, "2820": 2820, "2821": 2821, "2822": 2822, "2823": 2823, "2824": 2824, "2825": 2825, "2826": 2826, "2827": 2827, "2828": 2828, "2829": 2829, "2830": 2830, "2831": 2831, "2832": 2832, "2833": 2833, "2834": 2834, "2835": 2835, "2836": 2836, "2837": 2837, "2838": 2838, "2839": 2839, "2840": 2840, "2841": 2841, "2842": 2842, "2843": 2843, "2844": 2844, "2845": 2845, "2846": 2846, "2847": 2847, "2848": 2848, "2849": 2849, "2850": 2850, "2851": 2851, "2852": 2852, "2853": 2853, "2854": 2854, "2855": 2855, "2856": 2856, "2857": 2857, "2858": 2858, "2859": 2859, "2860": 2860, "2861": 2861, "2862": 2862, "2863": 2863, "2864": 2864, "2865": 2865, "2866": 2866, "2867": 2867, "2868": 2868, "2869": 2869, "2870": 2870, "2871": 2871, "2872": 2872, "2873": 2873, "2874": 2874, "2875": 2875, "2876": 2876, "2877": 2877, "2878": 2878, "2879": 2879, "2880": 2880, "2881": 2881, "2882": 2882, "2883": 2883, "2884": 2884, "2885": 2885, "2886": 2886, "2887": 2887, "2888": 2888, "2889": 2889, "2890": 2890, "2891": 2891, "2892": 2892, "2893": 2893, "2894": 2894, "2895": 2895, "2896": 2896, "2897": 2897, "2898": 2898, "2899": 2899, "2900": 2900, "2901": 2901, "2902": 2902, "2903": 2903, "2904": 2904, "2905": 2905, "2906": 2906, "2907": 2907, "2908": 2908, "2909": 2909, "2910": 2910, "2911": 2911, "2912": 2912, "2913": 2913, "2914": 2914, "2915": 2915, "2916": 2916, "2917": 2917, "2918": 2918, "2919": 2919, "2920": 2920, "2921": 2921, "2922": 2922, "2923": 2923, "2924": 2924, "2925": 2925, "2926": 2926, "2927": 2927, "2928": 2928, "2929": 2929, "2930": 2930, "2931": 2931, "2932": 2932, "2933": 2933, "2934": 2934, "2935": 2935, "2936": 2936, "2937": 2937, "2938": 2938, "2939": 2939, "2940": 2940, "2941": 2941, "2942": 2942, "2943": 2943, "2944": 2944, "2945": 2945, "2946": 2946, "2947": 2947, "2948": 2948, "2949": 2949, "2950": 2950, "2951": 2951, "2952": 2952, "2953": 2953, "2954": 2954, "2955": 2955, "2956": 2956, "2957": 2957, "2958": 2958, "2959": 2959, "2960": 2960, "2961": 2961, "2962": 2962, "2963": 2963, "2964": 2964, "2965": 2965, "2966": 2966, "2967": 2967, "2968": 2968, "2969": 2969, "2970": 2970, "2971": 2971, "2972": 2972, "2973": 2973, "2974": 2974, "2975": 2975, "2976": 2976, "2977": 2977, "2978": 2978, "2979": 2979, "2980": 2980, "2981": 2981, "2982": 2982, "2983": 2983, "2984": 2984, "2985": 2985, "2986": 2986, "2987": 2987, "2988": 2988, "2989": 2989, "2990": 2990, "2991": 2991, "2992": 2992, "2993": 2993, "2994": 2994, "2995": 2995, "2996": 2996, "2997": 2997, "2998": 2998, "2999": 2999, "3000": 3000, "3001": 3001, "3002": 3002, "3003": 3003, "3004": 3004, "3005": 3005, "3006": 3006, "3007": 3007, "3008": 3008, "3009": 3009, "3010": 3010, "3011": 3011, "3012": 3012, "3013": 3013, "3014": 3014, "3015": 3015, "3016": 3016, "3017": 3017, "3018": 3018, "3019": 3019, "3020": 3020, "3021": 3021, "3022": 3022, "3023": 3023, "3024": 3024, "3025": 3025, "3026": 3026, "3027": 3027, "3028": 3028, "3029": 3029, "3030": 3030, "3031": 3031, "3032": 3032, "3033": 3033, "3034": 3034, "3035": 3035, "3036": 3036, "3037": 3037, "3038": 3038, "3039": 3039, "3040": 3040, "3041": 3041, "3042": 3042, "3043": 3043, "3044": 3044, "3045": 3045, "3046": 3046, "3047": 3047, "3048": 3048, "3049": 3049, "3050": 3050, "3051": 3051, "3052": 3052, "3053": 3053, "3054": 3054, "3055": 3055, "3056": 3056, "3057": 3057, "3058": 3058, "3059": 3059, "3060": 3060, "3061": 3061, "3062": 3062, "3063": 3063, "3064": 3064, "3065": 3065, "3066": 3066, "3067": 3067, "3068": 3068, "3069": 3069, "3070": 3070, "3071": 3071, "3072": 3072, "3073": 3073, "3074": 3074, "3075": 3075, "3076": 3076, "3077": 3077, "3078": 3078, "3079": 3079, "3080": 3080, "3081": 3081, "3082": 3082, "3083": 3083, "3084": 3084, "3085": 3085, "3086": 3086, "3087": 3087, "3088": 3088, "3089": 3089, "3090": 3090, "3091": 3091, "3092": 3092, "3093": 3093, "3094": 3094, "3095": 3095, "3096": 3096, "3097": 3097, "3098": 3098, "3099": 3099, "3100": 3100, "3101": 3101, "3102": 3102, "3103": 3103, "3104": 3104, "3105": 3105, "3106": 3106, "3107": 3107, "3108": 3108, "3109": 3109, "3110": 3110, "3111": 3111, "3112": 3112, "3113": 3113, "3114": 3114, "3115": 3115, "3116": 3116, "3117": 3117, "3118": 3118, "3119": 3119, "3120": 3120, "3121": 3121, "3122": 3122, "3123": 3123, "3124": 3124, "3125": 3125, "3126": 3126, "3127": 3127, "3128": 3128, "3129": 3129, "3130": 3130, "3131": 3131, "3132": 3132, "3133": 3133, "3134": 3134, "3135": 3135, "3136": 3136, "3137": 3137, "3138": 3138, "3139": 3139, "3140": 3140, "3141": 3141, "3142": 3142, "3143": 3143, "3144": 3144, "3145": 3145, "3146": 3146, "3147": 3147, "3148": 3148, "3149": 3149, "3150": 3150, "3151": 3151, "3152": 3152, "3153": 3153, "3154": 3154, "3155": 3155, "3156": 3156, "3157": 3157, "3158": 3158, "3159": 3159, "3160": 3160, "3161": 3161, "3162": 3162, "3163": 3163, "3164": 3164, "3165": 3165, "3166": 3166, "3167": 3167, "3168": 3168, "3169": 3169, "3170": 3170, "3171": 3171, "3172": 3172, "3173": 3173, "3174": 3174, "3175": 3175, "3176": 3176, "3177": 3177, "3178": 3178, "3179": 3179, "3180": 3180, "3181": 3181, "3182": 3182, "3183": 3183, "3184": 3184, "3185": 3185, "3186": 3186, "3187": 3187, "3188": 3188, "3189": 3189, "3190": 3190, "3191": 3191, "3192": 3192, "3193": 3193, "3194": 3194, "3195": 3195, "3196": 3196, "3197": 3197, "3198": 3198, "3199": 3199, "3200": 3200, "3201": 3201, "3202": 3202, "3203": 3203, "3204": 3204, "3205": 3205, "3206": 3206, "3207": 3207, "3208": 3208, "3209": 3209, "3210": 3210, "3211": 3211, "3212": 3212, "3213": 3213, "3214": 3214, "3215": 3215, "3216": 3216, "3217": 3217, "3218": 3218, "3219": 3219, "3220": 3220, "3221": 3221, "3222": 3222, "3223": 3223, "3224": 3224, "3225": 3225, "3226": 3226, "3227": 3227, "3228": 3228, "3229": 3229, "3230": 3230, "3231": 3231, "3232": 3232, "3233": 3233, "3234": 3234, "3235": 3235, "3236": 3236, "3237": 3237, "3238": 3238, "3239": 3239, "3240": 3240, "3241": 3241, "3242": 3242, "3243": 3243, "3244": 3244, "3245": 3245, "3246": 3246, "3247": 3247, "3248": 3248, "3249": 3249, "3250": 3250, "3251": 3251, "3252": 3252, "3253": 3253, "3254": 3254, "3255": 3255, "3256": 3256, "3257": 3257, "3258": 3258, "3259": 3259, "3260": 3260, "3261": 3261, "3262": 3262, "3263": 3263, "3264": 3264, "3265": 3265, "3266": 3266, "3267": 3267, "3268": 3268, "3269": 3269, "3270": 3270, "3271": 3271, "3272": 3272, "3273": 3273, "3274": 3274, "3275": 3275, "3276": 3276, "3277": 3277, "3278": 3278, "3279": 3279, "3280": 3280, "3281": 3281, "3282": 3282, "3283": 3283, "3284": 3284, "3285": 3285, "3286": 3286, "3287": 3287, "3288": 3288, "3289": 3289, "3290": 3290, "3291": 3291, "3292": 3292, "3293": 3293, "3294": 3294, "3295": 3295, "3296": 3296, "3297": 3297, "3298": 3298, "3299": 3299, "3300": 3300, "3301": 3301, "3302": 3302, "3303": 3303, "3304": 3304, "3305": 3305, "3306": 3306, "3307": 3307, "3308": 3308, "3309": 3309, "3310": 3310, "3311": 3311, "3312": 3312, "3313": 3313, "3314": 3314, "3315": 3315, "3316": 3316, "3317": 3317, "3318": 3318, "3319": 3319, "3320": 3320, "3321": 3321, "3322": 3322, "3323": 3323, "3324": 3324, "3325": 3325, "3326": 3326, "3327": 3327, "3328": 3328, "3329": 3329, "3330": 3330, "3331": 3331, "3332": 3332, "3333": 3333, "3334": 3334, "3335": 3335, "3336": 3336, "3337": 3337, "3338": 3338, "3339": 3339, "3340": 3340, "3341": 3341, "3342": 3342, "3343": 3343, "3344": 3344, "3345": 3345, "3346": 3346, "3347": 3347, "3348": 3348, "3349": 3349, "3350": 3350, "3351": 3351, "3352": 3352, "3353": 3353, "3354": 3354, "3355": 3355, "3356": 3356, "3357": 3357, "3358": 3358, "3359": 3359, "3360": 3360, "3361": 3361, "3362": 3362, "3363": 3363, "3364": 3364, "3365": 3365, "3366": 3366, "3367": 3367, "3368": 3368, "3369": 3369, "3370": 3370, "3371": 3371, "3372": 3372, "3373": 3373, "3374": 3374, "3375": 3375, "3376": 3376, "3377": 3377, "3378": 3378, "3379": 3379, "3380": 3380, "3381": 3381, "3382": 3382, "3383": 3383, "3384": 3384, "3385": 3385, "3386": 3386, "3387": 3387, "3388": 3388, "3389": 3389, "3390": 3390, "3391": 3391, "3392": 3392, "3393": 3393, "3394": 3394, "3395": 3395, "3396": 3396, "3397": 3397, "3398": 3398, "3399": 3399, "3400": 3400, "3401": 3401, "3402": 3402, "3403": 3403, "3404": 3404, "3405": 3405, "3406": 3406, "3407": 3407, "3408": 3408, "3409": 3409, "3410": 3410, "3411": 3411, "3412": 3412, "3413": 3413, "3414": 3414, "3415": 3415, "3416": 3416, "3417": 3417, "3418": 3418, "3419": 3419, "3420": 3420, "3421": 3421, "3422": 3422, "3423": 3423, "3424": 3424, "3425": 3425, "3426": 3426, "3427": 3427, "3428": 3428, "3429": 3429, "3430": 3430, "3431": 3431, "3432": 3432, "3433": 3433, "3434": 3434, "3435": 3435, "3436": 3436, "3437": 3437, "3438": 3438, "3439": 3439, "3440": 3440, "3441": 3441, "3442": 3442, "3443": 3443, "3444": 3444, "3445": 3445, "3446": 3446, "3447": 3447, "3448": 3448, "3449": 3449, "3450": 3450, "3451": 3451, "3452": 3452, "3453": 3453, "3454": 3454, "3455": 3455, "3456": 3456, "3457": 3457, "3458": 3458, "3459": 3459, "3460": 3460, "3461": 3461, "3462": 3462, "3463": 3463, "3464": 3464, "3465": 3465, "3466": 3466, "3467": 3467, "3468": 3468, "3469": 3469, "3470": 3470, "3471": 3471, "3472": 3472, "3473": 3473, "3474": 3474, "3475": 3475, "3476": 3476, "3477": 3477, "3478": 3478, "3479": 3479, "3480": 3480, "3481": 3481, "3482": 3482, "3483": 3483, "3484": 3484, "3485": 3485, "3486": 3486, "3487": 3487, "3488": 3488, "3489": 3489, "3490": 3490, "3491": 3491, "3492": 3492, "3493": 3493, "3494": 3494, "3495": 3495, "3496": 3496, "3497": 3497, "3498": 3498, "3499": 3499, "3500": 3500, "3501": 3501, "3502": 3502, "3503": 3503, "3504": 3504, "3505": 3505, "3506": 3506, "3507": 3507, "3508": 3508, "3509": 3509, "3510": 3510, "3511": 3511, "3512": 3512, "3513": 3513, "3514": 3514, "3515": 3515, "3516": 3516, "3517": 3517, "3518": 3518, "3519": 3519, "3520": 3520, "3521": 3521, "3522": 3522, "3523": 3523, "3524": 3524, "3525": 3525, "3526": 3526, "3527": 3527, "3528": 3528, "3529": 3529, "3530": 3530, "3531": 3531, "3532": 3532, "3533": 3533, "3534": 3534, "3535": 3535, "3536": 3536, "3537": 3537, "3538": 3538, "3539": 3539, "3540": 3540, "3541": 3541, "3542": 3542, "3543": 3543, "3544": 3544, "3545": 3545, "3546": 3546, "3547": 3547, "3548": 3548, "3549": 3549, "3550": 3550, "3551": 3551, "3552": 3552, "3553": 3553, "3554": 3554, "3555": 3555, "3556": 3556, "3557": 3557, "3558": 3558, "3559": 3559, "3560": 3560, "3561": 3561, "3562": 3562, "3563": 3563, "3564": 3564, "3565": 3565, "3566": 3566, "3567": 3567, "3568": 3568, "3569": 3569, "3570": 3570, "3571": 3571, "3572": 3572, "3573": 3573, "3574": 3574, "3575": 3575, "3576": 3576, "3577": 3577, "3578": 3578, "3579": 3579, "3580": 3580, "3581": 3581, "3582": 3582, "3583": 3583, "3584": 3584, "3585": 3585, "3586": 3586, "3587": 3587, "3588": 3588, "3589": 3589, "3590": 3590, "3591": 3591, "3592": 3592, "3593": 3593, "3594": 3594, "3595": 3595, "3596": 3596, "3597": 3597, "3598": 3598, "3599": 3599, "3600": 3600, "3601": 3601, "3602": 3602, "3603": 3603, "3604": 3604, "3605": 3605, "3606": 3606, "3607": 3607, "3608": 3608, "3609": 3609, "3610": 3610, "3611": 3611, "3612": 3612, "3613": 3613, "3614": 3614, "3615": 3615, "3616": 3616, "3617": 3617, "3618": 3618, "3619": 3619, "3620": 3620, "3621": 3621, "3622": 3622, "3623": 3623, "3624": 3624, "3625": 3625, "3626": 3626, "3627": 3627, "3628": 3628, "3629": 3629, "3630": 3630, "3631": 3631, "3632": 3632, "3633": 3633, "3634": 3634, "3635": 3635, "3636": 3636, "3637": 3637, "3638": 3638, "3639": 3639, "3640": 3640, "3641": 3641, "3642": 3642, "3643": 3643, "3644": 3644, "3645": 3645, "3646": 3646, "3647": 3647, "3648": 3648, "3649": 3649, "3650": 3650, "3651": 3651, "3652": 3652, "3653": 3653, "3654": 3654, "3655": 3655, "3656": 3656, "3657": 3657, "3658": 3658, "3659": 3659, "3660": 3660, "3661": 3661, "3662": 3662, "3663": 3663, "3664": 3664, "3665": 3665, "3666": 3666, "3667": 3667, "3668": 3668, "3669": 3669, "3670": 3670, "3671": 3671, "3672": 3672, "3673": 3673, "3674": 3674, "3675": 3675, "3676": 3676, "3677": 3677, "3678": 3678, "3679": 3679, "3680": 3680, "3681": 3681, "3682": 3682, "3683": 3683, "3684": 3684, "3685": 3685, "3686": 3686, "3687": 3687, "3688": 3688, "3689": 3689, "3690": 3690, "3691": 3691, "3692": 3692, "3693": 3693, "3694": 3694, "3695": 3695, "3696": 3696, "3697": 3697, "3698": 3698, "3699": 3699, "3700": 3700, "3701": 3701, "3702": 3702, "3703": 3703, "3704": 3704, "3705": 3705, "3706": 3706, "3707": 3707, "3708": 3708, "3709": 3709, "3710": 3710, "3711": 3711, "3712": 3712, "3713": 3713, "3714": 3714, "3715": 3715, "3716": 3716, "3717": 3717, "3718": 3718, "3719": 3719, "3720": 3720, "3721": 3721, "3722": 3722, "3723": 3723, "3724": 3724, "3725": 3725, "3726": 3726, "3727": 3727, "3728": 3728, "3729": 3729, "3730": 3730, "3731": 3731, "3732": 3732, "3733": 3733, "3734": 3734, "3735": 3735, "3736": 3736, "3737": 3737, "3738": 3738, "3739": 3739, "3740": 3740, "3741": 3741, "3742": 3742, "3743": 3743, "3744": 3744, "3745": 3745, "3746": 3746, "3747": 3747, "3748": 3748, "3749": 3749, "3750": 3750, "3751": 3751, "3752": 3752, "3753": 3753, "3754": 3754, "3755": 3755, "3756": 3756, "3757": 3757, "3758": 3758, "3759": 3759, "3760": 3760, "3761": 3761, "3762": 3762, "3763": 3763, "3764": 3764, "3765": 3765, "3766": 3766, "3767": 3767, "3768": 3768, "3769": 3769, "3770": 3770, "3771": 3771, "3772": 3772, "3773": 3773, "3774": 3774, "3775": 3775, "3776": 3776, "3777": 3777, "3778": 3778, "3779": 3779, "3780": 3780, "3781": 3781, "3782": 3782, "3783": 3783, "3784": 3784, "3785": 3785, "3786": 3786, "3787": 3787, "3788": 3788, "3789": 3789, "3790": 3790, "3791": 3791, "3792": 3792, "3793": 3793, "3794": 3794, "3795": 3795, "3796": 3796, "3797": 3797, "3798": 3798, "3799": 3799, "3800": 3800, "3801": 3801, "3802": 3802, "3803": 3803, "3804": 3804, "3805": 3805, "3806": 3806, "3807": 3807, "3808": 3808, "3809": 3809, "3810": 3810, "3811": 3811, "3812": 3812, "3813": 3813, "3814": 3814, "3815": 3815, "3816": 3816, "3817": 3817, "3818": 3818, "3819": 3819, "3820": 3820, "3821": 3821, "3822": 3822, "3823": 3823, "3824": 3824, "3825": 3825, "3826": 3826, "3827": 3827, "3828": 3828, "3829": 3829, "3830": 3830, "3831": 3831, "3832": 3832, "3833": 3833, "3834": 3834, "3835": 3835, "3836": 3836, "3837": 3837, "3838": 3838, "3839": 3839, "3840": 3840, "3841": 3841, "3842": 3842, "3843": 3843, "3844": 3844, "3845": 3845, "3846": 3846, "3847": 3847, "3848": 3848, "3849": 3849, "3850": 3850, "3851": 3851, "3852": 3852, "3853": 3853, "3854": 3854, "3855": 3855, "3856": 3856, "3857": 3857, "3858": 3858, "3859": 3859, "3860": 3860, "3861": 3861, "3862": 3862, "3863": 3863, "3864": 3864, "3865": 3865, "3866": 3866, "3867": 3867, "3868": 3868, "3869": 3869, "3870": 3870, "3871": 3871, "3872": 3872, "3873": 3873, "3874": 3874, "3875": 3875, "3876": 3876, "3877": 3877, "3878": 3878, "3879": 3879, "3880": 3880, "3881": 3881, "3882": 3882, "3883": 3883, "3884": 3884, "3885": 3885, "3886": 3886, "3887": 3887, "3888": 3888, "3889": 3889, "3890": 3890, "3891": 3891, "3892": 3892, "3893": 3893, "3894": 3894, "3895": 3895, "3896": 3896, "3897": 3897, "3898": 3898, "3899": 3899, "3900": 3900, "3901": 3901, "3902": 3902, "3903": 3903, "3904": 3904, "3905": 3905, "3906": 3906, "3907": 3907, "3908": 3908, "3909": 3909, "3910": 3910, "3911": 3911, "3912": 3912, "3913": 3913, "3914": 3914, "3915": 3915, "3916": 3916, "3917": 3917, "3918": 3918, "3919": 3919, "3920": 3920, "3921": 3921, "3922": 3922, "3923": 3923, "3924": 3924, "3925": 3925, "3926": 3926, "3927": 3927, "3928": 3928, "3929": 3929, "3930": 3930, "3931": 3931, "3932": 3932, "3933": 3933, "3934": 3934, "3935": 3935, "3936": 3936, "3937": 3937, "3938": 3938, "3939": 3939, "3940": 3940, "3941": 3941, "3942": 3942, "3943": 3943, "3944": 3944, "3945": 3945, "3946": 3946, "3947": 3947, "3948": 3948, "3949": 3949, "3950": 3950, "3951": 3951, "3952": 3952, "3953": 3953, "3954": 3954, "3955": 3955, "3956": 3956, "3957": 3957, "3958": 3958, "3959": 3959, "3960": 3960, "3961": 3961, "3962": 3962, "3963": 3963, "3964": 3964, "3965": 3965, "3966": 3966, "3967": 3967, "3968": 3968, "3969": 3969, "3970": 3970, "3971": 3971, "3972": 3972, "3973": 3973, "3974": 3974, "3975": 3975, "3976": 3976, "3977": 3977, "3978": 3978, "3979": 3979, "3980": 3980, "3981": 3981, "3982": 3982, "3983": 3983, "3984": 3984, "3985": 3985, "3986": 3986, "3987": 3987, "3988": 3988, "3989": 3989, "3990": 3990, "3991": 3991, "3992": 3992, "3993": 3993, "3994": 3994, "3995": 3995, "3996": 3996, "3997": 3997, "3998": 3998, "3999": 3999, "4000": 4000, "4001": 4001, "4002": 4002, "4003": 4003, "4004": 4004, "4005": 4005, "4006": 4006, "4007": 4007, "4008": 4008, "4009": 4009, "4010": 4010, "4011": 4011, "4012": 4012, "4013": 4013, "4014": 4014, "4015": 4015, "4016": 4016, "4017": 4017, "4018": 4018, "4019": 4019, "4020": 4020, "4021": 4021, "4022": 4022, "4023": 4023, "4024": 4024, "4025": 4025, "4026": 4026, "4027": 4027, "4028": 4028, "4029": 4029, "4030": 4030, "4031": 4031, "4032": 4032, "4033": 4033, "4034": 4034, "4035": 4035, "4036": 4036, "4037": 4037, "4038": 4038, "4039": 4039, "4040": 4040, "4041": 4041, "4042": 4042, "4043": 4043, "4044": 4044, "4045": 4045, "4046": 4046, "4047": 4047, "4048": 4048, "4049": 4049, "4050": 4050, "4051": 4051, "4052": 4052, "4053": 4053, "4054": 4054, "4055": 4055, "4056": 4056, "4057": 4057, "4058": 4058, "4059": 4059, "4060": 4060, "4061": 4061, "4062": 4062, "4063": 4063, "4064": 4064, "4065": 4065, "4066": 4066, "4067": 4067, "4068": 4068, "4069": 4069, "4070": 4070, "4071": 4071, "4072": 4072, "4073": 4073, "4074": 4074, "4075": 4075, "4076": 4076, "4077": 4077, "4078": 4078, "4079": 4079, "4080": 4080, "4081": 4081, "4082": 4082, "4083": 4083, "4084": 4084, "4085": 4085, "4086": 4086, "4087": 4087, "4088": 4088, "4089": 4089, "4090": 4090, "4091": 4091, "4092": 4092, "4093": 4093, "4094": 4094, "4095": 4095, "4096": 4096, "4097": 4097, "4098": 4098, "4099": 4099, "4100": 4100, "4101": 4101, "4102": 4102, "4103": 4103, "4104": 4104, "4105": 4105, "4106": 4106, "4107": 4107, "4108": 4108, "4109": 4109, "4110": 4110, "4111": 4111, "4112": 4112, "4113": 4113, "4114": 4114, "4115": 4115, "4116": 4116, "4117": 4117, "4118": 4118, "4119": 4119, "4120": 4120, "4121": 4121, "4122": 4122, "4123": 4123, "4124": 4124, "4125": 4125, "4126": 4126, "4127": 4127, "4128": 4128, "4129": 4129, "4130": 4130, "4131": 4131, "4132": 4132, "4133": 4133, "4134": 4134, "4135": 4135, "4136": 4136, "4137": 4137, "4138": 4138, "4139": 4139, "4140": 4140, "4141": 4141, "4142": 4142, "4143": 4143, "4144": 4144, "4145": 4145, "4146": 4146, "4147": 4147, "4148": 4148, "4149": 4149, "4150": 4150, "4151": 4151, "4152": 4152, "4153": 4153, "4154": 4154, "4155": 4155, "4156": 4156, "4157": 4157, "4158": 4158, "4159": 4159, "4160": 4160, "4161": 4161, "4162": 4162, "4163": 4163, "4164": 4164, "4165": 4165, "4166": 4166, "4167": 4167, "4168": 4168, "4169": 4169, "4170": 4170, "4171": 4171, "4172": 4172, "4173": 4173, "4174": 4174, "4175": 4175, "4176": 4176, "4177": 4177, "4178": 4178, "4179": 4179, "4180": 4180, "4181": 4181, "4182": 4182, "4183": 4183, "4184": 4184, "4185": 4185, "4186": 4186, "4187": 4187, "4188": 4188, "4189": 4189, "4190": 4190, "4191": 4191, "4192": 4192, "4193": 4193, "4194": 4194, "4195": 4195, "4196": 4196, "4197": 4197, "4198": 4198, "4199": 4199, "4200": 4200, "4201": 4201, "4202": 4202, "4203": 4203, "4204": 4204, "4205": 4205, "4206": 4206, "4207": 4207, "4208": 4208, "4209": 4209, "4210": 4210, "4211": 4211, "4212": 4212, "4213": 4213, "4214": 4214, "4215": 4215, "4216": 4216, "4217": 4217, "4218": 4218, "4219": 4219, "4220": 4220, "4221": 4221, "4222": 4222, "4223": 4223, "4224": 4224, "4225": 4225, "4226": 4226, "4227": 4227, "4228": 4228, "4229": 4229, "4230": 4230, "4231": 4231, "4232": 4232, "4233": 4233, "4234": 4234, "4235": 4235, "4236": 4236, "4237": 4237, "4238": 4238, "4239": 4239, "4240": 4240, "4241": 4241, "4242": 4242, "4243": 4243, "4244": 4244, "4245": 4245, "4246": 4246, "4247": 4247, "4248": 4248, "4249": 4249, "4250": 4250, "4251": 4251, "4252": 4252, "4253": 4253, "4254": 4254, "4255": 4255, "4256": 4256, "4257": 4257, "4258": 4258, "4259": 4259, "4260": 4260, "4261": 4261, "4262": 4262, "4263": 4263, "4264": 4264, "4265": 4265, "4266": 4266, "4267": 4267, "4268": 4268, "4269": 4269, "4270": 4270, "4271": 4271, "4272": 4272, "4273": 4273, "4274": 4274, "4275": 4275, "4276": 4276, "4277": 4277, "4278": 4278, "4279": 4279, "4280": 4280, "4281": 4281, "4282": 4282, "4283": 4283, "4284": 4284, "4285": 4285, "4286": 4286, "4287": 4287, "4288": 4288, "4289": 4289, "4290": 4290, "4291": 4291, "4292": 4292, "4293": 4293, "4294": 4294, "4295": 4295, "4296": 4296, "4297": 4297, "4298": 4298, "4299": 4299, "4300": 4300, "4301": 4301, "4302": 4302, "4303": 4303, "4304": 4304, "4305": 4305, "4306": 4306, "4307": 4307, "4308": 4308, "4309": 4309, "4310": 4310, "4311": 4311, "4312": 4312, "4313": 4313, "4314": 4314, "4315": 4315, "4316": 4316, "4317": 4317, "4318": 4318, "4319": 4319, "4320": 4320, "4321": 4321, "4322": 4322, "4323": 4323, "4324": 4324, "4325": 4325, "4326": 4326, "4327": 4327, "4328": 4328, "4329": 4329, "4330": 4330, "4331": 4331, "4332": 4332, "4333": 4333, "4334": 4334, "4335": 4335, "4336": 4336, "4337": 4337, "4338": 4338, "4339": 4339, "4340": 4340, "4341": 4341, "4342": 4342, "4343": 4343, "4344": 4344, "4345": 4345, "4346": 4346, "4347": 4347, "4348": 4348, "4349": 4349, "4350": 4350, "4351": 4351, "4352": 4352, "4353": 4353, "4354": 4354, "4355": 4355, "4356": 4356, "4357": 4357, "4358": 4358, "4359": 4359, "4360": 4360, "4361": 4361, "4362": 4362, "4363": 4363, "4364": 4364, "4365": 4365, "4366": 4366, "4367": 4367, "4368": 4368, "4369": 4369, "4370": 4370, "4371": 4371, "4372": 4372, "4373": 4373, "4374": 4374, "4375": 4375, "4376": 4376, "4377": 4377, "4378": 4378, "4379": 4379, "4380": 4380, "4381": 4381, "4382": 4382, "4383": 4383, "4384": 4384, "4385": 4385, "4386": 4386, "4387": 4387, "4388": 4388, "4389": 4389, "4390": 4390, "4391": 4391, "4392": 4392, "4393": 4393, "4394": 4394, "4395": 4395, "4396": 4396, "4397": 4397, "4398": 4398, "4399": 4399, "4400": 4400, "4401": 4401, "4402": 4402, "4403": 4403, "4404": 4404, "4405": 4405, "4406": 4406, "4407": 4407, "4408": 4408, "4409": 4409, "4410": 4410, "4411": 4411, "4412": 4412, "4413": 4413, "4414": 4414, "4415": 4415, "4416": 4416, "4417": 4417, "4418": 4418, "4419": 4419, "4420": 4420, "4421": 4421, "4422": 4422, "4423": 4423, "4424": 4424, "4425": 4425, "4426": 4426, "4427": 4427, "4428": 4428, "4429": 4429, "4430": 4430, "4431": 4431, "4432": 4432, "4433": 4433, "4434": 4434, "4435": 4435, "4436": 4436, "4437": 4437, "4438": 4438, "4439": 4439, "4440": 4440, "4441": 4441, "4442": 4442, "4443": 4443, "4444": 4444, "4445": 4445, "4446": 4446, "4447": 4447, "4448": 4448, "4449": 4449, "4450": 4450, "4451": 4451, "4452": 4452, "4453": 4453, "4454": 4454, "4455": 4455, "4456": 4456, "4457": 4457, "4458": 4458, "4459": 4459, "4460": 4460, "4461": 4461, "4462": 4462, "4463": 4463, "4464": 4464, "4465": 4465, "4466": 4466, "4467": 4467, "4468": 4468, "4469": 4469, "4470": 4470, "4471": 4471, "4472": 4472, "4473": 4473, "4474": 4474, "4475": 4475, "4476": 4476, "4477": 4477, "4478": 4478, "4479": 4479, "4480": 4480, "4481": 4481, "4482": 4482, "4483": 4483, "4484": 4484, "4485": 4485, "4486": 4486, "4487": 4487, "4488": 4488, "4489": 4489, "4490": 4490, "4491": 4491, "4492": 4492, "4493": 4493, "4494": 4494, "4495": 4495, "4496": 4496, "4497": 4497, "4498": 4498, "4499": 4499, "4500": 4500, "4501": 4501, "4502": 4502, "4503": 4503, "4504": 4504, "4505": 4505, "4506": 4506, "4507": 4507, "4508": 4508, "4509": 4509, "4510": 4510, "4511": 4511, "4512": 4512, "4513": 4513, "4514": 4514, "4515": 4515, "4516": 4516, "4517": 4517, "4518": 4518, "4519": 4519, "4520": 4520, "4521": 4521, "4522": 4522, "4523": 4523, "4524": 4524, "4525": 4525, "4526": 4526, "4527": 4527, "4528": 4528, "4529": 4529, "4530": 4530, "4531": 4531, "4532": 4532, "4533": 4533, "4534": 4534, "4535": 4535, "4536": 4536, "4537": 4537, "4538": 4538, "4539": 4539, "4540": 4540, "4541": 4541, "4542": 4542, "4543": 4543, "4544": 4544, "4545": 4545, "4546": 4546, "4547": 4547, "4548": 4548, "4549": 4549, "4550": 4550, "4551": 4551, "4552": 4552, "4553": 4553, "4554": 4554, "4555": 4555, "4556": 4556, "4557": 4557, "4558": 4558, "4559": 4559, "4560": 4560, "4561": 4561, "4562": 4562, "4563": 4563, "4564": 4564, "4565": 4565, "4566": 4566, "4567": 4567, "4568": 4568, "4569": 4569, "4570": 4570, "4571": 4571, "4572": 4572, "4573": 4573, "4574": 4574, "4575": 4575, "4576": 4576, "4577": 4577, "4578": 4578, "4579": 4579, "4580": 4580, "4581": 4581, "4582": 4582, "4583": 4583, "4584": 4584, "4585": 4585, "4586": 4586, "4587": 4587, "4588": 4588, "4589": 4589, "4590": 4590, "4591": 4591, "4592": 4592, "4593": 4593, "4594": 4594, "4595": 4595, "4596": 4596, "4597": 4597, "4598": 4598, "4599": 4599, "4600": 4600, "4601": 4601, "4602": 4602, "4603": 4603, "4604": 4604, "4605": 4605, "4606": 4606, "4607": 4607, "4608": 4608, "4609": 4609, "4610": 4610, "4611": 4611, "4612": 4612, "4613": 4613, "4614": 4614, "4615": 4615, "4616": 4616, "4617": 4617, "4618": 4618, "4619": 4619, "4620": 4620, "4621": 4621, "4622": 4622, "4623": 4623, "4624": 4624, "4625": 4625, "4626": 4626, "4627": 4627, "4628": 4628, "4629": 4629, "4630": 4630, "4631": 4631, "4632": 4632, "4633": 4633, "4634": 4634, "4635": 4635, "4636": 4636, "4637": 4637, "4638": 4638, "4639": 4639, "4640": 4640, "4641": 4641, "4642": 4642, "4643": 4643, "4644": 4644, "4645": 4645, "4646": 4646, "4647": 4647, "4648": 4648, "4649": 4649, "4650": 4650, "4651": 4651, "4652": 4652, "4653": 4653, "4654": 4654, "4655": 4655, "4656": 4656, "4657": 4657, "4658": 4658, "4659": 4659, "4660": 4660, "4661": 4661, "4662": 4662, "4663": 4663, "4664": 4664, "4665": 4665, "4666": 4666, "4667": 4667, "4668": 4668, "4669": 4669, "4670": 4670, "4671": 4671, "4672": 4672, "4673": 4673, "4674": 4674, "4675": 4675, "4676": 4676, "4677": 4677, "4678": 4678, "4679": 4679, "4680": 4680, "4681": 4681, "4682": 4682, "4683": 4683, "4684": 4684, "4685": 4685, "4686": 4686, "4687": 4687, "4688": 4688, "4689": 4689, "4690": 4690, "4691": 4691, "4692": 4692, "4693": 4693, "4694": 4694, "4695": 4695, "4696": 4696, "4697": 4697, "4698": 4698, "4699": 4699, "4700": 4700, "4701": 4701, "4702": 4702, "4703": 4703, "4704": 4704, "4705": 4705, "4706": 4706, "4707": 4707, "4708": 4708, "4709": 4709, "4710": 4710, "4711": 4711, "4712": 4712, "4713": 4713, "4714": 4714, "4715": 4715, "4716": 4716, "4717": 4717, "4718": 4718, "4719": 4719, "4720": 4720, "4721": 4721, "4722": 4722, "4723": 4723, "4724": 4724, "4725": 4725, "4726": 4726, "4727": 4727, "4728": 4728, "4729": 4729, "4730": 4730, "4731": 4731, "4732": 4732, "4733": 4733, "4734": 4734, "4735": 4735, "4736": 4736, "4737": 4737, "4738": 4738, "4739": 4739, "4740": 4740, "4741": 4741, "4742": 4742, "4743": 4743, "4744": 4744, "4745": 4745, "4746": 4746, "4747": 4747, "4748": 4748, "4749": 4749, "4750": 4750, "4751": 4751, "4752": 4752, "4753": 4753, "4754": 4754, "4755": 4755, "4756": 4756, "4757": 4757, "4758": 4758, "4759": 4759, "4760": 4760, "4761": 4761, "4762": 4762, "4763": 4763, "4764": 4764, "4765": 4765, "4766": 4766, "4767": 4767, "4768": 4768, "4769": 4769, "4770": 4770, "4771": 4771, "4772": 4772, "4773": 4773, "4774": 4774, "4775": 4775, "4776": 4776, "4777": 4777, "4778": 4778, "4779": 4779, "4780": 4780, "4781": 4781, "4782": 4782, "4783": 4783, "4784": 4784, "4785": 4785, "4786": 4786, "4787": 4787, "4788": 4788, "4789": 4789, "4790": 4790, "4791": 4791, "4792": 4792, "4793": 4793, "4794": 4794, "4795": 4795, "4796": 4796, "4797": 4797, "4798": 4798, "4799": 4799, "4800": 4800, "4801": 4801, "4802": 4802, "4803": 4803, "4804": 4804, "4805": 4805, "4806": 4806, "4807": 4807, "4808": 4808, "4809": 4809, "4810": 4810, "4811": 4811, "4812": 4812, "4813": 4813, "4814": 4814, "4815": 4815, "4816": 4816, "4817": 4817, "4818": 4818, "4819": 4819, "4820": 4820, "4821": 4821, "4822": 4822, "4823": 4823, "4824": 4824, "4825": 4825, "4826": 4826, "4827": 4827, "4828": 4828, "4829": 4829, "4830": 4830, "4831": 4831, "4832": 4832, "4833": 4833, "4834": 4834, "4835": 4835, "4836": 4836, "4837": 4837, "4838": 4838, "4839": 4839, "4840": 4840, "4841": 4841, "4842": 4842, "4843": 4843, "4844": 4844, "4845": 4845, "4846": 4846, "4847": 4847, "4848": 4848, "4849": 4849, "4850": 4850, "4851": 4851, "4852": 4852, "4853": 4853, "4854": 4854, "4855": 4855, "4856": 4856, "4857": 4857, "4858": 4858, "4859": 4859, "4860": 4860, "4861": 4861, "4862": 4862, "4863": 4863, "4864": 4864, "4865": 4865, "4866": 4866, "4867": 4867, "4868": 4868, "4869": 4869, "4870": 4870, "4871": 4871, "4872": 4872, "4873": 4873, "4874": 4874, "4875": 4875, "4876": 4876, "4877": 4877, "4878": 4878, "4879": 4879, "4880": 4880, "4881": 4881, "4882": 4882, "4883": 4883, "4884": 4884, "4885": 4885, "4886": 4886, "4887": 4887, "4888": 4888, "4889": 4889, "4890": 4890, "4891": 4891, "4892": 4892, "4893": 4893, "4894": 4894, "4895": 4895, "4896": 4896, "4897": 4897, "4898": 4898, "4899": 4899, "4900": 4900, "4901": 4901, "4902": 4902, "4903": 4903, "4904": 4904, "4905": 4905, "4906": 4906, "4907": 4907, "4908": 4908, "4909": 4909, "4910": 4910, "4911": 4911, "4912": 4912, "4913": 4913, "4914": 4914, "4915": 4915, "4916": 4916, "4917": 4917, "4918": 4918, "4919": 4919, "4920": 4920, "4921": 4921, "4922": 4922, "4923": 4923, "4924": 4924, "4925": 4925, "4926": 4926, "4927": 4927, "4928": 4928, "4929": 4929, "4930": 4930, "4931": 4931, "4932": 4932, "4933": 4933, "4934": 4934, "4935": 4935, "4936": 4936, "4937": 4937, "4938": 4938, "4939": 4939, "4940": 4940, "4941": 4941, "4942": 4942, "4943": 4943, "4944": 4944, "4945": 4945, "4946": 4946, "4947": 4947, "4948": 4948, "4949": 4949, "4950": 4950, "4951": 4951, "4952": 4952, "4953": 4953, "4954": 4954, "4955": 4955, "4956": 4956, "4957": 4957, "4958": 4958, "4959": 4959, "4960": 4960, "4961": 4961, "4962": 4962, "4963": 4963, "4964": 4964, "4965": 4965, "4966": 4966, "4967": 4967, "4968": 4968, "4969": 4969, "4970": 4970, "4971": 4971, "4972": 4972, "4973": 4973, "4974": 4974, "4975": 4975, "4976": 4976, "4977": 4977, "4978": 4978, "4979": 4979, "4980": 4980, "4981": 4981, "4982": 4982, "4983": 4983, "4984": 4984, "4985": 4985, "4986": 4986, "4987": 4987, "4988": 4988, "4989": 4989, "4990": 4990, "4991": 4991, "4992": 4992, "4993": 4993, "4994": 4994, "4995": 4995, "4996": 4996, "4997": 4997, "4998": 4998, "4999": 4999, "5000": 5000, "5001": 5001, "5002": 5002, "5003": 5003, "5004": 5004, "5005": 5005, "5006": 5006, "5007": 5007, "5008": 5008, "5009": 5009, "5010": 5010, "5011": 5011, "5012": 5012, "5013": 5013, "5014": 5014, "5015": 5015, "5016": 5016, "5017": 5017, "5018": 5018, "5019": 5019, "5020": 5020, "5021": 5021, "5022": 5022, "5023": 5023, "5024": 5024, "5025": 5025, "5026": 5026, "5027": 5027, "5028": 5028, "5029": 5029, "5030": 5030, "5031": 5031, "5032": 5032, "5033": 5033, "5034": 5034, "5035": 5035, "5036": 5036, "5037": 5037, "5038": 5038, "5039": 5039, "5040": 5040, "5041": 5041, "5042": 5042, "5043": 5043, "5044": 5044, "5045": 5045, "5046": 5046, "5047": 5047, "5048": 5048, "5049": 5049, "5050": 5050, "5051": 5051, "5052": 5052, "5053": 5053, "5054": 5054, "5055": 5055, "5056": 5056, "5057": 5057, "5058": 5058, "5059": 5059, "5060": 5060, "5061": 5061, "5062": 5062, "5063": 5063, "5064": 5064, "5065": 5065, "5066": 5066, "5067": 5067, "5068": 5068, "5069": 5069, "5070": 5070, "5071": 5071, "5072": 5072, "5073": 5073, "5074": 5074, "5075": 5075, "5076": 5076, "5077": 5077, "5078": 5078, "5079": 5079, "5080": 5080, "5081": 5081, "5082": 5082, "5083": 5083, "5084": 5084, "5085": 5085, "5086": 5086, "5087": 5087, "5088": 5088, "5089": 5089, "5090": 5090, "5091": 5091, "5092": 5092, "5093": 5093, "5094": 5094, "5095": 5095, "5096": 5096, "5097": 5097, "5098": 5098, "5099": 5099, "5100": 5100, "5101": 5101, "5102": 5102, "5103": 5103, "5104": 5104, "5105": 5105, "5106": 5106, "5107": 5107, "5108": 5108, "5109": 5109, "5110": 5110, "5111": 5111, "5112": 5112, "5113": 5113, "5114": 5114, "5115": 5115, "5116": 5116, "5117": 5117, "5118": 5118, "5119": 5119, "5120": 5120, "5121": 5121, "5122": 5122, "5123": 5123, "5124": 5124, "5125": 5125, "5126": 5126, "5127": 5127, "5128": 5128, "5129": 5129, "5130": 5130, "5131": 5131, "5132": 5132, "5133": 5133, "5134": 5134, "5135": 5135, "5136": 5136, "5137": 5137, "5138": 5138, "5139": 5139, "5140": 5140, "5141": 5141, "5142": 5142, "5143": 5143, "5144": 5144, "5145": 5145, "5146": 5146, "5147": 5147, "5148": 5148, "5149": 5149, "5150": 5150, "5151": 5151, "5152": 5152, "5153": 5153, "5154": 5154, "5155": 5155, "5156": 5156, "5157": 5157, "5158": 5158, "5159": 5159, "5160": 5160, "5161": 5161, "5162": 5162, "5163": 5163, "5164": 5164, "5165": 5165, "5166": 5166, "5167": 5167, "5168": 5168, "5169": 5169, "5170": 5170, "5171": 5171, "5172": 5172, "5173": 5173, "5174": 5174, "5175": 5175, "5176": 5176, "5177": 5177, "5178": 5178, "5179": 5179, "5180": 5180, "5181": 5181, "5182": 5182, "5183": 5183, "5184": 5184, "5185": 5185, "5186": 5186, "5187": 5187, "5188": 5188, "5189": 5189, "5190": 5190, "5191": 5191, "5192": 5192, "5193": 5193, "5194": 5194, "5195": 5195, "5196": 5196, "5197": 5197, "5198": 5198, "5199": 5199, "5200": 5200, "5201": 5201, "5202": 5202, "5203": 5203, "5204": 5204, "5205": 5205, "5206": 5206, "5207": 5207, "5208": 5208, "5209": 5209, "5210": 5210, "5211": 5211, "5212": 5212, "5213": 5213, "5214": 5214, "5215": 5215, "5216": 5216, "5217": 5217, "5218": 5218, "5219": 5219, "5220": 5220, "5221": 5221, "5222": 5222, "5223": 5223, "5224": 5224, "5225": 5225, "5226": 5226, "5227": 5227, "5228": 5228, "5229": 5229, "5230": 5230, "5231": 5231, "5232": 5232, "5233": 5233, "5234": 5234, "5235": 5235, "5236": 5236, "5237": 5237, "5238": 5238, "5239": 5239, "5240": 5240, "5241": 5241, "5242": 5242, "5243": 5243, "5244": 5244, "5245": 5245, "5246": 5246, "5247": 5247, "5248": 5248, "5249": 5249, "5250": 5250, "5251": 5251, "5252": 5252, "5253": 5253, "5254": 5254, "5255": 5255, "5256": 5256, "5257": 5257, "5258": 5258, "5259": 5259, "5260": 5260, "5261": 5261, "5262": 5262, "5263": 5263, "5264": 5264, "5265": 5265, "5266": 5266, "5267": 5267, "5268": 5268, "5269": 5269, "5270": 5270, "5271": 5271, "5272": 5272, "5273": 5273, "5274": 5274, "5275": 5275, "5276": 5276, "5277": 5277, "5278": 5278, "5279": 5279, "5280": 5280, "5281": 5281, "5282": 5282, "5283": 5283, "5284": 5284, "5285": 5285, "5286": 5286, "5287": 5287, "5288": 5288, "5289": 5289, "5290": 5290, "5291": 5291, "5292": 5292, "5293": 5293, "5294": 5294, "5295": 5295, "5296": 5296, "5297": 5297, "5298": 5298, "5299": 5299, "5300": 5300, "5301": 5301, "5302": 5302, "5303": 5303, "5304": 5304, "5305": 5305, "5306": 5306, "5307": 5307, "5308": 5308, "5309": 5309, "5310": 5310, "5311": 5311, "5312": 5312, "5313": 5313, "5314": 5314, "5315": 5315, "5316": 5316, "5317": 5317, "5318": 5318, "5319": 5319, "5320": 5320, "5321": 5321, "5322": 5322, "5323": 5323, "5324": 5324, "5325": 5325, "5326": 5326, "5327": 5327, "5328": 5328, "5329": 5329, "5330": 5330, "5331": 5331, "5332": 5332, "5333": 5333, "5334": 5334, "5335": 5335, "5336": 5336, "5337": 5337, "5338": 5338, "5339": 5339, "5340": 5340, "5341": 5341, "5342": 5342, "5343": 5343, "5344": 5344, "5345": 5345, "5346": 5346, "5347": 5347, "5348": 5348, "5349": 5349, "5350": 5350, "5351": 5351, "5352": 5352, "5353": 5353, "5354": 5354, "5355": 5355, "5356": 5356, "5357": 5357, "5358": 5358, "5359": 5359, "5360": 5360, "5361": 5361, "5362": 5362, "5363": 5363, "5364": 5364, "5365": 5365, "5366": 5366, "5367": 5367, "5368": 5368, "5369": 5369, "5370": 5370, "5371": 5371, "5372": 5372, "5373": 5373, "5374": 5374, "5375": 5375, "5376": 5376, "5377": 5377, "5378": 5378, "5379": 5379, "5380": 5380, "5381": 5381, "5382": 5382, "5383": 5383, "5384": 5384, "5385": 5385, "5386": 5386, "5387": 5387, "5388": 5388, "5389": 5389, "5390": 5390, "5391": 5391, "5392": 5392, "5393": 5393, "5394": 5394, "5395": 5395, "5396": 5396, "5397": 5397, "5398": 5398, "5399": 5399, "5400": 5400, "5401": 5401, "5402": 5402, "5403": 5403, "5404": 5404, "5405": 5405, "5406": 5406, "5407": 5407, "5408": 5408, "5409": 5409, "5410": 5410, "5411": 5411, "5412": 5412, "5413": 5413, "5414": 5414, "5415": 5415, "5416": 5416, "5417": 5417, "5418": 5418, "5419": 5419, "5420": 5420, "5421": 5421, "5422": 5422, "5423": 5423, "5424": 5424, "5425": 5425, "5426": 5426, "5427": 5427, "5428": 5428, "5429": 5429, "5430": 5430, "5431": 5431, "5432": 5432, "5433": 5433, "5434": 5434, "5435": 5435, "5436": 5436, "5437": 5437, "5438": 5438, "5439": 5439, "5440": 5440, "5441": 5441, "5442": 5442, "5443": 5443, "5444": 5444, "5445": 5445, "5446": 5446, "5447": 5447, "5448": 5448, "5449": 5449, "5450": 5450, "5451": 5451, "5452": 5452, "5453": 5453, "5454": 5454, "5455": 5455, "5456": 5456, "5457": 5457, "5458": 5458, "5459": 5459, "5460": 5460, "5461": 5461, "5462": 5462, "5463": 5463, "5464": 5464, "5465": 5465, "5466": 5466, "5467": 5467, "5468": 5468, "5469": 5469, "5470": 5470, "5471": 5471, "5472": 5472, "5473": 5473, "5474": 5474, "5475": 5475, "5476": 5476, "5477": 5477, "5478": 5478, "5479": 5479, "5480": 5480, "5481": 5481, "5482": 5482, "5483": 5483, "5484": 5484, "5485": 5485, "5486": 5486, "5487": 5487, "5488": 5488, "5489": 5489, "5490": 5490, "5491": 5491, "5492": 5492, "5493": 5493, "5494": 5494, "5495": 5495, "5496": 5496, "5497": 5497, "5498": 5498, "5499": 5499, "5500": 5500, "5501": 5501, "5502": 5502, "5503": 5503, "5504": 5504, "5505": 5505, "5506": 5506, "5507": 5507, "5508": 5508, "5509": 5509, "5510": 5510, "5511": 5511, "5512": 5512, "5513": 5513, "5514": 5514, "5515": 5515, "5516": 5516, "5517": 5517, "5518": 5518, "5519": 5519, "5520": 5520, "5521": 5521, "5522": 5522, "5523": 5523, "5524": 5524, "5525": 5525, "5526": 5526, "5527": 5527, "5528": 5528, "5529": 5529, "5530": 5530, "5531": 5531, "5532": 5532, "5533": 5533, "5534": 5534, "5535": 5535, "5536": 5536, "5537": 5537, "5538": 5538, "5539": 5539, "5540": 5540, "5541": 5541, "5542": 5542, "5543": 5543, "5544": 5544, "5545": 5545, "5546": 5546, "5547": 5547, "5548": 5548, "5549": 5549, "5550": 5550, "5551": 5551, "5552": 5552, "5553": 5553, "5554": 5554, "5555": 5555, "5556": 5556, "5557": 5557, "5558": 5558, "5559": 5559, "5560": 5560, "5561": 5561, "5562": 5562, "5563": 5563, "5564": 5564, "5565": 5565, "5566": 5566, "5567": 5567, "5568": 5568, "5569": 5569, "5570": 5570, "5571": 5571, "5572": 5572, "5573": 5573, "5574": 5574, "5575": 5575, "5576": 5576, "5577": 5577, "5578": 5578, "5579": 5579, "5580": 5580, "5581": 5581, "5582": 5582, "5583": 5583, "5584": 5584, "5585": 5585, "5586": 5586, "5587": 5587, "5588": 5588, "5589": 5589, "5590": 5590, "5591": 5591, "5592": 5592, "5593": 5593, "5594": 5594, "5595": 5595, "5596": 5596, "5597": 5597, "5598": 5598, "5599": 5599, "5600": 5600, "5601": 5601, "5602": 5602, "5603": 5603, "5604": 5604, "5605": 5605, "5606": 5606, "5607": 5607, "5608": 5608, "5609": 5609, "5610": 5610, "5611": 5611, "5612": 5612, "5613": 5613, "5614": 5614, "5615": 5615, "5616": 5616, "5617": 5617, "5618": 5618, "5619": 5619, "5620": 5620, "5621": 5621, "5622": 5622, "5623": 5623, "5624": 5624, "5625": 5625, "5626": 5626, "5627": 5627, "5628": 5628, "5629": 5629, "5630": 5630, "5631": 5631, "5632": 5632, "5633": 5633, "5634": 5634, "5635": 5635, "5636": 5636, "5637": 5637, "5638": 5638, "5639": 5639, "5640": 5640, "5641": 5641, "5642": 5642, "5643": 5643, "5644": 5644, "5645": 5645, "5646": 5646, "5647": 5647, "5648": 5648, "5649": 5649, "5650": 5650, "5651": 5651, "5652": 5652, "5653": 5653, "5654": 5654, "5655": 5655, "5656": 5656, "5657": 5657, "5658": 5658, "5659": 5659, "5660": 5660, "5661": 5661, "5662": 5662, "5663": 5663, "5664": 5664, "5665": 5665, "5666": 5666, "5667": 5667, "5668": 5668, "5669": 5669, "5670": 5670, "5671": 5671, "5672": 5672, "5673": 5673, "5674": 5674, "5675": 5675, "5676": 5676, "5677": 5677, "5678": 5678, "5679": 5679, "5680": 5680, "5681": 5681, "5682": 5682, "5683": 5683, "5684": 5684, "5685": 5685, "5686": 5686, "5687": 5687, "5688": 5688, "5689": 5689, "5690": 5690, "5691": 5691, "5692": 5692, "5693": 5693, "5694": 5694, "5695": 5695, "5696": 5696, "5697": 5697, "5698": 5698, "5699": 5699, "5700": 5700, "5701": 5701, "5702": 5702, "5703": 5703, "5704": 5704, "5705": 5705, "5706": 5706, "5707": 5707, "5708": 5708, "5709": 5709, "5710": 5710, "5711": 5711, "5712": 5712, "5713": 5713, "5714": 5714, "5715": 5715, "5716": 5716, "5717": 5717, "5718": 5718, "5719": 5719, "5720": 5720, "5721": 5721, "5722": 5722, "5723": 5723, "5724": 5724, "5725": 5725, "5726": 5726, "5727": 5727, "5728": 5728, "5729": 5729, "5730": 5730, "5731": 5731, "5732": 5732, "5733": 5733, "5734": 5734, "5735": 5735, "5736": 5736, "5737": 5737, "5738": 5738, "5739": 5739, "5740": 5740, "5741": 5741, "5742": 5742, "5743": 5743, "5744": 5744, "5745": 5745, "5746": 5746, "5747": 5747, "5748": 5748, "5749": 5749, "5750": 5750, "5751": 5751, "5752": 5752, "5753": 5753, "5754": 5754, "5755": 5755, "5756": 5756, "5757": 5757, "5758": 5758, "5759": 5759, "5760": 5760, "5761": 5761, "5762": 5762, "5763": 5763, "5764": 5764, "5765": 5765, "5766": 5766, "5767": 5767, "5768": 5768, "5769": 5769, "5770": 5770, "5771": 5771, "5772": 5772, "5773": 5773, "5774": 5774, "5775": 5775, "5776": 5776, "5777": 5777, "5778": 5778, "5779": 5779, "5780": 5780, "5781": 5781, "5782": 5782, "5783": 5783, "5784": 5784, "5785": 5785, "5786": 5786, "5787": 5787, "5788": 5788, "5789": 5789, "5790": 5790, "5791": 5791, "5792": 5792, "5793": 5793, "5794": 5794, "5795": 5795, "5796": 5796, "5797": 5797, "5798": 5798, "5799": 5799, "5800": 5800, "5801": 5801, "5802": 5802, "5803": 5803, "5804": 5804, "5805": 5805, "5806": 5806, "5807": 5807, "5808": 5808, "5809": 5809, "5810": 5810, "5811": 5811, "5812": 5812, "5813": 5813, "5814": 5814, "5815": 5815, "5816": 5816, "5817": 5817, "5818": 5818, "5819": 5819, "5820": 5820, "5821": 5821, "5822": 5822, "5823": 5823, "5824": 5824, "5825": 5825, "5826": 5826, "5827": 5827, "5828": 5828, "5829": 5829, "5830": 5830, "5831": 5831, "5832": 5832, "5833": 5833, "5834": 5834, "5835": 5835, "5836": 5836, "5837": 5837, "5838": 5838, "5839": 5839, "5840": 5840, "5841": 5841, "5842": 5842, "5843": 5843, "5844": 5844, "5845": 5845, "5846": 5846, "5847": 5847, "5848": 5848, "5849": 5849, "5850": 5850, "5851": 5851, "5852": 5852, "5853": 5853, "5854": 5854, "5855": 5855, "5856": 5856, "5857": 5857, "5858": 5858, "5859": 5859, "5860": 5860, "5861": 5861, "5862": 5862, "5863": 5863, "5864": 5864, "5865": 5865, "5866": 5866, "5867": 5867, "5868": 5868, "5869": 5869, "5870": 5870, "5871": 5871, "5872": 5872, "5873": 5873, "5874": 5874, "5875": 5875, "5876": 5876, "5877": 5877, "5878": 5878, "5879": 5879, "5880": 5880, "5881": 5881, "5882": 5882, "5883": 5883, "5884": 5884, "5885": 5885, "5886": 5886, "5887": 5887, "5888": 5888, "5889": 5889, "5890": 5890, "5891": 5891, "5892": 5892, "5893": 5893, "5894": 5894, "5895": 5895, "5896": 5896, "5897": 5897, "5898": 5898, "5899": 5899, "5900": 5900, "5901": 5901, "5902": 5902, "5903": 5903, "5904": 5904, "5905": 5905, "5906": 5906, "5907": 5907, "5908": 5908, "5909": 5909, "5910": 5910, "5911": 5911, "5912": 5912, "5913": 5913, "5914": 5914, "5915": 5915, "5916": 5916, "5917": 5917, "5918": 5918, "5919": 5919, "5920": 5920, "5921": 5921, "5922": 5922, "5923": 5923, "5924": 5924, "5925": 5925, "5926": 5926, "5927": 5927, "5928": 5928, "5929": 5929, "5930": 5930, "5931": 5931, "5932": 5932, "5933": 5933, "5934": 5934, "5935": 5935, "5936": 5936, "5937": 5937, "5938": 5938, "5939": 5939, "5940": 5940, "5941": 5941, "5942": 5942, "5943": 5943, "5944": 5944, "5945": 5945, "5946": 5946, "5947": 5947, "5948": 5948, "5949": 5949, "5950": 5950, "5951": 5951, "5952": 5952, "5953": 5953, "5954": 5954, "5955": 5955, "5956": 5956, "5957": 5957, "5958": 5958, "5959": 5959, "5960": 5960, "5961": 5961, "5962": 5962, "5963": 5963, "5964": 5964, "5965": 5965, "5966": 5966, "5967": 5967, "5968": 5968, "5969": 5969, "5970": 5970, "5971": 5971, "5972": 5972, "5973": 5973, "5974": 5974, "5975": 5975, "5976": 5976, "5977": 5977, "5978": 5978, "5979": 5979, "5980": 5980, "5981": 5981, "5982": 5982, "5983": 5983, "5984": 5984, "5985": 5985, "5986": 5986, "5987": 5987, "5988": 5988, "5989": 5989, "5990": 5990, "5991": 5991, "5992": 5992, "5993": 5993, "5994": 5994, "5995": 5995, "5996": 5996, "5997": 5997, "5998": 5998, "5999": 5999, "6000": 6000, "6001": 6001, "6002": 6002, "6003": 6003, "6004": 6004, "6005": 6005, "6006": 6006, "6007": 6007, "6008": 6008, "6009": 6009, "6010": 6010, "6011": 6011, "6012": 6012, "6013": 6013, "6014": 6014, "6015": 6015, "6016": 6016, "6017": 6017, "6018": 6018, "6019": 6019, "6020": 6020, "6021": 6021, "6022": 6022, "6023": 6023, "6024": 6024, "6025": 6025, "6026": 6026, "6027": 6027, "6028": 6028, "6029": 6029, "6030": 6030, "6031": 6031, "6032": 6032, "6033": 6033, "6034": 6034, "6035": 6035, "6036": 6036, "6037": 6037, "6038": 6038, "6039": 6039, "6040": 6040, "6041": 6041, "6042": 6042, "6043": 6043, "6044": 6044, "6045": 6045, "6046": 6046, "6047": 6047, "6048": 6048, "6049": 6049, "6050": 6050, "6051": 6051, "6052": 6052, "6053": 6053, "6054": 6054, "6055": 6055, "6056": 6056, "6057": 6057, "6058": 6058, "6059": 6059, "6060": 6060, "6061": 6061, "6062": 6062, "6063": 6063, "6064": 6064, "6065": 6065, "6066": 6066, "6067": 6067, "6068": 6068, "6069": 6069, "6070": 6070, "6071": 6071, "6072": 6072, "6073": 6073, "6074": 6074, "6075": 6075, "6076": 6076, "6077": 6077, "6078": 6078, "6079": 6079, "6080": 6080, "6081": 6081, "6082": 6082, "6083": 6083, "6084": 6084, "6085": 6085, "6086": 6086, "6087": 6087, "6088": 6088, "6089": 6089, "6090": 6090, "6091": 6091, "6092": 6092, "6093": 6093, "6094": 6094, "6095": 6095, "6096": 6096, "6097": 6097, "6098": 6098, "6099": 6099, "6100": 6100, "6101": 6101, "6102": 6102, "6103": 6103, "6104": 6104, "6105": 6105, "6106": 6106, "6107": 6107, "6108": 6108, "6109": 6109, "6110": 6110, "6111": 6111, "6112": 6112, "6113": 6113, "6114": 6114, "6115": 6115, "6116": 6116, "6117": 6117, "6118": 6118, "6119": 6119, "6120": 6120, "6121": 6121, "6122": 6122, "6123": 6123, "6124": 6124, "6125": 6125, "6126": 6126, "6127": 6127, "6128": 6128, "6129": 6129, "6130": 6130, "6131": 6131, "6132": 6132, "6133": 6133, "6134": 6134, "6135": 6135, "6136": 6136, "6137": 6137, "6138": 6138, "6139": 6139, "6140": 6140, "6141": 6141, "6142": 6142, "6143": 6143, "6144": 6144, "6145": 6145, "6146": 6146, "6147": 6147, "6148": 6148, "6149": 6149, "6150": 6150, "6151": 6151, "6152": 6152, "6153": 6153, "6154": 6154, "6155": 6155, "6156": 6156, "6157": 6157, "6158": 6158, "6159": 6159, "6160": 6160, "6161": 6161, "6162": 6162, "6163": 6163, "6164": 6164, "6165": 6165, "6166": 6166, "6167": 6167, "6168": 6168, "6169": 6169, "6170": 6170, "6171": 6171, "6172": 6172, "6173": 6173, "6174": 6174, "6175": 6175, "6176": 6176, "6177": 6177, "6178": 6178, "6179": 6179, "6180": 6180, "6181": 6181, "6182": 6182, "6183": 6183, "6184": 6184, "6185": 6185, "6186": 6186, "6187": 6187, "6188": 6188, "6189": 6189, "6190": 6190, "6191": 6191, "6192": 6192, "6193": 6193, "6194": 6194, "6195": 6195, "6196": 6196, "6197": 6197, "6198": 6198, "6199": 6199, "6200": 6200, "6201": 6201, "6202": 6202, "6203": 6203, "6204": 6204, "6205": 6205, "6206": 6206, "6207": 6207, "6208": 6208, "6209": 6209, "6210": 6210, "6211": 6211, "6212": 6212, "6213": 6213, "6214": 6214, "6215": 6215, "6216": 6216, "6217": 6217, "6218": 6218, "6219": 6219, "6220": 6220, "6221": 6221, "6222": 6222, "6223": 6223, "6224": 6224, "6225": 6225, "6226": 6226, "6227": 6227, "6228": 6228, "6229": 6229, "6230": 6230, "6231": 6231, "6232": 6232, "6233": 6233, "6234": 6234, "6235": 6235, "6236": 6236, "6237": 6237, "6238": 6238, "6239": 6239, "6240": 6240, "6241": 6241, "6242": 6242, "6243": 6243, "6244": 6244, "6245": 6245, "6246": 6246, "6247": 6247, "6248": 6248, "6249": 6249, "6250": 6250, "6251": 6251, "6252": 6252, "6253": 6253, "6254": 6254, "6255": 6255, "6256": 6256, "6257": 6257, "6258": 6258, "6259": 6259, "6260": 6260, "6261": 6261, "6262": 6262, "6263": 6263, "6264": 6264, "6265": 6265, "6266": 6266, "6267": 6267, "6268": 6268, "6269": 6269, "6270": 6270, "6271": 6271, "6272": 6272, "6273": 6273, "6274": 6274, "6275": 6275, "6276": 6276, "6277": 6277, "6278": 6278, "6279": 6279, "6280": 6280, "6281": 6281, "6282": 6282, "6283": 6283, "6284": 6284, "6285": 6285, "6286": 6286, "6287": 6287, "6288": 6288, "6289": 6289, "6290": 6290, "6291": 6291, "6292": 6292, "6293": 6293, "6294": 6294, "6295": 6295, "6296": 6296, "6297": 6297, "6298": 6298, "6299": 6299, "6300": 6300, "6301": 6301, "6302": 6302, "6303": 6303, "6304": 6304, "6305": 6305, "6306": 6306, "6307": 6307, "6308": 6308, "6309": 6309, "6310": 6310, "6311": 6311, "6312": 6312, "6313": 6313, "6314": 6314, "6315": 6315, "6316": 6316, "6317": 6317, "6318": 6318, "6319": 6319, "6320": 6320, "6321": 6321, "6322": 6322, "6323": 6323, "6324": 6324, "6325": 6325, "6326": 6326, "6327": 6327, "6328": 6328, "6329": 6329, "6330": 6330, "6331": 6331, "6332": 6332, "6333": 6333, "6334": 6334, "6335": 6335, "6336": 6336, "6337": 6337, "6338": 6338, "6339": 6339, "6340": 6340, "6341": 6341, "6342": 6342, "6343": 6343, "6344": 6344, "6345": 6345, "6346": 6346, "6347": 6347, "6348": 6348, "6349": 6349, "6350": 6350, "6351": 6351, "6352": 6352, "6353": 6353, "6354": 6354, "6355": 6355, "6356": 6356, "6357": 6357, "6358": 6358, "6359": 6359, "6360": 6360, "6361": 6361, "6362": 6362, "6363": 6363, "6364": 6364, "6365": 6365, "6366": 6366, "6367": 6367, "6368": 6368, "6369": 6369, "6370": 6370, "6371": 6371, "6372": 6372, "6373": 6373, "6374": 6374, "6375": 6375, "6376": 6376, "6377": 6377, "6378": 6378, "6379": 6379, "6380": 6380, "6381": 6381, "6382": 6382, "6383": 6383, "6384": 6384, "6385": 6385, "6386": 6386, "6387": 6387, "6388": 6388, "6389": 6389, "6390": 6390, "6391": 6391, "6392": 6392, "6393": 6393, "6394": 6394, "6395": 6395, "6396": 6396, "6397": 6397, "6398": 6398, "6399": 6399, "6400": 6400, "6401": 6401, "6402": 6402, "6403": 6403, "6404": 6404, "6405": 6405, "6406": 6406, "6407": 6407, "6408": 6408, "6409": 6409, "6410": 6410, "6411": 6411, "6412": 6412, "6413": 6413, "6414": 6414, "6415": 6415, "6416": 6416, "6417": 6417, "6418": 6418, "6419": 6419, "6420": 6420, "6421": 6421, "6422": 6422, "6423": 6423, "6424": 6424, "6425": 6425, "6426": 6426, "6427": 6427, "6428": 6428, "6429": 6429, "6430": 6430, "6431": 6431, "6432": 6432, "6433": 6433, "6434": 6434, "6435": 6435, "6436": 6436, "6437": 6437, "6438": 6438, "6439": 6439, "6440": 6440, "6441": 6441, "6442": 6442, "6443": 6443, "6444": 6444, "6445": 6445, "6446": 6446, "6447": 6447, "6448": 6448, "6449": 6449, "6450": 6450, "6451": 6451, "6452": 6452, "6453": 6453, "6454": 6454, "6455": 6455, "6456": 6456, "6457": 6457, "6458": 6458, "6459": 6459, "6460": 6460, "6461": 6461, "6462": 6462, "6463": 6463, "6464": 6464, "6465": 6465, "6466": 6466, "6467": 6467, "6468": 6468, "6469": 6469, "6470": 6470, "6471": 6471, "6472": 6472, "6473": 6473, "6474": 6474, "6475": 6475, "6476": 6476, "6477": 6477, "6478": 6478, "6479": 6479, "6480": 6480, "6481": 6481, "6482": 6482, "6483": 6483, "6484": 6484, "6485": 6485, "6486": 6486, "6487": 6487, "6488": 6488, "6489": 6489, "6490": 6490, "6491": 6491, "6492": 6492, "6493": 6493, "6494": 6494, "6495": 6495, "6496": 6496, "6497": 6497, "6498": 6498, "6499": 6499, "6500": 6500, "6501": 6501, "6502": 6502, "6503": 6503, "6504": 6504, "6505": 6505, "6506": 6506, "6507": 6507, "6508": 6508, "6509": 6509, "6510": 6510, "6511": 6511, "6512": 6512, "6513": 6513, "6514": 6514, "6515": 6515, "6516": 6516, "6517": 6517, "6518": 6518, "6519": 6519, "6520": 6520, "6521": 6521, "6522": 6522, "6523": 6523, "6524": 6524, "6525": 6525, "6526": 6526, "6527": 6527, "6528": 6528, "6529": 6529, "6530": 6530, "6531": 6531, "6532": 6532, "6533": 6533, "6534": 6534, "6535": 6535, "6536": 6536, "6537": 6537, "6538": 6538, "6539": 6539, "6540": 6540, "6541": 6541, "6542": 6542, "6543": 6543, "6544": 6544, "6545": 6545, "6546": 6546, "6547": 6547, "6548": 6548, "6549": 6549, "6550": 6550, "6551": 6551, "6552": 6552, "6553": 6553, "6554": 6554, "6555": 6555, "6556": 6556, "6557": 6557, "6558": 6558, "6559": 6559, "6560": 6560, "6561": 6561, "6562": 6562, "6563": 6563, "6564": 6564, "6565": 6565, "6566": 6566, "6567": 6567, "6568": 6568, "6569": 6569, "6570": 6570, "6571": 6571, "6572": 6572, "6573": 6573, "6574": 6574, "6575": 6575, "6576": 6576, "6577": 6577, "6578": 6578, "6579": 6579, "6580": 6580, "6581": 6581, "6582": 6582, "6583": 6583, "6584": 6584, "6585": 6585, "6586": 6586, "6587": 6587, "6588": 6588, "6589": 6589, "6590": 6590, "6591": 6591, "6592": 6592, "6593": 6593, "6594": 6594, "6595": 6595, "6596": 6596, "6597": 6597, "6598": 6598, "6599": 6599, "6600": 6600, "6601": 6601, "6602": 6602, "6603": 6603, "6604": 6604, "6605": 6605, "6606": 6606, "6607": 6607, "6608": 6608, "6609": 6609, "6610": 6610, "6611": 6611, "6612": 6612, "6613": 6613, "6614": 6614, "6615": 6615, "6616": 6616, "6617": 6617, "6618": 6618, "6619": 6619, "6620": 6620, "6621": 6621, "6622": 6622, "6623": 6623, "6624": 6624, "6625": 6625, "6626": 6626, "6627": 6627, "6628": 6628, "6629": 6629, "6630": 6630, "6631": 6631, "6632": 6632, "6633": 6633, "6634": 6634, "6635": 6635, "6636": 6636, "6637": 6637, "6638": 6638, "6639": 6639, "6640": 6640, "6641": 6641, "6642": 6642, "6643": 6643, "6644": 6644, "6645": 6645, "6646": 6646, "6647": 6647, "6648": 6648, "6649": 6649, "6650": 6650, "6651": 6651, "6652": 6652, "6653": 6653, "6654": 6654, "6655": 6655, "6656": 6656, "6657": 6657, "6658": 6658, "6659": 6659, "6660": 6660, "6661": 6661, "6662": 6662, "6663": 6663, "6664": 6664, "6665": 6665, "6666": 6666, "6667": 6667, "6668": 6668, "6669": 6669, "6670": 6670, "6671": 6671, "6672": 6672, "6673": 6673, "6674": 6674, "6675": 6675, "6676": 6676, "6677": 6677, "6678": 6678, "6679": 6679, "6680": 6680, "6681": 6681, "6682": 6682, "6683": 6683, "6684": 6684, "6685": 6685, "6686": 6686, "6687": 6687, "6688": 6688, "6689": 6689, "6690": 6690, "6691": 6691, "6692": 6692, "6693": 6693, "6694": 6694, "6695": 6695, "6696": 6696, "6697": 6697, "6698": 6698, "6699": 6699, "6700": 6700, "6701": 6701, "6702": 6702, "6703": 6703, "6704": 6704, "6705": 6705, "6706": 6706, "6707": 6707, "6708": 6708, "6709": 6709, "6710": 6710, "6711": 6711, "6712": 6712, "6713": 6713, "6714": 6714, "6715": 6715, "6716": 6716, "6717": 6717, "6718": 6718, "6719": 6719, "6720": 6720, "6721": 6721, "6722": 6722, "6723": 6723, "6724": 6724, "6725": 6725, "6726": 6726, "6727": 6727, "6728": 6728, "6729": 6729, "6730": 6730, "6731": 6731, "6732": 6732, "6733": 6733, "6734": 6734, "6735": 6735, "6736": 6736, "6737": 6737, "6738": 6738, "6739": 6739, "6740": 6740, "6741": 6741, "6742": 6742, "6743": 6743, "6744": 6744, "6745": 6745, "6746": 6746, "6747": 6747, "6748": 6748, "6749": 6749, "6750": 6750, "6751": 6751, "6752": 6752, "6753": 6753, "6754": 6754, "6755": 6755, "6756": 6756, "6757": 6757, "6758": 6758, "6759": 6759, "6760": 6760, "6761": 6761, "6762": 6762, "6763": 6763, "6764": 6764, "6765": 6765, "6766": 6766, "6767": 6767, "6768": 6768, "6769": 6769, "6770": 6770, "6771": 6771, "6772": 6772, "6773": 6773, "6774": 6774, "6775": 6775, "6776": 6776, "6777": 6777, "6778": 6778, "6779": 6779, "6780": 6780, "6781": 6781, "6782": 6782, "6783": 6783, "6784": 6784, "6785": 6785, "6786": 6786, "6787": 6787, "6788": 6788, "6789": 6789, "6790": 6790, "6791": 6791, "6792": 6792, "6793": 6793, "6794": 6794, "6795": 6795, "6796": 6796, "6797": 6797, "6798": 6798, "6799": 6799, "6800": 6800, "6801": 6801, "6802": 6802, "6803": 6803, "6804": 6804, "6805": 6805, "6806": 6806, "6807": 6807, "6808": 6808, "6809": 6809, "6810": 6810, "6811": 6811, "6812": 6812, "6813": 6813, "6814": 6814, "6815": 6815, "6816": 6816, "6817": 6817, "6818": 6818, "6819": 6819, "6820": 6820, "6821": 6821, "6822": 6822, "6823": 6823, "6824": 6824, "6825": 6825, "6826": 6826, "6827": 6827, "6828": 6828, "6829": 6829, "6830": 6830, "6831": 6831, "6832": 6832, "6833": 6833, "6834": 6834, "6835": 6835, "6836": 6836, "6837": 6837, "6838": 6838, "6839": 6839, "6840": 6840, "6841": 6841, "6842": 6842, "6843": 6843, "6844": 6844, "6845": 6845, "6846": 6846, "6847": 6847, "6848": 6848, "6849": 6849, "6850": 6850, "6851": 6851, "6852": 6852, "6853": 6853, "6854": 6854, "6855": 6855, "6856": 6856, "6857": 6857, "6858": 6858, "6859": 6859, "6860": 6860, "6861": 6861, "6862": 6862, "6863": 6863, "6864": 6864, "6865": 6865, "6866": 6866, "6867": 6867, "6868": 6868, "6869": 6869, "6870": 6870, "6871": 6871, "6872": 6872, "6873": 6873, "6874": 6874, "6875": 6875, "6876": 6876, "6877": 6877, "6878": 6878, "6879": 6879, "6880": 6880, "6881": 6881, "6882": 6882, "6883": 6883, "6884": 6884, "6885": 6885, "6886": 6886, "6887": 6887, "6888": 6888, "6889": 6889, "6890": 6890, "6891": 6891, "6892": 6892, "6893": 6893, "6894": 6894, "6895": 6895, "6896": 6896, "6897": 6897, "6898": 6898, "6899": 6899, "6900": 6900, "6901": 6901, "6902": 6902, "6903": 6903, "6904": 6904, "6905": 6905, "6906": 6906, "6907": 6907, "6908": 6908, "6909": 6909, "6910": 6910, "6911": 6911, "6912": 6912, "6913": 6913, "6914": 6914, "6915": 6915, "6916": 6916, "6917": 6917, "6918": 6918, "6919": 6919, "6920": 6920, "6921": 6921, "6922": 6922, "6923": 6923, "6924": 6924, "6925": 6925, "6926": 6926, "6927": 6927, "6928": 6928, "6929": 6929, "6930": 6930, "6931": 6931, "6932": 6932, "6933": 6933, "6934": 6934, "6935": 6935, "6936": 6936, "6937": 6937, "6938": 6938, "6939": 6939, "6940": 6940, "6941": 6941, "6942": 6942, "6943": 6943, "6944": 6944, "6945": 6945, "6946": 6946, "6947": 6947, "6948": 6948, "6949": 6949, "6950": 6950, "6951": 6951, "6952": 6952, "6953": 6953, "6954": 6954, "6955": 6955, "6956": 6956, "6957": 6957, "6958": 6958, "6959": 6959, "6960": 6960, "6961": 6961, "6962": 6962, "6963": 6963, "6964": 6964, "6965": 6965, "6966": 6966, "6967": 6967, "6968": 6968, "6969": 6969, "6970": 6970, "6971": 6971, "6972": 6972, "6973": 6973, "6974": 6974, "6975": 6975, "6976": 6976, "6977": 6977, "6978": 6978, "6979": 6979, "6980": 6980, "6981": 6981, "6982": 6982, "6983": 6983, "6984": 6984, "6985": 6985, "6986": 6986, "6987": 6987, "6988": 6988, "6989": 6989, "6990": 6990, "6991": 6991, "6992": 6992, "6993": 6993, "6994": 6994, "6995": 6995, "6996": 6996, "6997": 6997, "6998": 6998, "6999": 6999, "7000": 7000, "7001": 7001, "7002": 7002, "7003": 7003, "7004": 7004, "7005": 7005, "7006": 7006, "7007": 7007, "7008": 7008, "7009": 7009, "7010": 7010, "7011": 7011, "7012": 7012, "7013": 7013, "7014": 7014, "7015": 7015, "7016": 7016, "7017": 7017, "7018": 7018, "7019": 7019, "7020": 7020, "7021": 7021, "7022": 7022, "7023": 7023, "7024": 7024, "7025": 7025, "7026": 7026, "7027": 7027, "7028": 7028, "7029": 7029, "7030": 7030, "7031": 7031, "7032": 7032, "7033": 7033, "7034": 7034, "7035": 7035, "7036": 7036, "7037": 7037, "7038": 7038, "7039": 7039, "7040": 7040, "7041": 7041, "7042": 7042, "7043": 7043, "7044": 7044, "7045": 7045, "7046": 7046, "7047": 7047, "7048": 7048, "7049": 7049, "7050": 7050, "7051": 7051, "7052": 7052, "7053": 7053, "7054": 7054, "7055": 7055, "7056": 7056, "7057": 7057, "7058": 7058, "7059": 7059, "7060": 7060, "7061": 7061, "7062": 7062, "7063": 7063, "7064": 7064, "7065": 7065, "7066": 7066, "7067": 7067, "7068": 7068, "7069": 7069, "7070": 7070, "7071": 7071, "7072": 7072, "7073": 7073, "7074": 7074, "7075": 7075, "7076": 7076, "7077": 7077, "7078": 7078, "7079": 7079, "7080": 7080, "7081": 7081, "7082": 7082, "7083": 7083, "7084": 7084, "7085": 7085, "7086": 7086, "7087": 7087, "7088": 7088, "7089": 7089, "7090": 7090, "7091": 7091, "7092": 7092, "7093": 7093, "7094": 7094, "7095": 7095, "7096": 7096, "7097": 7097, "7098": 7098, "7099": 7099, "7100": 7100, "7101": 7101, "7102": 7102, "7103": 7103, "7104": 7104, "7105": 7105, "7106": 7106, "7107": 7107, "7108": 7108, "7109": 7109, "7110": 7110, "7111": 7111, "7112": 7112, "7113": 7113, "7114": 7114, "7115": 7115, "7116": 7116, "7117": 7117, "7118": 7118, "7119": 7119, "7120": 7120, "7121": 7121, "7122": 7122, "7123": 7123, "7124": 7124, "7125": 7125, "7126": 7126, "7127": 7127, "7128": 7128, "7129": 7129, "7130": 7130, "7131": 7131, "7132": 7132, "7133": 7133, "7134": 7134, "7135": 7135, "7136": 7136, "7137": 7137, "7138": 7138, "7139": 7139, "7140": 7140, "7141": 7141, "7142": 7142, "7143": 7143, "7144": 7144, "7145": 7145, "7146": 7146, "7147": 7147, "7148": 7148, "7149": 7149, "7150": 7150, "7151": 7151, "7152": 7152, "7153": 7153, "7154": 7154, "7155": 7155, "7156": 7156, "7157": 7157, "7158": 7158, "7159": 7159, "7160": 7160, "7161": 7161, "7162": 7162, "7163": 7163, "7164": 7164, "7165": 7165, "7166": 7166, "7167": 7167, "7168": 7168, "7169": 7169, "7170": 7170, "7171": 7171, "7172": 7172, "7173": 7173, "7174": 7174, "7175": 7175, "7176": 7176, "7177": 7177, "7178": 7178, "7179": 7179, "7180": 7180, "7181": 7181, "7182": 7182, "7183": 7183, "7184": 7184, "7185": 7185, "7186": 7186, "7187": 7187, "7188": 7188, "7189": 7189, "7190": 7190, "7191": 7191, "7192": 7192, "7193": 7193, "7194": 7194, "7195": 7195, "7196": 7196, "7197": 7197, "7198": 7198, "7199": 7199, "7200": 7200, "7201": 7201, "7202": 7202, "7203": 7203, "7204": 7204, "7205": 7205, "7206": 7206, "7207": 7207, "7208": 7208, "7209": 7209, "7210": 7210, "7211": 7211, "7212": 7212, "7213": 7213, "7214": 7214, "7215": 7215, "7216": 7216, "7217": 7217, "7218": 7218, "7219": 7219, "7220": 7220, "7221": 7221, "7222": 7222, "7223": 7223, "7224": 7224, "7225": 7225, "7226": 7226, "7227": 7227, "7228": 7228, "7229": 7229, "7230": 7230, "7231": 7231, "7232": 7232, "7233": 7233, "7234": 7234, "7235": 7235, "7236": 7236, "7237": 7237, "7238": 7238, "7239": 7239, "7240": 7240, "7241": 7241, "7242": 7242, "7243": 7243, "7244": 7244, "7245": 7245, "7246": 7246, "7247": 7247, "7248": 7248, "7249": 7249, "7250": 7250, "7251": 7251, "7252": 7252, "7253": 7253, "7254": 7254, "7255": 7255, "7256": 7256, "7257": 7257, "7258": 7258, "7259": 7259, "7260": 7260, "7261": 7261, "7262": 7262, "7263": 7263, "7264": 7264, "7265": 7265, "7266": 7266, "7267": 7267, "7268": 7268, "7269": 7269, "7270": 7270, "7271": 7271, "7272": 7272, "7273": 7273, "7274": 7274, "7275": 7275, "7276": 7276, "7277": 7277, "7278": 7278, "7279": 7279, "7280": 7280, "7281": 7281, "7282": 7282, "7283": 7283, "7284": 7284, "7285": 7285, "7286": 7286, "7287": 7287, "7288": 7288, "7289": 7289, "7290": 7290, "7291": 7291, "7292": 7292, "7293": 7293, "7294": 7294, "7295": 7295, "7296": 7296, "7297": 7297, "7298": 7298, "7299": 7299, "7300": 7300, "7301": 7301, "7302": 7302, "7303": 7303, "7304": 7304, "7305": 7305, "7306": 7306, "7307": 7307, "7308": 7308, "7309": 7309, "7310": 7310, "7311": 7311, "7312": 7312, "7313": 7313, "7314": 7314, "7315": 7315, "7316": 7316, "7317": 7317, "7318": 7318, "7319": 7319, "7320": 7320, "7321": 7321, "7322": 7322, "7323": 7323, "7324": 7324, "7325": 7325, "7326": 7326, "7327": 7327, "7328": 7328, "7329": 7329, "7330": 7330, "7331": 7331, "7332": 7332, "7333": 7333, "7334": 7334, "7335": 7335, "7336": 7336, "7337": 7337, "7338": 7338, "7339": 7339, "7340": 7340, "7341": 7341, "7342": 7342, "7343": 7343, "7344": 7344, "7345": 7345, "7346": 7346, "7347": 7347, "7348": 7348, "7349": 7349, "7350": 7350, "7351": 7351, "7352": 7352, "7353": 7353, "7354": 7354, "7355": 7355, "7356": 7356, "7357": 7357, "7358": 7358, "7359": 7359, "7360": 7360, "7361": 7361, "7362": 7362, "7363": 7363, "7364": 7364, "7365": 7365, "7366": 7366, "7367": 7367, "7368": 7368, "7369": 7369, "7370": 7370, "7371": 7371, "7372": 7372, "7373": 7373, "7374": 7374, "7375": 7375, "7376": 7376, "7377": 7377, "7378": 7378, "7379": 7379, "7380": 7380, "7381": 7381, "7382": 7382, "7383": 7383, "7384": 7384, "7385": 7385, "7386": 7386, "7387": 7387, "7388": 7388, "7389": 7389, "7390": 7390, "7391": 7391, "7392": 7392, "7393": 7393, "7394": 7394, "7395": 7395, "7396": 7396, "7397": 7397, "7398": 7398, "7399": 7399, "7400": 7400, "7401": 7401, "7402": 7402, "7403": 7403, "7404": 7404, "7405": 7405, "7406": 7406, "7407": 7407, "7408": 7408, "7409": 7409, "7410": 7410, "7411": 7411, "7412": 7412, "7413": 7413, "7414": 7414, "7415": 7415, "7416": 7416, "7417": 7417, "7418": 7418, "7419": 7419, "7420": 7420, "7421": 7421, "7422": 7422, "7423": 7423, "7424": 7424, "7425": 7425, "7426": 7426, "7427": 7427, "7428": 7428, "7429": 7429, "7430": 7430, "7431": 7431, "7432": 7432, "7433": 7433, "7434": 7434, "7435": 7435, "7436": 7436, "7437": 7437, "7438": 7438, "7439": 7439, "7440": 7440, "7441": 7441, "7442": 7442, "7443": 7443, "7444": 7444, "7445": 7445, "7446": 7446, "7447": 7447, "7448": 7448, "7449": 7449, "7450": 7450, "7451": 7451, "7452": 7452, "7453": 7453, "7454": 7454, "7455": 7455, "7456": 7456, "7457": 7457, "7458": 7458, "7459": 7459, "7460": 7460, "7461": 7461, "7462": 7462, "7463": 7463, "7464": 7464, "7465": 7465, "7466": 7466, "7467": 7467, "7468": 7468, "7469": 7469, "7470": 7470, "7471": 7471, "7472": 7472, "7473": 7473, "7474": 7474, "7475": 7475, "7476": 7476, "7477": 7477, "7478": 7478, "7479": 7479, "7480": 7480, "7481": 7481, "7482": 7482, "7483": 7483, "7484": 7484, "7485": 7485, "7486": 7486, "7487": 7487, "7488": 7488, "7489": 7489, "7490": 7490, "7491": 7491, "7492": 7492, "7493": 7493, "7494": 7494, "7495": 7495, "7496": 7496, "7497": 7497, "7498": 7498, "7499": 7499, "7500": 7500, "7501": 7501, "7502": 7502, "7503": 7503, "7504": 7504, "7505": 7505, "7506": 7506, "7507": 7507, "7508": 7508, "7509": 7509, "7510": 7510, "7511": 7511, "7512": 7512, "7513": 7513, "7514": 7514, "7515": 7515, "7516": 7516, "7517": 7517, "7518": 7518, "7519": 7519, "7520": 7520, "7521": 7521, "7522": 7522, "7523": 7523, "7524": 7524, "7525": 7525, "7526": 7526, "7527": 7527, "7528": 7528, "7529": 7529, "7530": 7530, "7531": 7531, "7532": 7532, "7533": 7533, "7534": 7534, "7535": 7535, "7536": 7536, "7537": 7537, "7538": 7538, "7539": 7539, "7540": 7540, "7541": 7541, "7542": 7542, "7543": 7543, "7544": 7544, "7545": 7545, "7546": 7546, "7547": 7547, "7548": 7548, "7549": 7549, "7550": 7550, "7551": 7551, "7552": 7552, "7553": 7553, "7554": 7554, "7555": 7555, "7556": 7556, "7557": 7557, "7558": 7558, "7559": 7559, "7560": 7560, "7561": 7561, "7562": 7562, "7563": 7563, "7564": 7564, "7565": 7565, "7566": 7566, "7567": 7567, "7568": 7568, "7569": 7569, "7570": 7570, "7571": 7571, "7572": 7572, "7573": 7573, "7574": 7574, "7575": 7575, "7576": 7576, "7577": 7577, "7578": 7578, "7579": 7579, "7580": 7580, "7581": 7581, "7582": 7582, "7583": 7583, "7584": 7584, "7585": 7585, "7586": 7586, "7587": 7587, "7588": 7588, "7589": 7589, "7590": 7590, "7591": 7591, "7592": 7592, "7593": 7593, "7594": 7594, "7595": 7595, "7596": 7596, "7597": 7597, "7598": 7598, "7599": 7599, "7600": 7600, "7601": 7601, "7602": 7602, "7603": 7603, "7604": 7604, "7605": 7605, "7606": 7606, "7607": 7607, "7608": 7608, "7609": 7609, "7610": 7610, "7611": 7611, "7612": 7612, "7613": 7613, "7614": 7614, "7615": 7615, "7616": 7616, "7617": 7617, "7618": 7618, "7619": 7619, "7620": 7620, "7621": 7621, "7622": 7622, "7623": 7623, "7624": 7624, "7625": 7625, "7626": 7626, "7627": 7627, "7628": 7628, "7629": 7629, "7630": 7630, "7631": 7631, "7632": 7632, "7633": 7633, "7634": 7634, "7635": 7635, "7636": 7636, "7637": 7637, "7638": 7638, "7639": 7639, "7640": 7640, "7641": 7641, "7642": 7642, "7643": 7643, "7644": 7644, "7645": 7645, "7646": 7646, "7647": 7647, "7648": 7648, "7649": 7649, "7650": 7650, "7651": 7651, "7652": 7652, "7653": 7653, "7654": 7654, "7655": 7655, "7656": 7656, "7657": 7657, "7658": 7658, "7659": 7659, "7660": 7660, "7661": 7661, "7662": 7662, "7663": 7663, "7664": 7664, "7665": 7665, "7666": 7666, "7667": 7667, "7668": 7668, "7669": 7669, "7670": 7670, "7671": 7671, "7672": 7672, "7673": 7673, "7674": 7674, "7675": 7675, "7676": 7676, "7677": 7677, "7678": 7678, "7679": 7679, "7680": 7680, "7681": 7681, "7682": 7682, "7683": 7683, "7684": 7684, "7685": 7685, "7686": 7686, "7687": 7687, "7688": 7688, "7689": 7689, "7690": 7690, "7691": 7691, "7692": 7692, "7693": 7693, "7694": 7694, "7695": 7695, "7696": 7696, "7697": 7697, "7698": 7698, "7699": 7699, "7700": 7700, "7701": 7701, "7702": 7702, "7703": 7703, "7704": 7704, "7705": 7705, "7706": 7706, "7707": 7707, "7708": 7708, "7709": 7709, "7710": 7710, "7711": 7711, "7712": 7712, "7713": 7713, "7714": 7714, "7715": 7715, "7716": 7716, "7717": 7717, "7718": 7718, "7719": 7719, "7720": 7720, "7721": 7721, "7722": 7722, "7723": 7723, "7724": 7724, "7725": 7725, "7726": 7726, "7727": 7727, "7728": 7728, "7729": 7729, "7730": 7730, "7731": 7731, "7732": 7732, "7733": 7733, "7734": 7734, "7735": 7735, "7736": 7736, "7737": 7737, "7738": 7738, "7739": 7739, "7740": 7740, "7741": 7741, "7742": 7742, "7743": 7743, "7744": 7744, "7745": 7745, "7746": 7746, "7747": 7747, "7748": 7748, "7749": 7749, "7750": 7750, "7751": 7751, "7752": 7752, "7753": 7753, "7754": 7754, "7755": 7755, "7756": 7756, "7757": 7757, "7758": 7758, "7759": 7759, "7760": 7760, "7761": 7761, "7762": 7762, "7763": 7763, "7764": 7764, "7765": 7765, "7766": 7766, "7767": 7767, "7768": 7768, "7769": 7769, "7770": 7770, "7771": 7771, "7772": 7772, "7773": 7773, "7774": 7774, "7775": 7775, "7776": 7776, "7777": 7777, "7778": 7778, "7779": 7779, "7780": 7780, "7781": 7781, "7782": 7782, "7783": 7783, "7784": 7784, "7785": 7785, "7786": 7786, "7787": 7787, "7788": 7788, "7789": 7789, "7790": 7790, "7791": 7791, "7792": 7792, "7793": 7793, "7794": 7794, "7795": 7795, "7796": 7796, "7797": 7797, "7798": 7798, "7799": 7799, "7800": 7800, "7801": 7801, "7802": 7802, "7803": 7803, "7804": 7804, "7805": 7805, "7806": 7806, "7807": 7807, "7808": 7808, "7809": 7809, "7810": 7810, "7811": 7811, "7812": 7812, "7813": 7813, "7814": 7814, "7815": 7815, "7816": 7816, "7817": 7817, "7818": 7818, "7819": 7819, "7820": 7820, "7821": 7821, "7822": 7822, "7823": 7823, "7824": 7824, "7825": 7825, "7826": 7826, "7827": 7827, "7828": 7828, "7829": 7829, "7830": 7830, "7831": 7831, "7832": 7832, "7833": 7833, "7834": 7834, "7835": 7835, "7836": 7836, "7837": 7837, "7838": 7838, "7839": 7839, "7840": 7840, "7841": 7841, "7842": 7842, "7843": 7843, "7844": 7844, "7845": 7845, "7846": 7846, "7847": 7847, "7848": 7848, "7849": 7849, "7850": 7850, "7851": 7851, "7852": 7852, "7853": 7853, "7854": 7854, "7855": 7855, "7856": 7856, "7857": 7857, "7858": 7858, "7859": 7859, "7860": 7860, "7861": 7861, "7862": 7862, "7863": 7863, "7864": 7864, "7865": 7865, "7866": 7866, "7867": 7867, "7868": 7868, "7869": 7869, "7870": 7870, "7871": 7871, "7872": 7872, "7873": 7873, "7874": 7874, "7875": 7875, "7876": 7876, "7877": 7877, "7878": 7878, "7879": 7879, "7880": 7880, "7881": 7881, "7882": 7882, "7883": 7883, "7884": 7884, "7885": 7885, "7886": 7886, "7887": 7887, "7888": 7888, "7889": 7889, "7890": 7890, "7891": 7891, "7892": 7892, "7893": 7893, "7894": 7894, "7895": 7895, "7896": 7896, "7897": 7897, "7898": 7898, "7899": 7899, "7900": 7900, "7901": 7901, "7902": 7902, "7903": 7903, "7904": 7904, "7905": 7905, "7906": 7906, "7907": 7907, "7908": 7908, "7909": 7909, "7910": 7910, "7911": 7911, "7912": 7912, "7913": 7913, "7914": 7914, "7915": 7915, "7916": 7916, "7917": 7917, "7918": 7918, "7919": 7919, "7920": 7920, "7921": 7921, "7922": 7922, "7923": 7923, "7924": 7924, "7925": 7925, "7926": 7926, "7927": 7927, "7928": 7928, "7929": 7929, "7930": 7930, "7931": 7931, "7932": 7932, "7933": 7933, "7934": 7934, "7935": 7935, "7936": 7936, "7937": 7937, "7938": 7938, "7939": 7939, "7940": 7940, "7941": 7941, "7942": 7942, "7943": 7943, "7944": 7944, "7945": 7945, "7946": 7946, "7947": 7947, "7948": 7948, "7949": 7949, "7950": 7950, "7951": 7951, "7952": 7952, "7953": 7953, "7954": 7954, "7955": 7955, "7956": 7956, "7957": 7957, "7958": 7958, "7959": 7959, "7960": 7960, "7961": 7961, "7962": 7962, "7963": 7963, "7964": 7964, "7965": 7965, "7966": 7966, "7967": 7967, "7968": 7968, "7969": 7969, "7970": 7970, "7971": 7971, "7972": 7972, "7973": 7973, "7974": 7974, "7975": 7975, "7976": 7976, "7977": 7977, "7978": 7978, "7979": 7979, "7980": 7980, "7981": 7981, "7982": 7982, "7983": 7983, "7984": 7984, "7985": 7985, "7986": 7986, "7987": 7987, "7988": 7988, "7989": 7989, "7990": 7990, "7991": 7991, "7992": 7992, "7993": 7993, "7994": 7994, "7995": 7995, "7996": 7996, "7997": 7997, "7998": 7998, "7999": 7999, "8000": 8000, "8001": 8001, "8002": 8002, "8003": 8003, "8004": 8004, "8005": 8005, "8006": 8006, "8007": 8007, "8008": 8008, "8009": 8009, "8010": 8010, "8011": 8011, "8012": 8012, "8013": 8013, "8014": 8014, "8015": 8015, "8016": 8016, "8017": 8017, "8018": 8018, "8019": 8019, "8020": 8020, "8021": 8021, "8022": 8022, "8023": 8023, "8024": 8024, "8025": 8025, "8026": 8026, "8027": 8027, "8028": 8028, "8029": 8029, "8030": 8030, "8031": 8031, "8032": 8032, "8033": 8033, "8034": 8034, "8035": 8035, "8036": 8036, "8037": 8037, "8038": 8038, "8039": 8039, "8040": 8040, "8041": 8041, "8042": 8042, "8043": 8043, "8044": 8044, "8045": 8045, "8046": 8046, "8047": 8047, "8048": 8048, "8049": 8049, "8050": 8050, "8051": 8051, "8052": 8052, "8053": 8053, "8054": 8054, "8055": 8055, "8056": 8056, "8057": 8057, "8058": 8058, "8059": 8059, "8060": 8060, "8061": 8061, "8062": 8062, "8063": 8063, "8064": 8064, "8065": 8065, "8066": 8066, "8067": 8067, "8068": 8068, "8069": 8069, "8070": 8070, "8071": 8071, "8072": 8072, "8073": 8073, "8074": 8074, "8075": 8075, "8076": 8076, "8077": 8077, "8078": 8078, "8079": 8079, "8080": 8080, "8081": 8081, "8082": 8082, "8083": 8083, "8084": 8084, "8085": 8085, "8086": 8086, "8087": 8087, "8088": 8088, "8089": 8089, "8090": 8090, "8091": 8091, "8092": 8092, "8093": 8093, "8094": 8094, "8095": 8095, "8096": 8096, "8097": 8097, "8098": 8098, "8099": 8099, "8100": 8100, "8101": 8101, "8102": 8102, "8103": 8103, "8104": 8104, "8105": 8105, "8106": 8106, "8107": 8107, "8108": 8108, "8109": 8109, "8110": 8110, "8111": 8111, "8112": 8112, "8113": 8113, "8114": 8114, "8115": 8115, "8116": 8116, "8117": 8117, "8118": 8118, "8119": 8119, "8120": 8120, "8121": 8121, "8122": 8122, "8123": 8123, "8124": 8124, "8125": 8125, "8126": 8126, "8127": 8127, "8128": 8128, "8129": 8129, "8130": 8130, "8131": 8131, "8132": 8132, "8133": 8133, "8134": 8134, "8135": 8135, "8136": 8136, "8137": 8137, "8138": 8138, "8139": 8139, "8140": 8140, "8141": 8141, "8142": 8142, "8143": 8143, "8144": 8144, "8145": 8145, "8146": 8146, "8147": 8147, "8148": 8148, "8149": 8149, "8150": 8150, "8151": 8151, "8152": 8152, "8153": 8153, "8154": 8154, "8155": 8155, "8156": 8156, "8157": 8157, "8158": 8158, "8159": 8159, "8160": 8160, "8161": 8161, "8162": 8162, "8163": 8163, "8164": 8164, "8165": 8165, "8166": 8166, "8167": 8167, "8168": 8168, "8169": 8169, "8170": 8170, "8171": 8171, "8172": 8172, "8173": 8173, "8174": 8174, "8175": 8175, "8176": 8176, "8177": 8177, "8178": 8178, "8179": 8179, "8180": 8180, "8181": 8181, "8182": 8182, "8183": 8183, "8184": 8184, "8185": 8185, "8186": 8186, "8187": 8187, "8188": 8188, "8189": 8189, "8190": 8190, "8191": 8191, "8192": 8192, "8193": 8193, "8194": 8194, "8195": 8195, "8196": 8196, "8197": 8197, "8198": 8198, "8199": 8199, "8200": 8200, "8201": 8201, "8202": 8202, "8203": 8203, "8204": 8204, "8205": 8205, "8206": 8206, "8207": 8207, "8208": 8208, "8209": 8209, "8210": 8210, "8211": 8211, "8212": 8212, "8213": 8213, "8214": 8214, "8215": 8215, "8216": 8216, "8217": 8217, "8218": 8218, "8219": 8219, "8220": 8220, "8221": 8221, "8222": 8222, "8223": 8223, "8224": 8224, "8225": 8225, "8226": 8226, "8227": 8227, "8228": 8228, "8229": 8229, "8230": 8230, "8231": 8231, "8232": 8232, "8233": 8233, "8234": 8234, "8235": 8235, "8236": 8236, "8237": 8237, "8238": 8238, "8239": 8239, "8240": 8240, "8241": 8241, "8242": 8242, "8243": 8243, "8244": 8244, "8245": 8245, "8246": 8246, "8247": 8247, "8248": 8248, "8249": 8249, "8250": 8250, "8251": 8251, "8252": 8252, "8253": 8253, "8254": 8254, "8255": 8255, "8256": 8256, "8257": 8257, "8258": 8258, "8259": 8259, "8260": 8260, "8261": 8261, "8262": 8262, "8263": 8263, "8264": 8264, "8265": 8265, "8266": 8266, "8267": 8267, "8268": 8268, "8269": 8269, "8270": 8270, "8271": 8271, "8272": 8272, "8273": 8273, "8274": 8274, "8275": 8275, "8276": 8276, "8277": 8277, "8278": 8278, "8279": 8279, "8280": 8280, "8281": 8281, "8282": 8282, "8283": 8283, "8284": 8284, "8285": 8285, "8286": 8286, "8287": 8287, "8288": 8288, "8289": 8289, "8290": 8290, "8291": 8291, "8292": 8292, "8293": 8293, "8294": 8294, "8295": 8295, "8296": 8296, "8297": 8297, "8298": 8298, "8299": 8299, "8300": 8300, "8301": 8301, "8302": 8302, "8303": 8303, "8304": 8304, "8305": 8305, "8306": 8306, "8307": 8307, "8308": 8308, "8309": 8309, "8310": 8310, "8311": 8311, "8312": 8312, "8313": 8313, "8314": 8314, "8315": 8315, "8316": 8316, "8317": 8317, "8318": 8318, "8319": 8319, "8320": 8320, "8321": 8321, "8322": 8322, "8323": 8323, "8324": 8324, "8325": 8325, "8326": 8326, "8327": 8327, "8328": 8328, "8329": 8329, "8330": 8330, "8331": 8331, "8332": 8332, "8333": 8333, "8334": 8334, "8335": 8335, "8336": 8336, "8337": 8337, "8338": 8338, "8339": 8339, "8340": 8340, "8341": 8341, "8342": 8342, "8343": 8343, "8344": 8344, "8345": 8345, "8346": 8346, "8347": 8347, "8348": 8348, "8349": 8349, "8350": 8350, "8351": 8351, "8352": 8352, "8353": 8353, "8354": 8354, "8355": 8355, "8356": 8356, "8357": 8357, "8358": 8358, "8359": 8359, "8360": 8360, "8361": 8361, "8362": 8362, "8363": 8363, "8364": 8364, "8365": 8365, "8366": 8366, "8367": 8367, "8368": 8368, "8369": 8369, "8370": 8370, "8371": 8371, "8372": 8372, "8373": 8373, "8374": 8374, "8375": 8375, "8376": 8376, "8377": 8377, "8378": 8378, "8379": 8379, "8380": 8380, "8381": 8381, "8382": 8382, "8383": 8383, "8384": 8384, "8385": 8385, "8386": 8386, "8387": 8387, "8388": 8388, "8389": 8389, "8390": 8390, "8391": 8391, "8392": 8392, "8393": 8393, "8394": 8394, "8395": 8395, "8396": 8396, "8397": 8397, "8398": 8398, "8399": 8399, "8400": 8400, "8401": 8401, "8402": 8402, "8403": 8403, "8404": 8404, "8405": 8405, "8406": 8406, "8407": 8407, "8408": 8408, "8409": 8409, "8410": 8410, "8411": 8411, "8412": 8412, "8413": 8413, "8414": 8414, "8415": 8415, "8416": 8416, "8417": 8417, "8418": 8418, "8419": 8419, "8420": 8420, "8421": 8421, "8422": 8422, "8423": 8423, "8424": 8424, "8425": 8425, "8426": 8426, "8427": 8427, "8428": 8428, "8429": 8429, "8430": 8430, "8431": 8431, "8432": 8432, "8433": 8433, "8434": 8434, "8435": 8435, "8436": 8436, "8437": 8437, "8438": 8438, "8439": 8439, "8440": 8440, "8441": 8441, "8442": 8442, "8443": 8443, "8444": 8444, "8445": 8445, "8446": 8446, "8447": 8447, "8448": 8448, "8449": 8449, "8450": 8450, "8451": 8451, "8452": 8452, "8453": 8453, "8454": 8454, "8455": 8455, "8456": 8456, "8457": 8457, "8458": 8458, "8459": 8459, "8460": 8460, "8461": 8461, "8462": 8462, "8463": 8463, "8464": 8464, "8465": 8465, "8466": 8466, "8467": 8467, "8468": 8468, "8469": 8469, "8470": 8470, "8471": 8471, "8472": 8472, "8473": 8473, "8474": 8474, "8475": 8475, "8476": 8476, "8477": 8477, "8478": 8478, "8479": 8479, "8480": 8480, "8481": 8481, "8482": 8482, "8483": 8483, "8484": 8484, "8485": 8485, "8486": 8486, "8487": 8487, "8488": 8488, "8489": 8489, "8490": 8490, "8491": 8491, "8492": 8492, "8493": 8493, "8494": 8494, "8495": 8495, "8496": 8496, "8497": 8497, "8498": 8498, "8499": 8499, "8500": 8500, "8501": 8501, "8502": 8502, "8503": 8503, "8504": 8504, "8505": 8505, "8506": 8506, "8507": 8507, "8508": 8508, "8509": 8509, "8510": 8510, "8511": 8511, "8512": 8512, "8513": 8513, "8514": 8514, "8515": 8515, "8516": 8516, "8517": 8517, "8518": 8518, "8519": 8519, "8520": 8520, "8521": 8521, "8522": 8522, "8523": 8523, "8524": 8524, "8525": 8525, "8526": 8526, "8527": 8527, "8528": 8528, "8529": 8529, "8530": 8530, "8531": 8531, "8532": 8532, "8533": 8533, "8534": 8534, "8535": 8535, "8536": 8536, "8537": 8537, "8538": 8538, "8539": 8539, "8540": 8540, "8541": 8541, "8542": 8542, "8543": 8543, "8544": 8544, "8545": 8545, "8546": 8546, "8547": 8547, "8548": 8548, "8549": 8549, "8550": 8550, "8551": 8551, "8552": 8552, "8553": 8553, "8554": 8554, "8555": 8555, "8556": 8556, "8557": 8557, "8558": 8558, "8559": 8559, "8560": 8560, "8561": 8561, "8562": 8562, "8563": 8563, "8564": 8564, "8565": 8565, "8566": 8566, "8567": 8567, "8568": 8568, "8569": 8569, "8570": 8570, "8571": 8571, "8572": 8572, "8573": 8573, "8574": 8574, "8575": 8575, "8576": 8576, "8577": 8577, "8578": 8578, "8579": 8579, "8580": 8580, "8581": 8581, "8582": 8582, "8583": 8583, "8584": 8584, "8585": 8585, "8586": 8586, "8587": 8587, "8588": 8588, "8589": 8589, "8590": 8590, "8591": 8591, "8592": 8592, "8593": 8593, "8594": 8594, "8595": 8595, "8596": 8596, "8597": 8597, "8598": 8598, "8599": 8599, "8600": 8600, "8601": 8601, "8602": 8602, "8603": 8603, "8604": 8604, "8605": 8605, "8606": 8606, "8607": 8607, "8608": 8608, "8609": 8609, "8610": 8610, "8611": 8611, "8612": 8612, "8613": 8613, "8614": 8614, "8615": 8615, "8616": 8616, "8617": 8617, "8618": 8618, "8619": 8619, "8620": 8620, "8621": 8621, "8622": 8622, "8623": 8623, "8624": 8624, "8625": 8625, "8626": 8626, "8627": 8627, "8628": 8628, "8629": 8629, "8630": 8630, "8631": 8631, "8632": 8632, "8633": 8633, "8634": 8634, "8635": 8635, "8636": 8636, "8637": 8637, "8638": 8638, "8639": 8639, "8640": 8640, "8641": 8641, "8642": 8642, "8643": 8643, "8644": 8644, "8645": 8645, "8646": 8646, "8647": 8647, "8648": 8648, "8649": 8649, "8650": 8650, "8651": 8651, "8652": 8652, "8653": 8653, "8654": 8654, "8655": 8655, "8656": 8656, "8657": 8657, "8658": 8658, "8659": 8659, "8660": 8660, "8661": 8661, "8662": 8662, "8663": 8663, "8664": 8664, "8665": 8665, "8666": 8666, "8667": 8667, "8668": 8668, "8669": 8669, "8670": 8670, "8671": 8671, "8672": 8672, "8673": 8673, "8674": 8674, "8675": 8675, "8676": 8676, "8677": 8677, "8678": 8678, "8679": 8679, "8680": 8680, "8681": 8681, "8682": 8682, "8683": 8683, "8684": 8684, "8685": 8685, "8686": 8686, "8687": 8687, "8688": 8688, "8689": 8689, "8690": 8690, "8691": 8691, "8692": 8692, "8693": 8693, "8694": 8694, "8695": 8695, "8696": 8696, "8697": 8697, "8698": 8698, "8699": 8699, "8700": 8700, "8701": 8701, "8702": 8702, "8703": 8703, "8704": 8704, "8705": 8705, "8706": 8706, "8707": 8707, "8708": 8708, "8709": 8709, "8710": 8710, "8711": 8711, "8712": 8712, "8713": 8713, "8714": 8714, "8715": 8715, "8716": 8716, "8717": 8717, "8718": 8718, "8719": 8719, "8720": 8720, "8721": 8721, "8722": 8722, "8723": 8723, "8724": 8724, "8725": 8725, "8726": 8726, "8727": 8727, "8728": 8728, "8729": 8729, "8730": 8730, "8731": 8731, "8732": 8732, "8733": 8733, "8734": 8734, "8735": 8735, "8736": 8736, "8737": 8737, "8738": 8738, "8739": 8739, "8740": 8740, "8741": 8741, "8742": 8742, "8743": 8743, "8744": 8744, "8745": 8745, "8746": 8746, "8747": 8747, "8748": 8748, "8749": 8749, "8750": 8750, "8751": 8751, "8752": 8752, "8753": 8753, "8754": 8754, "8755": 8755, "8756": 8756, "8757": 8757, "8758": 8758, "8759": 8759, "8760": 8760, "8761": 8761, "8762": 8762, "8763": 8763, "8764": 8764, "8765": 8765, "8766": 8766, "8767": 8767, "8768": 8768, "8769": 8769, "8770": 8770, "8771": 8771, "8772": 8772, "8773": 8773, "8774": 8774, "8775": 8775, "8776": 8776, "8777": 8777, "8778": 8778, "8779": 8779, "8780": 8780, "8781": 8781, "8782": 8782, "8783": 8783, "8784": 8784, "8785": 8785, "8786": 8786, "8787": 8787, "8788": 8788, "8789": 8789, "8790": 8790, "8791": 8791, "8792": 8792, "8793": 8793, "8794": 8794, "8795": 8795, "8796": 8796, "8797": 8797, "8798": 8798, "8799": 8799, "8800": 8800, "8801": 8801, "8802": 8802, "8803": 8803, "8804": 8804, "8805": 8805, "8806": 8806, "8807": 8807, "8808": 8808, "8809": 8809, "8810": 8810, "8811": 8811, "8812": 8812, "8813": 8813, "8814": 8814, "8815": 8815, "8816": 8816, "8817": 8817, "8818": 8818, "8819": 8819, "8820": 8820, "8821": 8821, "8822": 8822, "8823": 8823, "8824": 8824, "8825": 8825, "8826": 8826, "8827": 8827, "8828": 8828, "8829": 8829, "8830": 8830, "8831": 8831, "8832": 8832, "8833": 8833, "8834": 8834, "8835": 8835, "8836": 8836, "8837": 8837, "8838": 8838, "8839": 8839, "8840": 8840, "8841": 8841, "8842": 8842, "8843": 8843, "8844": 8844, "8845": 8845, "8846": 8846, "8847": 8847, "8848": 8848, "8849": 8849, "8850": 8850, "8851": 8851, "8852": 8852, "8853": 8853, "8854": 8854, "8855": 8855, "8856": 8856, "8857": 8857, "8858": 8858, "8859": 8859, "8860": 8860, "8861": 8861, "8862": 8862, "8863": 8863, "8864": 8864, "8865": 8865, "8866": 8866, "8867": 8867, "8868": 8868, "8869": 8869, "8870": 8870, "8871": 8871, "8872": 8872, "8873": 8873, "8874": 8874, "8875": 8875, "8876": 8876, "8877": 8877, "8878": 8878, "8879": 8879, "8880": 8880, "8881": 8881, "8882": 8882, "8883": 8883, "8884": 8884, "8885": 8885, "8886": 8886, "8887": 8887, "8888": 8888, "8889": 8889, "8890": 8890, "8891": 8891, "8892": 8892, "8893": 8893, "8894": 8894, "8895": 8895, "8896": 8896, "8897": 8897, "8898": 8898, "8899": 8899, "8900": 8900, "8901": 8901, "8902": 8902, "8903": 8903, "8904": 8904, "8905": 8905, "8906": 8906, "8907": 8907, "8908": 8908, "8909": 8909, "8910": 8910, "8911": 8911, "8912": 8912, "8913": 8913, "8914": 8914, "8915": 8915, "8916": 8916, "8917": 8917, "8918": 8918, "8919": 8919, "8920": 8920, "8921": 8921, "8922": 8922, "8923": 8923, "8924": 8924, "8925": 8925, "8926": 8926, "8927": 8927, "8928": 8928, "8929": 8929, "8930": 8930, "8931": 8931, "8932": 8932, "8933": 8933, "8934": 8934, "8935": 8935, "8936": 8936, "8937": 8937, "8938": 8938, "8939": 8939, "8940": 8940, "8941": 8941, "8942": 8942, "8943": 8943, "8944": 8944, "8945": 8945, "8946": 8946, "8947": 8947, "8948": 8948, "8949": 8949, "8950": 8950, "8951": 8951, "8952": 8952, "8953": 8953, "8954": 8954, "8955": 8955, "8956": 8956, "8957": 8957, "8958": 8958, "8959": 8959, "8960": 8960, "8961": 8961, "8962": 8962, "8963": 8963, "8964": 8964, "8965": 8965, "8966": 8966, "8967": 8967, "8968": 8968, "8969": 8969, "8970": 8970, "8971": 8971, "8972": 8972, "8973": 8973, "8974": 8974, "8975": 8975, "8976": 8976, "8977": 8977, "8978": 8978, "8979": 8979, "8980": 8980, "8981": 8981, "8982": 8982, "8983": 8983, "8984": 8984, "8985": 8985, "8986": 8986, "8987": 8987, "8988": 8988, "8989": 8989, "8990": 8990, "8991": 8991, "8992": 8992, "8993": 8993, "8994": 8994, "8995": 8995, "8996": 8996, "8997": 8997, "8998": 8998, "8999": 8999, "9000": 9000, "9001": 9001, "9002": 9002, "9003": 9003, "9004": 9004, "9005": 9005, "9006": 9006, "9007": 9007, "9008": 9008, "9009": 9009, "9010": 9010, "9011": 9011, "9012": 9012, "9013": 9013, "9014": 9014, "9015": 9015, "9016": 9016, "9017": 9017, "9018": 9018, "9019": 9019, "9020": 9020, "9021": 9021, "9022": 9022, "9023": 9023, "9024": 9024, "9025": 9025, "9026": 9026, "9027": 9027, "9028": 9028, "9029": 9029, "9030": 9030, "9031": 9031, "9032": 9032, "9033": 9033, "9034": 9034, "9035": 9035, "9036": 9036, "9037": 9037, "9038": 9038, "9039": 9039, "9040": 9040, "9041": 9041, "9042": 9042, "9043": 9043, "9044": 9044, "9045": 9045, "9046": 9046, "9047": 9047, "9048": 9048, "9049": 9049, "9050": 9050, "9051": 9051, "9052": 9052, "9053": 9053, "9054": 9054, "9055": 9055, "9056": 9056, "9057": 9057, "9058": 9058, "9059": 9059, "9060": 9060, "9061": 9061, "9062": 9062, "9063": 9063, "9064": 9064, "9065": 9065, "9066": 9066, "9067": 9067, "9068": 9068, "9069": 9069, "9070": 9070, "9071": 9071, "9072": 9072, "9073": 9073, "9074": 9074, "9075": 9075, "9076": 9076, "9077": 9077, "9078": 9078, "9079": 9079, "9080": 9080, "9081": 9081, "9082": 9082, "9083": 9083, "9084": 9084, "9085": 9085, "9086": 9086, "9087": 9087, "9088": 9088, "9089": 9089, "9090": 9090, "9091": 9091, "9092": 9092, "9093": 9093, "9094": 9094, "9095": 9095, "9096": 9096, "9097": 9097, "9098": 9098, "9099": 9099, "9100": 9100, "9101": 9101, "9102": 9102, "9103": 9103, "9104": 9104, "9105": 9105, "9106": 9106, "9107": 9107, "9108": 9108, "9109": 9109, "9110": 9110, "9111": 9111, "9112": 9112, "9113": 9113, "9114": 9114, "9115": 9115, "9116": 9116, "9117": 9117, "9118": 9118, "9119": 9119, "9120": 9120, "9121": 9121, "9122": 9122, "9123": 9123, "9124": 9124, "9125": 9125, "9126": 9126, "9127": 9127, "9128": 9128, "9129": 9129, "9130": 9130, "9131": 9131, "9132": 9132, "9133": 9133, "9134": 9134, "9135": 9135, "9136": 9136, "9137": 9137, "9138": 9138, "9139": 9139, "9140": 9140, "9141": 9141, "9142": 9142, "9143": 9143, "9144": 9144, "9145": 9145, "9146": 9146, "9147": 9147, "9148": 9148, "9149": 9149, "9150": 9150, "9151": 9151, "9152": 9152, "9153": 9153, "9154": 9154, "9155": 9155, "9156": 9156, "9157": 9157, "9158": 9158, "9159": 9159, "9160": 9160, "9161": 9161, "9162": 9162, "9163": 9163, "9164": 9164, "9165": 9165, "9166": 9166, "9167": 9167, "9168": 9168, "9169": 9169, "9170": 9170, "9171": 9171, "9172": 9172, "9173": 9173, "9174": 9174, "9175": 9175, "9176": 9176, "9177": 9177, "9178": 9178, "9179": 9179, "9180": 9180, "9181": 9181, "9182": 9182, "9183": 9183, "9184": 9184, "9185": 9185, "9186": 9186, "9187": 9187, "9188": 9188, "9189": 9189, "9190": 9190, "9191": 9191, "9192": 9192, "9193": 9193, "9194": 9194, "9195": 9195, "9196": 9196, "9197": 9197, "9198": 9198, "9199": 9199, "9200": 9200, "9201": 9201, "9202": 9202, "9203": 9203, "9204": 9204, "9205": 9205, "9206": 9206, "9207": 9207, "9208": 9208, "9209": 9209, "9210": 9210, "9211": 9211, "9212": 9212, "9213": 9213, "9214": 9214, "9215": 9215, "9216": 9216, "9217": 9217, "9218": 9218, "9219": 9219, "9220": 9220, "9221": 9221, "9222": 9222, "9223": 9223, "9224": 9224, "9225": 9225, "9226": 9226, "9227": 9227, "9228": 9228, "9229": 9229, "9230": 9230, "9231": 9231, "9232": 9232, "9233": 9233, "9234": 9234, "9235": 9235, "9236": 9236, "9237": 9237, "9238": 9238, "9239": 9239, "9240": 9240, "9241": 9241, "9242": 9242, "9243": 9243, "9244": 9244, "9245": 9245, "9246": 9246, "9247": 9247, "9248": 9248, "9249": 9249, "9250": 9250, "9251": 9251, "9252": 9252, "9253": 9253, "9254": 9254, "9255": 9255, "9256": 9256, "9257": 9257, "9258": 9258, "9259": 9259, "9260": 9260, "9261": 9261, "9262": 9262, "9263": 9263, "9264": 9264, "9265": 9265, "9266": 9266, "9267": 9267, "9268": 9268, "9269": 9269, "9270": 9270, "9271": 9271, "9272": 9272, "9273": 9273, "9274": 9274, "9275": 9275, "9276": 9276, "9277": 9277, "9278": 9278, "9279": 9279, "9280": 9280, "9281": 9281, "9282": 9282, "9283": 9283, "9284": 9284, "9285": 9285, "9286": 9286, "9287": 9287, "9288": 9288, "9289": 9289, "9290": 9290, "9291": 9291, "9292": 9292, "9293": 9293, "9294": 9294, "9295": 9295, "9296": 9296, "9297": 9297, "9298": 9298, "9299": 9299, "9300": 9300, "9301": 9301, "9302": 9302, "9303": 9303, "9304": 9304, "9305": 9305, "9306": 9306, "9307": 9307, "9308": 9308, "9309": 9309, "9310": 9310, "9311": 9311, "9312": 9312, "9313": 9313, "9314": 9314, "9315": 9315, "9316": 9316, "9317": 9317, "9318": 9318, "9319": 9319, "9320": 9320, "9321": 9321, "9322": 9322, "9323": 9323, "9324": 9324, "9325": 9325, "9326": 9326, "9327": 9327, "9328": 9328, "9329": 9329, "9330": 9330, "9331": 9331, "9332": 9332, "9333": 9333, "9334": 9334, "9335": 9335, "9336": 9336, "9337": 9337, "9338": 9338, "9339": 9339, "9340": 9340, "9341": 9341, "9342": 9342, "9343": 9343, "9344": 9344, "9345": 9345, "9346": 9346, "9347": 9347, "9348": 9348, "9349": 9349, "9350": 9350, "9351": 9351, "9352": 9352, "9353": 9353, "9354": 9354, "9355": 9355, "9356": 9356, "9357": 9357, "9358": 9358, "9359": 9359, "9360": 9360, "9361": 9361, "9362": 9362, "9363": 9363, "9364": 9364, "9365": 9365, "9366": 9366, "9367": 9367, "9368": 9368, "9369": 9369, "9370": 9370, "9371": 9371, "9372": 9372, "9373": 9373, "9374": 9374, "9375": 9375, "9376": 9376, "9377": 9377, "9378": 9378, "9379": 9379, "9380": 9380, "9381": 9381, "9382": 9382, "9383": 9383, "9384": 9384, "9385": 9385, "9386": 9386, "9387": 9387, "9388": 9388, "9389": 9389, "9390": 9390, "9391": 9391, "9392": 9392, "9393": 9393, "9394": 9394, "9395": 9395, "9396": 9396, "9397": 9397, "9398": 9398, "9399": 9399, "9400": 9400, "9401": 9401, "9402": 9402, "9403": 9403, "9404": 9404, "9405": 9405, "9406": 9406, "9407": 9407, "9408": 9408, "9409": 9409, "9410": 9410, "9411": 9411, "9412": 9412, "9413": 9413, "9414": 9414, "9415": 9415, "9416": 9416, "9417": 9417, "9418": 9418, "9419": 9419, "9420": 9420, "9421": 9421, "9422": 9422, "9423": 9423, "9424": 9424, "9425": 9425, "9426": 9426, "9427": 9427, "9428": 9428, "9429": 9429, "9430": 9430, "9431": 9431, "9432": 9432, "9433": 9433, "9434": 9434, "9435": 9435, "9436": 9436, "9437": 9437, "9438": 9438, "9439": 9439, "9440": 9440, "9441": 9441, "9442": 9442, "9443": 9443, "9444": 9444, "9445": 9445, "9446": 9446, "9447": 9447, "9448": 9448, "9449": 9449, "9450": 9450, "9451": 9451, "9452": 9452, "9453": 9453, "9454": 9454, "9455": 9455, "9456": 9456, "9457": 9457, "9458": 9458, "9459": 9459, "9460": 9460, "9461": 9461, "9462": 9462, "9463": 9463, "9464": 9464, "9465": 9465, "9466": 9466, "9467": 9467, "9468": 9468, "9469": 9469, "9470": 9470, "9471": 9471, "9472": 9472, "9473": 9473, "9474": 9474, "9475": 9475, "9476": 9476, "9477": 9477, "9478": 9478, "9479": 9479, "9480": 9480, "9481": 9481, "9482": 9482, "9483": 9483, "9484": 9484, "9485": 9485, "9486": 9486, "9487": 9487, "9488": 9488, "9489": 9489, "9490": 9490, "9491": 9491, "9492": 9492, "9493": 9493, "9494": 9494, "9495": 9495, "9496": 9496, "9497": 9497, "9498": 9498, "9499": 9499, "9500": 9500, "9501": 9501, "9502": 9502, "9503": 9503, "9504": 9504, "9505": 9505, "9506": 9506, "9507": 9507, "9508": 9508, "9509": 9509, "9510": 9510, "9511": 9511, "9512": 9512, "9513": 9513, "9514": 9514, "9515": 9515, "9516": 9516, "9517": 9517, "9518": 9518, "9519": 9519, "9520": 9520, "9521": 9521, "9522": 9522, "9523": 9523, "9524": 9524, "9525": 9525, "9526": 9526, "9527": 9527, "9528": 9528, "9529": 9529, "9530": 9530, "9531": 9531, "9532": 9532, "9533": 9533, "9534": 9534, "9535": 9535, "9536": 9536, "9537": 9537, "9538": 9538, "9539": 9539, "9540": 9540, "9541": 9541, "9542": 9542, "9543": 9543, "9544": 9544, "9545": 9545, "9546": 9546, "9547": 9547, "9548": 9548, "9549": 9549, "9550": 9550, "9551": 9551, "9552": 9552, "9553": 9553, "9554": 9554, "9555": 9555, "9556": 9556, "9557": 9557, "9558": 9558, "9559": 9559, "9560": 9560, "9561": 9561, "9562": 9562, "9563": 9563, "9564": 9564, "9565": 9565, "9566": 9566, "9567": 9567, "9568": 9568, "9569": 9569, "9570": 9570, "9571": 9571, "9572": 9572, "9573": 9573, "9574": 9574, "9575": 9575, "9576": 9576, "9577": 9577, "9578": 9578, "9579": 9579, "9580": 9580, "9581": 9581, "9582": 9582, "9583": 9583, "9584": 9584, "9585": 9585, "9586": 9586, "9587": 9587, "9588": 9588, "9589": 9589, "9590": 9590, "9591": 9591, "9592": 9592, "9593": 9593, "9594": 9594, "9595": 9595, "9596": 9596, "9597": 9597, "9598": 9598, "9599": 9599, "9600": 9600, "9601": 9601, "9602": 9602, "9603": 9603, "9604": 9604, "9605": 9605, "9606": 9606, "9607": 9607, "9608": 9608, "9609": 9609, "9610": 9610, "9611": 9611, "9612": 9612, "9613": 9613, "9614": 9614, "9615": 9615, "9616": 9616, "9617": 9617, "9618": 9618, "9619": 9619, "9620": 9620, "9621": 9621, "9622": 9622, "9623": 9623, "9624": 9624, "9625": 9625, "9626": 9626, "9627": 9627, "9628": 9628, "9629": 9629, "9630": 9630, "9631": 9631, "9632": 9632, "9633": 9633, "9634": 9634, "9635": 9635, "9636": 9636, "9637": 9637, "9638": 9638, "9639": 9639, "9640": 9640, "9641": 9641, "9642": 9642, "9643": 9643, "9644": 9644, "9645": 9645, "9646": 9646, "9647": 9647, "9648": 9648, "9649": 9649, "9650": 9650, "9651": 9651, "9652": 9652, "9653": 9653, "9654": 9654, "9655": 9655, "9656": 9656, "9657": 9657, "9658": 9658, "9659": 9659, "9660": 9660, "9661": 9661, "9662": 9662, "9663": 9663, "9664": 9664, "9665": 9665, "9666": 9666, "9667": 9667, "9668": 9668, "9669": 9669, "9670": 9670, "9671": 9671, "9672": 9672, "9673": 9673, "9674": 9674, "9675": 9675, "9676": 9676, "9677": 9677, "9678": 9678, "9679": 9679, "9680": 9680, "9681": 9681, "9682": 9682, "9683": 9683, "9684": 9684, "9685": 9685, "9686": 9686, "9687": 9687, "9688": 9688, "9689": 9689, "9690": 9690, "9691": 9691, "9692": 9692, "9693": 9693, "9694": 9694, "9695": 9695, "9696": 9696, "9697": 9697, "9698": 9698, "9699": 9699, "9700": 9700, "9701": 9701, "9702": 9702, "9703": 9703, "9704": 9704, "9705": 9705, "9706": 9706, "9707": 9707, "9708": 9708, "9709": 9709, "9710": 9710, "9711": 9711, "9712": 9712, "9713": 9713, "9714": 9714, "9715": 9715, "9716": 9716, "9717": 9717, "9718": 9718, "9719": 9719, "9720": 9720, "9721": 9721, "9722": 9722, "9723": 9723, "9724": 9724, "9725": 9725, "9726": 9726, "9727": 9727, "9728": 9728, "9729": 9729, "9730": 9730, "9731": 9731, "9732": 9732, "9733": 9733, "9734": 9734, "9735": 9735, "9736": 9736, "9737": 9737, "9738": 9738, "9739": 9739, "9740": 9740, "9741": 9741, "9742": 9742, "9743": 9743, "9744": 9744, "9745": 9745, "9746": 9746, "9747": 9747, "9748": 9748, "9749": 9749, "9750": 9750, "9751": 9751, "9752": 9752, "9753": 9753, "9754": 9754, "9755": 9755, "9756": 9756, "9757": 9757, "9758": 9758, "9759": 9759, "9760": 9760, "9761": 9761, "9762": 9762, "9763": 9763, "9764": 9764, "9765": 9765, "9766": 9766, "9767": 9767, "9768": 9768, "9769": 9769, "9770": 9770, "9771": 9771, "9772": 9772, "9773": 9773, "9774": 9774, "9775": 9775, "9776": 9776, "9777": 9777, "9778": 9778, "9779": 9779, "9780": 9780, "9781": 9781, "9782": 9782, "9783": 9783, "9784": 9784, "9785": 9785, "9786": 9786, "9787": 9787, "9788": 9788, "9789": 9789, "9790": 9790, "9791": 9791, "9792": 9792, "9793": 9793, "9794": 9794, "9795": 9795, "9796": 9796, "9797": 9797, "9798": 9798, "9799": 9799, "9800": 9800, "9801": 9801, "9802": 9802, "9803": 9803, "9804": 9804, "9805": 9805, "9806": 9806, "9807": 9807, "9808": 9808, "9809": 9809, "9810": 9810, "9811": 9811, "9812": 9812, "9813": 9813, "9814": 9814, "9815": 9815, "9816": 9816, "9817": 9817, "9818": 9818, "9819": 9819, "9820": 9820, "9821": 9821, "9822": 9822, "9823": 9823, "9824": 9824, "9825": 9825, "9826": 9826, "9827": 9827, "9828": 9828, "9829": 9829, "9830": 9830, "9831": 9831, "9832": 9832, "9833": 9833, "9834": 9834, "9835": 9835, "9836": 9836, "9837": 9837, "9838": 9838, "9839": 9839, "9840": 9840, "9841": 9841, "9842": 9842, "9843": 9843, "9844": 9844, "9845": 9845, "9846": 9846, "9847": 9847, "9848": 9848, "9849": 9849, "9850": 9850, "9851": 9851, "9852": 9852, "9853": 9853, "9854": 9854, "9855": 9855, "9856": 9856, "9857": 9857, "9858": 9858, "9859": 9859, "9860": 9860, "9861": 9861, "9862": 9862, "9863": 9863, "9864": 9864, "9865": 9865, "9866": 9866, "9867": 9867, "9868": 9868, "9869": 9869, "9870": 9870, "9871": 9871, "9872": 9872, "9873": 9873, "9874": 9874, "9875": 9875, "9876": 9876, "9877": 9877, "9878": 9878, "9879": 9879, "9880": 9880, "9881": 9881, "9882": 9882, "9883": 9883, "9884": 9884, "9885": 9885, "9886": 9886, "9887": 9887, "9888": 9888, "9889": 9889, "9890": 9890, "9891": 9891, "9892": 9892, "9893": 9893, "9894": 9894, "9895": 9895, "9896": 9896, "9897": 9897, "9898": 9898, "9899": 9899, "9900": 9900, "9901": 9901, "9902": 9902, "9903": 9903, "9904": 9904, "9905": 9905, "9906": 9906, "9907": 9907, "9908": 9908, "9909": 9909, "9910": 9910, "9911": 9911, "9912": 9912, "9913": 9913, "9914": 9914, "9915": 9915, "9916": 9916, "9917": 9917, "9918": 9918, "9919": 9919, "9920": 9920, "9921": 9921, "9922": 9922, "9923": 9923, "9924": 9924, "9925": 9925, "9926": 9926, "9927": 9927, "9928": 9928, "9929": 9929, "9930": 9930, "9931": 9931, "9932": 9932, "9933": 9933, "9934": 9934, "9935": 9935, "9936": 9936, "9937": 9937, "9938": 9938, "9939": 9939, "9940": 9940, "9941": 9941, "9942": 9942, "9943": 9943, "9944": 9944, "9945": 9945, "9946": 9946, "9947": 9947, "9948": 9948, "9949": 9949, "9950": 9950, "9951": 9951, "9952": 9952, "9953": 9953, "9954": 9954, "9955": 9955, "9956": 9956, "9957": 9957, "9958": 9958, "9959": 9959, "9960": 9960, "9961": 9961, "9962": 9962, "9963": 9963, "9964": 9964, "9965": 9965, "9966": 9966, "9967": 9967, "9968": 9968, "9969": 9969, "9970": 9970, "9971": 9971, "9972": 9972, "9973": 9973, "9974": 9974, "9975": 9975, "9976": 9976, "9977": 9977, "9978": 9978, "9979": 9979, "9980": 9980, "9981": 9981, "9982": 9982, "9983": 9983, "9984": 9984, "9985": 9985, "9986": 9986, "9987": 9987, "9988": 9988, "9989": 9989, "9990": 9990, "9991": 9991, "9992": 9992, "9993": 9993, "9994": 9994, "9995": 9995, "9996": 9996, "9997": 9997, "9998": 9998, "9999": 9999, "10000": 10000, "10001": 10001, "10002": 10002, "10003": 10003, "10004": 10004, "10005": 10005, "10006": 10006, "10007": 10007, "10008": 10008, "10009": 10009, "10010": 10010, "10011": 10011, "10012": 10012, "10013": 10013, "10014": 10014, "10015": 10015, "10016": 10016, "10017": 10017, "10018": 10018, "10019": 10019, "10020": 10020, "10021": 10021, "10022": 10022, "10023": 10023, "10024": 10024, "10025": 10025, "10026": 10026, "10027": 10027, "10028": 10028, "10029": 10029, "10030": 10030, "10031": 10031, "10032": 10032, "10033": 10033, "10034": 10034, "10035": 10035, "10036": 10036, "10037": 10037, "10038": 10038, "10039": 10039, "10040": 10040, "10041": 10041, "10042": 10042, "10043": 10043, "10044": 10044, "10045": 10045, "10046": 10046, "10047": 10047, "10048": 10048, "10049": 10049, "10050": 10050, "10051": 10051, "10052": 10052, "10053": 10053, "10054": 10054, "10055": 10055, "10056": 10056, "10057": 10057, "10058": 10058, "10059": 10059, "10060": 10060, "10061": 10061, "10062": 10062, "10063": 10063, "10064": 10064, "10065": 10065, "10066": 10066, "10067": 10067, "10068": 10068, "10069": 10069, "10070": 10070, "10071": 10071, "10072": 10072, "10073": 10073, "10074": 10074, "10075": 10075, "10076": 10076, "10077": 10077, "10078": 10078, "10079": 10079, "10080": 10080, "10081": 10081, "10082": 10082, "10083": 10083, "10084": 10084, "10085": 10085, "10086": 10086, "10087": 10087, "10088": 10088, "10089": 10089, "10090": 10090, "10091": 10091, "10092": 10092, "10093": 10093, "10094": 10094, "10095": 10095, "10096": 10096, "10097": 10097, "10098": 10098, "10099": 10099, "10100": 10100, "10101": 10101, "10102": 10102, "10103": 10103, "10104": 10104, "10105": 10105, "10106": 10106, "10107": 10107, "10108": 10108, "10109": 10109, "10110": 10110, "10111": 10111, "10112": 10112, "10113": 10113, "10114": 10114, "10115": 10115, "10116": 10116, "10117": 10117, "10118": 10118, "10119": 10119, "10120": 10120, "10121": 10121, "10122": 10122, "10123": 10123, "10124": 10124, "10125": 10125, "10126": 10126, "10127": 10127, "10128": 10128, "10129": 10129, "10130": 10130, "10131": 10131, "10132": 10132, "10133": 10133, "10134": 10134, "10135": 10135, "10136": 10136, "10137": 10137, "10138": 10138, "10139": 10139, "10140": 10140, "10141": 10141, "10142": 10142, "10143": 10143, "10144": 10144, "10145": 10145, "10146": 10146, "10147": 10147, "10148": 10148, "10149": 10149, "10150": 10150, "10151": 10151, "10152": 10152, "10153": 10153, "10154": 10154, "10155": 10155, "10156": 10156, "10157": 10157, "10158": 10158, "10159": 10159, "10160": 10160, "10161": 10161, "10162": 10162, "10163": 10163, "10164": 10164, "10165": 10165, "10166": 10166, "10167": 10167, "10168": 10168, "10169": 10169, "10170": 10170, "10171": 10171, "10172": 10172, "10173": 10173, "10174": 10174, "10175": 10175, "10176": 10176, "10177": 10177, "10178": 10178, "10179": 10179, "10180": 10180, "10181": 10181, "10182": 10182, "10183": 10183, "10184": 10184, "10185": 10185, "10186": 10186, "10187": 10187, "10188": 10188, "10189": 10189, "10190": 10190, "10191": 10191, "10192": 10192, "10193": 10193, "10194": 10194, "10195": 10195, "10196": 10196, "10197": 10197, "10198": 10198, "10199": 10199, "10200": 10200, "10201": 10201, "10202": 10202, "10203": 10203, "10204": 10204, "10205": 10205, "10206": 10206, "10207": 10207, "10208": 10208, "10209": 10209, "10210": 10210, "10211": 10211, "10212": 10212, "10213": 10213, "10214": 10214, "10215": 10215, "10216": 10216, "10217": 10217, "10218": 10218, "10219": 10219, "10220": 10220, "10221": 10221, "10222": 10222, "10223": 10223, "10224": 10224, "10225": 10225, "10226": 10226, "10227": 10227, "10228": 10228, "10229": 10229, "10230": 10230, "10231": 10231, "10232": 10232, "10233": 10233, "10234": 10234, "10235": 10235, "10236": 10236, "10237": 10237, "10238": 10238, "10239": 10239, "10240": 10240, "10241": 10241, "10242": 10242, "10243": 10243, "10244": 10244, "10245": 10245, "10246": 10246, "10247": 10247, "10248": 10248, "10249": 10249, "10250": 10250, "10251": 10251, "10252": 10252, "10253": 10253, "10254": 10254, "10255": 10255, "10256": 10256, "10257": 10257, "10258": 10258, "10259": 10259, "10260": 10260, "10261": 10261, "10262": 10262, "10263": 10263, "10264": 10264, "10265": 10265, "10266": 10266, "10267": 10267, "10268": 10268, "10269": 10269, "10270": 10270, "10271": 10271, "10272": 10272, "10273": 10273, "10274": 10274, "10275": 10275, "10276": 10276, "10277": 10277, "10278": 10278, "10279": 10279, "10280": 10280, "10281": 10281, "10282": 10282, "10283": 10283, "10284": 10284, "10285": 10285, "10286": 10286, "10287": 10287, "10288": 10288, "10289": 10289, "10290": 10290, "10291": 10291, "10292": 10292, "10293": 10293, "10294": 10294, "10295": 10295, "10296": 10296, "10297": 10297, "10298": 10298, "10299": 10299, "10300": 10300, "10301": 10301, "10302": 10302, "10303": 10303, "10304": 10304, "10305": 10305, "10306": 10306, "10307": 10307, "10308": 10308, "10309": 10309, "10310": 10310, "10311": 10311, "10312": 10312, "10313": 10313, "10314": 10314, "10315": 10315, "10316": 10316, "10317": 10317, "10318": 10318, "10319": 10319, "10320": 10320, "10321": 10321, "10322": 10322, "10323": 10323, "10324": 10324, "10325": 10325, "10326": 10326, "10327": 10327, "10328": 10328, "10329": 10329, "10330": 10330, "10331": 10331, "10332": 10332, "10333": 10333, "10334": 10334, "10335": 10335, "10336": 10336, "10337": 10337, "10338": 10338, "10339": 10339, "10340": 10340, "10341": 10341, "10342": 10342, "10343": 10343, "10344": 10344, "10345": 10345, "10346": 10346, "10347": 10347, "10348": 10348, "10349": 10349, "10350": 10350, "10351": 10351, "10352": 10352, "10353": 10353, "10354": 10354, "10355": 10355, "10356": 10356, "10357": 10357, "10358": 10358, "10359": 10359, "10360": 10360, "10361": 10361, "10362": 10362, "10363": 10363, "10364": 10364, "10365": 10365, "10366": 10366, "10367": 10367, "10368": 10368, "10369": 10369, "10370": 10370, "10371": 10371, "10372": 10372, "10373": 10373, "10374": 10374, "10375": 10375, "10376": 10376, "10377": 10377, "10378": 10378, "10379": 10379, "10380": 10380, "10381": 10381, "10382": 10382, "10383": 10383, "10384": 10384, "10385": 10385, "10386": 10386, "10387": 10387, "10388": 10388, "10389": 10389, "10390": 10390, "10391": 10391, "10392": 10392, "10393": 10393, "10394": 10394, "10395": 10395, "10396": 10396, "10397": 10397, "10398": 10398, "10399": 10399, "10400": 10400, "10401": 10401, "10402": 10402, "10403": 10403, "10404": 10404, "10405": 10405, "10406": 10406, "10407": 10407, "10408": 10408, "10409": 10409, "10410": 10410, "10411": 10411, "10412": 10412, "10413": 10413, "10414": 10414, "10415": 10415, "10416": 10416, "10417": 10417, "10418": 10418, "10419": 10419, "10420": 10420, "10421": 10421, "10422": 10422, "10423": 10423, "10424": 10424, "10425": 10425, "10426": 10426, "10427": 10427, "10428": 10428, "10429": 10429, "10430": 10430, "10431": 10431, "10432": 10432, "10433": 10433, "10434": 10434, "10435": 10435, "10436": 10436, "10437": 10437, "10438": 10438, "10439": 10439, "10440": 10440, "10441": 10441, "10442": 10442, "10443": 10443, "10444": 10444, "10445": 10445, "10446": 10446, "10447": 10447, "10448": 10448, "10449": 10449, "10450": 10450, "10451": 10451, "10452": 10452, "10453": 10453, "10454": 10454, "10455": 10455, "10456": 10456, "10457": 10457, "10458": 10458, "10459": 10459, "10460": 10460, "10461": 10461, "10462": 10462, "10463": 10463, "10464": 10464, "10465": 10465, "10466": 10466, "10467": 10467, "10468": 10468, "10469": 10469, "10470": 10470, "10471": 10471, "10472": 10472, "10473": 10473, "10474": 10474, "10475": 10475, "10476": 10476, "10477": 10477, "10478": 10478, "10479": 10479, "10480": 10480, "10481": 10481, "10482": 10482, "10483": 10483, "10484": 10484, "10485": 10485, "10486": 10486, "10487": 10487, "10488": 10488, "10489": 10489, "10490": 10490, "10491": 10491, "10492": 10492, "10493": 10493, "10494": 10494, "10495": 10495, "10496": 10496, "10497": 10497, "10498": 10498, "10499": 10499, "10500": 10500, "10501": 10501, "10502": 10502, "10503": 10503, "10504": 10504, "10505": 10505, "10506": 10506, "10507": 10507, "10508": 10508, "10509": 10509, "10510": 10510, "10511": 10511, "10512": 10512, "10513": 10513, "10514": 10514, "10515": 10515, "10516": 10516, "10517": 10517, "10518": 10518, "10519": 10519, "10520": 10520, "10521": 10521, "10522": 10522, "10523": 10523, "10524": 10524, "10525": 10525, "10526": 10526, "10527": 10527, "10528": 10528, "10529": 10529, "10530": 10530, "10531": 10531, "10532": 10532, "10533": 10533, "10534": 10534, "10535": 10535, "10536": 10536, "10537": 10537, "10538": 10538, "10539": 10539, "10540": 10540, "10541": 10541, "10542": 10542, "10543": 10543, "10544": 10544, "10545": 10545, "10546": 10546, "10547": 10547, "10548": 10548, "10549": 10549, "10550": 10550, "10551": 10551, "10552": 10552, "10553": 10553, "10554": 10554, "10555": 10555, "10556": 10556, "10557": 10557, "10558": 10558, "10559": 10559, "10560": 10560, "10561": 10561, "10562": 10562, "10563": 10563, "10564": 10564, "10565": 10565, "10566": 10566, "10567": 10567, "10568": 10568, "10569": 10569, "10570": 10570, "10571": 10571, "10572": 10572, "10573": 10573, "10574": 10574, "10575": 10575, "10576": 10576, "10577": 10577, "10578": 10578, "10579": 10579, "10580": 10580, "10581": 10581, "10582": 10582, "10583": 10583, "10584": 10584, "10585": 10585, "10586": 10586, "10587": 10587, "10588": 10588, "10589": 10589, "10590": 10590, "10591": 10591, "10592": 10592, "10593": 10593, "10594": 10594, "10595": 10595, "10596": 10596, "10597": 10597, "10598": 10598, "10599": 10599, "10600": 10600, "10601": 10601, "10602": 10602, "10603": 10603, "10604": 10604, "10605": 10605, "10606": 10606, "10607": 10607, "10608": 10608, "10609": 10609, "10610": 10610, "10611": 10611, "10612": 10612, "10613": 10613, "10614": 10614, "10615": 10615, "10616": 10616, "10617": 10617, "10618": 10618, "10619": 10619, "10620": 10620, "10621": 10621, "10622": 10622, "10623": 10623, "10624": 10624, "10625": 10625, "10626": 10626, "10627": 10627, "10628": 10628, "10629": 10629, "10630": 10630, "10631": 10631, "10632": 10632, "10633": 10633, "10634": 10634, "10635": 10635, "10636": 10636, "10637": 10637, "10638": 10638, "10639": 10639, "10640": 10640, "10641": 10641, "10642": 10642, "10643": 10643, "10644": 10644, "10645": 10645, "10646": 10646, "10647": 10647, "10648": 10648, "10649": 10649, "10650": 10650, "10651": 10651, "10652": 10652, "10653": 10653, "10654": 10654, "10655": 10655, "10656": 10656, "10657": 10657, "10658": 10658, "10659": 10659, "10660": 10660, "10661": 10661, "10662": 10662, "10663": 10663, "10664": 10664, "10665": 10665, "10666": 10666, "10667": 10667, "10668": 10668, "10669": 10669, "10670": 10670, "10671": 10671, "10672": 10672, "10673": 10673, "10674": 10674, "10675": 10675, "10676": 10676, "10677": 10677, "10678": 10678, "10679": 10679, "10680": 10680, "10681": 10681, "10682": 10682, "10683": 10683, "10684": 10684, "10685": 10685, "10686": 10686, "10687": 10687, "10688": 10688, "10689": 10689, "10690": 10690, "10691": 10691, "10692": 10692, "10693": 10693, "10694": 10694, "10695": 10695, "10696": 10696, "10697": 10697, "10698": 10698, "10699": 10699, "10700": 10700, "10701": 10701, "10702": 10702, "10703": 10703, "10704": 10704, "10705": 10705, "10706": 10706, "10707": 10707, "10708": 10708, "10709": 10709, "10710": 10710, "10711": 10711, "10712": 10712, "10713": 10713, "10714": 10714, "10715": 10715, "10716": 10716, "10717": 10717, "10718": 10718, "10719": 10719, "10720": 10720, "10721": 10721, "10722": 10722, "10723": 10723, "10724": 10724, "10725": 10725, "10726": 10726, "10727": 10727, "10728": 10728, "10729": 10729, "10730": 10730, "10731": 10731, "10732": 10732, "10733": 10733, "10734": 10734, "10735": 10735, "10736": 10736, "10737": 10737, "10738": 10738, "10739": 10739, "10740": 10740, "10741": 10741, "10742": 10742, "10743": 10743, "10744": 10744, "10745": 10745, "10746": 10746, "10747": 10747, "10748": 10748, "10749": 10749, "10750": 10750, "10751": 10751, "10752": 10752, "10753": 10753, "10754": 10754, "10755": 10755, "10756": 10756, "10757": 10757, "10758": 10758, "10759": 10759, "10760": 10760, "10761": 10761, "10762": 10762, "10763": 10763, "10764": 10764, "10765": 10765, "10766": 10766, "10767": 10767, "10768": 10768, "10769": 10769, "10770": 10770, "10771": 10771, "10772": 10772, "10773": 10773, "10774": 10774, "10775": 10775, "10776": 10776, "10777": 10777, "10778": 10778, "10779": 10779, "10780": 10780, "10781": 10781, "10782": 10782, "10783": 10783, "10784": 10784, "10785": 10785, "10786": 10786, "10787": 10787, "10788": 10788, "10789": 10789, "10790": 10790, "10791": 10791, "10792": 10792, "10793": 10793, "10794": 10794, "10795": 10795, "10796": 10796, "10797": 10797, "10798": 10798, "10799": 10799, "10800": 10800, "10801": 10801, "10802": 10802, "10803": 10803, "10804": 10804, "10805": 10805, "10806": 10806, "10807": 10807, "10808": 10808, "10809": 10809, "10810": 10810, "10811": 10811, "10812": 10812, "10813": 10813, "10814": 10814, "10815": 10815, "10816": 10816, "10817": 10817, "10818": 10818, "10819": 10819, "10820": 10820, "10821": 10821, "10822": 10822, "10823": 10823, "10824": 10824, "10825": 10825, "10826": 10826, "10827": 10827, "10828": 10828, "10829": 10829, "10830": 10830, "10831": 10831, "10832": 10832, "10833": 10833, "10834": 10834, "10835": 10835, "10836": 10836, "10837": 10837, "10838": 10838, "10839": 10839, "10840": 10840, "10841": 10841, "10842": 10842, "10843": 10843, "10844": 10844, "10845": 10845, "10846": 10846, "10847": 10847, "10848": 10848, "10849": 10849, "10850": 10850, "10851": 10851, "10852": 10852, "10853": 10853, "10854": 10854, "10855": 10855, "10856": 10856, "10857": 10857, "10858": 10858, "10859": 10859, "10860": 10860, "10861": 10861, "10862": 10862, "10863": 10863, "10864": 10864, "10865": 10865, "10866": 10866, "10867": 10867, "10868": 10868, "10869": 10869, "10870": 10870, "10871": 10871, "10872": 10872, "10873": 10873, "10874": 10874, "10875": 10875, "10876": 10876, "10877": 10877, "10878": 10878, "10879": 10879, "10880": 10880, "10881": 10881, "10882": 10882, "10883": 10883, "10884": 10884, "10885": 10885, "10886": 10886, "10887": 10887, "10888": 10888, "10889": 10889, "10890": 10890, "10891": 10891, "10892": 10892, "10893": 10893, "10894": 10894, "10895": 10895, "10896": 10896, "10897": 10897, "10898": 10898, "10899": 10899, "10900": 10900, "10901": 10901, "10902": 10902, "10903": 10903, "10904": 10904, "10905": 10905, "10906": 10906, "10907": 10907, "10908": 10908, "10909": 10909, "10910": 10910, "10911": 10911, "10912": 10912, "10913": 10913, "10914": 10914, "10915": 10915, "10916": 10916, "10917": 10917, "10918": 10918, "10919": 10919, "10920": 10920, "10921": 10921, "10922": 10922, "10923": 10923, "10924": 10924, "10925": 10925, "10926": 10926, "10927": 10927, "10928": 10928, "10929": 10929, "10930": 10930, "10931": 10931, "10932": 10932, "10933": 10933, "10934": 10934, "10935": 10935, "10936": 10936, "10937": 10937, "10938": 10938, "10939": 10939, "10940": 10940, "10941": 10941, "10942": 10942, "10943": 10943, "10944": 10944, "10945": 10945, "10946": 10946, "10947": 10947, "10948": 10948, "10949": 10949, "10950": 10950, "10951": 10951, "10952": 10952, "10953": 10953, "10954": 10954, "10955": 10955, "10956": 10956, "10957": 10957, "10958": 10958, "10959": 10959, "10960": 10960, "10961": 10961, "10962": 10962, "10963": 10963, "10964": 10964, "10965": 10965, "10966": 10966, "10967": 10967, "10968": 10968, "10969": 10969, "10970": 10970, "10971": 10971, "10972": 10972, "10973": 10973, "10974": 10974, "10975": 10975, "10976": 10976, "10977": 10977, "10978": 10978, "10979": 10979, "10980": 10980, "10981": 10981, "10982": 10982, "10983": 10983, "10984": 10984, "10985": 10985, "10986": 10986, "10987": 10987, "10988": 10988, "10989": 10989, "10990": 10990, "10991": 10991, "10992": 10992, "10993": 10993, "10994": 10994, "10995": 10995, "10996": 10996, "10997": 10997, "10998": 10998, "10999": 10999, "11000": 11000, "11001": 11001, "11002": 11002, "11003": 11003, "11004": 11004, "11005": 11005, "11006": 11006, "11007": 11007, "11008": 11008, "11009": 11009, "11010": 11010, "11011": 11011, "11012": 11012, "11013": 11013, "11014": 11014, "11015": 11015, "11016": 11016, "11017": 11017, "11018": 11018, "11019": 11019, "11020": 11020, "11021": 11021, "11022": 11022, "11023": 11023, "11024": 11024, "11025": 11025, "11026": 11026, "11027": 11027, "11028": 11028, "11029": 11029, "11030": 11030, "11031": 11031, "11032": 11032, "11033": 11033, "11034": 11034, "11035": 11035, "11036": 11036, "11037": 11037, "11038": 11038, "11039": 11039, "11040": 11040, "11041": 11041, "11042": 11042, "11043": 11043, "11044": 11044, "11045": 11045, "11046": 11046, "11047": 11047, "11048": 11048, "11049": 11049, "11050": 11050, "11051": 11051, "11052": 11052, "11053": 11053, "11054": 11054, "11055": 11055, "11056": 11056, "11057": 11057, "11058": 11058, "11059": 11059, "11060": 11060, "11061": 11061, "11062": 11062, "11063": 11063, "11064": 11064, "11065": 11065, "11066": 11066, "11067": 11067, "11068": 11068, "11069": 11069, "11070": 11070, "11071": 11071, "11072": 11072, "11073": 11073, "11074": 11074, "11075": 11075, "11076": 11076, "11077": 11077, "11078": 11078, "11079": 11079, "11080": 11080, "11081": 11081, "11082": 11082, "11083": 11083, "11084": 11084, "11085": 11085, "11086": 11086, "11087": 11087, "11088": 11088, "11089": 11089, "11090": 11090, "11091": 11091, "11092": 11092, "11093": 11093, "11094": 11094, "11095": 11095, "11096": 11096, "11097": 11097, "11098": 11098, "11099": 11099, "11100": 11100, "11101": 11101, "11102": 11102, "11103": 11103, "11104": 11104, "11105": 11105, "11106": 11106, "11107": 11107, "11108": 11108, "11109": 11109, "11110": 11110, "11111": 11111, "11112": 11112, "11113": 11113, "11114": 11114, "11115": 11115, "11116": 11116, "11117": 11117, "11118": 11118, "11119": 11119, "11120": 11120, "11121": 11121, "11122": 11122, "11123": 11123, "11124": 11124, "11125": 11125, "11126": 11126, "11127": 11127, "11128": 11128, "11129": 11129, "11130": 11130, "11131": 11131, "11132": 11132, "11133": 11133, "11134": 11134, "11135": 11135, "11136": 11136, "11137": 11137, "11138": 11138, "11139": 11139, "11140": 11140, "11141": 11141, "11142": 11142, "11143": 11143, "11144": 11144, "11145": 11145, "11146": 11146, "11147": 11147, "11148": 11148, "11149": 11149, "11150": 11150, "11151": 11151, "11152": 11152, "11153": 11153, "11154": 11154, "11155": 11155, "11156": 11156, "11157": 11157, "11158": 11158, "11159": 11159, "11160": 11160, "11161": 11161, "11162": 11162, "11163": 11163, "11164": 11164, "11165": 11165, "11166": 11166, "11167": 11167, "11168": 11168, "11169": 11169, "11170": 11170, "11171": 11171, "11172": 11172, "11173": 11173, "11174": 11174, "11175": 11175, "11176": 11176, "11177": 11177, "11178": 11178, "11179": 11179, "11180": 11180, "11181": 11181, "11182": 11182, "11183": 11183, "11184": 11184, "11185": 11185, "11186": 11186, "11187": 11187, "11188": 11188, "11189": 11189, "11190": 11190, "11191": 11191, "11192": 11192, "11193": 11193, "11194": 11194, "11195": 11195, "11196": 11196, "11197": 11197, "11198": 11198, "11199": 11199, "11200": 11200, "11201": 11201, "11202": 11202, "11203": 11203, "11204": 11204, "11205": 11205, "11206": 11206, "11207": 11207, "11208": 11208, "11209": 11209, "11210": 11210, "11211": 11211, "11212": 11212, "11213": 11213, "11214": 11214, "11215": 11215, "11216": 11216, "11217": 11217, "11218": 11218, "11219": 11219, "11220": 11220, "11221": 11221, "11222": 11222, "11223": 11223, "11224": 11224, "11225": 11225, "11226": 11226, "11227": 11227, "11228": 11228, "11229": 11229, "11230": 11230, "11231": 11231, "11232": 11232, "11233": 11233, "11234": 11234, "11235": 11235, "11236": 11236, "11237": 11237, "11238": 11238, "11239": 11239, "11240": 11240, "11241": 11241, "11242": 11242, "11243": 11243, "11244": 11244, "11245": 11245, "11246": 11246, "11247": 11247, "11248": 11248, "11249": 11249, "11250": 11250, "11251": 11251, "11252": 11252, "11253": 11253, "11254": 11254, "11255": 11255, "11256": 11256, "11257": 11257, "11258": 11258, "11259": 11259, "11260": 11260, "11261": 11261, "11262": 11262, "11263": 11263, "11264": 11264, "11265": 11265, "11266": 11266, "11267": 11267, "11268": 11268, "11269": 11269, "11270": 11270, "11271": 11271, "11272": 11272, "11273": 11273, "11274": 11274, "11275": 11275, "11276": 11276, "11277": 11277, "11278": 11278, "11279": 11279, "11280": 11280, "11281": 11281, "11282": 11282, "11283": 11283, "11284": 11284, "11285": 11285, "11286": 11286, "11287": 11287, "11288": 11288, "11289": 11289, "11290": 11290, "11291": 11291, "11292": 11292, "11293": 11293, "11294": 11294, "11295": 11295, "11296": 11296, "11297": 11297, "11298": 11298, "11299": 11299, "11300": 11300, "11301": 11301, "11302": 11302, "11303": 11303, "11304": 11304, "11305": 11305, "11306": 11306, "11307": 11307, "11308": 11308, "11309": 11309, "11310": 11310, "11311": 11311, "11312": 11312, "11313": 11313, "11314": 11314, "11315": 11315, "11316": 11316, "11317": 11317, "11318": 11318, "11319": 11319, "11320": 11320, "11321": 11321, "11322": 11322, "11323": 11323, "11324": 11324, "11325": 11325, "11326": 11326, "11327": 11327, "11328": 11328, "11329": 11329, "11330": 11330, "11331": 11331, "11332": 11332, "11333": 11333, "11334": 11334, "11335": 11335, "11336": 11336, "11337": 11337, "11338": 11338, "11339": 11339, "11340": 11340, "11341": 11341, "11342": 11342, "11343": 11343, "11344": 11344, "11345": 11345, "11346": 11346, "11347": 11347, "11348": 11348, "11349": 11349, "11350": 11350, "11351": 11351, "11352": 11352, "11353": 11353, "11354": 11354, "11355": 11355, "11356": 11356, "11357": 11357, "11358": 11358, "11359": 11359, "11360": 11360, "11361": 11361, "11362": 11362, "11363": 11363, "11364": 11364, "11365": 11365, "11366": 11366, "11367": 11367, "11368": 11368, "11369": 11369, "11370": 11370, "11371": 11371, "11372": 11372, "11373": 11373, "11374": 11374, "11375": 11375, "11376": 11376, "11377": 11377, "11378": 11378, "11379": 11379, "11380": 11380, "11381": 11381, "11382": 11382, "11383": 11383, "11384": 11384, "11385": 11385, "11386": 11386, "11387": 11387, "11388": 11388, "11389": 11389, "11390": 11390, "11391": 11391, "11392": 11392, "11393": 11393, "11394": 11394, "11395": 11395, "11396": 11396, "11397": 11397, "11398": 11398, "11399": 11399, "11400": 11400, "11401": 11401, "11402": 11402, "11403": 11403, "11404": 11404, "11405": 11405, "11406": 11406, "11407": 11407, "11408": 11408, "11409": 11409, "11410": 11410, "11411": 11411, "11412": 11412, "11413": 11413, "11414": 11414, "11415": 11415, "11416": 11416, "11417": 11417, "11418": 11418, "11419": 11419, "11420": 11420, "11421": 11421, "11422": 11422, "11423": 11423, "11424": 11424, "11425": 11425, "11426": 11426, "11427": 11427, "11428": 11428, "11429": 11429, "11430": 11430, "11431": 11431, "11432": 11432, "11433": 11433, "11434": 11434, "11435": 11435, "11436": 11436, "11437": 11437, "11438": 11438, "11439": 11439, "11440": 11440, "11441": 11441, "11442": 11442, "11443": 11443, "11444": 11444, "11445": 11445, "11446": 11446, "11447": 11447, "11448": 11448, "11449": 11449, "11450": 11450, "11451": 11451, "11452": 11452, "11453": 11453, "11454": 11454, "11455": 11455, "11456": 11456, "11457": 11457, "11458": 11458, "11459": 11459, "11460": 11460, "11461": 11461, "11462": 11462, "11463": 11463, "11464": 11464, "11465": 11465, "11466": 11466, "11467": 11467, "11468": 11468, "11469": 11469, "11470": 11470, "11471": 11471, "11472": 11472, "11473": 11473, "11474": 11474, "11475": 11475, "11476": 11476, "11477": 11477, "11478": 11478, "11479": 11479, "11480": 11480, "11481": 11481, "11482": 11482, "11483": 11483, "11484": 11484, "11485": 11485, "11486": 11486, "11487": 11487, "11488": 11488, "11489": 11489, "11490": 11490, "11491": 11491, "11492": 11492, "11493": 11493, "11494": 11494, "11495": 11495, "11496": 11496, "11497": 11497, "11498": 11498, "11499": 11499, "11500": 11500, "11501": 11501, "11502": 11502, "11503": 11503, "11504": 11504, "11505": 11505, "11506": 11506, "11507": 11507, "11508": 11508, "11509": 11509, "11510": 11510, "11511": 11511, "11512": 11512, "11513": 11513, "11514": 11514, "11515": 11515, "11516": 11516, "11517": 11517, "11518": 11518, "11519": 11519, "11520": 11520, "11521": 11521, "11522": 11522, "11523": 11523, "11524": 11524, "11525": 11525, "11526": 11526, "11527": 11527, "11528": 11528, "11529": 11529, "11530": 11530, "11531": 11531, "11532": 11532, "11533": 11533, "11534": 11534, "11535": 11535, "11536": 11536, "11537": 11537, "11538": 11538, "11539": 11539, "11540": 11540, "11541": 11541, "11542": 11542, "11543": 11543, "11544": 11544, "11545": 11545, "11546": 11546, "11547": 11547, "11548": 11548, "11549": 11549, "11550": 11550, "11551": 11551, "11552": 11552, "11553": 11553, "11554": 11554, "11555": 11555, "11556": 11556, "11557": 11557, "11558": 11558, "11559": 11559, "11560": 11560, "11561": 11561, "11562": 11562, "11563": 11563, "11564": 11564, "11565": 11565, "11566": 11566, "11567": 11567, "11568": 11568, "11569": 11569, "11570": 11570, "11571": 11571, "11572": 11572, "11573": 11573, "11574": 11574, "11575": 11575, "11576": 11576, "11577": 11577, "11578": 11578, "11579": 11579, "11580": 11580, "11581": 11581, "11582": 11582, "11583": 11583, "11584": 11584, "11585": 11585, "11586": 11586, "11587": 11587, "11588": 11588, "11589": 11589, "11590": 11590, "11591": 11591, "11592": 11592, "11593": 11593, "11594": 11594, "11595": 11595, "11596": 11596, "11597": 11597, "11598": 11598, "11599": 11599, "11600": 11600, "11601": 11601, "11602": 11602, "11603": 11603, "11604": 11604, "11605": 11605, "11606": 11606, "11607": 11607, "11608": 11608, "11609": 11609, "11610": 11610, "11611": 11611, "11612": 11612, "11613": 11613, "11614": 11614, "11615": 11615, "11616": 11616, "11617": 11617, "11618": 11618, "11619": 11619, "11620": 11620, "11621": 11621, "11622": 11622, "11623": 11623, "11624": 11624, "11625": 11625, "11626": 11626, "11627": 11627, "11628": 11628, "11629": 11629, "11630": 11630, "11631": 11631, "11632": 11632, "11633": 11633, "11634": 11634, "11635": 11635, "11636": 11636, "11637": 11637, "11638": 11638, "11639": 11639, "11640": 11640, "11641": 11641, "11642": 11642, "11643": 11643, "11644": 11644, "11645": 11645, "11646": 11646, "11647": 11647, "11648": 11648, "11649": 11649, "11650": 11650, "11651": 11651, "11652": 11652, "11653": 11653, "11654": 11654, "11655": 11655, "11656": 11656, "11657": 11657, "11658": 11658, "11659": 11659, "11660": 11660, "11661": 11661, "11662": 11662, "11663": 11663, "11664": 11664, "11665": 11665, "11666": 11666, "11667": 11667, "11668": 11668, "11669": 11669, "11670": 11670, "11671": 11671, "11672": 11672, "11673": 11673, "11674": 11674, "11675": 11675, "11676": 11676, "11677": 11677, "11678": 11678, "11679": 11679, "11680": 11680, "11681": 11681, "11682": 11682, "11683": 11683, "11684": 11684, "11685": 11685, "11686": 11686, "11687": 11687, "11688": 11688, "11689": 11689, "11690": 11690, "11691": 11691, "11692": 11692, "11693": 11693, "11694": 11694, "11695": 11695, "11696": 11696, "11697": 11697, "11698": 11698, "11699": 11699, "11700": 11700, "11701": 11701, "11702": 11702, "11703": 11703, "11704": 11704, "11705": 11705, "11706": 11706, "11707": 11707, "11708": 11708, "11709": 11709, "11710": 11710, "11711": 11711, "11712": 11712, "11713": 11713, "11714": 11714, "11715": 11715, "11716": 11716, "11717": 11717, "11718": 11718, "11719": 11719, "11720": 11720, "11721": 11721, "11722": 11722, "11723": 11723, "11724": 11724, "11725": 11725, "11726": 11726, "11727": 11727, "11728": 11728, "11729": 11729, "11730": 11730, "11731": 11731, "11732": 11732, "11733": 11733, "11734": 11734, "11735": 11735, "11736": 11736, "11737": 11737, "11738": 11738, "11739": 11739, "11740": 11740, "11741": 11741, "11742": 11742, "11743": 11743, "11744": 11744, "11745": 11745, "11746": 11746, "11747": 11747, "11748": 11748, "11749": 11749, "11750": 11750, "11751": 11751, "11752": 11752, "11753": 11753, "11754": 11754, "11755": 11755, "11756": 11756, "11757": 11757, "11758": 11758, "11759": 11759, "11760": 11760, "11761": 11761, "11762": 11762, "11763": 11763, "11764": 11764, "11765": 11765, "11766": 11766, "11767": 11767, "11768": 11768, "11769": 11769, "11770": 11770, "11771": 11771, "11772": 11772, "11773": 11773, "11774": 11774, "11775": 11775, "11776": 11776, "11777": 11777, "11778": 11778, "11779": 11779, "11780": 11780, "11781": 11781, "11782": 11782, "11783": 11783, "11784": 11784, "11785": 11785, "11786": 11786, "11787": 11787, "11788": 11788, "11789": 11789, "11790": 11790, "11791": 11791, "11792": 11792, "11793": 11793, "11794": 11794, "11795": 11795, "11796": 11796, "11797": 11797, "11798": 11798, "11799": 11799, "11800": 11800, "11801": 11801, "11802": 11802, "11803": 11803, "11804": 11804, "11805": 11805, "11806": 11806, "11807": 11807, "11808": 11808, "11809": 11809, "11810": 11810, "11811": 11811, "11812": 11812, "11813": 11813, "11814": 11814, "11815": 11815, "11816": 11816, "11817": 11817, "11818": 11818, "11819": 11819, "11820": 11820, "11821": 11821, "11822": 11822, "11823": 11823, "11824": 11824, "11825": 11825, "11826": 11826, "11827": 11827, "11828": 11828, "11829": 11829, "11830": 11830, "11831": 11831, "11832": 11832, "11833": 11833, "11834": 11834, "11835": 11835, "11836": 11836, "11837": 11837, "11838": 11838, "11839": 11839, "11840": 11840, "11841": 11841, "11842": 11842, "11843": 11843, "11844": 11844, "11845": 11845, "11846": 11846, "11847": 11847, "11848": 11848, "11849": 11849, "11850": 11850, "11851": 11851, "11852": 11852, "11853": 11853, "11854": 11854, "11855": 11855, "11856": 11856, "11857": 11857, "11858": 11858, "11859": 11859, "11860": 11860, "11861": 11861, "11862": 11862, "11863": 11863, "11864": 11864, "11865": 11865, "11866": 11866, "11867": 11867, "11868": 11868, "11869": 11869, "11870": 11870, "11871": 11871, "11872": 11872, "11873": 11873, "11874": 11874, "11875": 11875, "11876": 11876, "11877": 11877, "11878": 11878, "11879": 11879, "11880": 11880, "11881": 11881, "11882": 11882, "11883": 11883, "11884": 11884, "11885": 11885, "11886": 11886, "11887": 11887, "11888": 11888, "11889": 11889, "11890": 11890, "11891": 11891, "11892": 11892, "11893": 11893, "11894": 11894, "11895": 11895, "11896": 11896, "11897": 11897, "11898": 11898, "11899": 11899, "11900": 11900, "11901": 11901, "11902": 11902, "11903": 11903, "11904": 11904, "11905": 11905, "11906": 11906, "11907": 11907, "11908": 11908, "11909": 11909, "11910": 11910, "11911": 11911, "11912": 11912, "11913": 11913, "11914": 11914, "11915": 11915, "11916": 11916, "11917": 11917, "11918": 11918, "11919": 11919, "11920": 11920, "11921": 11921, "11922": 11922, "11923": 11923, "11924": 11924, "11925": 11925, "11926": 11926, "11927": 11927, "11928": 11928, "11929": 11929, "11930": 11930, "11931": 11931, "11932": 11932, "11933": 11933, "11934": 11934, "11935": 11935, "11936": 11936, "11937": 11937, "11938": 11938, "11939": 11939, "11940": 11940, "11941": 11941, "11942": 11942, "11943": 11943, "11944": 11944, "11945": 11945, "11946": 11946, "11947": 11947, "11948": 11948, "11949": 11949, "11950": 11950, "11951": 11951, "11952": 11952, "11953": 11953, "11954": 11954, "11955": 11955, "11956": 11956, "11957": 11957, "11958": 11958, "11959": 11959, "11960": 11960, "11961": 11961, "11962": 11962, "11963": 11963, "11964": 11964, "11965": 11965, "11966": 11966, "11967": 11967, "11968": 11968, "11969": 11969, "11970": 11970, "11971": 11971, "11972": 11972, "11973": 11973, "11974": 11974, "11975": 11975, "11976": 11976, "11977": 11977, "11978": 11978, "11979": 11979, "11980": 11980, "11981": 11981, "11982": 11982, "11983": 11983, "11984": 11984, "11985": 11985, "11986": 11986, "11987": 11987, "11988": 11988, "11989": 11989, "11990": 11990, "11991": 11991, "11992": 11992, "11993": 11993, "11994": 11994, "11995": 11995, "11996": 11996, "11997": 11997, "11998": 11998, "11999": 11999, "12000": 12000, "12001": 12001, "12002": 12002, "12003": 12003, "12004": 12004, "12005": 12005, "12006": 12006, "12007": 12007, "12008": 12008, "12009": 12009, "12010": 12010, "12011": 12011, "12012": 12012, "12013": 12013, "12014": 12014, "12015": 12015, "12016": 12016, "12017": 12017, "12018": 12018, "12019": 12019, "12020": 12020, "12021": 12021, "12022": 12022, "12023": 12023, "12024": 12024, "12025": 12025, "12026": 12026, "12027": 12027, "12028": 12028, "12029": 12029, "12030": 12030, "12031": 12031, "12032": 12032, "12033": 12033, "12034": 12034, "12035": 12035, "12036": 12036, "12037": 12037, "12038": 12038, "12039": 12039, "12040": 12040, "12041": 12041, "12042": 12042, "12043": 12043, "12044": 12044, "12045": 12045, "12046": 12046, "12047": 12047, "12048": 12048, "12049": 12049, "12050": 12050, "12051": 12051, "12052": 12052, "12053": 12053, "12054": 12054, "12055": 12055, "12056": 12056, "12057": 12057, "12058": 12058, "12059": 12059, "12060": 12060, "12061": 12061, "12062": 12062, "12063": 12063, "12064": 12064, "12065": 12065, "12066": 12066, "12067": 12067, "12068": 12068, "12069": 12069, "12070": 12070, "12071": 12071, "12072": 12072, "12073": 12073, "12074": 12074, "12075": 12075, "12076": 12076, "12077": 12077, "12078": 12078, "12079": 12079, "12080": 12080, "12081": 12081, "12082": 12082, "12083": 12083, "12084": 12084, "12085": 12085, "12086": 12086, "12087": 12087, "12088": 12088, "12089": 12089, "12090": 12090, "12091": 12091, "12092": 12092, "12093": 12093, "12094": 12094, "12095": 12095, "12096": 12096, "12097": 12097, "12098": 12098, "12099": 12099, "12100": 12100, "12101": 12101, "12102": 12102, "12103": 12103, "12104": 12104, "12105": 12105, "12106": 12106, "12107": 12107, "12108": 12108, "12109": 12109, "12110": 12110, "12111": 12111, "12112": 12112, "12113": 12113, "12114": 12114, "12115": 12115, "12116": 12116, "12117": 12117, "12118": 12118, "12119": 12119, "12120": 12120, "12121": 12121, "12122": 12122, "12123": 12123, "12124": 12124, "12125": 12125, "12126": 12126, "12127": 12127, "12128": 12128, "12129": 12129, "12130": 12130, "12131": 12131, "12132": 12132, "12133": 12133, "12134": 12134, "12135": 12135, "12136": 12136, "12137": 12137, "12138": 12138, "12139": 12139, "12140": 12140, "12141": 12141, "12142": 12142, "12143": 12143, "12144": 12144, "12145": 12145, "12146": 12146, "12147": 12147, "12148": 12148, "12149": 12149, "12150": 12150, "12151": 12151, "12152": 12152, "12153": 12153, "12154": 12154, "12155": 12155, "12156": 12156, "12157": 12157, "12158": 12158, "12159": 12159, "12160": 12160, "12161": 12161, "12162": 12162, "12163": 12163, "12164": 12164, "12165": 12165, "12166": 12166, "12167": 12167, "12168": 12168, "12169": 12169, "12170": 12170, "12171": 12171, "12172": 12172, "12173": 12173, "12174": 12174, "12175": 12175, "12176": 12176, "12177": 12177, "12178": 12178, "12179": 12179, "12180": 12180, "12181": 12181, "12182": 12182, "12183": 12183, "12184": 12184, "12185": 12185, "12186": 12186, "12187": 12187, "12188": 12188, "12189": 12189, "12190": 12190, "12191": 12191, "12192": 12192, "12193": 12193, "12194": 12194, "12195": 12195, "12196": 12196, "12197": 12197, "12198": 12198, "12199": 12199, "12200": 12200, "12201": 12201, "12202": 12202, "12203": 12203, "12204": 12204, "12205": 12205, "12206": 12206, "12207": 12207, "12208": 12208, "12209": 12209, "12210": 12210, "12211": 12211, "12212": 12212, "12213": 12213, "12214": 12214, "12215": 12215, "12216": 12216, "12217": 12217, "12218": 12218, "12219": 12219, "12220": 12220, "12221": 12221, "12222": 12222, "12223": 12223, "12224": 12224, "12225": 12225, "12226": 12226, "12227": 12227, "12228": 12228, "12229": 12229, "12230": 12230, "12231": 12231, "12232": 12232, "12233": 12233, "12234": 12234, "12235": 12235, "12236": 12236, "12237": 12237, "12238": 12238, "12239": 12239, "12240": 12240, "12241": 12241, "12242": 12242, "12243": 12243, "12244": 12244, "12245": 12245, "12246": 12246, "12247": 12247, "12248": 12248, "12249": 12249, "12250": 12250, "12251": 12251, "12252": 12252, "12253": 12253, "12254": 12254, "12255": 12255, "12256": 12256, "12257": 12257, "12258": 12258, "12259": 12259, "12260": 12260, "12261": 12261, "12262": 12262, "12263": 12263, "12264": 12264, "12265": 12265, "12266": 12266, "12267": 12267, "12268": 12268, "12269": 12269, "12270": 12270, "12271": 12271, "12272": 12272, "12273": 12273, "12274": 12274, "12275": 12275, "12276": 12276, "12277": 12277, "12278": 12278, "12279": 12279, "12280": 12280, "12281": 12281, "12282": 12282, "12283": 12283, "12284": 12284, "12285": 12285, "12286": 12286, "12287": 12287, "12288": 12288, "12289": 12289, "12290": 12290, "12291": 12291, "12292": 12292, "12293": 12293, "12294": 12294, "12295": 12295, "12296": 12296, "12297": 12297, "12298": 12298, "12299": 12299, "12300": 12300, "12301": 12301, "12302": 12302, "12303": 12303, "12304": 12304, "12305": 12305, "12306": 12306, "12307": 12307, "12308": 12308, "12309": 12309, "12310": 12310, "12311": 12311, "12312": 12312, "12313": 12313, "12314": 12314, "12315": 12315, "12316": 12316, "12317": 12317, "12318": 12318, "12319": 12319, "12320": 12320, "12321": 12321, "12322": 12322, "12323": 12323, "12324": 12324, "12325": 12325, "12326": 12326, "12327": 12327, "12328": 12328, "12329": 12329, "12330": 12330, "12331": 12331, "12332": 12332, "12333": 12333, "12334": 12334, "12335": 12335, "12336": 12336, "12337": 12337, "12338": 12338, "12339": 12339, "12340": 12340, "12341": 12341, "12342": 12342, "12343": 12343, "12344": 12344, "12345": 12345, "12346": 12346, "12347": 12347, "12348": 12348, "12349": 12349, "12350": 12350, "12351": 12351, "12352": 12352, "12353": 12353, "12354": 12354, "12355": 12355, "12356": 12356, "12357": 12357, "12358": 12358, "12359": 12359, "12360": 12360, "12361": 12361, "12362": 12362, "12363": 12363, "12364": 12364, "12365": 12365, "12366": 12366, "12367": 12367, "12368": 12368, "12369": 12369, "12370": 12370, "12371": 12371, "12372": 12372, "12373": 12373, "12374": 12374, "12375": 12375, "12376": 12376, "12377": 12377, "12378": 12378, "12379": 12379, "12380": 12380, "12381": 12381, "12382": 12382, "12383": 12383, "12384": 12384, "12385": 12385, "12386": 12386, "12387": 12387, "12388": 12388, "12389": 12389, "12390": 12390, "12391": 12391, "12392": 12392, "12393": 12393, "12394": 12394, "12395": 12395, "12396": 12396, "12397": 12397, "12398": 12398, "12399": 12399, "12400": 12400, "12401": 12401, "12402": 12402, "12403": 12403, "12404": 12404, "12405": 12405, "12406": 12406, "12407": 12407, "12408": 12408, "12409": 12409, "12410": 12410, "12411": 12411, "12412": 12412, "12413": 12413, "12414": 12414, "12415": 12415, "12416": 12416, "12417": 12417, "12418": 12418, "12419": 12419, "12420": 12420, "12421": 12421, "12422": 12422, "12423": 12423, "12424": 12424, "12425": 12425, "12426": 12426, "12427": 12427, "12428": 12428, "12429": 12429, "12430": 12430, "12431": 12431, "12432": 12432, "12433": 12433, "12434": 12434, "12435": 12435, "12436": 12436, "12437": 12437, "12438": 12438, "12439": 12439, "12440": 12440, "12441": 12441, "12442": 12442, "12443": 12443, "12444": 12444, "12445": 12445, "12446": 12446, "12447": 12447, "12448": 12448, "12449": 12449, "12450": 12450, "12451": 12451, "12452": 12452, "12453": 12453, "12454": 12454, "12455": 12455, "12456": 12456, "12457": 12457, "12458": 12458, "12459": 12459, "12460": 12460, "12461": 12461, "12462": 12462, "12463": 12463, "12464": 12464, "12465": 12465, "12466": 12466, "12467": 12467, "12468": 12468, "12469": 12469, "12470": 12470, "12471": 12471, "12472": 12472, "12473": 12473, "12474": 12474, "12475": 12475, "12476": 12476, "12477": 12477, "12478": 12478, "12479": 12479, "12480": 12480, "12481": 12481, "12482": 12482, "12483": 12483, "12484": 12484, "12485": 12485, "12486": 12486, "12487": 12487, "12488": 12488, "12489": 12489, "12490": 12490, "12491": 12491, "12492": 12492, "12493": 12493, "12494": 12494, "12495": 12495, "12496": 12496, "12497": 12497, "12498": 12498, "12499": 12499, "12500": 12500, "12501": 12501, "12502": 12502, "12503": 12503, "12504": 12504, "12505": 12505, "12506": 12506, "12507": 12507, "12508": 12508, "12509": 12509, "12510": 12510, "12511": 12511, "12512": 12512, "12513": 12513, "12514": 12514, "12515": 12515, "12516": 12516, "12517": 12517, "12518": 12518, "12519": 12519, "12520": 12520, "12521": 12521, "12522": 12522, "12523": 12523, "12524": 12524, "12525": 12525, "12526": 12526, "12527": 12527, "12528": 12528, "12529": 12529, "12530": 12530, "12531": 12531, "12532": 12532, "12533": 12533, "12534": 12534, "12535": 12535, "12536": 12536, "12537": 12537, "12538": 12538, "12539": 12539, "12540": 12540, "12541": 12541, "12542": 12542, "12543": 12543, "12544": 12544, "12545": 12545, "12546": 12546, "12547": 12547, "12548": 12548, "12549": 12549, "12550": 12550, "12551": 12551, "12552": 12552, "12553": 12553, "12554": 12554, "12555": 12555, "12556": 12556, "12557": 12557, "12558": 12558, "12559": 12559, "12560": 12560, "12561": 12561, "12562": 12562, "12563": 12563, "12564": 12564, "12565": 12565, "12566": 12566, "12567": 12567, "12568": 12568, "12569": 12569, "12570": 12570, "12571": 12571, "12572": 12572, "12573": 12573, "12574": 12574, "12575": 12575, "12576": 12576, "12577": 12577, "12578": 12578, "12579": 12579, "12580": 12580, "12581": 12581, "12582": 12582, "12583": 12583, "12584": 12584, "12585": 12585, "12586": 12586, "12587": 12587, "12588": 12588, "12589": 12589, "12590": 12590, "12591": 12591, "12592": 12592, "12593": 12593, "12594": 12594, "12595": 12595, "12596": 12596, "12597": 12597, "12598": 12598, "12599": 12599, "12600": 12600, "12601": 12601, "12602": 12602, "12603": 12603, "12604": 12604, "12605": 12605, "12606": 12606, "12607": 12607, "12608": 12608, "12609": 12609, "12610": 12610, "12611": 12611, "12612": 12612, "12613": 12613, "12614": 12614, "12615": 12615, "12616": 12616, "12617": 12617, "12618": 12618, "12619": 12619, "12620": 12620, "12621": 12621, "12622": 12622, "12623": 12623, "12624": 12624, "12625": 12625, "12626": 12626, "12627": 12627, "12628": 12628, "12629": 12629, "12630": 12630, "12631": 12631, "12632": 12632, "12633": 12633, "12634": 12634, "12635": 12635, "12636": 12636, "12637": 12637, "12638": 12638, "12639": 12639, "12640": 12640, "12641": 12641, "12642": 12642, "12643": 12643, "12644": 12644, "12645": 12645, "12646": 12646, "12647": 12647, "12648": 12648, "12649": 12649, "12650": 12650, "12651": 12651, "12652": 12652, "12653": 12653, "12654": 12654, "12655": 12655, "12656": 12656, "12657": 12657, "12658": 12658, "12659": 12659, "12660": 12660, "12661": 12661, "12662": 12662, "12663": 12663, "12664": 12664, "12665": 12665, "12666": 12666, "12667": 12667, "12668": 12668, "12669": 12669, "12670": 12670, "12671": 12671, "12672": 12672, "12673": 12673, "12674": 12674, "12675": 12675, "12676": 12676, "12677": 12677, "12678": 12678, "12679": 12679, "12680": 12680, "12681": 12681, "12682": 12682, "12683": 12683, "12684": 12684, "12685": 12685, "12686": 12686, "12687": 12687, "12688": 12688, "12689": 12689, "12690": 12690, "12691": 12691, "12692": 12692, "12693": 12693, "12694": 12694, "12695": 12695, "12696": 12696, "12697": 12697, "12698": 12698, "12699": 12699, "12700": 12700, "12701": 12701, "12702": 12702, "12703": 12703, "12704": 12704, "12705": 12705, "12706": 12706, "12707": 12707, "12708": 12708, "12709": 12709, "12710": 12710, "12711": 12711, "12712": 12712, "12713": 12713, "12714": 12714, "12715": 12715, "12716": 12716, "12717": 12717, "12718": 12718, "12719": 12719, "12720": 12720, "12721": 12721, "12722": 12722, "12723": 12723, "12724": 12724, "12725": 12725, "12726": 12726, "12727": 12727, "12728": 12728, "12729": 12729, "12730": 12730, "12731": 12731, "12732": 12732, "12733": 12733, "12734": 12734, "12735": 12735, "12736": 12736, "12737": 12737, "12738": 12738, "12739": 12739, "12740": 12740, "12741": 12741, "12742": 12742, "12743": 12743, "12744": 12744, "12745": 12745, "12746": 12746, "12747": 12747, "12748": 12748, "12749": 12749, "12750": 12750, "12751": 12751, "12752": 12752, "12753": 12753, "12754": 12754, "12755": 12755, "12756": 12756, "12757": 12757, "12758": 12758, "12759": 12759, "12760": 12760, "12761": 12761, "12762": 12762, "12763": 12763, "12764": 12764, "12765": 12765, "12766": 12766, "12767": 12767, "12768": 12768, "12769": 12769, "12770": 12770, "12771": 12771, "12772": 12772, "12773": 12773, "12774": 12774, "12775": 12775, "12776": 12776, "12777": 12777, "12778": 12778, "12779": 12779, "12780": 12780, "12781": 12781, "12782": 12782, "12783": 12783, "12784": 12784, "12785": 12785, "12786": 12786, "12787": 12787, "12788": 12788, "12789": 12789, "12790": 12790, "12791": 12791, "12792": 12792, "12793": 12793, "12794": 12794, "12795": 12795, "12796": 12796, "12797": 12797, "12798": 12798, "12799": 12799, "12800": 12800, "12801": 12801, "12802": 12802, "12803": 12803, "12804": 12804, "12805": 12805, "12806": 12806, "12807": 12807, "12808": 12808, "12809": 12809, "12810": 12810, "12811": 12811, "12812": 12812, "12813": 12813, "12814": 12814, "12815": 12815, "12816": 12816, "12817": 12817, "12818": 12818, "12819": 12819, "12820": 12820, "12821": 12821, "12822": 12822, "12823": 12823, "12824": 12824, "12825": 12825, "12826": 12826, "12827": 12827, "12828": 12828, "12829": 12829, "12830": 12830, "12831": 12831, "12832": 12832, "12833": 12833, "12834": 12834, "12835": 12835, "12836": 12836, "12837": 12837, "12838": 12838, "12839": 12839, "12840": 12840, "12841": 12841, "12842": 12842, "12843": 12843, "12844": 12844, "12845": 12845, "12846": 12846, "12847": 12847, "12848": 12848, "12849": 12849, "12850": 12850, "12851": 12851, "12852": 12852, "12853": 12853, "12854": 12854, "12855": 12855, "12856": 12856, "12857": 12857, "12858": 12858, "12859": 12859, "12860": 12860, "12861": 12861, "12862": 12862, "12863": 12863, "12864": 12864, "12865": 12865, "12866": 12866, "12867": 12867, "12868": 12868, "12869": 12869, "12870": 12870, "12871": 12871, "12872": 12872, "12873": 12873, "12874": 12874, "12875": 12875, "12876": 12876, "12877": 12877, "12878": 12878, "12879": 12879, "12880": 12880, "12881": 12881, "12882": 12882, "12883": 12883, "12884": 12884, "12885": 12885, "12886": 12886, "12887": 12887, "12888": 12888, "12889": 12889, "12890": 12890, "12891": 12891, "12892": 12892, "12893": 12893, "12894": 12894, "12895": 12895, "12896": 12896, "12897": 12897, "12898": 12898, "12899": 12899, "12900": 12900, "12901": 12901, "12902": 12902, "12903": 12903, "12904": 12904, "12905": 12905, "12906": 12906, "12907": 12907, "12908": 12908, "12909": 12909, "12910": 12910, "12911": 12911, "12912": 12912, "12913": 12913, "12914": 12914, "12915": 12915, "12916": 12916, "12917": 12917, "12918": 12918, "12919": 12919, "12920": 12920, "12921": 12921, "12922": 12922, "12923": 12923, "12924": 12924, "12925": 12925, "12926": 12926, "12927": 12927, "12928": 12928, "12929": 12929, "12930": 12930, "12931": 12931, "12932": 12932, "12933": 12933, "12934": 12934, "12935": 12935, "12936": 12936, "12937": 12937, "12938": 12938, "12939": 12939, "12940": 12940, "12941": 12941, "12942": 12942, "12943": 12943, "12944": 12944, "12945": 12945, "12946": 12946, "12947": 12947, "12948": 12948, "12949": 12949, "12950": 12950, "12951": 12951, "12952": 12952, "12953": 12953, "12954": 12954, "12955": 12955, "12956": 12956, "12957": 12957, "12958": 12958, "12959": 12959, "12960": 12960, "12961": 12961, "12962": 12962, "12963": 12963, "12964": 12964, "12965": 12965, "12966": 12966, "12967": 12967, "12968": 12968, "12969": 12969, "12970": 12970, "12971": 12971, "12972": 12972, "12973": 12973, "12974": 12974, "12975": 12975, "12976": 12976, "12977": 12977, "12978": 12978, "12979": 12979, "12980": 12980, "12981": 12981, "12982": 12982, "12983": 12983, "12984": 12984, "12985": 12985, "12986": 12986, "12987": 12987, "12988": 12988, "12989": 12989, "12990": 12990, "12991": 12991, "12992": 12992, "12993": 12993, "12994": 12994, "12995": 12995, "12996": 12996, "12997": 12997, "12998": 12998, "12999": 12999, "13000": 13000, "13001": 13001, "13002": 13002, "13003": 13003, "13004": 13004, "13005": 13005, "13006": 13006, "13007": 13007, "13008": 13008, "13009": 13009, "13010": 13010, "13011": 13011, "13012": 13012, "13013": 13013, "13014": 13014, "13015": 13015, "13016": 13016, "13017": 13017, "13018": 13018, "13019": 13019, "13020": 13020, "13021": 13021, "13022": 13022, "13023": 13023, "13024": 13024, "13025": 13025, "13026": 13026, "13027": 13027, "13028": 13028, "13029": 13029, "13030": 13030, "13031": 13031, "13032": 13032, "13033": 13033, "13034": 13034, "13035": 13035, "13036": 13036, "13037": 13037, "13038": 13038, "13039": 13039, "13040": 13040, "13041": 13041, "13042": 13042, "13043": 13043, "13044": 13044, "13045": 13045, "13046": 13046, "13047": 13047, "13048": 13048, "13049": 13049, "13050": 13050, "13051": 13051, "13052": 13052, "13053": 13053, "13054": 13054, "13055": 13055, "13056": 13056, "13057": 13057, "13058": 13058, "13059": 13059, "13060": 13060, "13061": 13061, "13062": 13062, "13063": 13063, "13064": 13064, "13065": 13065, "13066": 13066, "13067": 13067, "13068": 13068, "13069": 13069, "13070": 13070, "13071": 13071, "13072": 13072, "13073": 13073, "13074": 13074, "13075": 13075, "13076": 13076, "13077": 13077, "13078": 13078, "13079": 13079, "13080": 13080, "13081": 13081, "13082": 13082, "13083": 13083, "13084": 13084, "13085": 13085, "13086": 13086, "13087": 13087, "13088": 13088, "13089": 13089, "13090": 13090, "13091": 13091, "13092": 13092, "13093": 13093, "13094": 13094, "13095": 13095, "13096": 13096, "13097": 13097, "13098": 13098, "13099": 13099, "13100": 13100, "13101": 13101, "13102": 13102, "13103": 13103, "13104": 13104, "13105": 13105, "13106": 13106, "13107": 13107, "13108": 13108, "13109": 13109, "13110": 13110, "13111": 13111, "13112": 13112, "13113": 13113, "13114": 13114, "13115": 13115, "13116": 13116, "13117": 13117, "13118": 13118, "13119": 13119, "13120": 13120, "13121": 13121, "13122": 13122, "13123": 13123, "13124": 13124, "13125": 13125, "13126": 13126, "13127": 13127, "13128": 13128, "13129": 13129, "13130": 13130, "13131": 13131, "13132": 13132, "13133": 13133, "13134": 13134, "13135": 13135, "13136": 13136, "13137": 13137, "13138": 13138, "13139": 13139, "13140": 13140, "13141": 13141, "13142": 13142, "13143": 13143, "13144": 13144, "13145": 13145, "13146": 13146, "13147": 13147, "13148": 13148, "13149": 13149, "13150": 13150, "13151": 13151, "13152": 13152, "13153": 13153, "13154": 13154, "13155": 13155, "13156": 13156, "13157": 13157, "13158": 13158, "13159": 13159, "13160": 13160, "13161": 13161, "13162": 13162, "13163": 13163, "13164": 13164, "13165": 13165, "13166": 13166, "13167": 13167, "13168": 13168, "13169": 13169, "13170": 13170, "13171": 13171, "13172": 13172, "13173": 13173, "13174": 13174, "13175": 13175, "13176": 13176, "13177": 13177, "13178": 13178, "13179": 13179, "13180": 13180, "13181": 13181, "13182": 13182, "13183": 13183, "13184": 13184, "13185": 13185, "13186": 13186, "13187": 13187, "13188": 13188, "13189": 13189, "13190": 13190, "13191": 13191, "13192": 13192, "13193": 13193, "13194": 13194, "13195": 13195, "13196": 13196, "13197": 13197, "13198": 13198, "13199": 13199, "13200": 13200, "13201": 13201, "13202": 13202, "13203": 13203, "13204": 13204, "13205": 13205, "13206": 13206, "13207": 13207, "13208": 13208, "13209": 13209, "13210": 13210, "13211": 13211, "13212": 13212, "13213": 13213, "13214": 13214, "13215": 13215, "13216": 13216, "13217": 13217, "13218": 13218, "13219": 13219, "13220": 13220, "13221": 13221, "13222": 13222, "13223": 13223, "13224": 13224, "13225": 13225, "13226": 13226, "13227": 13227, "13228": 13228, "13229": 13229, "13230": 13230, "13231": 13231, "13232": 13232, "13233": 13233, "13234": 13234, "13235": 13235, "13236": 13236, "13237": 13237, "13238": 13238, "13239": 13239, "13240": 13240, "13241": 13241, "13242": 13242, "13243": 13243, "13244": 13244, "13245": 13245, "13246": 13246, "13247": 13247, "13248": 13248, "13249": 13249, "13250": 13250, "13251": 13251, "13252": 13252, "13253": 13253, "13254": 13254, "13255": 13255, "13256": 13256, "13257": 13257, "13258": 13258, "13259": 13259, "13260": 13260, "13261": 13261, "13262": 13262, "13263": 13263, "13264": 13264, "13265": 13265, "13266": 13266, "13267": 13267, "13268": 13268, "13269": 13269, "13270": 13270, "13271": 13271, "13272": 13272, "13273": 13273, "13274": 13274, "13275": 13275, "13276": 13276, "13277": 13277, "13278": 13278, "13279": 13279, "13280": 13280, "13281": 13281, "13282": 13282, "13283": 13283, "13284": 13284, "13285": 13285, "13286": 13286, "13287": 13287, "13288": 13288, "13289": 13289, "13290": 13290, "13291": 13291, "13292": 13292, "13293": 13293, "13294": 13294, "13295": 13295, "13296": 13296, "13297": 13297, "13298": 13298, "13299": 13299, "13300": 13300, "13301": 13301, "13302": 13302, "13303": 13303, "13304": 13304, "13305": 13305, "13306": 13306, "13307": 13307, "13308": 13308, "13309": 13309, "13310": 13310, "13311": 13311, "13312": 13312, "13313": 13313, "13314": 13314, "13315": 13315, "13316": 13316, "13317": 13317, "13318": 13318, "13319": 13319, "13320": 13320, "13321": 13321, "13322": 13322, "13323": 13323, "13324": 13324, "13325": 13325, "13326": 13326, "13327": 13327, "13328": 13328, "13329": 13329, "13330": 13330, "13331": 13331, "13332": 13332, "13333": 13333, "13334": 13334, "13335": 13335, "13336": 13336, "13337": 13337, "13338": 13338, "13339": 13339, "13340": 13340, "13341": 13341, "13342": 13342, "13343": 13343, "13344": 13344, "13345": 13345, "13346": 13346, "13347": 13347, "13348": 13348, "13349": 13349, "13350": 13350, "13351": 13351, "13352": 13352, "13353": 13353, "13354": 13354, "13355": 13355, "13356": 13356, "13357": 13357, "13358": 13358, "13359": 13359, "13360": 13360, "13361": 13361, "13362": 13362, "13363": 13363, "13364": 13364, "13365": 13365, "13366": 13366, "13367": 13367, "13368": 13368, "13369": 13369, "13370": 13370, "13371": 13371, "13372": 13372, "13373": 13373, "13374": 13374, "13375": 13375, "13376": 13376, "13377": 13377, "13378": 13378, "13379": 13379, "13380": 13380, "13381": 13381, "13382": 13382, "13383": 13383, "13384": 13384, "13385": 13385, "13386": 13386, "13387": 13387, "13388": 13388, "13389": 13389, "13390": 13390, "13391": 13391, "13392": 13392, "13393": 13393, "13394": 13394, "13395": 13395, "13396": 13396, "13397": 13397, "13398": 13398, "13399": 13399, "13400": 13400, "13401": 13401, "13402": 13402, "13403": 13403, "13404": 13404, "13405": 13405, "13406": 13406, "13407": 13407, "13408": 13408, "13409": 13409, "13410": 13410, "13411": 13411, "13412": 13412, "13413": 13413, "13414": 13414, "13415": 13415, "13416": 13416, "13417": 13417, "13418": 13418, "13419": 13419, "13420": 13420, "13421": 13421, "13422": 13422, "13423": 13423, "13424": 13424, "13425": 13425, "13426": 13426, "13427": 13427, "13428": 13428, "13429": 13429, "13430": 13430, "13431": 13431, "13432": 13432, "13433": 13433, "13434": 13434, "13435": 13435, "13436": 13436, "13437": 13437, "13438": 13438, "13439": 13439, "13440": 13440, "13441": 13441, "13442": 13442, "13443": 13443, "13444": 13444, "13445": 13445, "13446": 13446, "13447": 13447, "13448": 13448, "13449": 13449, "13450": 13450, "13451": 13451, "13452": 13452, "13453": 13453, "13454": 13454, "13455": 13455, "13456": 13456, "13457": 13457, "13458": 13458, "13459": 13459, "13460": 13460, "13461": 13461, "13462": 13462, "13463": 13463, "13464": 13464, "13465": 13465, "13466": 13466, "13467": 13467, "13468": 13468, "13469": 13469, "13470": 13470, "13471": 13471, "13472": 13472, "13473": 13473, "13474": 13474, "13475": 13475, "13476": 13476, "13477": 13477, "13478": 13478, "13479": 13479, "13480": 13480, "13481": 13481, "13482": 13482, "13483": 13483, "13484": 13484, "13485": 13485, "13486": 13486, "13487": 13487, "13488": 13488, "13489": 13489, "13490": 13490, "13491": 13491, "13492": 13492, "13493": 13493, "13494": 13494, "13495": 13495, "13496": 13496, "13497": 13497, "13498": 13498, "13499": 13499, "13500": 13500, "13501": 13501, "13502": 13502, "13503": 13503, "13504": 13504, "13505": 13505, "13506": 13506, "13507": 13507, "13508": 13508, "13509": 13509, "13510": 13510, "13511": 13511, "13512": 13512, "13513": 13513, "13514": 13514, "13515": 13515, "13516": 13516, "13517": 13517, "13518": 13518, "13519": 13519, "13520": 13520, "13521": 13521, "13522": 13522, "13523": 13523, "13524": 13524, "13525": 13525, "13526": 13526, "13527": 13527, "13528": 13528, "13529": 13529, "13530": 13530, "13531": 13531, "13532": 13532, "13533": 13533, "13534": 13534, "13535": 13535, "13536": 13536, "13537": 13537, "13538": 13538, "13539": 13539, "13540": 13540, "13541": 13541, "13542": 13542, "13543": 13543, "13544": 13544, "13545": 13545, "13546": 13546, "13547": 13547, "13548": 13548, "13549": 13549, "13550": 13550, "13551": 13551, "13552": 13552, "13553": 13553, "13554": 13554, "13555": 13555, "13556": 13556, "13557": 13557, "13558": 13558, "13559": 13559, "13560": 13560, "13561": 13561, "13562": 13562, "13563": 13563, "13564": 13564, "13565": 13565, "13566": 13566, "13567": 13567, "13568": 13568, "13569": 13569, "13570": 13570, "13571": 13571, "13572": 13572, "13573": 13573, "13574": 13574, "13575": 13575, "13576": 13576, "13577": 13577, "13578": 13578, "13579": 13579, "13580": 13580, "13581": 13581, "13582": 13582, "13583": 13583, "13584": 13584, "13585": 13585, "13586": 13586, "13587": 13587, "13588": 13588, "13589": 13589, "13590": 13590, "13591": 13591, "13592": 13592, "13593": 13593, "13594": 13594, "13595": 13595, "13596": 13596, "13597": 13597, "13598": 13598, "13599": 13599, "13600": 13600, "13601": 13601, "13602": 13602, "13603": 13603, "13604": 13604, "13605": 13605, "13606": 13606, "13607": 13607, "13608": 13608, "13609": 13609, "13610": 13610, "13611": 13611, "13612": 13612, "13613": 13613, "13614": 13614, "13615": 13615, "13616": 13616, "13617": 13617, "13618": 13618, "13619": 13619, "13620": 13620, "13621": 13621, "13622": 13622, "13623": 13623, "13624": 13624, "13625": 13625, "13626": 13626, "13627": 13627, "13628": 13628, "13629": 13629, "13630": 13630, "13631": 13631, "13632": 13632, "13633": 13633, "13634": 13634, "13635": 13635, "13636": 13636, "13637": 13637, "13638": 13638, "13639": 13639, "13640": 13640, "13641": 13641, "13642": 13642, "13643": 13643, "13644": 13644, "13645": 13645, "13646": 13646, "13647": 13647, "13648": 13648, "13649": 13649, "13650": 13650, "13651": 13651, "13652": 13652, "13653": 13653, "13654": 13654, "13655": 13655, "13656": 13656, "13657": 13657, "13658": 13658, "13659": 13659, "13660": 13660, "13661": 13661, "13662": 13662, "13663": 13663, "13664": 13664, "13665": 13665, "13666": 13666, "13667": 13667, "13668": 13668, "13669": 13669, "13670": 13670, "13671": 13671, "13672": 13672, "13673": 13673, "13674": 13674, "13675": 13675, "13676": 13676, "13677": 13677, "13678": 13678, "13679": 13679, "13680": 13680, "13681": 13681, "13682": 13682, "13683": 13683, "13684": 13684, "13685": 13685, "13686": 13686, "13687": 13687, "13688": 13688, "13689": 13689, "13690": 13690, "13691": 13691, "13692": 13692, "13693": 13693, "13694": 13694, "13695": 13695, "13696": 13696, "13697": 13697, "13698": 13698, "13699": 13699, "13700": 13700, "13701": 13701, "13702": 13702, "13703": 13703, "13704": 13704, "13705": 13705, "13706": 13706, "13707": 13707, "13708": 13708, "13709": 13709, "13710": 13710, "13711": 13711, "13712": 13712, "13713": 13713, "13714": 13714, "13715": 13715, "13716": 13716, "13717": 13717, "13718": 13718, "13719": 13719, "13720": 13720, "13721": 13721, "13722": 13722, "13723": 13723, "13724": 13724, "13725": 13725, "13726": 13726, "13727": 13727, "13728": 13728, "13729": 13729, "13730": 13730, "13731": 13731, "13732": 13732, "13733": 13733, "13734": 13734, "13735": 13735, "13736": 13736, "13737": 13737, "13738": 13738, "13739": 13739, "13740": 13740, "13741": 13741, "13742": 13742, "13743": 13743, "13744": 13744, "13745": 13745, "13746": 13746, "13747": 13747, "13748": 13748, "13749": 13749, "13750": 13750, "13751": 13751, "13752": 13752, "13753": 13753, "13754": 13754, "13755": 13755, "13756": 13756, "13757": 13757, "13758": 13758, "13759": 13759, "13760": 13760, "13761": 13761, "13762": 13762, "13763": 13763, "13764": 13764, "13765": 13765, "13766": 13766, "13767": 13767, "13768": 13768, "13769": 13769, "13770": 13770, "13771": 13771, "13772": 13772, "13773": 13773, "13774": 13774, "13775": 13775, "13776": 13776, "13777": 13777, "13778": 13778, "13779": 13779, "13780": 13780, "13781": 13781, "13782": 13782, "13783": 13783, "13784": 13784, "13785": 13785, "13786": 13786, "13787": 13787, "13788": 13788, "13789": 13789, "13790": 13790, "13791": 13791, "13792": 13792, "13793": 13793, "13794": 13794, "13795": 13795, "13796": 13796, "13797": 13797, "13798": 13798, "13799": 13799, "13800": 13800, "13801": 13801, "13802": 13802, "13803": 13803, "13804": 13804, "13805": 13805, "13806": 13806, "13807": 13807, "13808": 13808, "13809": 13809, "13810": 13810, "13811": 13811, "13812": 13812, "13813": 13813, "13814": 13814, "13815": 13815, "13816": 13816, "13817": 13817, "13818": 13818, "13819": 13819, "13820": 13820, "13821": 13821, "13822": 13822, "13823": 13823, "13824": 13824, "13825": 13825, "13826": 13826, "13827": 13827, "13828": 13828, "13829": 13829, "13830": 13830, "13831": 13831, "13832": 13832, "13833": 13833, "13834": 13834, "13835": 13835, "13836": 13836, "13837": 13837, "13838": 13838, "13839": 13839, "13840": 13840, "13841": 13841, "13842": 13842, "13843": 13843, "13844": 13844, "13845": 13845, "13846": 13846, "13847": 13847, "13848": 13848, "13849": 13849, "13850": 13850, "13851": 13851, "13852": 13852, "13853": 13853, "13854": 13854, "13855": 13855, "13856": 13856, "13857": 13857, "13858": 13858, "13859": 13859, "13860": 13860, "13861": 13861, "13862": 13862, "13863": 13863, "13864": 13864, "13865": 13865, "13866": 13866, "13867": 13867, "13868": 13868, "13869": 13869, "13870": 13870, "13871": 13871, "13872": 13872, "13873": 13873, "13874": 13874, "13875": 13875, "13876": 13876, "13877": 13877, "13878": 13878, "13879": 13879, "13880": 13880, "13881": 13881, "13882": 13882, "13883": 13883, "13884": 13884, "13885": 13885, "13886": 13886, "13887": 13887, "13888": 13888, "13889": 13889, "13890": 13890, "13891": 13891, "13892": 13892, "13893": 13893, "13894": 13894, "13895": 13895, "13896": 13896, "13897": 13897, "13898": 13898, "13899": 13899, "13900": 13900, "13901": 13901, "13902": 13902, "13903": 13903, "13904": 13904, "13905": 13905, "13906": 13906, "13907": 13907, "13908": 13908, "13909": 13909, "13910": 13910, "13911": 13911, "13912": 13912, "13913": 13913, "13914": 13914, "13915": 13915, "13916": 13916, "13917": 13917, "13918": 13918, "13919": 13919, "13920": 13920, "13921": 13921, "13922": 13922, "13923": 13923, "13924": 13924, "13925": 13925, "13926": 13926, "13927": 13927, "13928": 13928, "13929": 13929, "13930": 13930, "13931": 13931, "13932": 13932, "13933": 13933, "13934": 13934, "13935": 13935, "13936": 13936, "13937": 13937, "13938": 13938, "13939": 13939, "13940": 13940, "13941": 13941, "13942": 13942, "13943": 13943, "13944": 13944, "13945": 13945, "13946": 13946, "13947": 13947, "13948": 13948, "13949": 13949, "13950": 13950, "13951": 13951, "13952": 13952, "13953": 13953, "13954": 13954, "13955": 13955, "13956": 13956, "13957": 13957, "13958": 13958, "13959": 13959, "13960": 13960, "13961": 13961, "13962": 13962, "13963": 13963, "13964": 13964, "13965": 13965, "13966": 13966, "13967": 13967, "13968": 13968, "13969": 13969, "13970": 13970, "13971": 13971, "13972": 13972, "13973": 13973, "13974": 13974, "13975": 13975, "13976": 13976, "13977": 13977, "13978": 13978, "13979": 13979, "13980": 13980, "13981": 13981, "13982": 13982, "13983": 13983, "13984": 13984, "13985": 13985, "13986": 13986, "13987": 13987, "13988": 13988, "13989": 13989, "13990": 13990, "13991": 13991, "13992": 13992, "13993": 13993, "13994": 13994, "13995": 13995, "13996": 13996, "13997": 13997, "13998": 13998, "13999": 13999, "14000": 14000, "14001": 14001, "14002": 14002, "14003": 14003, "14004": 14004, "14005": 14005, "14006": 14006, "14007": 14007, "14008": 14008, "14009": 14009, "14010": 14010, "14011": 14011, "14012": 14012, "14013": 14013, "14014": 14014, "14015": 14015, "14016": 14016, "14017": 14017, "14018": 14018, "14019": 14019, "14020": 14020, "14021": 14021, "14022": 14022, "14023": 14023, "14024": 14024, "14025": 14025, "14026": 14026, "14027": 14027, "14028": 14028, "14029": 14029, "14030": 14030, "14031": 14031, "14032": 14032, "14033": 14033, "14034": 14034, "14035": 14035, "14036": 14036, "14037": 14037, "14038": 14038, "14039": 14039, "14040": 14040, "14041": 14041, "14042": 14042, "14043": 14043, "14044": 14044, "14045": 14045, "14046": 14046, "14047": 14047, "14048": 14048, "14049": 14049, "14050": 14050, "14051": 14051, "14052": 14052, "14053": 14053, "14054": 14054, "14055": 14055, "14056": 14056, "14057": 14057, "14058": 14058, "14059": 14059, "14060": 14060, "14061": 14061, "14062": 14062, "14063": 14063, "14064": 14064, "14065": 14065, "14066": 14066, "14067": 14067, "14068": 14068, "14069": 14069, "14070": 14070, "14071": 14071, "14072": 14072, "14073": 14073, "14074": 14074, "14075": 14075, "14076": 14076, "14077": 14077, "14078": 14078, "14079": 14079, "14080": 14080, "14081": 14081, "14082": 14082, "14083": 14083, "14084": 14084, "14085": 14085, "14086": 14086, "14087": 14087, "14088": 14088, "14089": 14089, "14090": 14090, "14091": 14091, "14092": 14092, "14093": 14093, "14094": 14094, "14095": 14095, "14096": 14096, "14097": 14097, "14098": 14098, "14099": 14099, "14100": 14100, "14101": 14101, "14102": 14102, "14103": 14103, "14104": 14104, "14105": 14105, "14106": 14106, "14107": 14107, "14108": 14108, "14109": 14109, "14110": 14110, "14111": 14111, "14112": 14112, "14113": 14113, "14114": 14114, "14115": 14115, "14116": 14116, "14117": 14117, "14118": 14118, "14119": 14119, "14120": 14120, "14121": 14121, "14122": 14122, "14123": 14123, "14124": 14124, "14125": 14125, "14126": 14126, "14127": 14127, "14128": 14128, "14129": 14129, "14130": 14130, "14131": 14131, "14132": 14132, "14133": 14133, "14134": 14134, "14135": 14135, "14136": 14136, "14137": 14137, "14138": 14138, "14139": 14139, "14140": 14140, "14141": 14141, "14142": 14142, "14143": 14143, "14144": 14144, "14145": 14145, "14146": 14146, "14147": 14147, "14148": 14148, "14149": 14149, "14150": 14150, "14151": 14151, "14152": 14152, "14153": 14153, "14154": 14154, "14155": 14155, "14156": 14156, "14157": 14157, "14158": 14158, "14159": 14159, "14160": 14160, "14161": 14161, "14162": 14162, "14163": 14163, "14164": 14164, "14165": 14165, "14166": 14166, "14167": 14167, "14168": 14168, "14169": 14169, "14170": 14170, "14171": 14171, "14172": 14172, "14173": 14173, "14174": 14174, "14175": 14175, "14176": 14176, "14177": 14177, "14178": 14178, "14179": 14179, "14180": 14180, "14181": 14181, "14182": 14182, "14183": 14183, "14184": 14184, "14185": 14185, "14186": 14186, "14187": 14187, "14188": 14188, "14189": 14189, "14190": 14190, "14191": 14191, "14192": 14192, "14193": 14193, "14194": 14194, "14195": 14195, "14196": 14196, "14197": 14197, "14198": 14198, "14199": 14199, "14200": 14200, "14201": 14201, "14202": 14202, "14203": 14203, "14204": 14204, "14205": 14205, "14206": 14206, "14207": 14207, "14208": 14208, "14209": 14209, "14210": 14210, "14211": 14211, "14212": 14212, "14213": 14213, "14214": 14214, "14215": 14215, "14216": 14216, "14217": 14217, "14218": 14218, "14219": 14219, "14220": 14220, "14221": 14221, "14222": 14222, "14223": 14223, "14224": 14224, "14225": 14225, "14226": 14226, "14227": 14227, "14228": 14228, "14229": 14229, "14230": 14230, "14231": 14231, "14232": 14232, "14233": 14233, "14234": 14234, "14235": 14235, "14236": 14236, "14237": 14237, "14238": 14238, "14239": 14239, "14240": 14240, "14241": 14241, "14242": 14242, "14243": 14243, "14244": 14244, "14245": 14245, "14246": 14246, "14247": 14247, "14248": 14248, "14249": 14249, "14250": 14250, "14251": 14251, "14252": 14252, "14253": 14253, "14254": 14254, "14255": 14255, "14256": 14256, "14257": 14257, "14258": 14258, "14259": 14259, "14260": 14260, "14261": 14261, "14262": 14262, "14263": 14263, "14264": 14264, "14265": 14265, "14266": 14266, "14267": 14267, "14268": 14268, "14269": 14269, "14270": 14270, "14271": 14271, "14272": 14272, "14273": 14273, "14274": 14274, "14275": 14275, "14276": 14276, "14277": 14277, "14278": 14278, "14279": 14279, "14280": 14280, "14281": 14281, "14282": 14282, "14283": 14283, "14284": 14284, "14285": 14285, "14286": 14286, "14287": 14287, "14288": 14288, "14289": 14289, "14290": 14290, "14291": 14291, "14292": 14292, "14293": 14293, "14294": 14294, "14295": 14295, "14296": 14296, "14297": 14297, "14298": 14298, "14299": 14299, "14300": 14300, "14301": 14301, "14302": 14302, "14303": 14303, "14304": 14304, "14305": 14305, "14306": 14306, "14307": 14307, "14308": 14308, "14309": 14309, "14310": 14310, "14311": 14311, "14312": 14312, "14313": 14313, "14314": 14314, "14315": 14315, "14316": 14316, "14317": 14317, "14318": 14318, "14319": 14319, "14320": 14320, "14321": 14321, "14322": 14322, "14323": 14323, "14324": 14324, "14325": 14325, "14326": 14326, "14327": 14327, "14328": 14328, "14329": 14329, "14330": 14330, "14331": 14331, "14332": 14332, "14333": 14333, "14334": 14334, "14335": 14335, "14336": 14336, "14337": 14337, "14338": 14338, "14339": 14339, "14340": 14340, "14341": 14341, "14342": 14342, "14343": 14343, "14344": 14344, "14345": 14345, "14346": 14346, "14347": 14347, "14348": 14348, "14349": 14349, "14350": 14350, "14351": 14351, "14352": 14352, "14353": 14353, "14354": 14354, "14355": 14355, "14356": 14356, "14357": 14357, "14358": 14358, "14359": 14359, "14360": 14360, "14361": 14361, "14362": 14362, "14363": 14363, "14364": 14364, "14365": 14365, "14366": 14366, "14367": 14367, "14368": 14368, "14369": 14369, "14370": 14370, "14371": 14371, "14372": 14372, "14373": 14373, "14374": 14374, "14375": 14375, "14376": 14376, "14377": 14377, "14378": 14378, "14379": 14379, "14380": 14380, "14381": 14381, "14382": 14382, "14383": 14383, "14384": 14384, "14385": 14385, "14386": 14386, "14387": 14387, "14388": 14388, "14389": 14389, "14390": 14390, "14391": 14391, "14392": 14392, "14393": 14393, "14394": 14394, "14395": 14395, "14396": 14396, "14397": 14397, "14398": 14398, "14399": 14399, "14400": 14400, "14401": 14401, "14402": 14402, "14403": 14403, "14404": 14404, "14405": 14405, "14406": 14406, "14407": 14407, "14408": 14408, "14409": 14409, "14410": 14410, "14411": 14411, "14412": 14412, "14413": 14413, "14414": 14414, "14415": 14415, "14416": 14416, "14417": 14417, "14418": 14418, "14419": 14419, "14420": 14420, "14421": 14421, "14422": 14422, "14423": 14423, "14424": 14424, "14425": 14425, "14426": 14426, "14427": 14427, "14428": 14428, "14429": 14429, "14430": 14430, "14431": 14431, "14432": 14432, "14433": 14433, "14434": 14434, "14435": 14435, "14436": 14436, "14437": 14437, "14438": 14438, "14439": 14439, "14440": 14440, "14441": 14441, "14442": 14442, "14443": 14443, "14444": 14444, "14445": 14445, "14446": 14446, "14447": 14447, "14448": 14448, "14449": 14449, "14450": 14450, "14451": 14451, "14452": 14452, "14453": 14453, "14454": 14454, "14455": 14455, "14456": 14456, "14457": 14457, "14458": 14458, "14459": 14459, "14460": 14460, "14461": 14461, "14462": 14462, "14463": 14463, "14464": 14464, "14465": 14465, "14466": 14466, "14467": 14467, "14468": 14468, "14469": 14469, "14470": 14470, "14471": 14471, "14472": 14472, "14473": 14473, "14474": 14474, "14475": 14475, "14476": 14476, "14477": 14477, "14478": 14478, "14479": 14479, "14480": 14480, "14481": 14481, "14482": 14482, "14483": 14483, "14484": 14484, "14485": 14485, "14486": 14486, "14487": 14487, "14488": 14488, "14489": 14489, "14490": 14490, "14491": 14491, "14492": 14492, "14493": 14493, "14494": 14494, "14495": 14495, "14496": 14496, "14497": 14497, "14498": 14498, "14499": 14499, "14500": 14500, "14501": 14501, "14502": 14502, "14503": 14503, "14504": 14504, "14505": 14505, "14506": 14506, "14507": 14507, "14508": 14508, "14509": 14509, "14510": 14510, "14511": 14511, "14512": 14512, "14513": 14513, "14514": 14514, "14515": 14515, "14516": 14516, "14517": 14517, "14518": 14518, "14519": 14519, "14520": 14520, "14521": 14521, "14522": 14522, "14523": 14523, "14524": 14524, "14525": 14525, "14526": 14526, "14527": 14527, "14528": 14528, "14529": 14529, "14530": 14530, "14531": 14531, "14532": 14532, "14533": 14533, "14534": 14534, "14535": 14535, "14536": 14536, "14537": 14537, "14538": 14538, "14539": 14539, "14540": 14540, "14541": 14541, "14542": 14542, "14543": 14543, "14544": 14544, "14545": 14545, "14546": 14546, "14547": 14547, "14548": 14548, "14549": 14549, "14550": 14550, "14551": 14551, "14552": 14552, "14553": 14553, "14554": 14554, "14555": 14555, "14556": 14556, "14557": 14557, "14558": 14558, "14559": 14559, "14560": 14560, "14561": 14561, "14562": 14562, "14563": 14563, "14564": 14564, "14565": 14565, "14566": 14566, "14567": 14567, "14568": 14568, "14569": 14569, "14570": 14570, "14571": 14571, "14572": 14572, "14573": 14573, "14574": 14574, "14575": 14575, "14576": 14576, "14577": 14577, "14578": 14578, "14579": 14579, "14580": 14580, "14581": 14581, "14582": 14582, "14583": 14583, "14584": 14584, "14585": 14585, "14586": 14586, "14587": 14587, "14588": 14588, "14589": 14589, "14590": 14590, "14591": 14591, "14592": 14592, "14593": 14593, "14594": 14594, "14595": 14595, "14596": 14596, "14597": 14597, "14598": 14598, "14599": 14599, "14600": 14600, "14601": 14601, "14602": 14602, "14603": 14603, "14604": 14604, "14605": 14605, "14606": 14606, "14607": 14607, "14608": 14608, "14609": 14609, "14610": 14610, "14611": 14611, "14612": 14612, "14613": 14613, "14614": 14614, "14615": 14615, "14616": 14616, "14617": 14617, "14618": 14618, "14619": 14619, "14620": 14620, "14621": 14621, "14622": 14622, "14623": 14623, "14624": 14624, "14625": 14625, "14626": 14626, "14627": 14627, "14628": 14628, "14629": 14629, "14630": 14630, "14631": 14631, "14632": 14632, "14633": 14633, "14634": 14634, "14635": 14635, "14636": 14636, "14637": 14637, "14638": 14638, "14639": 14639, "14640": 14640, "14641": 14641, "14642": 14642, "14643": 14643, "14644": 14644, "14645": 14645, "14646": 14646, "14647": 14647, "14648": 14648, "14649": 14649, "14650": 14650, "14651": 14651, "14652": 14652, "14653": 14653, "14654": 14654, "14655": 14655, "14656": 14656, "14657": 14657, "14658": 14658, "14659": 14659, "14660": 14660, "14661": 14661, "14662": 14662, "14663": 14663, "14664": 14664, "14665": 14665, "14666": 14666, "14667": 14667, "14668": 14668, "14669": 14669, "14670": 14670, "14671": 14671, "14672": 14672, "14673": 14673, "14674": 14674, "14675": 14675, "14676": 14676, "14677": 14677, "14678": 14678, "14679": 14679, "14680": 14680, "14681": 14681, "14682": 14682, "14683": 14683, "14684": 14684, "14685": 14685, "14686": 14686, "14687": 14687, "14688": 14688, "14689": 14689, "14690": 14690, "14691": 14691, "14692": 14692, "14693": 14693, "14694": 14694, "14695": 14695, "14696": 14696, "14697": 14697, "14698": 14698, "14699": 14699, "14700": 14700, "14701": 14701, "14702": 14702, "14703": 14703, "14704": 14704, "14705": 14705, "14706": 14706, "14707": 14707, "14708": 14708, "14709": 14709, "14710": 14710, "14711": 14711, "14712": 14712, "14713": 14713, "14714": 14714, "14715": 14715, "14716": 14716, "14717": 14717, "14718": 14718, "14719": 14719, "14720": 14720, "14721": 14721, "14722": 14722, "14723": 14723, "14724": 14724, "14725": 14725, "14726": 14726, "14727": 14727, "14728": 14728, "14729": 14729, "14730": 14730, "14731": 14731, "14732": 14732, "14733": 14733, "14734": 14734, "14735": 14735, "14736": 14736, "14737": 14737, "14738": 14738, "14739": 14739, "14740": 14740, "14741": 14741, "14742": 14742, "14743": 14743, "14744": 14744, "14745": 14745, "14746": 14746, "14747": 14747, "14748": 14748, "14749": 14749, "14750": 14750, "14751": 14751, "14752": 14752, "14753": 14753, "14754": 14754, "14755": 14755, "14756": 14756, "14757": 14757, "14758": 14758, "14759": 14759, "14760": 14760, "14761": 14761, "14762": 14762, "14763": 14763, "14764": 14764, "14765": 14765, "14766": 14766, "14767": 14767, "14768": 14768, "14769": 14769, "14770": 14770, "14771": 14771, "14772": 14772, "14773": 14773, "14774": 14774, "14775": 14775, "14776": 14776, "14777": 14777, "14778": 14778, "14779": 14779, "14780": 14780, "14781": 14781, "14782": 14782, "14783": 14783, "14784": 14784, "14785": 14785, "14786": 14786, "14787": 14787, "14788": 14788, "14789": 14789, "14790": 14790, "14791": 14791, "14792": 14792, "14793": 14793, "14794": 14794, "14795": 14795, "14796": 14796, "14797": 14797, "14798": 14798, "14799": 14799, "14800": 14800, "14801": 14801, "14802": 14802, "14803": 14803, "14804": 14804, "14805": 14805, "14806": 14806, "14807": 14807, "14808": 14808, "14809": 14809, "14810": 14810, "14811": 14811, "14812": 14812, "14813": 14813, "14814": 14814, "14815": 14815, "14816": 14816, "14817": 14817, "14818": 14818, "14819": 14819, "14820": 14820, "14821": 14821, "14822": 14822, "14823": 14823, "14824": 14824, "14825": 14825, "14826": 14826, "14827": 14827, "14828": 14828, "14829": 14829, "14830": 14830, "14831": 14831, "14832": 14832, "14833": 14833, "14834": 14834, "14835": 14835, "14836": 14836, "14837": 14837, "14838": 14838, "14839": 14839, "14840": 14840, "14841": 14841, "14842": 14842, "14843": 14843, "14844": 14844, "14845": 14845, "14846": 14846, "14847": 14847, "14848": 14848, "14849": 14849, "14850": 14850, "14851": 14851, "14852": 14852, "14853": 14853, "14854": 14854, "14855": 14855, "14856": 14856, "14857": 14857, "14858": 14858, "14859": 14859, "14860": 14860, "14861": 14861, "14862": 14862, "14863": 14863, "14864": 14864, "14865": 14865, "14866": 14866, "14867": 14867, "14868": 14868, "14869": 14869, "14870": 14870, "14871": 14871, "14872": 14872, "14873": 14873, "14874": 14874, "14875": 14875, "14876": 14876, "14877": 14877, "14878": 14878, "14879": 14879, "14880": 14880, "14881": 14881, "14882": 14882, "14883": 14883, "14884": 14884, "14885": 14885, "14886": 14886, "14887": 14887, "14888": 14888, "14889": 14889, "14890": 14890, "14891": 14891, "14892": 14892, "14893": 14893, "14894": 14894, "14895": 14895, "14896": 14896, "14897": 14897, "14898": 14898, "14899": 14899, "14900": 14900, "14901": 14901, "14902": 14902, "14903": 14903, "14904": 14904, "14905": 14905, "14906": 14906, "14907": 14907, "14908": 14908, "14909": 14909, "14910": 14910, "14911": 14911, "14912": 14912, "14913": 14913, "14914": 14914, "14915": 14915, "14916": 14916, "14917": 14917, "14918": 14918, "14919": 14919, "14920": 14920, "14921": 14921, "14922": 14922, "14923": 14923, "14924": 14924, "14925": 14925, "14926": 14926, "14927": 14927, "14928": 14928, "14929": 14929, "14930": 14930, "14931": 14931, "14932": 14932, "14933": 14933, "14934": 14934, "14935": 14935, "14936": 14936, "14937": 14937, "14938": 14938, "14939": 14939, "14940": 14940, "14941": 14941, "14942": 14942, "14943": 14943, "14944": 14944, "14945": 14945, "14946": 14946, "14947": 14947, "14948": 14948, "14949": 14949, "14950": 14950, "14951": 14951, "14952": 14952, "14953": 14953, "14954": 14954, "14955": 14955, "14956": 14956, "14957": 14957, "14958": 14958, "14959": 14959, "14960": 14960, "14961": 14961, "14962": 14962, "14963": 14963, "14964": 14964, "14965": 14965, "14966": 14966, "14967": 14967, "14968": 14968, "14969": 14969, "14970": 14970, "14971": 14971, "14972": 14972, "14973": 14973, "14974": 14974, "14975": 14975, "14976": 14976, "14977": 14977, "14978": 14978, "14979": 14979, "14980": 14980, "14981": 14981, "14982": 14982, "14983": 14983, "14984": 14984, "14985": 14985, "14986": 14986, "14987": 14987, "14988": 14988, "14989": 14989, "14990": 14990, "14991": 14991, "14992": 14992, "14993": 14993, "14994": 14994, "14995": 14995, "14996": 14996, "14997": 14997, "14998": 14998, "14999": 14999, "15000": 15000, "15001": 15001, "15002": 15002, "15003": 15003, "15004": 15004, "15005": 15005, "15006": 15006, "15007": 15007, "15008": 15008, "15009": 15009, "15010": 15010, "15011": 15011, "15012": 15012, "15013": 15013, "15014": 15014, "15015": 15015, "15016": 15016, "15017": 15017, "15018": 15018, "15019": 15019, "15020": 15020, "15021": 15021, "15022": 15022, "15023": 15023, "15024": 15024, "15025": 15025, "15026": 15026, "15027": 15027, "15028": 15028, "15029": 15029, "15030": 15030, "15031": 15031, "15032": 15032, "15033": 15033, "15034": 15034, "15035": 15035, "15036": 15036, "15037": 15037, "15038": 15038, "15039": 15039, "15040": 15040, "15041": 15041, "15042": 15042, "15043": 15043, "15044": 15044, "15045": 15045, "15046": 15046, "15047": 15047, "15048": 15048, "15049": 15049, "15050": 15050, "15051": 15051, "15052": 15052, "15053": 15053, "15054": 15054, "15055": 15055, "15056": 15056, "15057": 15057, "15058": 15058, "15059": 15059, "15060": 15060, "15061": 15061, "15062": 15062, "15063": 15063, "15064": 15064, "15065": 15065, "15066": 15066, "15067": 15067, "15068": 15068, "15069": 15069, "15070": 15070, "15071": 15071, "15072": 15072, "15073": 15073, "15074": 15074, "15075": 15075, "15076": 15076, "15077": 15077, "15078": 15078, "15079": 15079, "15080": 15080, "15081": 15081, "15082": 15082, "15083": 15083, "15084": 15084, "15085": 15085, "15086": 15086, "15087": 15087, "15088": 15088, "15089": 15089, "15090": 15090, "15091": 15091, "15092": 15092, "15093": 15093, "15094": 15094, "15095": 15095, "15096": 15096, "15097": 15097, "15098": 15098, "15099": 15099, "15100": 15100, "15101": 15101, "15102": 15102, "15103": 15103, "15104": 15104, "15105": 15105, "15106": 15106, "15107": 15107, "15108": 15108, "15109": 15109, "15110": 15110, "15111": 15111, "15112": 15112, "15113": 15113, "15114": 15114, "15115": 15115, "15116": 15116, "15117": 15117, "15118": 15118, "15119": 15119, "15120": 15120, "15121": 15121, "15122": 15122, "15123": 15123, "15124": 15124, "15125": 15125, "15126": 15126, "15127": 15127, "15128": 15128, "15129": 15129, "15130": 15130, "15131": 15131, "15132": 15132, "15133": 15133, "15134": 15134, "15135": 15135, "15136": 15136, "15137": 15137, "15138": 15138, "15139": 15139, "15140": 15140, "15141": 15141, "15142": 15142, "15143": 15143, "15144": 15144, "15145": 15145, "15146": 15146, "15147": 15147, "15148": 15148, "15149": 15149, "15150": 15150, "15151": 15151, "15152": 15152, "15153": 15153, "15154": 15154, "15155": 15155, "15156": 15156, "15157": 15157, "15158": 15158, "15159": 15159, "15160": 15160, "15161": 15161, "15162": 15162, "15163": 15163, "15164": 15164, "15165": 15165, "15166": 15166, "15167": 15167, "15168": 15168, "15169": 15169, "15170": 15170, "15171": 15171, "15172": 15172, "15173": 15173, "15174": 15174, "15175": 15175, "15176": 15176, "15177": 15177, "15178": 15178, "15179": 15179, "15180": 15180, "15181": 15181, "15182": 15182, "15183": 15183, "15184": 15184, "15185": 15185, "15186": 15186, "15187": 15187, "15188": 15188, "15189": 15189, "15190": 15190, "15191": 15191, "15192": 15192, "15193": 15193, "15194": 15194, "15195": 15195, "15196": 15196, "15197": 15197, "15198": 15198, "15199": 15199, "15200": 15200, "15201": 15201, "15202": 15202, "15203": 15203, "15204": 15204, "15205": 15205, "15206": 15206, "15207": 15207, "15208": 15208, "15209": 15209, "15210": 15210, "15211": 15211, "15212": 15212, "15213": 15213, "15214": 15214, "15215": 15215, "15216": 15216, "15217": 15217, "15218": 15218, "15219": 15219, "15220": 15220, "15221": 15221, "15222": 15222, "15223": 15223, "15224": 15224, "15225": 15225, "15226": 15226, "15227": 15227, "15228": 15228, "15229": 15229, "15230": 15230, "15231": 15231, "15232": 15232, "15233": 15233, "15234": 15234, "15235": 15235, "15236": 15236, "15237": 15237, "15238": 15238, "15239": 15239, "15240": 15240, "15241": 15241, "15242": 15242, "15243": 15243, "15244": 15244, "15245": 15245, "15246": 15246, "15247": 15247, "15248": 15248, "15249": 15249, "15250": 15250, "15251": 15251, "15252": 15252, "15253": 15253, "15254": 15254, "15255": 15255, "15256": 15256, "15257": 15257, "15258": 15258, "15259": 15259, "15260": 15260, "15261": 15261, "15262": 15262, "15263": 15263, "15264": 15264, "15265": 15265, "15266": 15266, "15267": 15267, "15268": 15268, "15269": 15269, "15270": 15270, "15271": 15271, "15272": 15272, "15273": 15273, "15274": 15274, "15275": 15275, "15276": 15276, "15277": 15277, "15278": 15278, "15279": 15279, "15280": 15280, "15281": 15281, "15282": 15282, "15283": 15283, "15284": 15284, "15285": 15285, "15286": 15286, "15287": 15287, "15288": 15288, "15289": 15289, "15290": 15290, "15291": 15291, "15292": 15292, "15293": 15293, "15294": 15294, "15295": 15295, "15296": 15296, "15297": 15297, "15298": 15298, "15299": 15299, "15300": 15300, "15301": 15301, "15302": 15302, "15303": 15303, "15304": 15304, "15305": 15305, "15306": 15306, "15307": 15307, "15308": 15308, "15309": 15309, "15310": 15310, "15311": 15311, "15312": 15312, "15313": 15313, "15314": 15314, "15315": 15315, "15316": 15316, "15317": 15317, "15318": 15318, "15319": 15319, "15320": 15320, "15321": 15321, "15322": 15322, "15323": 15323, "15324": 15324, "15325": 15325, "15326": 15326, "15327": 15327, "15328": 15328, "15329": 15329, "15330": 15330, "15331": 15331, "15332": 15332, "15333": 15333, "15334": 15334, "15335": 15335, "15336": 15336, "15337": 15337, "15338": 15338, "15339": 15339, "15340": 15340, "15341": 15341, "15342": 15342, "15343": 15343, "15344": 15344, "15345": 15345, "15346": 15346, "15347": 15347, "15348": 15348, "15349": 15349, "15350": 15350, "15351": 15351, "15352": 15352, "15353": 15353, "15354": 15354, "15355": 15355, "15356": 15356, "15357": 15357, "15358": 15358, "15359": 15359, "15360": 15360, "15361": 15361, "15362": 15362, "15363": 15363, "15364": 15364, "15365": 15365, "15366": 15366, "15367": 15367, "15368": 15368, "15369": 15369, "15370": 15370, "15371": 15371, "15372": 15372, "15373": 15373, "15374": 15374, "15375": 15375, "15376": 15376, "15377": 15377, "15378": 15378, "15379": 15379, "15380": 15380, "15381": 15381, "15382": 15382, "15383": 15383, "15384": 15384, "15385": 15385, "15386": 15386, "15387": 15387, "15388": 15388, "15389": 15389, "15390": 15390, "15391": 15391, "15392": 15392, "15393": 15393, "15394": 15394, "15395": 15395, "15396": 15396, "15397": 15397, "15398": 15398, "15399": 15399, "15400": 15400, "15401": 15401, "15402": 15402, "15403": 15403, "15404": 15404, "15405": 15405, "15406": 15406, "15407": 15407, "15408": 15408, "15409": 15409, "15410": 15410, "15411": 15411, "15412": 15412, "15413": 15413, "15414": 15414, "15415": 15415, "15416": 15416, "15417": 15417, "15418": 15418, "15419": 15419, "15420": 15420, "15421": 15421, "15422": 15422, "15423": 15423, "15424": 15424, "15425": 15425, "15426": 15426, "15427": 15427, "15428": 15428, "15429": 15429, "15430": 15430, "15431": 15431, "15432": 15432, "15433": 15433, "15434": 15434, "15435": 15435, "15436": 15436, "15437": 15437, "15438": 15438, "15439": 15439, "15440": 15440, "15441": 15441, "15442": 15442, "15443": 15443, "15444": 15444, "15445": 15445, "15446": 15446, "15447": 15447, "15448": 15448, "15449": 15449, "15450": 15450, "15451": 15451, "15452": 15452, "15453": 15453, "15454": 15454, "15455": 15455, "15456": 15456, "15457": 15457, "15458": 15458, "15459": 15459, "15460": 15460, "15461": 15461, "15462": 15462, "15463": 15463, "15464": 15464, "15465": 15465, "15466": 15466, "15467": 15467, "15468": 15468, "15469": 15469, "15470": 15470, "15471": 15471, "15472": 15472, "15473": 15473, "15474": 15474, "15475": 15475, "15476": 15476, "15477": 15477, "15478": 15478, "15479": 15479, "15480": 15480, "15481": 15481, "15482": 15482, "15483": 15483, "15484": 15484, "15485": 15485, "15486": 15486, "15487": 15487, "15488": 15488, "15489": 15489, "15490": 15490, "15491": 15491, "15492": 15492, "15493": 15493, "15494": 15494, "15495": 15495, "15496": 15496, "15497": 15497, "15498": 15498, "15499": 15499, "15500": 15500, "15501": 15501, "15502": 15502, "15503": 15503, "15504": 15504, "15505": 15505, "15506": 15506, "15507": 15507, "15508": 15508, "15509": 15509, "15510": 15510, "15511": 15511, "15512": 15512, "15513": 15513, "15514": 15514, "15515": 15515, "15516": 15516, "15517": 15517, "15518": 15518, "15519": 15519, "15520": 15520, "15521": 15521, "15522": 15522, "15523": 15523, "15524": 15524, "15525": 15525, "15526": 15526, "15527": 15527, "15528": 15528, "15529": 15529, "15530": 15530, "15531": 15531, "15532": 15532, "15533": 15533, "15534": 15534, "15535": 15535, "15536": 15536, "15537": 15537, "15538": 15538, "15539": 15539, "15540": 15540, "15541": 15541, "15542": 15542, "15543": 15543, "15544": 15544, "15545": 15545, "15546": 15546, "15547": 15547, "15548": 15548, "15549": 15549, "15550": 15550, "15551": 15551, "15552": 15552, "15553": 15553, "15554": 15554, "15555": 15555, "15556": 15556, "15557": 15557, "15558": 15558, "15559": 15559, "15560": 15560, "15561": 15561, "15562": 15562, "15563": 15563, "15564": 15564, "15565": 15565, "15566": 15566, "15567": 15567, "15568": 15568, "15569": 15569, "15570": 15570, "15571": 15571, "15572": 15572, "15573": 15573, "15574": 15574, "15575": 15575, "15576": 15576, "15577": 15577, "15578": 15578, "15579": 15579, "15580": 15580, "15581": 15581, "15582": 15582, "15583": 15583, "15584": 15584, "15585": 15585, "15586": 15586, "15587": 15587, "15588": 15588, "15589": 15589, "15590": 15590, "15591": 15591, "15592": 15592, "15593": 15593, "15594": 15594, "15595": 15595, "15596": 15596, "15597": 15597, "15598": 15598, "15599": 15599, "15600": 15600, "15601": 15601, "15602": 15602, "15603": 15603, "15604": 15604, "15605": 15605, "15606": 15606, "15607": 15607, "15608": 15608, "15609": 15609, "15610": 15610, "15611": 15611, "15612": 15612, "15613": 15613, "15614": 15614, "15615": 15615, "15616": 15616, "15617": 15617, "15618": 15618, "15619": 15619, "15620": 15620, "15621": 15621, "15622": 15622, "15623": 15623, "15624": 15624, "15625": 15625, "15626": 15626, "15627": 15627, "15628": 15628, "15629": 15629, "15630": 15630, "15631": 15631, "15632": 15632, "15633": 15633, "15634": 15634, "15635": 15635, "15636": 15636, "15637": 15637, "15638": 15638, "15639": 15639, "15640": 15640, "15641": 15641, "15642": 15642, "15643": 15643, "15644": 15644, "15645": 15645, "15646": 15646, "15647": 15647, "15648": 15648, "15649": 15649, "15650": 15650, "15651": 15651, "15652": 15652, "15653": 15653, "15654": 15654, "15655": 15655, "15656": 15656, "15657": 15657, "15658": 15658, "15659": 15659, "15660": 15660, "15661": 15661, "15662": 15662, "15663": 15663, "15664": 15664, "15665": 15665, "15666": 15666, "15667": 15667, "15668": 15668, "15669": 15669, "15670": 15670, "15671": 15671, "15672": 15672, "15673": 15673, "15674": 15674, "15675": 15675, "15676": 15676, "15677": 15677, "15678": 15678, "15679": 15679, "15680": 15680, "15681": 15681, "15682": 15682, "15683": 15683, "15684": 15684, "15685": 15685, "15686": 15686, "15687": 15687, "15688": 15688, "15689": 15689, "15690": 15690, "15691": 15691, "15692": 15692, "15693": 15693, "15694": 15694, "15695": 15695, "15696": 15696, "15697": 15697, "15698": 15698, "15699": 15699, "15700": 15700, "15701": 15701, "15702": 15702, "15703": 15703, "15704": 15704, "15705": 15705, "15706": 15706, "15707": 15707, "15708": 15708, "15709": 15709, "15710": 15710, "15711": 15711, "15712": 15712, "15713": 15713, "15714": 15714, "15715": 15715, "15716": 15716, "15717": 15717, "15718": 15718, "15719": 15719, "15720": 15720, "15721": 15721, "15722": 15722, "15723": 15723, "15724": 15724, "15725": 15725, "15726": 15726, "15727": 15727, "15728": 15728, "15729": 15729, "15730": 15730, "15731": 15731, "15732": 15732, "15733": 15733, "15734": 15734, "15735": 15735, "15736": 15736, "15737": 15737, "15738": 15738, "15739": 15739, "15740": 15740, "15741": 15741, "15742": 15742, "15743": 15743, "15744": 15744, "15745": 15745, "15746": 15746, "15747": 15747, "15748": 15748, "15749": 15749, "15750": 15750, "15751": 15751, "15752": 15752, "15753": 15753, "15754": 15754, "15755": 15755, "15756": 15756, "15757": 15757, "15758": 15758, "15759": 15759, "15760": 15760, "15761": 15761, "15762": 15762, "15763": 15763, "15764": 15764, "15765": 15765, "15766": 15766, "15767": 15767, "15768": 15768, "15769": 15769, "15770": 15770, "15771": 15771, "15772": 15772, "15773": 15773, "15774": 15774, "15775": 15775, "15776": 15776, "15777": 15777, "15778": 15778, "15779": 15779, "15780": 15780, "15781": 15781, "15782": 15782, "15783": 15783, "15784": 15784, "15785": 15785, "15786": 15786, "15787": 15787, "15788": 15788, "15789": 15789, "15790": 15790, "15791": 15791, "15792": 15792, "15793": 15793, "15794": 15794, "15795": 15795, "15796": 15796, "15797": 15797, "15798": 15798, "15799": 15799, "15800": 15800, "15801": 15801, "15802": 15802, "15803": 15803, "15804": 15804, "15805": 15805, "15806": 15806, "15807": 15807, "15808": 15808, "15809": 15809, "15810": 15810, "15811": 15811, "15812": 15812, "15813": 15813, "15814": 15814, "15815": 15815, "15816": 15816, "15817": 15817, "15818": 15818, "15819": 15819, "15820": 15820, "15821": 15821, "15822": 15822, "15823": 15823, "15824": 15824, "15825": 15825, "15826": 15826, "15827": 15827, "15828": 15828, "15829": 15829, "15830": 15830, "15831": 15831, "15832": 15832, "15833": 15833, "15834": 15834, "15835": 15835, "15836": 15836, "15837": 15837, "15838": 15838, "15839": 15839, "15840": 15840, "15841": 15841, "15842": 15842, "15843": 15843, "15844": 15844, "15845": 15845, "15846": 15846, "15847": 15847, "15848": 15848, "15849": 15849, "15850": 15850, "15851": 15851, "15852": 15852, "15853": 15853, "15854": 15854, "15855": 15855, "15856": 15856, "15857": 15857, "15858": 15858, "15859": 15859, "15860": 15860, "15861": 15861, "15862": 15862, "15863": 15863, "15864": 15864, "15865": 15865, "15866": 15866, "15867": 15867, "15868": 15868, "15869": 15869, "15870": 15870, "15871": 15871, "15872": 15872, "15873": 15873, "15874": 15874, "15875": 15875, "15876": 15876, "15877": 15877, "15878": 15878, "15879": 15879, "15880": 15880, "15881": 15881, "15882": 15882, "15883": 15883, "15884": 15884, "15885": 15885, "15886": 15886, "15887": 15887, "15888": 15888, "15889": 15889, "15890": 15890, "15891": 15891, "15892": 15892, "15893": 15893, "15894": 15894, "15895": 15895, "15896": 15896, "15897": 15897, "15898": 15898, "15899": 15899, "15900": 15900, "15901": 15901, "15902": 15902, "15903": 15903, "15904": 15904, "15905": 15905, "15906": 15906, "15907": 15907, "15908": 15908, "15909": 15909, "15910": 15910, "15911": 15911, "15912": 15912, "15913": 15913, "15914": 15914, "15915": 15915, "15916": 15916, "15917": 15917, "15918": 15918, "15919": 15919, "15920": 15920, "15921": 15921, "15922": 15922, "15923": 15923, "15924": 15924, "15925": 15925, "15926": 15926, "15927": 15927, "15928": 15928, "15929": 15929, "15930": 15930, "15931": 15931, "15932": 15932, "15933": 15933, "15934": 15934, "15935": 15935, "15936": 15936, "15937": 15937, "15938": 15938, "15939": 15939, "15940": 15940, "15941": 15941, "15942": 15942, "15943": 15943, "15944": 15944, "15945": 15945, "15946": 15946, "15947": 15947, "15948": 15948, "15949": 15949, "15950": 15950, "15951": 15951, "15952": 15952, "15953": 15953, "15954": 15954, "15955": 15955, "15956": 15956, "15957": 15957, "15958": 15958, "15959": 15959, "15960": 15960, "15961": 15961, "15962": 15962, "15963": 15963, "15964": 15964, "15965": 15965, "15966": 15966, "15967": 15967, "15968": 15968, "15969": 15969, "15970": 15970, "15971": 15971, "15972": 15972, "15973": 15973, "15974": 15974, "15975": 15975, "15976": 15976, "15977": 15977, "15978": 15978, "15979": 15979, "15980": 15980, "15981": 15981, "15982": 15982, "15983": 15983, "15984": 15984, "15985": 15985, "15986": 15986, "15987": 15987, "15988": 15988, "15989": 15989, "15990": 15990, "15991": 15991, "15992": 15992, "15993": 15993, "15994": 15994, "15995": 15995, "15996": 15996, "15997": 15997, "15998": 15998, "15999": 15999, "16000": 16000, "16001": 16001, "16002": 16002, "16003": 16003, "16004": 16004, "16005": 16005, "16006": 16006, "16007": 16007, "16008": 16008, "16009": 16009, "16010": 16010, "16011": 16011, "16012": 16012, "16013": 16013, "16014": 16014, "16015": 16015, "16016": 16016, "16017": 16017, "16018": 16018, "16019": 16019, "16020": 16020, "16021": 16021, "16022": 16022, "16023": 16023, "16024": 16024, "16025": 16025, "16026": 16026, "16027": 16027, "16028": 16028, "16029": 16029, "16030": 16030, "16031": 16031, "16032": 16032, "16033": 16033, "16034": 16034, "16035": 16035, "16036": 16036, "16037": 16037, "16038": 16038, "16039": 16039, "16040": 16040, "16041": 16041, "16042": 16042, "16043": 16043, "16044": 16044, "16045": 16045, "16046": 16046, "16047": 16047, "16048": 16048, "16049": 16049, "16050": 16050, "16051": 16051, "16052": 16052, "16053": 16053, "16054": 16054, "16055": 16055, "16056": 16056, "16057": 16057, "16058": 16058, "16059": 16059, "16060": 16060, "16061": 16061, "16062": 16062, "16063": 16063, "16064": 16064, "16065": 16065, "16066": 16066, "16067": 16067, "16068": 16068, "16069": 16069, "16070": 16070, "16071": 16071, "16072": 16072, "16073": 16073, "16074": 16074, "16075": 16075, "16076": 16076, "16077": 16077, "16078": 16078, "16079": 16079, "16080": 16080, "16081": 16081, "16082": 16082, "16083": 16083, "16084": 16084, "16085": 16085, "16086": 16086, "16087": 16087, "16088": 16088, "16089": 16089, "16090": 16090, "16091": 16091, "16092": 16092, "16093": 16093, "16094": 16094, "16095": 16095, "16096": 16096, "16097": 16097, "16098": 16098, "16099": 16099, "16100": 16100, "16101": 16101, "16102": 16102, "16103": 16103, "16104": 16104, "16105": 16105, "16106": 16106, "16107": 16107, "16108": 16108, "16109": 16109, "16110": 16110, "16111": 16111, "16112": 16112, "16113": 16113, "16114": 16114, "16115": 16115, "16116": 16116, "16117": 16117, "16118": 16118, "16119": 16119, "16120": 16120, "16121": 16121, "16122": 16122, "16123": 16123, "16124": 16124, "16125": 16125, "16126": 16126, "16127": 16127, "16128": 16128, "16129": 16129, "16130": 16130, "16131": 16131, "16132": 16132, "16133": 16133, "16134": 16134, "16135": 16135, "16136": 16136, "16137": 16137, "16138": 16138, "16139": 16139, "16140": 16140, "16141": 16141, "16142": 16142, "16143": 16143, "16144": 16144, "16145": 16145, "16146": 16146, "16147": 16147, "16148": 16148, "16149": 16149, "16150": 16150, "16151": 16151, "16152": 16152, "16153": 16153, "16154": 16154, "16155": 16155, "16156": 16156, "16157": 16157, "16158": 16158, "16159": 16159, "16160": 16160, "16161": 16161, "16162": 16162, "16163": 16163, "16164": 16164, "16165": 16165, "16166": 16166, "16167": 16167, "16168": 16168, "16169": 16169, "16170": 16170, "16171": 16171, "16172": 16172, "16173": 16173, "16174": 16174, "16175": 16175, "16176": 16176, "16177": 16177, "16178": 16178, "16179": 16179, "16180": 16180, "16181": 16181, "16182": 16182, "16183": 16183, "16184": 16184, "16185": 16185, "16186": 16186, "16187": 16187, "16188": 16188, "16189": 16189, "16190": 16190, "16191": 16191, "16192": 16192, "16193": 16193, "16194": 16194, "16195": 16195, "16196": 16196, "16197": 16197, "16198": 16198, "16199": 16199, "16200": 16200, "16201": 16201, "16202": 16202, "16203": 16203, "16204": 16204, "16205": 16205, "16206": 16206, "16207": 16207, "16208": 16208, "16209": 16209, "16210": 16210, "16211": 16211, "16212": 16212, "16213": 16213, "16214": 16214, "16215": 16215, "16216": 16216, "16217": 16217, "16218": 16218, "16219": 16219, "16220": 16220, "16221": 16221, "16222": 16222, "16223": 16223, "16224": 16224, "16225": 16225, "16226": 16226, "16227": 16227, "16228": 16228, "16229": 16229, "16230": 16230, "16231": 16231, "16232": 16232, "16233": 16233, "16234": 16234, "16235": 16235, "16236": 16236, "16237": 16237, "16238": 16238, "16239": 16239, "16240": 16240, "16241": 16241, "16242": 16242, "16243": 16243, "16244": 16244, "16245": 16245, "16246": 16246, "16247": 16247, "16248": 16248, "16249": 16249, "16250": 16250, "16251": 16251, "16252": 16252, "16253": 16253, "16254": 16254, "16255": 16255, "16256": 16256, "16257": 16257, "16258": 16258, "16259": 16259, "16260": 16260, "16261": 16261, "16262": 16262, "16263": 16263, "16264": 16264, "16265": 16265, "16266": 16266, "16267": 16267, "16268": 16268, "16269": 16269, "16270": 16270, "16271": 16271, "16272": 16272, "16273": 16273, "16274": 16274, "16275": 16275, "16276": 16276, "16277": 16277, "16278": 16278, "16279": 16279, "16280": 16280, "16281": 16281, "16282": 16282, "16283": 16283, "16284": 16284, "16285": 16285, "16286": 16286, "16287": 16287, "16288": 16288, "16289": 16289, "16290": 16290, "16291": 16291, "16292": 16292, "16293": 16293, "16294": 16294, "16295": 16295, "16296": 16296, "16297": 16297, "16298": 16298, "16299": 16299, "16300": 16300, "16301": 16301, "16302": 16302, "16303": 16303, "16304": 16304, "16305": 16305, "16306": 16306, "16307": 16307, "16308": 16308, "16309": 16309, "16310": 16310, "16311": 16311, "16312": 16312, "16313": 16313, "16314": 16314, "16315": 16315, "16316": 16316, "16317": 16317, "16318": 16318, "16319": 16319, "16320": 16320, "16321": 16321, "16322": 16322, "16323": 16323, "16324": 16324, "16325": 16325, "16326": 16326, "16327": 16327, "16328": 16328, "16329": 16329, "16330": 16330, "16331": 16331, "16332": 16332, "16333": 16333, "16334": 16334, "16335": 16335, "16336": 16336, "16337": 16337, "16338": 16338, "16339": 16339, "16340": 16340, "16341": 16341, "16342": 16342, "16343": 16343, "16344": 16344, "16345": 16345, "16346": 16346, "16347": 16347, "16348": 16348, "16349": 16349, "16350": 16350, "16351": 16351, "16352": 16352, "16353": 16353, "16354": 16354, "16355": 16355, "16356": 16356, "16357": 16357, "16358": 16358, "16359": 16359, "16360": 16360, "16361": 16361, "16362": 16362, "16363": 16363, "16364": 16364, "16365": 16365, "16366": 16366, "16367": 16367, "16368": 16368, "16369": 16369, "16370": 16370, "16371": 16371, "16372": 16372, "16373": 16373, "16374": 16374, "16375": 16375, "16376": 16376, "16377": 16377, "16378": 16378, "16379": 16379, "16380": 16380, "16381": 16381, "16382": 16382, "16383": 16383, "16384": 16384, "16385": 16385, "16386": 16386, "16387": 16387, "16388": 16388, "16389": 16389, "16390": 16390, "16391": 16391, "16392": 16392, "16393": 16393, "16394": 16394, "16395": 16395, "16396": 16396, "16397": 16397, "16398": 16398, "16399": 16399, "16400": 16400, "16401": 16401, "16402": 16402, "16403": 16403, "16404": 16404, "16405": 16405, "16406": 16406, "16407": 16407, "16408": 16408, "16409": 16409, "16410": 16410, "16411": 16411, "16412": 16412, "16413": 16413, "16414": 16414, "16415": 16415, "16416": 16416, "16417": 16417, "16418": 16418, "16419": 16419, "16420": 16420, "16421": 16421, "16422": 16422, "16423": 16423, "16424": 16424, "16425": 16425, "16426": 16426, "16427": 16427, "16428": 16428, "16429": 16429, "16430": 16430, "16431": 16431, "16432": 16432, "16433": 16433, "16434": 16434, "16435": 16435, "16436": 16436, "16437": 16437, "16438": 16438, "16439": 16439, "16440": 16440, "16441": 16441, "16442": 16442, "16443": 16443, "16444": 16444, "16445": 16445, "16446": 16446, "16447": 16447, "16448": 16448, "16449": 16449, "16450": 16450, "16451": 16451, "16452": 16452, "16453": 16453, "16454": 16454, "16455": 16455, "16456": 16456, "16457": 16457, "16458": 16458, "16459": 16459, "16460": 16460, "16461": 16461, "16462": 16462, "16463": 16463, "16464": 16464, "16465": 16465, "16466": 16466, "16467": 16467, "16468": 16468, "16469": 16469, "16470": 16470, "16471": 16471, "16472": 16472, "16473": 16473, "16474": 16474, "16475": 16475, "16476": 16476, "16477": 16477, "16478": 16478, "16479": 16479, "16480": 16480, "16481": 16481, "16482": 16482, "16483": 16483, "16484": 16484, "16485": 16485, "16486": 16486, "16487": 16487, "16488": 16488, "16489": 16489, "16490": 16490, "16491": 16491, "16492": 16492, "16493": 16493, "16494": 16494, "16495": 16495, "16496": 16496, "16497": 16497, "16498": 16498, "16499": 16499, "16500": 16500, "16501": 16501, "16502": 16502, "16503": 16503, "16504": 16504, "16505": 16505, "16506": 16506, "16507": 16507, "16508": 16508, "16509": 16509, "16510": 16510, "16511": 16511, "16512": 16512, "16513": 16513, "16514": 16514, "16515": 16515, "16516": 16516, "16517": 16517, "16518": 16518, "16519": 16519, "16520": 16520, "16521": 16521, "16522": 16522, "16523": 16523, "16524": 16524, "16525": 16525, "16526": 16526, "16527": 16527, "16528": 16528, "16529": 16529, "16530": 16530, "16531": 16531, "16532": 16532, "16533": 16533, "16534": 16534, "16535": 16535, "16536": 16536, "16537": 16537, "16538": 16538, "16539": 16539, "16540": 16540, "16541": 16541, "16542": 16542, "16543": 16543, "16544": 16544, "16545": 16545, "16546": 16546, "16547": 16547, "16548": 16548, "16549": 16549, "16550": 16550, "16551": 16551, "16552": 16552, "16553": 16553, "16554": 16554, "16555": 16555, "16556": 16556, "16557": 16557, "16558": 16558, "16559": 16559, "16560": 16560, "16561": 16561, "16562": 16562, "16563": 16563, "16564": 16564, "16565": 16565, "16566": 16566, "16567": 16567, "16568": 16568, "16569": 16569, "16570": 16570, "16571": 16571, "16572": 16572, "16573": 16573, "16574": 16574, "16575": 16575, "16576": 16576, "16577": 16577, "16578": 16578, "16579": 16579, "16580": 16580, "16581": 16581, "16582": 16582, "16583": 16583, "16584": 16584, "16585": 16585, "16586": 16586, "16587": 16587, "16588": 16588, "16589": 16589, "16590": 16590, "16591": 16591, "16592": 16592, "16593": 16593, "16594": 16594, "16595": 16595, "16596": 16596, "16597": 16597, "16598": 16598, "16599": 16599, "16600": 16600, "16601": 16601, "16602": 16602, "16603": 16603, "16604": 16604, "16605": 16605, "16606": 16606, "16607": 16607, "16608": 16608, "16609": 16609, "16610": 16610, "16611": 16611, "16612": 16612, "16613": 16613, "16614": 16614, "16615": 16615, "16616": 16616, "16617": 16617, "16618": 16618, "16619": 16619, "16620": 16620, "16621": 16621, "16622": 16622, "16623": 16623, "16624": 16624, "16625": 16625, "16626": 16626, "16627": 16627, "16628": 16628, "16629": 16629, "16630": 16630, "16631": 16631, "16632": 16632, "16633": 16633, "16634": 16634, "16635": 16635, "16636": 16636, "16637": 16637, "16638": 16638, "16639": 16639, "16640": 16640, "16641": 16641, "16642": 16642, "16643": 16643, "16644": 16644, "16645": 16645, "16646": 16646, "16647": 16647, "16648": 16648, "16649": 16649, "16650": 16650, "16651": 16651, "16652": 16652, "16653": 16653, "16654": 16654, "16655": 16655, "16656": 16656, "16657": 16657, "16658": 16658, "16659": 16659, "16660": 16660, "16661": 16661, "16662": 16662, "16663": 16663, "16664": 16664, "16665": 16665, "16666": 16666, "16667": 16667, "16668": 16668, "16669": 16669, "16670": 16670, "16671": 16671, "16672": 16672, "16673": 16673, "16674": 16674, "16675": 16675, "16676": 16676, "16677": 16677, "16678": 16678, "16679": 16679, "16680": 16680, "16681": 16681, "16682": 16682, "16683": 16683, "16684": 16684, "16685": 16685, "16686": 16686, "16687": 16687, "16688": 16688, "16689": 16689, "16690": 16690, "16691": 16691, "16692": 16692, "16693": 16693, "16694": 16694, "16695": 16695, "16696": 16696, "16697": 16697, "16698": 16698, "16699": 16699, "16700": 16700, "16701": 16701, "16702": 16702, "16703": 16703, "16704": 16704, "16705": 16705, "16706": 16706, "16707": 16707, "16708": 16708, "16709": 16709, "16710": 16710, "16711": 16711, "16712": 16712, "16713": 16713, "16714": 16714, "16715": 16715, "16716": 16716, "16717": 16717, "16718": 16718, "16719": 16719, "16720": 16720, "16721": 16721, "16722": 16722, "16723": 16723, "16724": 16724, "16725": 16725, "16726": 16726, "16727": 16727, "16728": 16728, "16729": 16729, "16730": 16730, "16731": 16731, "16732": 16732, "16733": 16733, "16734": 16734, "16735": 16735, "16736": 16736, "16737": 16737, "16738": 16738, "16739": 16739, "16740": 16740, "16741": 16741, "16742": 16742, "16743": 16743, "16744": 16744, "16745": 16745, "16746": 16746, "16747": 16747, "16748": 16748, "16749": 16749, "16750": 16750, "16751": 16751, "16752": 16752, "16753": 16753, "16754": 16754, "16755": 16755, "16756": 16756, "16757": 16757, "16758": 16758, "16759": 16759, "16760": 16760, "16761": 16761, "16762": 16762, "16763": 16763, "16764": 16764, "16765": 16765, "16766": 16766, "16767": 16767, "16768": 16768, "16769": 16769, "16770": 16770, "16771": 16771, "16772": 16772, "16773": 16773, "16774": 16774, "16775": 16775, "16776": 16776, "16777": 16777, "16778": 16778, "16779": 16779, "16780": 16780, "16781": 16781, "16782": 16782, "16783": 16783, "16784": 16784, "16785": 16785, "16786": 16786, "16787": 16787, "16788": 16788, "16789": 16789, "16790": 16790, "16791": 16791, "16792": 16792, "16793": 16793, "16794": 16794, "16795": 16795, "16796": 16796, "16797": 16797, "16798": 16798, "16799": 16799, "16800": 16800, "16801": 16801, "16802": 16802, "16803": 16803, "16804": 16804, "16805": 16805, "16806": 16806, "16807": 16807, "16808": 16808, "16809": 16809, "16810": 16810, "16811": 16811, "16812": 16812, "16813": 16813, "16814": 16814, "16815": 16815, "16816": 16816, "16817": 16817, "16818": 16818, "16819": 16819, "16820": 16820, "16821": 16821, "16822": 16822, "16823": 16823, "16824": 16824, "16825": 16825, "16826": 16826, "16827": 16827, "16828": 16828, "16829": 16829, "16830": 16830, "16831": 16831, "16832": 16832, "16833": 16833, "16834": 16834, "16835": 16835, "16836": 16836, "16837": 16837, "16838": 16838, "16839": 16839, "16840": 16840, "16841": 16841, "16842": 16842, "16843": 16843, "16844": 16844, "16845": 16845, "16846": 16846, "16847": 16847, "16848": 16848, "16849": 16849, "16850": 16850, "16851": 16851, "16852": 16852, "16853": 16853, "16854": 16854, "16855": 16855, "16856": 16856, "16857": 16857, "16858": 16858, "16859": 16859, "16860": 16860, "16861": 16861, "16862": 16862, "16863": 16863, "16864": 16864, "16865": 16865, "16866": 16866, "16867": 16867, "16868": 16868, "16869": 16869, "16870": 16870, "16871": 16871, "16872": 16872, "16873": 16873, "16874": 16874, "16875": 16875, "16876": 16876, "16877": 16877, "16878": 16878, "16879": 16879, "16880": 16880, "16881": 16881, "16882": 16882, "16883": 16883, "16884": 16884, "16885": 16885, "16886": 16886, "16887": 16887, "16888": 16888, "16889": 16889, "16890": 16890, "16891": 16891, "16892": 16892, "16893": 16893, "16894": 16894, "16895": 16895, "16896": 16896, "16897": 16897, "16898": 16898, "16899": 16899, "16900": 16900, "16901": 16901, "16902": 16902, "16903": 16903, "16904": 16904, "16905": 16905, "16906": 16906, "16907": 16907, "16908": 16908, "16909": 16909, "16910": 16910, "16911": 16911, "16912": 16912, "16913": 16913, "16914": 16914, "16915": 16915, "16916": 16916, "16917": 16917, "16918": 16918, "16919": 16919, "16920": 16920, "16921": 16921, "16922": 16922, "16923": 16923, "16924": 16924, "16925": 16925, "16926": 16926, "16927": 16927, "16928": 16928, "16929": 16929, "16930": 16930, "16931": 16931, "16932": 16932, "16933": 16933, "16934": 16934, "16935": 16935, "16936": 16936, "16937": 16937, "16938": 16938, "16939": 16939, "16940": 16940, "16941": 16941, "16942": 16942, "16943": 16943, "16944": 16944, "16945": 16945, "16946": 16946, "16947": 16947, "16948": 16948, "16949": 16949, "16950": 16950, "16951": 16951, "16952": 16952, "16953": 16953, "16954": 16954, "16955": 16955, "16956": 16956, "16957": 16957, "16958": 16958, "16959": 16959, "16960": 16960, "16961": 16961, "16962": 16962, "16963": 16963, "16964": 16964, "16965": 16965, "16966": 16966, "16967": 16967, "16968": 16968, "16969": 16969, "16970": 16970, "16971": 16971, "16972": 16972, "16973": 16973, "16974": 16974, "16975": 16975, "16976": 16976, "16977": 16977, "16978": 16978, "16979": 16979, "16980": 16980, "16981": 16981, "16982": 16982, "16983": 16983, "16984": 16984, "16985": 16985, "16986": 16986, "16987": 16987, "16988": 16988, "16989": 16989, "16990": 16990, "16991": 16991, "16992": 16992, "16993": 16993, "16994": 16994, "16995": 16995, "16996": 16996, "16997": 16997, "16998": 16998, "16999": 16999, "17000": 17000, "17001": 17001, "17002": 17002, "17003": 17003, "17004": 17004, "17005": 17005, "17006": 17006, "17007": 17007, "17008": 17008, "17009": 17009, "17010": 17010, "17011": 17011, "17012": 17012, "17013": 17013, "17014": 17014, "17015": 17015, "17016": 17016, "17017": 17017, "17018": 17018, "17019": 17019, "17020": 17020, "17021": 17021, "17022": 17022, "17023": 17023, "17024": 17024, "17025": 17025, "17026": 17026, "17027": 17027, "17028": 17028, "17029": 17029, "17030": 17030, "17031": 17031, "17032": 17032, "17033": 17033, "17034": 17034, "17035": 17035, "17036": 17036, "17037": 17037, "17038": 17038, "17039": 17039, "17040": 17040, "17041": 17041, "17042": 17042, "17043": 17043, "17044": 17044, "17045": 17045, "17046": 17046, "17047": 17047, "17048": 17048, "17049": 17049, "17050": 17050, "17051": 17051, "17052": 17052, "17053": 17053, "17054": 17054, "17055": 17055, "17056": 17056, "17057": 17057, "17058": 17058, "17059": 17059, "17060": 17060, "17061": 17061, "17062": 17062, "17063": 17063, "17064": 17064, "17065": 17065, "17066": 17066, "17067": 17067, "17068": 17068, "17069": 17069, "17070": 17070, "17071": 17071, "17072": 17072, "17073": 17073, "17074": 17074, "17075": 17075, "17076": 17076, "17077": 17077, "17078": 17078, "17079": 17079, "17080": 17080, "17081": 17081, "17082": 17082, "17083": 17083, "17084": 17084, "17085": 17085, "17086": 17086, "17087": 17087, "17088": 17088, "17089": 17089, "17090": 17090, "17091": 17091, "17092": 17092, "17093": 17093, "17094": 17094, "17095": 17095, "17096": 17096, "17097": 17097, "17098": 17098, "17099": 17099, "17100": 17100, "17101": 17101, "17102": 17102, "17103": 17103, "17104": 17104, "17105": 17105, "17106": 17106, "17107": 17107, "17108": 17108, "17109": 17109, "17110": 17110, "17111": 17111, "17112": 17112, "17113": 17113, "17114": 17114, "17115": 17115, "17116": 17116, "17117": 17117, "17118": 17118, "17119": 17119, "17120": 17120, "17121": 17121, "17122": 17122, "17123": 17123, "17124": 17124, "17125": 17125, "17126": 17126, "17127": 17127, "17128": 17128, "17129": 17129, "17130": 17130, "17131": 17131, "17132": 17132, "17133": 17133, "17134": 17134, "17135": 17135, "17136": 17136, "17137": 17137, "17138": 17138, "17139": 17139, "17140": 17140, "17141": 17141, "17142": 17142, "17143": 17143, "17144": 17144, "17145": 17145, "17146": 17146, "17147": 17147, "17148": 17148, "17149": 17149, "17150": 17150, "17151": 17151, "17152": 17152, "17153": 17153, "17154": 17154, "17155": 17155, "17156": 17156, "17157": 17157, "17158": 17158, "17159": 17159, "17160": 17160, "17161": 17161, "17162": 17162, "17163": 17163, "17164": 17164, "17165": 17165, "17166": 17166, "17167": 17167, "17168": 17168, "17169": 17169, "17170": 17170, "17171": 17171, "17172": 17172, "17173": 17173, "17174": 17174, "17175": 17175, "17176": 17176, "17177": 17177, "17178": 17178, "17179": 17179, "17180": 17180, "17181": 17181, "17182": 17182, "17183": 17183, "17184": 17184, "17185": 17185, "17186": 17186, "17187": 17187, "17188": 17188, "17189": 17189, "17190": 17190, "17191": 17191, "17192": 17192, "17193": 17193, "17194": 17194, "17195": 17195, "17196": 17196, "17197": 17197, "17198": 17198, "17199": 17199, "17200": 17200, "17201": 17201, "17202": 17202, "17203": 17203, "17204": 17204, "17205": 17205, "17206": 17206, "17207": 17207, "17208": 17208, "17209": 17209, "17210": 17210, "17211": 17211, "17212": 17212, "17213": 17213, "17214": 17214, "17215": 17215, "17216": 17216, "17217": 17217, "17218": 17218, "17219": 17219, "17220": 17220, "17221": 17221, "17222": 17222, "17223": 17223, "17224": 17224, "17225": 17225, "17226": 17226, "17227": 17227, "17228": 17228, "17229": 17229, "17230": 17230, "17231": 17231, "17232": 17232, "17233": 17233, "17234": 17234, "17235": 17235, "17236": 17236, "17237": 17237, "17238": 17238, "17239": 17239, "17240": 17240, "17241": 17241, "17242": 17242, "17243": 17243, "17244": 17244, "17245": 17245, "17246": 17246, "17247": 17247, "17248": 17248, "17249": 17249, "17250": 17250, "17251": 17251, "17252": 17252, "17253": 17253, "17254": 17254, "17255": 17255, "17256": 17256, "17257": 17257, "17258": 17258, "17259": 17259, "17260": 17260, "17261": 17261, "17262": 17262, "17263": 17263, "17264": 17264, "17265": 17265, "17266": 17266, "17267": 17267, "17268": 17268, "17269": 17269, "17270": 17270, "17271": 17271, "17272": 17272, "17273": 17273, "17274": 17274, "17275": 17275, "17276": 17276, "17277": 17277, "17278": 17278, "17279": 17279, "17280": 17280, "17281": 17281, "17282": 17282, "17283": 17283, "17284": 17284, "17285": 17285, "17286": 17286, "17287": 17287, "17288": 17288, "17289": 17289, "17290": 17290, "17291": 17291, "17292": 17292, "17293": 17293, "17294": 17294, "17295": 17295, "17296": 17296, "17297": 17297, "17298": 17298, "17299": 17299, "17300": 17300, "17301": 17301, "17302": 17302, "17303": 17303, "17304": 17304, "17305": 17305, "17306": 17306, "17307": 17307, "17308": 17308, "17309": 17309, "17310": 17310, "17311": 17311, "17312": 17312, "17313": 17313, "17314": 17314, "17315": 17315, "17316": 17316, "17317": 17317, "17318": 17318, "17319": 17319, "17320": 17320, "17321": 17321, "17322": 17322, "17323": 17323, "17324": 17324, "17325": 17325, "17326": 17326, "17327": 17327, "17328": 17328, "17329": 17329, "17330": 17330, "17331": 17331, "17332": 17332, "17333": 17333, "17334": 17334, "17335": 17335, "17336": 17336, "17337": 17337, "17338": 17338, "17339": 17339, "17340": 17340, "17341": 17341, "17342": 17342, "17343": 17343, "17344": 17344, "17345": 17345, "17346": 17346, "17347": 17347, "17348": 17348, "17349": 17349, "17350": 17350, "17351": 17351, "17352": 17352, "17353": 17353, "17354": 17354, "17355": 17355, "17356": 17356, "17357": 17357, "17358": 17358, "17359": 17359, "17360": 17360, "17361": 17361, "17362": 17362, "17363": 17363, "17364": 17364, "17365": 17365, "17366": 17366, "17367": 17367, "17368": 17368, "17369": 17369, "17370": 17370, "17371": 17371, "17372": 17372, "17373": 17373, "17374": 17374, "17375": 17375, "17376": 17376, "17377": 17377, "17378": 17378, "17379": 17379, "17380": 17380, "17381": 17381, "17382": 17382, "17383": 17383, "17384": 17384, "17385": 17385, "17386": 17386, "17387": 17387, "17388": 17388, "17389": 17389, "17390": 17390, "17391": 17391, "17392": 17392, "17393": 17393, "17394": 17394, "17395": 17395, "17396": 17396, "17397": 17397, "17398": 17398, "17399": 17399, "17400": 17400, "17401": 17401, "17402": 17402, "17403": 17403, "17404": 17404, "17405": 17405, "17406": 17406, "17407": 17407, "17408": 17408, "17409": 17409, "17410": 17410, "17411": 17411, "17412": 17412, "17413": 17413, "17414": 17414, "17415": 17415, "17416": 17416, "17417": 17417, "17418": 17418, "17419": 17419, "17420": 17420, "17421": 17421, "17422": 17422, "17423": 17423, "17424": 17424, "17425": 17425, "17426": 17426, "17427": 17427, "17428": 17428, "17429": 17429, "17430": 17430, "17431": 17431, "17432": 17432, "17433": 17433, "17434": 17434, "17435": 17435, "17436": 17436, "17437": 17437, "17438": 17438, "17439": 17439, "17440": 17440, "17441": 17441, "17442": 17442, "17443": 17443, "17444": 17444, "17445": 17445, "17446": 17446, "17447": 17447, "17448": 17448, "17449": 17449, "17450": 17450, "17451": 17451, "17452": 17452, "17453": 17453, "17454": 17454, "17455": 17455, "17456": 17456, "17457": 17457, "17458": 17458, "17459": 17459, "17460": 17460, "17461": 17461, "17462": 17462, "17463": 17463, "17464": 17464, "17465": 17465, "17466": 17466, "17467": 17467, "17468": 17468, "17469": 17469, "17470": 17470, "17471": 17471, "17472": 17472, "17473": 17473, "17474": 17474, "17475": 17475, "17476": 17476, "17477": 17477, "17478": 17478, "17479": 17479, "17480": 17480, "17481": 17481, "17482": 17482, "17483": 17483, "17484": 17484, "17485": 17485, "17486": 17486, "17487": 17487, "17488": 17488, "17489": 17489, "17490": 17490, "17491": 17491, "17492": 17492, "17493": 17493, "17494": 17494, "17495": 17495, "17496": 17496, "17497": 17497, "17498": 17498, "17499": 17499, "17500": 17500, "17501": 17501, "17502": 17502, "17503": 17503, "17504": 17504, "17505": 17505, "17506": 17506, "17507": 17507, "17508": 17508, "17509": 17509, "17510": 17510, "17511": 17511, "17512": 17512, "17513": 17513, "17514": 17514, "17515": 17515, "17516": 17516, "17517": 17517, "17518": 17518, "17519": 17519, "17520": 17520, "17521": 17521, "17522": 17522, "17523": 17523, "17524": 17524, "17525": 17525, "17526": 17526, "17527": 17527, "17528": 17528, "17529": 17529, "17530": 17530, "17531": 17531, "17532": 17532, "17533": 17533, "17534": 17534, "17535": 17535, "17536": 17536, "17537": 17537, "17538": 17538, "17539": 17539, "17540": 17540, "17541": 17541, "17542": 17542, "17543": 17543, "17544": 17544, "17545": 17545, "17546": 17546, "17547": 17547, "17548": 17548, "17549": 17549, "17550": 17550, "17551": 17551, "17552": 17552, "17553": 17553, "17554": 17554, "17555": 17555, "17556": 17556, "17557": 17557, "17558": 17558, "17559": 17559, "17560": 17560, "17561": 17561, "17562": 17562, "17563": 17563, "17564": 17564, "17565": 17565, "17566": 17566, "17567": 17567, "17568": 17568, "17569": 17569, "17570": 17570, "17571": 17571, "17572": 17572, "17573": 17573, "17574": 17574, "17575": 17575, "17576": 17576, "17577": 17577, "17578": 17578, "17579": 17579, "17580": 17580, "17581": 17581, "17582": 17582, "17583": 17583, "17584": 17584, "17585": 17585, "17586": 17586, "17587": 17587, "17588": 17588, "17589": 17589, "17590": 17590, "17591": 17591, "17592": 17592, "17593": 17593, "17594": 17594, "17595": 17595, "17596": 17596, "17597": 17597, "17598": 17598, "17599": 17599, "17600": 17600, "17601": 17601, "17602": 17602, "17603": 17603, "17604": 17604, "17605": 17605, "17606": 17606, "17607": 17607, "17608": 17608, "17609": 17609, "17610": 17610, "17611": 17611, "17612": 17612, "17613": 17613, "17614": 17614, "17615": 17615, "17616": 17616, "17617": 17617, "17618": 17618, "17619": 17619, "17620": 17620, "17621": 17621, "17622": 17622, "17623": 17623, "17624": 17624, "17625": 17625, "17626": 17626, "17627": 17627, "17628": 17628, "17629": 17629, "17630": 17630, "17631": 17631, "17632": 17632, "17633": 17633, "17634": 17634, "17635": 17635, "17636": 17636, "17637": 17637, "17638": 17638, "17639": 17639, "17640": 17640, "17641": 17641, "17642": 17642, "17643": 17643, "17644": 17644, "17645": 17645, "17646": 17646, "17647": 17647, "17648": 17648, "17649": 17649, "17650": 17650, "17651": 17651, "17652": 17652, "17653": 17653, "17654": 17654, "17655": 17655, "17656": 17656, "17657": 17657, "17658": 17658, "17659": 17659, "17660": 17660, "17661": 17661, "17662": 17662, "17663": 17663, "17664": 17664, "17665": 17665, "17666": 17666, "17667": 17667, "17668": 17668, "17669": 17669, "17670": 17670, "17671": 17671, "17672": 17672, "17673": 17673, "17674": 17674, "17675": 17675, "17676": 17676, "17677": 17677, "17678": 17678, "17679": 17679, "17680": 17680, "17681": 17681, "17682": 17682, "17683": 17683, "17684": 17684, "17685": 17685, "17686": 17686, "17687": 17687, "17688": 17688, "17689": 17689, "17690": 17690, "17691": 17691, "17692": 17692, "17693": 17693, "17694": 17694, "17695": 17695, "17696": 17696, "17697": 17697, "17698": 17698, "17699": 17699, "17700": 17700, "17701": 17701, "17702": 17702, "17703": 17703, "17704": 17704, "17705": 17705, "17706": 17706, "17707": 17707, "17708": 17708, "17709": 17709, "17710": 17710, "17711": 17711, "17712": 17712, "17713": 17713, "17714": 17714, "17715": 17715, "17716": 17716, "17717": 17717, "17718": 17718, "17719": 17719, "17720": 17720, "17721": 17721, "17722": 17722, "17723": 17723, "17724": 17724, "17725": 17725, "17726": 17726, "17727": 17727, "17728": 17728, "17729": 17729, "17730": 17730, "17731": 17731, "17732": 17732, "17733": 17733, "17734": 17734, "17735": 17735, "17736": 17736, "17737": 17737, "17738": 17738, "17739": 17739, "17740": 17740, "17741": 17741, "17742": 17742, "17743": 17743, "17744": 17744, "17745": 17745, "17746": 17746, "17747": 17747, "17748": 17748, "17749": 17749, "17750": 17750, "17751": 17751, "17752": 17752, "17753": 17753, "17754": 17754, "17755": 17755, "17756": 17756, "17757": 17757, "17758": 17758, "17759": 17759, "17760": 17760, "17761": 17761, "17762": 17762, "17763": 17763, "17764": 17764, "17765": 17765, "17766": 17766, "17767": 17767, "17768": 17768, "17769": 17769, "17770": 17770, "17771": 17771, "17772": 17772, "17773": 17773, "17774": 17774, "17775": 17775, "17776": 17776, "17777": 17777, "17778": 17778, "17779": 17779, "17780": 17780, "17781": 17781, "17782": 17782, "17783": 17783, "17784": 17784, "17785": 17785, "17786": 17786, "17787": 17787, "17788": 17788, "17789": 17789, "17790": 17790, "17791": 17791, "17792": 17792, "17793": 17793, "17794": 17794, "17795": 17795, "17796": 17796, "17797": 17797, "17798": 17798, "17799": 17799, "17800": 17800, "17801": 17801, "17802": 17802, "17803": 17803, "17804": 17804, "17805": 17805, "17806": 17806, "17807": 17807, "17808": 17808, "17809": 17809, "17810": 17810, "17811": 17811, "17812": 17812, "17813": 17813, "17814": 17814, "17815": 17815, "17816": 17816, "17817": 17817, "17818": 17818, "17819": 17819, "17820": 17820, "17821": 17821, "17822": 17822, "17823": 17823, "17824": 17824, "17825": 17825, "17826": 17826, "17827": 17827, "17828": 17828, "17829": 17829, "17830": 17830, "17831": 17831, "17832": 17832, "17833": 17833, "17834": 17834, "17835": 17835, "17836": 17836, "17837": 17837, "17838": 17838, "17839": 17839, "17840": 17840, "17841": 17841, "17842": 17842, "17843": 17843, "17844": 17844, "17845": 17845, "17846": 17846, "17847": 17847, "17848": 17848, "17849": 17849, "17850": 17850, "17851": 17851, "17852": 17852, "17853": 17853, "17854": 17854, "17855": 17855, "17856": 17856, "17857": 17857, "17858": 17858, "17859": 17859, "17860": 17860, "17861": 17861, "17862": 17862, "17863": 17863, "17864": 17864, "17865": 17865, "17866": 17866, "17867": 17867, "17868": 17868, "17869": 17869, "17870": 17870, "17871": 17871, "17872": 17872, "17873": 17873, "17874": 17874, "17875": 17875, "17876": 17876, "17877": 17877, "17878": 17878, "17879": 17879, "17880": 17880, "17881": 17881, "17882": 17882, "17883": 17883, "17884": 17884, "17885": 17885, "17886": 17886, "17887": 17887, "17888": 17888, "17889": 17889, "17890": 17890, "17891": 17891, "17892": 17892, "17893": 17893, "17894": 17894, "17895": 17895, "17896": 17896, "17897": 17897, "17898": 17898, "17899": 17899, "17900": 17900, "17901": 17901, "17902": 17902, "17903": 17903, "17904": 17904, "17905": 17905, "17906": 17906, "17907": 17907, "17908": 17908, "17909": 17909, "17910": 17910, "17911": 17911, "17912": 17912, "17913": 17913, "17914": 17914, "17915": 17915, "17916": 17916, "17917": 17917, "17918": 17918, "17919": 17919, "17920": 17920, "17921": 17921, "17922": 17922, "17923": 17923, "17924": 17924, "17925": 17925, "17926": 17926, "17927": 17927, "17928": 17928, "17929": 17929, "17930": 17930, "17931": 17931, "17932": 17932, "17933": 17933, "17934": 17934, "17935": 17935, "17936": 17936, "17937": 17937, "17938": 17938, "17939": 17939, "17940": 17940, "17941": 17941, "17942": 17942, "17943": 17943, "17944": 17944, "17945": 17945, "17946": 17946, "17947": 17947, "17948": 17948, "17949": 17949, "17950": 17950, "17951": 17951, "17952": 17952, "17953": 17953, "17954": 17954, "17955": 17955, "17956": 17956, "17957": 17957, "17958": 17958, "17959": 17959, "17960": 17960, "17961": 17961, "17962": 17962, "17963": 17963, "17964": 17964, "17965": 17965, "17966": 17966, "17967": 17967, "17968": 17968, "17969": 17969, "17970": 17970, "17971": 17971, "17972": 17972, "17973": 17973, "17974": 17974, "17975": 17975, "17976": 17976, "17977": 17977, "17978": 17978, "17979": 17979, "17980": 17980, "17981": 17981, "17982": 17982, "17983": 17983, "17984": 17984, "17985": 17985, "17986": 17986, "17987": 17987, "17988": 17988, "17989": 17989, "17990": 17990, "17991": 17991, "17992": 17992, "17993": 17993, "17994": 17994, "17995": 17995, "17996": 17996, "17997": 17997, "17998": 17998, "17999": 17999, "18000": 18000, "18001": 18001, "18002": 18002, "18003": 18003, "18004": 18004, "18005": 18005, "18006": 18006, "18007": 18007, "18008": 18008, "18009": 18009, "18010": 18010, "18011": 18011, "18012": 18012, "18013": 18013, "18014": 18014, "18015": 18015, "18016": 18016, "18017": 18017, "18018": 18018, "18019": 18019, "18020": 18020, "18021": 18021, "18022": 18022, "18023": 18023, "18024": 18024, "18025": 18025, "18026": 18026, "18027": 18027, "18028": 18028, "18029": 18029, "18030": 18030, "18031": 18031, "18032": 18032, "18033": 18033, "18034": 18034, "18035": 18035, "18036": 18036, "18037": 18037, "18038": 18038, "18039": 18039, "18040": 18040, "18041": 18041, "18042": 18042, "18043": 18043, "18044": 18044, "18045": 18045, "18046": 18046, "18047": 18047, "18048": 18048, "18049": 18049, "18050": 18050, "18051": 18051, "18052": 18052, "18053": 18053, "18054": 18054, "18055": 18055, "18056": 18056, "18057": 18057, "18058": 18058, "18059": 18059, "18060": 18060, "18061": 18061, "18062": 18062, "18063": 18063, "18064": 18064, "18065": 18065, "18066": 18066, "18067": 18067, "18068": 18068, "18069": 18069, "18070": 18070, "18071": 18071, "18072": 18072, "18073": 18073, "18074": 18074, "18075": 18075, "18076": 18076, "18077": 18077, "18078": 18078, "18079": 18079, "18080": 18080, "18081": 18081, "18082": 18082, "18083": 18083, "18084": 18084, "18085": 18085, "18086": 18086, "18087": 18087, "18088": 18088, "18089": 18089, "18090": 18090, "18091": 18091, "18092": 18092, "18093": 18093, "18094": 18094, "18095": 18095, "18096": 18096, "18097": 18097, "18098": 18098, "18099": 18099, "18100": 18100, "18101": 18101, "18102": 18102, "18103": 18103, "18104": 18104, "18105": 18105, "18106": 18106, "18107": 18107, "18108": 18108, "18109": 18109, "18110": 18110, "18111": 18111, "18112": 18112, "18113": 18113, "18114": 18114, "18115": 18115, "18116": 18116, "18117": 18117, "18118": 18118, "18119": 18119, "18120": 18120, "18121": 18121, "18122": 18122, "18123": 18123, "18124": 18124, "18125": 18125, "18126": 18126, "18127": 18127, "18128": 18128, "18129": 18129, "18130": 18130, "18131": 18131, "18132": 18132, "18133": 18133, "18134": 18134, "18135": 18135, "18136": 18136, "18137": 18137, "18138": 18138, "18139": 18139, "18140": 18140, "18141": 18141, "18142": 18142, "18143": 18143, "18144": 18144, "18145": 18145, "18146": 18146, "18147": 18147, "18148": 18148, "18149": 18149, "18150": 18150, "18151": 18151, "18152": 18152, "18153": 18153, "18154": 18154, "18155": 18155, "18156": 18156, "18157": 18157, "18158": 18158, "18159": 18159, "18160": 18160, "18161": 18161, "18162": 18162, "18163": 18163, "18164": 18164, "18165": 18165, "18166": 18166, "18167": 18167, "18168": 18168, "18169": 18169, "18170": 18170, "18171": 18171, "18172": 18172, "18173": 18173, "18174": 18174, "18175": 18175, "18176": 18176, "18177": 18177, "18178": 18178, "18179": 18179, "18180": 18180, "18181": 18181, "18182": 18182, "18183": 18183, "18184": 18184, "18185": 18185, "18186": 18186, "18187": 18187, "18188": 18188, "18189": 18189, "18190": 18190, "18191": 18191, "18192": 18192, "18193": 18193, "18194": 18194, "18195": 18195, "18196": 18196, "18197": 18197, "18198": 18198, "18199": 18199, "18200": 18200, "18201": 18201, "18202": 18202, "18203": 18203, "18204": 18204, "18205": 18205, "18206": 18206, "18207": 18207, "18208": 18208, "18209": 18209, "18210": 18210, "18211": 18211, "18212": 18212, "18213": 18213, "18214": 18214, "18215": 18215, "18216": 18216, "18217": 18217, "18218": 18218, "18219": 18219, "18220": 18220, "18221": 18221, "18222": 18222, "18223": 18223, "18224": 18224, "18225": 18225, "18226": 18226, "18227": 18227, "18228": 18228, "18229": 18229, "18230": 18230, "18231": 18231, "18232": 18232, "18233": 18233, "18234": 18234, "18235": 18235, "18236": 18236, "18237": 18237, "18238": 18238, "18239": 18239, "18240": 18240, "18241": 18241, "18242": 18242, "18243": 18243, "18244": 18244, "18245": 18245, "18246": 18246, "18247": 18247, "18248": 18248, "18249": 18249, "18250": 18250, "18251": 18251, "18252": 18252, "18253": 18253, "18254": 18254, "18255": 18255, "18256": 18256, "18257": 18257, "18258": 18258, "18259": 18259, "18260": 18260, "18261": 18261, "18262": 18262, "18263": 18263, "18264": 18264, "18265": 18265, "18266": 18266, "18267": 18267, "18268": 18268, "18269": 18269, "18270": 18270, "18271": 18271, "18272": 18272, "18273": 18273, "18274": 18274, "18275": 18275, "18276": 18276, "18277": 18277, "18278": 18278, "18279": 18279, "18280": 18280, "18281": 18281, "18282": 18282, "18283": 18283, "18284": 18284, "18285": 18285, "18286": 18286, "18287": 18287, "18288": 18288, "18289": 18289, "18290": 18290, "18291": 18291, "18292": 18292, "18293": 18293, "18294": 18294, "18295": 18295, "18296": 18296, "18297": 18297, "18298": 18298, "18299": 18299, "18300": 18300, "18301": 18301, "18302": 18302, "18303": 18303, "18304": 18304, "18305": 18305, "18306": 18306, "18307": 18307, "18308": 18308, "18309": 18309, "18310": 18310, "18311": 18311, "18312": 18312, "18313": 18313, "18314": 18314, "18315": 18315, "18316": 18316, "18317": 18317, "18318": 18318, "18319": 18319, "18320": 18320, "18321": 18321, "18322": 18322, "18323": 18323, "18324": 18324, "18325": 18325, "18326": 18326, "18327": 18327, "18328": 18328, "18329": 18329, "18330": 18330, "18331": 18331, "18332": 18332, "18333": 18333, "18334": 18334, "18335": 18335, "18336": 18336, "18337": 18337, "18338": 18338, "18339": 18339, "18340": 18340, "18341": 18341, "18342": 18342, "18343": 18343, "18344": 18344, "18345": 18345, "18346": 18346, "18347": 18347, "18348": 18348, "18349": 18349, "18350": 18350, "18351": 18351, "18352": 18352, "18353": 18353, "18354": 18354, "18355": 18355, "18356": 18356, "18357": 18357, "18358": 18358, "18359": 18359, "18360": 18360, "18361": 18361, "18362": 18362, "18363": 18363, "18364": 18364, "18365": 18365, "18366": 18366, "18367": 18367, "18368": 18368, "18369": 18369, "18370": 18370, "18371": 18371, "18372": 18372, "18373": 18373, "18374": 18374, "18375": 18375, "18376": 18376, "18377": 18377, "18378": 18378, "18379": 18379, "18380": 18380, "18381": 18381, "18382": 18382, "18383": 18383, "18384": 18384, "18385": 18385, "18386": 18386, "18387": 18387, "18388": 18388, "18389": 18389, "18390": 18390, "18391": 18391, "18392": 18392, "18393": 18393, "18394": 18394, "18395": 18395, "18396": 18396, "18397": 18397, "18398": 18398, "18399": 18399, "18400": 18400, "18401": 18401, "18402": 18402, "18403": 18403, "18404": 18404, "18405": 18405, "18406": 18406, "18407": 18407, "18408": 18408, "18409": 18409, "18410": 18410, "18411": 18411, "18412": 18412, "18413": 18413, "18414": 18414, "18415": 18415, "18416": 18416, "18417": 18417, "18418": 18418, "18419": 18419, "18420": 18420, "18421": 18421, "18422": 18422, "18423": 18423, "18424": 18424, "18425": 18425, "18426": 18426, "18427": 18427, "18428": 18428, "18429": 18429, "18430": 18430, "18431": 18431, "18432": 18432, "18433": 18433, "18434": 18434, "18435": 18435, "18436": 18436, "18437": 18437, "18438": 18438, "18439": 18439, "18440": 18440, "18441": 18441, "18442": 18442, "18443": 18443, "18444": 18444, "18445": 18445, "18446": 18446, "18447": 18447, "18448": 18448, "18449": 18449, "18450": 18450, "18451": 18451, "18452": 18452, "18453": 18453, "18454": 18454, "18455": 18455, "18456": 18456, "18457": 18457, "18458": 18458, "18459": 18459, "18460": 18460, "18461": 18461, "18462": 18462, "18463": 18463, "18464": 18464, "18465": 18465, "18466": 18466, "18467": 18467, "18468": 18468, "18469": 18469, "18470": 18470, "18471": 18471, "18472": 18472, "18473": 18473, "18474": 18474, "18475": 18475, "18476": 18476, "18477": 18477, "18478": 18478, "18479": 18479, "18480": 18480, "18481": 18481, "18482": 18482, "18483": 18483, "18484": 18484, "18485": 18485, "18486": 18486, "18487": 18487, "18488": 18488, "18489": 18489, "18490": 18490, "18491": 18491, "18492": 18492, "18493": 18493, "18494": 18494, "18495": 18495, "18496": 18496, "18497": 18497, "18498": 18498, "18499": 18499, "18500": 18500, "18501": 18501, "18502": 18502, "18503": 18503, "18504": 18504, "18505": 18505, "18506": 18506, "18507": 18507, "18508": 18508, "18509": 18509, "18510": 18510, "18511": 18511, "18512": 18512, "18513": 18513, "18514": 18514, "18515": 18515, "18516": 18516, "18517": 18517, "18518": 18518, "18519": 18519, "18520": 18520, "18521": 18521, "18522": 18522, "18523": 18523, "18524": 18524, "18525": 18525, "18526": 18526, "18527": 18527, "18528": 18528, "18529": 18529, "18530": 18530, "18531": 18531, "18532": 18532, "18533": 18533, "18534": 18534, "18535": 18535, "18536": 18536, "18537": 18537, "18538": 18538, "18539": 18539, "18540": 18540, "18541": 18541, "18542": 18542, "18543": 18543, "18544": 18544, "18545": 18545, "18546": 18546, "18547": 18547, "18548": 18548, "18549": 18549, "18550": 18550, "18551": 18551, "18552": 18552, "18553": 18553, "18554": 18554, "18555": 18555, "18556": 18556, "18557": 18557, "18558": 18558, "18559": 18559, "18560": 18560, "18561": 18561, "18562": 18562, "18563": 18563, "18564": 18564, "18565": 18565, "18566": 18566, "18567": 18567, "18568": 18568, "18569": 18569, "18570": 18570, "18571": 18571, "18572": 18572, "18573": 18573, "18574": 18574, "18575": 18575, "18576": 18576, "18577": 18577, "18578": 18578, "18579": 18579, "18580": 18580, "18581": 18581, "18582": 18582, "18583": 18583, "18584": 18584, "18585": 18585, "18586": 18586, "18587": 18587, "18588": 18588, "18589": 18589, "18590": 18590, "18591": 18591, "18592": 18592, "18593": 18593, "18594": 18594, "18595": 18595, "18596": 18596, "18597": 18597, "18598": 18598, "18599": 18599, "18600": 18600, "18601": 18601, "18602": 18602, "18603": 18603, "18604": 18604, "18605": 18605, "18606": 18606, "18607": 18607, "18608": 18608, "18609": 18609, "18610": 18610, "18611": 18611, "18612": 18612, "18613": 18613, "18614": 18614, "18615": 18615, "18616": 18616, "18617": 18617, "18618": 18618, "18619": 18619, "18620": 18620, "18621": 18621, "18622": 18622, "18623": 18623, "18624": 18624, "18625": 18625, "18626": 18626, "18627": 18627, "18628": 18628, "18629": 18629, "18630": 18630, "18631": 18631, "18632": 18632, "18633": 18633, "18634": 18634, "18635": 18635, "18636": 18636, "18637": 18637, "18638": 18638, "18639": 18639, "18640": 18640, "18641": 18641, "18642": 18642, "18643": 18643, "18644": 18644, "18645": 18645, "18646": 18646, "18647": 18647, "18648": 18648, "18649": 18649, "18650": 18650, "18651": 18651, "18652": 18652, "18653": 18653, "18654": 18654, "18655": 18655, "18656": 18656, "18657": 18657, "18658": 18658, "18659": 18659, "18660": 18660, "18661": 18661, "18662": 18662, "18663": 18663, "18664": 18664, "18665": 18665, "18666": 18666, "18667": 18667, "18668": 18668, "18669": 18669, "18670": 18670, "18671": 18671, "18672": 18672, "18673": 18673, "18674": 18674, "18675": 18675, "18676": 18676, "18677": 18677, "18678": 18678, "18679": 18679, "18680": 18680, "18681": 18681, "18682": 18682, "18683": 18683, "18684": 18684, "18685": 18685, "18686": 18686, "18687": 18687, "18688": 18688, "18689": 18689, "18690": 18690, "18691": 18691, "18692": 18692, "18693": 18693, "18694": 18694, "18695": 18695, "18696": 18696, "18697": 18697, "18698": 18698, "18699": 18699, "18700": 18700, "18701": 18701, "18702": 18702, "18703": 18703, "18704": 18704, "18705": 18705, "18706": 18706, "18707": 18707, "18708": 18708, "18709": 18709, "18710": 18710, "18711": 18711, "18712": 18712, "18713": 18713, "18714": 18714, "18715": 18715, "18716": 18716, "18717": 18717, "18718": 18718, "18719": 18719, "18720": 18720, "18721": 18721, "18722": 18722, "18723": 18723, "18724": 18724, "18725": 18725, "18726": 18726, "18727": 18727, "18728": 18728, "18729": 18729, "18730": 18730, "18731": 18731, "18732": 18732, "18733": 18733, "18734": 18734, "18735": 18735, "18736": 18736, "18737": 18737, "18738": 18738, "18739": 18739, "18740": 18740, "18741": 18741, "18742": 18742, "18743": 18743, "18744": 18744, "18745": 18745, "18746": 18746, "18747": 18747, "18748": 18748, "18749": 18749, "18750": 18750, "18751": 18751, "18752": 18752, "18753": 18753, "18754": 18754, "18755": 18755, "18756": 18756, "18757": 18757, "18758": 18758, "18759": 18759, "18760": 18760, "18761": 18761, "18762": 18762, "18763": 18763, "18764": 18764, "18765": 18765, "18766": 18766, "18767": 18767, "18768": 18768, "18769": 18769, "18770": 18770, "18771": 18771, "18772": 18772, "18773": 18773, "18774": 18774, "18775": 18775, "18776": 18776, "18777": 18777, "18778": 18778, "18779": 18779, "18780": 18780, "18781": 18781, "18782": 18782, "18783": 18783, "18784": 18784, "18785": 18785, "18786": 18786, "18787": 18787, "18788": 18788, "18789": 18789, "18790": 18790, "18791": 18791, "18792": 18792, "18793": 18793, "18794": 18794, "18795": 18795, "18796": 18796, "18797": 18797, "18798": 18798, "18799": 18799, "18800": 18800, "18801": 18801, "18802": 18802, "18803": 18803, "18804": 18804, "18805": 18805, "18806": 18806, "18807": 18807, "18808": 18808, "18809": 18809, "18810": 18810, "18811": 18811, "18812": 18812, "18813": 18813, "18814": 18814, "18815": 18815, "18816": 18816, "18817": 18817, "18818": 18818, "18819": 18819, "18820": 18820, "18821": 18821, "18822": 18822, "18823": 18823, "18824": 18824, "18825": 18825, "18826": 18826, "18827": 18827, "18828": 18828, "18829": 18829, "18830": 18830, "18831": 18831, "18832": 18832, "18833": 18833, "18834": 18834, "18835": 18835, "18836": 18836, "18837": 18837, "18838": 18838, "18839": 18839, "18840": 18840, "18841": 18841, "18842": 18842, "18843": 18843, "18844": 18844, "18845": 18845, "18846": 18846, "18847": 18847, "18848": 18848, "18849": 18849, "18850": 18850, "18851": 18851, "18852": 18852, "18853": 18853, "18854": 18854, "18855": 18855, "18856": 18856, "18857": 18857, "18858": 18858, "18859": 18859, "18860": 18860, "18861": 18861, "18862": 18862, "18863": 18863, "18864": 18864, "18865": 18865, "18866": 18866, "18867": 18867, "18868": 18868, "18869": 18869, "18870": 18870, "18871": 18871, "18872": 18872, "18873": 18873, "18874": 18874, "18875": 18875, "18876": 18876, "18877": 18877, "18878": 18878, "18879": 18879, "18880": 18880, "18881": 18881, "18882": 18882, "18883": 18883, "18884": 18884, "18885": 18885, "18886": 18886, "18887": 18887, "18888": 18888, "18889": 18889, "18890": 18890, "18891": 18891, "18892": 18892, "18893": 18893, "18894": 18894, "18895": 18895, "18896": 18896, "18897": 18897, "18898": 18898, "18899": 18899, "18900": 18900, "18901": 18901, "18902": 18902, "18903": 18903, "18904": 18904, "18905": 18905, "18906": 18906, "18907": 18907, "18908": 18908, "18909": 18909, "18910": 18910, "18911": 18911, "18912": 18912, "18913": 18913, "18914": 18914, "18915": 18915, "18916": 18916, "18917": 18917, "18918": 18918, "18919": 18919, "18920": 18920, "18921": 18921, "18922": 18922, "18923": 18923, "18924": 18924, "18925": 18925, "18926": 18926, "18927": 18927, "18928": 18928, "18929": 18929, "18930": 18930, "18931": 18931, "18932": 18932, "18933": 18933, "18934": 18934, "18935": 18935, "18936": 18936, "18937": 18937, "18938": 18938, "18939": 18939, "18940": 18940, "18941": 18941, "18942": 18942, "18943": 18943, "18944": 18944, "18945": 18945, "18946": 18946, "18947": 18947, "18948": 18948, "18949": 18949, "18950": 18950, "18951": 18951, "18952": 18952, "18953": 18953, "18954": 18954, "18955": 18955, "18956": 18956, "18957": 18957, "18958": 18958, "18959": 18959, "18960": 18960, "18961": 18961, "18962": 18962, "18963": 18963, "18964": 18964, "18965": 18965, "18966": 18966, "18967": 18967, "18968": 18968, "18969": 18969, "18970": 18970, "18971": 18971, "18972": 18972, "18973": 18973, "18974": 18974, "18975": 18975, "18976": 18976, "18977": 18977, "18978": 18978, "18979": 18979, "18980": 18980, "18981": 18981, "18982": 18982, "18983": 18983, "18984": 18984, "18985": 18985, "18986": 18986, "18987": 18987, "18988": 18988, "18989": 18989, "18990": 18990, "18991": 18991, "18992": 18992, "18993": 18993, "18994": 18994, "18995": 18995, "18996": 18996, "18997": 18997, "18998": 18998, "18999": 18999, "19000": 19000, "19001": 19001, "19002": 19002, "19003": 19003, "19004": 19004, "19005": 19005, "19006": 19006, "19007": 19007, "19008": 19008, "19009": 19009, "19010": 19010, "19011": 19011, "19012": 19012, "19013": 19013, "19014": 19014, "19015": 19015, "19016": 19016, "19017": 19017, "19018": 19018, "19019": 19019, "19020": 19020, "19021": 19021, "19022": 19022, "19023": 19023, "19024": 19024, "19025": 19025, "19026": 19026, "19027": 19027, "19028": 19028, "19029": 19029, "19030": 19030, "19031": 19031, "19032": 19032, "19033": 19033, "19034": 19034, "19035": 19035, "19036": 19036, "19037": 19037, "19038": 19038, "19039": 19039, "19040": 19040, "19041": 19041, "19042": 19042, "19043": 19043, "19044": 19044, "19045": 19045, "19046": 19046, "19047": 19047, "19048": 19048, "19049": 19049, "19050": 19050, "19051": 19051, "19052": 19052, "19053": 19053, "19054": 19054, "19055": 19055, "19056": 19056, "19057": 19057, "19058": 19058, "19059": 19059, "19060": 19060, "19061": 19061, "19062": 19062, "19063": 19063, "19064": 19064, "19065": 19065, "19066": 19066, "19067": 19067, "19068": 19068, "19069": 19069, "19070": 19070, "19071": 19071, "19072": 19072, "19073": 19073, "19074": 19074, "19075": 19075, "19076": 19076, "19077": 19077, "19078": 19078, "19079": 19079, "19080": 19080, "19081": 19081, "19082": 19082, "19083": 19083, "19084": 19084, "19085": 19085, "19086": 19086, "19087": 19087, "19088": 19088, "19089": 19089, "19090": 19090, "19091": 19091, "19092": 19092, "19093": 19093, "19094": 19094, "19095": 19095, "19096": 19096, "19097": 19097, "19098": 19098, "19099": 19099, "19100": 19100, "19101": 19101, "19102": 19102, "19103": 19103, "19104": 19104, "19105": 19105, "19106": 19106, "19107": 19107, "19108": 19108, "19109": 19109, "19110": 19110, "19111": 19111, "19112": 19112, "19113": 19113, "19114": 19114, "19115": 19115, "19116": 19116, "19117": 19117, "19118": 19118, "19119": 19119, "19120": 19120, "19121": 19121, "19122": 19122, "19123": 19123, "19124": 19124, "19125": 19125, "19126": 19126, "19127": 19127, "19128": 19128, "19129": 19129, "19130": 19130, "19131": 19131, "19132": 19132, "19133": 19133, "19134": 19134, "19135": 19135, "19136": 19136, "19137": 19137, "19138": 19138, "19139": 19139, "19140": 19140, "19141": 19141, "19142": 19142, "19143": 19143, "19144": 19144, "19145": 19145, "19146": 19146, "19147": 19147, "19148": 19148, "19149": 19149, "19150": 19150, "19151": 19151, "19152": 19152, "19153": 19153, "19154": 19154, "19155": 19155, "19156": 19156, "19157": 19157, "19158": 19158, "19159": 19159, "19160": 19160, "19161": 19161, "19162": 19162, "19163": 19163, "19164": 19164, "19165": 19165, "19166": 19166, "19167": 19167, "19168": 19168, "19169": 19169, "19170": 19170, "19171": 19171, "19172": 19172, "19173": 19173, "19174": 19174, "19175": 19175, "19176": 19176, "19177": 19177, "19178": 19178, "19179": 19179, "19180": 19180, "19181": 19181, "19182": 19182, "19183": 19183, "19184": 19184, "19185": 19185, "19186": 19186, "19187": 19187, "19188": 19188, "19189": 19189, "19190": 19190, "19191": 19191, "19192": 19192, "19193": 19193, "19194": 19194, "19195": 19195, "19196": 19196, "19197": 19197, "19198": 19198, "19199": 19199, "19200": 19200, "19201": 19201, "19202": 19202, "19203": 19203, "19204": 19204, "19205": 19205, "19206": 19206, "19207": 19207, "19208": 19208, "19209": 19209, "19210": 19210, "19211": 19211, "19212": 19212, "19213": 19213, "19214": 19214, "19215": 19215, "19216": 19216, "19217": 19217, "19218": 19218, "19219": 19219, "19220": 19220, "19221": 19221, "19222": 19222, "19223": 19223, "19224": 19224, "19225": 19225, "19226": 19226, "19227": 19227, "19228": 19228, "19229": 19229, "19230": 19230, "19231": 19231, "19232": 19232, "19233": 19233, "19234": 19234, "19235": 19235, "19236": 19236, "19237": 19237, "19238": 19238, "19239": 19239, "19240": 19240, "19241": 19241, "19242": 19242, "19243": 19243, "19244": 19244, "19245": 19245, "19246": 19246, "19247": 19247, "19248": 19248, "19249": 19249, "19250": 19250, "19251": 19251, "19252": 19252, "19253": 19253, "19254": 19254, "19255": 19255, "19256": 19256, "19257": 19257, "19258": 19258, "19259": 19259, "19260": 19260, "19261": 19261, "19262": 19262, "19263": 19263, "19264": 19264, "19265": 19265, "19266": 19266, "19267": 19267, "19268": 19268, "19269": 19269, "19270": 19270, "19271": 19271, "19272": 19272, "19273": 19273, "19274": 19274, "19275": 19275, "19276": 19276, "19277": 19277, "19278": 19278, "19279": 19279, "19280": 19280, "19281": 19281, "19282": 19282, "19283": 19283, "19284": 19284, "19285": 19285, "19286": 19286, "19287": 19287, "19288": 19288, "19289": 19289, "19290": 19290, "19291": 19291, "19292": 19292, "19293": 19293, "19294": 19294, "19295": 19295, "19296": 19296, "19297": 19297, "19298": 19298, "19299": 19299, "19300": 19300, "19301": 19301, "19302": 19302, "19303": 19303, "19304": 19304, "19305": 19305, "19306": 19306, "19307": 19307, "19308": 19308, "19309": 19309, "19310": 19310, "19311": 19311, "19312": 19312, "19313": 19313, "19314": 19314, "19315": 19315, "19316": 19316, "19317": 19317, "19318": 19318, "19319": 19319, "19320": 19320, "19321": 19321, "19322": 19322, "19323": 19323, "19324": 19324, "19325": 19325, "19326": 19326, "19327": 19327, "19328": 19328, "19329": 19329, "19330": 19330, "19331": 19331, "19332": 19332, "19333": 19333, "19334": 19334, "19335": 19335, "19336": 19336, "19337": 19337, "19338": 19338, "19339": 19339, "19340": 19340, "19341": 19341, "19342": 19342, "19343": 19343, "19344": 19344, "19345": 19345, "19346": 19346, "19347": 19347, "19348": 19348, "19349": 19349, "19350": 19350, "19351": 19351, "19352": 19352, "19353": 19353, "19354": 19354, "19355": 19355, "19356": 19356, "19357": 19357, "19358": 19358, "19359": 19359, "19360": 19360, "19361": 19361, "19362": 19362, "19363": 19363, "19364": 19364, "19365": 19365, "19366": 19366, "19367": 19367, "19368": 19368, "19369": 19369, "19370": 19370, "19371": 19371, "19372": 19372, "19373": 19373, "19374": 19374, "19375": 19375, "19376": 19376, "19377": 19377, "19378": 19378, "19379": 19379, "19380": 19380, "19381": 19381, "19382": 19382, "19383": 19383, "19384": 19384, "19385": 19385, "19386": 19386, "19387": 19387, "19388": 19388, "19389": 19389, "19390": 19390, "19391": 19391, "19392": 19392, "19393": 19393, "19394": 19394, "19395": 19395, "19396": 19396, "19397": 19397, "19398": 19398, "19399": 19399, "19400": 19400, "19401": 19401, "19402": 19402, "19403": 19403, "19404": 19404, "19405": 19405, "19406": 19406, "19407": 19407, "19408": 19408, "19409": 19409, "19410": 19410, "19411": 19411, "19412": 19412, "19413": 19413, "19414": 19414, "19415": 19415, "19416": 19416, "19417": 19417, "19418": 19418, "19419": 19419, "19420": 19420, "19421": 19421, "19422": 19422, "19423": 19423, "19424": 19424, "19425": 19425, "19426": 19426, "19427": 19427, "19428": 19428, "19429": 19429, "19430": 19430, "19431": 19431, "19432": 19432, "19433": 19433, "19434": 19434, "19435": 19435, "19436": 19436, "19437": 19437, "19438": 19438, "19439": 19439, "19440": 19440, "19441": 19441, "19442": 19442, "19443": 19443, "19444": 19444, "19445": 19445, "19446": 19446, "19447": 19447, "19448": 19448, "19449": 19449, "19450": 19450, "19451": 19451, "19452": 19452, "19453": 19453, "19454": 19454, "19455": 19455, "19456": 19456, "19457": 19457, "19458": 19458, "19459": 19459, "19460": 19460, "19461": 19461, "19462": 19462, "19463": 19463, "19464": 19464, "19465": 19465, "19466": 19466, "19467": 19467, "19468": 19468, "19469": 19469, "19470": 19470, "19471": 19471, "19472": 19472, "19473": 19473, "19474": 19474, "19475": 19475, "19476": 19476, "19477": 19477, "19478": 19478, "19479": 19479, "19480": 19480, "19481": 19481, "19482": 19482, "19483": 19483, "19484": 19484, "19485": 19485, "19486": 19486, "19487": 19487, "19488": 19488, "19489": 19489, "19490": 19490, "19491": 19491, "19492": 19492, "19493": 19493, "19494": 19494, "19495": 19495, "19496": 19496, "19497": 19497, "19498": 19498, "19499": 19499, "19500": 19500, "19501": 19501, "19502": 19502, "19503": 19503, "19504": 19504, "19505": 19505, "19506": 19506, "19507": 19507, "19508": 19508, "19509": 19509, "19510": 19510, "19511": 19511, "19512": 19512, "19513": 19513, "19514": 19514, "19515": 19515, "19516": 19516, "19517": 19517, "19518": 19518, "19519": 19519, "19520": 19520, "19521": 19521, "19522": 19522, "19523": 19523, "19524": 19524, "19525": 19525, "19526": 19526, "19527": 19527, "19528": 19528, "19529": 19529, "19530": 19530, "19531": 19531, "19532": 19532, "19533": 19533, "19534": 19534, "19535": 19535, "19536": 19536, "19537": 19537, "19538": 19538, "19539": 19539, "19540": 19540, "19541": 19541, "19542": 19542, "19543": 19543, "19544": 19544, "19545": 19545, "19546": 19546, "19547": 19547, "19548": 19548, "19549": 19549, "19550": 19550, "19551": 19551, "19552": 19552, "19553": 19553, "19554": 19554, "19555": 19555, "19556": 19556, "19557": 19557, "19558": 19558, "19559": 19559, "19560": 19560, "19561": 19561, "19562": 19562, "19563": 19563, "19564": 19564, "19565": 19565, "19566": 19566, "19567": 19567, "19568": 19568, "19569": 19569, "19570": 19570, "19571": 19571, "19572": 19572, "19573": 19573, "19574": 19574, "19575": 19575, "19576": 19576, "19577": 19577, "19578": 19578, "19579": 19579, "19580": 19580, "19581": 19581, "19582": 19582, "19583": 19583, "19584": 19584, "19585": 19585, "19586": 19586, "19587": 19587, "19588": 19588, "19589": 19589, "19590": 19590, "19591": 19591, "19592": 19592, "19593": 19593, "19594": 19594, "19595": 19595, "19596": 19596, "19597": 19597, "19598": 19598, "19599": 19599, "19600": 19600, "19601": 19601, "19602": 19602, "19603": 19603, "19604": 19604, "19605": 19605, "19606": 19606, "19607": 19607, "19608": 19608, "19609": 19609, "19610": 19610, "19611": 19611, "19612": 19612, "19613": 19613, "19614": 19614, "19615": 19615, "19616": 19616, "19617": 19617, "19618": 19618, "19619": 19619, "19620": 19620, "19621": 19621, "19622": 19622, "19623": 19623, "19624": 19624, "19625": 19625, "19626": 19626, "19627": 19627, "19628": 19628, "19629": 19629, "19630": 19630, "19631": 19631, "19632": 19632, "19633": 19633, "19634": 19634, "19635": 19635, "19636": 19636, "19637": 19637, "19638": 19638, "19639": 19639, "19640": 19640, "19641": 19641, "19642": 19642, "19643": 19643, "19644": 19644, "19645": 19645, "19646": 19646, "19647": 19647, "19648": 19648, "19649": 19649, "19650": 19650, "19651": 19651, "19652": 19652, "19653": 19653, "19654": 19654, "19655": 19655, "19656": 19656, "19657": 19657, "19658": 19658, "19659": 19659, "19660": 19660, "19661": 19661, "19662": 19662, "19663": 19663, "19664": 19664, "19665": 19665, "19666": 19666, "19667": 19667, "19668": 19668, "19669": 19669, "19670": 19670, "19671": 19671, "19672": 19672, "19673": 19673, "19674": 19674, "19675": 19675, "19676": 19676, "19677": 19677, "19678": 19678, "19679": 19679, "19680": 19680, "19681": 19681, "19682": 19682, "19683": 19683, "19684": 19684, "19685": 19685, "19686": 19686, "19687": 19687, "19688": 19688, "19689": 19689, "19690": 19690, "19691": 19691, "19692": 19692, "19693": 19693, "19694": 19694, "19695": 19695, "19696": 19696, "19697": 19697, "19698": 19698, "19699": 19699, "19700": 19700, "19701": 19701, "19702": 19702, "19703": 19703, "19704": 19704, "19705": 19705, "19706": 19706, "19707": 19707, "19708": 19708, "19709": 19709, "19710": 19710, "19711": 19711, "19712": 19712, "19713": 19713, "19714": 19714, "19715": 19715, "19716": 19716, "19717": 19717, "19718": 19718, "19719": 19719, "19720": 19720, "19721": 19721, "19722": 19722, "19723": 19723, "19724": 19724, "19725": 19725, "19726": 19726, "19727": 19727, "19728": 19728, "19729": 19729, "19730": 19730, "19731": 19731, "19732": 19732, "19733": 19733, "19734": 19734, "19735": 19735, "19736": 19736, "19737": 19737, "19738": 19738, "19739": 19739, "19740": 19740, "19741": 19741, "19742": 19742, "19743": 19743, "19744": 19744, "19745": 19745, "19746": 19746, "19747": 19747, "19748": 19748, "19749": 19749, "19750": 19750, "19751": 19751, "19752": 19752, "19753": 19753, "19754": 19754, "19755": 19755, "19756": 19756, "19757": 19757, "19758": 19758, "19759": 19759, "19760": 19760, "19761": 19761, "19762": 19762, "19763": 19763, "19764": 19764, "19765": 19765, "19766": 19766, "19767": 19767, "19768": 19768, "19769": 19769, "19770": 19770, "19771": 19771, "19772": 19772, "19773": 19773, "19774": 19774, "19775": 19775, "19776": 19776, "19777": 19777, "19778": 19778, "19779": 19779, "19780": 19780, "19781": 19781, "19782": 19782, "19783": 19783, "19784": 19784, "19785": 19785, "19786": 19786, "19787": 19787, "19788": 19788, "19789": 19789, "19790": 19790, "19791": 19791, "19792": 19792, "19793": 19793, "19794": 19794, "19795": 19795, "19796": 19796, "19797": 19797, "19798": 19798, "19799": 19799, "19800": 19800, "19801": 19801, "19802": 19802, "19803": 19803, "19804": 19804, "19805": 19805, "19806": 19806, "19807": 19807, "19808": 19808, "19809": 19809, "19810": 19810, "19811": 19811, "19812": 19812, "19813": 19813, "19814": 19814, "19815": 19815, "19816": 19816, "19817": 19817, "19818": 19818, "19819": 19819, "19820": 19820, "19821": 19821, "19822": 19822, "19823": 19823, "19824": 19824, "19825": 19825, "19826": 19826, "19827": 19827, "19828": 19828, "19829": 19829, "19830": 19830, "19831": 19831, "19832": 19832, "19833": 19833, "19834": 19834, "19835": 19835, "19836": 19836, "19837": 19837, "19838": 19838, "19839": 19839, "19840": 19840, "19841": 19841, "19842": 19842, "19843": 19843, "19844": 19844, "19845": 19845, "19846": 19846, "19847": 19847, "19848": 19848, "19849": 19849, "19850": 19850, "19851": 19851, "19852": 19852, "19853": 19853, "19854": 19854, "19855": 19855, "19856": 19856, "19857": 19857, "19858": 19858, "19859": 19859, "19860": 19860, "19861": 19861, "19862": 19862, "19863": 19863, "19864": 19864, "19865": 19865, "19866": 19866, "19867": 19867, "19868": 19868, "19869": 19869, "19870": 19870, "19871": 19871, "19872": 19872, "19873": 19873, "19874": 19874, "19875": 19875, "19876": 19876, "19877": 19877, "19878": 19878, "19879": 19879, "19880": 19880, "19881": 19881, "19882": 19882, "19883": 19883, "19884": 19884, "19885": 19885, "19886": 19886, "19887": 19887, "19888": 19888, "19889": 19889, "19890": 19890, "19891": 19891, "19892": 19892, "19893": 19893, "19894": 19894, "19895": 19895, "19896": 19896, "19897": 19897, "19898": 19898, "19899": 19899, "19900": 19900, "19901": 19901, "19902": 19902, "19903": 19903, "19904": 19904, "19905": 19905, "19906": 19906, "19907": 19907, "19908": 19908, "19909": 19909, "19910": 19910, "19911": 19911, "19912": 19912, "19913": 19913, "19914": 19914, "19915": 19915, "19916": 19916, "19917": 19917, "19918": 19918, "19919": 19919, "19920": 19920, "19921": 19921, "19922": 19922, "19923": 19923, "19924": 19924, "19925": 19925, "19926": 19926, "19927": 19927, "19928": 19928, "19929": 19929, "19930": 19930, "19931": 19931, "19932": 19932, "19933": 19933, "19934": 19934, "19935": 19935, "19936": 19936, "19937": 19937, "19938": 19938, "19939": 19939, "19940": 19940, "19941": 19941, "19942": 19942, "19943": 19943, "19944": 19944, "19945": 19945, "19946": 19946, "19947": 19947, "19948": 19948, "19949": 19949, "19950": 19950, "19951": 19951, "19952": 19952, "19953": 19953, "19954": 19954, "19955": 19955, "19956": 19956, "19957": 19957, "19958": 19958, "19959": 19959, "19960": 19960, "19961": 19961, "19962": 19962, "19963": 19963, "19964": 19964, "19965": 19965, "19966": 19966, "19967": 19967, "19968": 19968, "19969": 19969, "19970": 19970, "19971": 19971, "19972": 19972, "19973": 19973, "19974": 19974, "19975": 19975, "19976": 19976, "19977": 19977, "19978": 19978, "19979": 19979, "19980": 19980, "19981": 19981, "19982": 19982, "19983": 19983, "19984": 19984, "19985": 19985, "19986": 19986, "19987": 19987, "19988": 19988, "19989": 19989, "19990": 19990, "19991": 19991, "19992": 19992, "19993": 19993, "19994": 19994, "19995": 19995, "19996": 19996, "19997": 19997, "19998": 19998, "19999": 19999, "20000": 20000, "20001": 20001, "20002": 20002, "20003": 20003, "20004": 20004, "20005": 20005, "20006": 20006, "20007": 20007, "20008": 20008, "20009": 20009, "20010": 20010, "20011": 20011, "20012": 20012, "20013": 20013, "20014": 20014, "20015": 20015, "20016": 20016, "20017": 20017, "20018": 20018, "20019": 20019, "20020": 20020, "20021": 20021, "20022": 20022, "20023": 20023, "20024": 20024, "20025": 20025, "20026": 20026, "20027": 20027, "20028": 20028, "20029": 20029, "20030": 20030, "20031": 20031, "20032": 20032, "20033": 20033, "20034": 20034, "20035": 20035, "20036": 20036, "20037": 20037, "20038": 20038, "20039": 20039, "20040": 20040, "20041": 20041, "20042": 20042, "20043": 20043, "20044": 20044, "20045": 20045, "20046": 20046, "20047": 20047, "20048": 20048, "20049": 20049, "20050": 20050, "20051": 20051, "20052": 20052, "20053": 20053, "20054": 20054, "20055": 20055, "20056": 20056, "20057": 20057, "20058": 20058, "20059": 20059, "20060": 20060, "20061": 20061, "20062": 20062, "20063": 20063, "20064": 20064, "20065": 20065, "20066": 20066, "20067": 20067, "20068": 20068, "20069": 20069, "20070": 20070, "20071": 20071, "20072": 20072, "20073": 20073, "20074": 20074, "20075": 20075, "20076": 20076, "20077": 20077, "20078": 20078, "20079": 20079, "20080": 20080, "20081": 20081, "20082": 20082, "20083": 20083, "20084": 20084, "20085": 20085, "20086": 20086, "20087": 20087, "20088": 20088, "20089": 20089, "20090": 20090, "20091": 20091, "20092": 20092, "20093": 20093, "20094": 20094, "20095": 20095, "20096": 20096, "20097": 20097, "20098": 20098, "20099": 20099, "20100": 20100, "20101": 20101, "20102": 20102, "20103": 20103, "20104": 20104, "20105": 20105, "20106": 20106, "20107": 20107, "20108": 20108, "20109": 20109, "20110": 20110, "20111": 20111, "20112": 20112, "20113": 20113, "20114": 20114, "20115": 20115, "20116": 20116, "20117": 20117, "20118": 20118, "20119": 20119, "20120": 20120, "20121": 20121, "20122": 20122, "20123": 20123, "20124": 20124, "20125": 20125, "20126": 20126, "20127": 20127, "20128": 20128, "20129": 20129, "20130": 20130, "20131": 20131, "20132": 20132, "20133": 20133, "20134": 20134, "20135": 20135, "20136": 20136, "20137": 20137, "20138": 20138, "20139": 20139, "20140": 20140, "20141": 20141, "20142": 20142, "20143": 20143, "20144": 20144, "20145": 20145, "20146": 20146, "20147": 20147, "20148": 20148, "20149": 20149, "20150": 20150, "20151": 20151, "20152": 20152, "20153": 20153, "20154": 20154, "20155": 20155, "20156": 20156, "20157": 20157, "20158": 20158, "20159": 20159, "20160": 20160, "20161": 20161, "20162": 20162, "20163": 20163, "20164": 20164, "20165": 20165, "20166": 20166, "20167": 20167, "20168": 20168, "20169": 20169, "20170": 20170, "20171": 20171, "20172": 20172, "20173": 20173, "20174": 20174, "20175": 20175, "20176": 20176, "20177": 20177, "20178": 20178, "20179": 20179, "20180": 20180, "20181": 20181, "20182": 20182, "20183": 20183, "20184": 20184, "20185": 20185, "20186": 20186, "20187": 20187, "20188": 20188, "20189": 20189, "20190": 20190, "20191": 20191, "20192": 20192, "20193": 20193, "20194": 20194, "20195": 20195, "20196": 20196, "20197": 20197, "20198": 20198, "20199": 20199, "20200": 20200, "20201": 20201, "20202": 20202, "20203": 20203, "20204": 20204, "20205": 20205, "20206": 20206, "20207": 20207, "20208": 20208, "20209": 20209, "20210": 20210, "20211": 20211, "20212": 20212, "20213": 20213, "20214": 20214, "20215": 20215, "20216": 20216, "20217": 20217, "20218": 20218, "20219": 20219, "20220": 20220, "20221": 20221, "20222": 20222, "20223": 20223, "20224": 20224, "20225": 20225, "20226": 20226, "20227": 20227, "20228": 20228, "20229": 20229, "20230": 20230, "20231": 20231, "20232": 20232, "20233": 20233, "20234": 20234, "20235": 20235, "20236": 20236, "20237": 20237, "20238": 20238, "20239": 20239, "20240": 20240, "20241": 20241, "20242": 20242, "20243": 20243, "20244": 20244, "20245": 20245, "20246": 20246, "20247": 20247, "20248": 20248, "20249": 20249, "20250": 20250, "20251": 20251, "20252": 20252, "20253": 20253, "20254": 20254, "20255": 20255, "20256": 20256, "20257": 20257, "20258": 20258, "20259": 20259, "20260": 20260, "20261": 20261, "20262": 20262, "20263": 20263, "20264": 20264, "20265": 20265, "20266": 20266, "20267": 20267, "20268": 20268, "20269": 20269, "20270": 20270, "20271": 20271, "20272": 20272, "20273": 20273, "20274": 20274, "20275": 20275, "20276": 20276, "20277": 20277, "20278": 20278, "20279": 20279, "20280": 20280, "20281": 20281, "20282": 20282, "20283": 20283, "20284": 20284, "20285": 20285, "20286": 20286, "20287": 20287, "20288": 20288, "20289": 20289, "20290": 20290, "20291": 20291, "20292": 20292, "20293": 20293, "20294": 20294, "20295": 20295, "20296": 20296, "20297": 20297, "20298": 20298, "20299": 20299, "20300": 20300, "20301": 20301, "20302": 20302, "20303": 20303, "20304": 20304, "20305": 20305, "20306": 20306, "20307": 20307, "20308": 20308, "20309": 20309, "20310": 20310, "20311": 20311, "20312": 20312, "20313": 20313, "20314": 20314, "20315": 20315, "20316": 20316, "20317": 20317, "20318": 20318, "20319": 20319, "20320": 20320, "20321": 20321, "20322": 20322, "20323": 20323, "20324": 20324, "20325": 20325, "20326": 20326, "20327": 20327, "20328": 20328, "20329": 20329, "20330": 20330, "20331": 20331, "20332": 20332, "20333": 20333, "20334": 20334, "20335": 20335, "20336": 20336, "20337": 20337, "20338": 20338, "20339": 20339, "20340": 20340, "20341": 20341, "20342": 20342, "20343": 20343, "20344": 20344, "20345": 20345, "20346": 20346, "20347": 20347, "20348": 20348, "20349": 20349, "20350": 20350, "20351": 20351, "20352": 20352, "20353": 20353, "20354": 20354, "20355": 20355, "20356": 20356, "20357": 20357, "20358": 20358, "20359": 20359, "20360": 20360, "20361": 20361, "20362": 20362, "20363": 20363, "20364": 20364, "20365": 20365, "20366": 20366, "20367": 20367, "20368": 20368, "20369": 20369, "20370": 20370, "20371": 20371, "20372": 20372, "20373": 20373, "20374": 20374, "20375": 20375, "20376": 20376, "20377": 20377, "20378": 20378, "20379": 20379, "20380": 20380, "20381": 20381, "20382": 20382, "20383": 20383, "20384": 20384, "20385": 20385, "20386": 20386, "20387": 20387, "20388": 20388, "20389": 20389, "20390": 20390, "20391": 20391, "20392": 20392, "20393": 20393, "20394": 20394, "20395": 20395, "20396": 20396, "20397": 20397, "20398": 20398, "20399": 20399, "20400": 20400, "20401": 20401, "20402": 20402, "20403": 20403, "20404": 20404, "20405": 20405, "20406": 20406, "20407": 20407, "20408": 20408, "20409": 20409, "20410": 20410, "20411": 20411, "20412": 20412, "20413": 20413, "20414": 20414, "20415": 20415, "20416": 20416, "20417": 20417, "20418": 20418, "20419": 20419, "20420": 20420, "20421": 20421, "20422": 20422, "20423": 20423, "20424": 20424, "20425": 20425, "20426": 20426, "20427": 20427, "20428": 20428, "20429": 20429, "20430": 20430, "20431": 20431, "20432": 20432, "20433": 20433, "20434": 20434, "20435": 20435, "20436": 20436, "20437": 20437, "20438": 20438, "20439": 20439, "20440": 20440, "20441": 20441, "20442": 20442, "20443": 20443, "20444": 20444, "20445": 20445, "20446": 20446, "20447": 20447, "20448": 20448, "20449": 20449, "20450": 20450, "20451": 20451, "20452": 20452, "20453": 20453, "20454": 20454, "20455": 20455, "20456": 20456, "20457": 20457, "20458": 20458, "20459": 20459, "20460": 20460, "20461": 20461, "20462": 20462, "20463": 20463, "20464": 20464, "20465": 20465, "20466": 20466, "20467": 20467, "20468": 20468, "20469": 20469, "20470": 20470, "20471": 20471, "20472": 20472, "20473": 20473, "20474": 20474, "20475": 20475, "20476": 20476, "20477": 20477, "20478": 20478, "20479": 20479, "20480": 20480, "20481": 20481, "20482": 20482, "20483": 20483, "20484": 20484, "20485": 20485, "20486": 20486, "20487": 20487, "20488": 20488, "20489": 20489, "20490": 20490, "20491": 20491, "20492": 20492, "20493": 20493, "20494": 20494, "20495": 20495, "20496": 20496, "20497": 20497, "20498": 20498, "20499": 20499, "20500": 20500, "20501": 20501, "20502": 20502, "20503": 20503, "20504": 20504, "20505": 20505, "20506": 20506, "20507": 20507, "20508": 20508, "20509": 20509, "20510": 20510, "20511": 20511, "20512": 20512, "20513": 20513, "20514": 20514, "20515": 20515, "20516": 20516, "20517": 20517, "20518": 20518, "20519": 20519, "20520": 20520, "20521": 20521, "20522": 20522, "20523": 20523, "20524": 20524, "20525": 20525, "20526": 20526, "20527": 20527, "20528": 20528, "20529": 20529, "20530": 20530, "20531": 20531, "20532": 20532, "20533": 20533, "20534": 20534, "20535": 20535, "20536": 20536, "20537": 20537, "20538": 20538, "20539": 20539, "20540": 20540, "20541": 20541, "20542": 20542, "20543": 20543, "20544": 20544, "20545": 20545, "20546": 20546, "20547": 20547, "20548": 20548, "20549": 20549, "20550": 20550, "20551": 20551, "20552": 20552, "20553": 20553, "20554": 20554, "20555": 20555, "20556": 20556, "20557": 20557, "20558": 20558, "20559": 20559, "20560": 20560, "20561": 20561, "20562": 20562, "20563": 20563, "20564": 20564, "20565": 20565, "20566": 20566, "20567": 20567, "20568": 20568, "20569": 20569, "20570": 20570, "20571": 20571, "20572": 20572, "20573": 20573, "20574": 20574, "20575": 20575, "20576": 20576, "20577": 20577, "20578": 20578, "20579": 20579, "20580": 20580, "20581": 20581, "20582": 20582, "20583": 20583, "20584": 20584, "20585": 20585, "20586": 20586, "20587": 20587, "20588": 20588, "20589": 20589, "20590": 20590, "20591": 20591, "20592": 20592, "20593": 20593, "20594": 20594, "20595": 20595, "20596": 20596, "20597": 20597, "20598": 20598, "20599": 20599, "20600": 20600, "20601": 20601, "20602": 20602, "20603": 20603, "20604": 20604, "20605": 20605, "20606": 20606, "20607": 20607, "20608": 20608, "20609": 20609, "20610": 20610, "20611": 20611, "20612": 20612, "20613": 20613, "20614": 20614, "20615": 20615, "20616": 20616, "20617": 20617, "20618": 20618, "20619": 20619, "20620": 20620, "20621": 20621, "20622": 20622, "20623": 20623, "20624": 20624, "20625": 20625, "20626": 20626, "20627": 20627, "20628": 20628, "20629": 20629, "20630": 20630, "20631": 20631, "20632": 20632, "20633": 20633, "20634": 20634, "20635": 20635, "20636": 20636, "20637": 20637, "20638": 20638, "20639": 20639, "20640": 20640, "20641": 20641, "20642": 20642, "20643": 20643, "20644": 20644, "20645": 20645, "20646": 20646, "20647": 20647, "20648": 20648, "20649": 20649, "20650": 20650, "20651": 20651, "20652": 20652, "20653": 20653, "20654": 20654, "20655": 20655, "20656": 20656, "20657": 20657, "20658": 20658, "20659": 20659, "20660": 20660, "20661": 20661, "20662": 20662, "20663": 20663, "20664": 20664, "20665": 20665, "20666": 20666, "20667": 20667, "20668": 20668, "20669": 20669, "20670": 20670, "20671": 20671, "20672": 20672, "20673": 20673, "20674": 20674, "20675": 20675, "20676": 20676, "20677": 20677, "20678": 20678, "20679": 20679, "20680": 20680, "20681": 20681, "20682": 20682, "20683": 20683, "20684": 20684, "20685": 20685, "20686": 20686, "20687": 20687, "20688": 20688, "20689": 20689, "20690": 20690, "20691": 20691, "20692": 20692, "20693": 20693, "20694": 20694, "20695": 20695, "20696": 20696, "20697": 20697, "20698": 20698, "20699": 20699, "20700": 20700, "20701": 20701, "20702": 20702, "20703": 20703, "20704": 20704, "20705": 20705, "20706": 20706, "20707": 20707, "20708": 20708, "20709": 20709, "20710": 20710, "20711": 20711, "20712": 20712, "20713": 20713, "20714": 20714, "20715": 20715, "20716": 20716, "20717": 20717, "20718": 20718, "20719": 20719, "20720": 20720, "20721": 20721, "20722": 20722, "20723": 20723, "20724": 20724, "20725": 20725, "20726": 20726, "20727": 20727, "20728": 20728, "20729": 20729, "20730": 20730, "20731": 20731, "20732": 20732, "20733": 20733, "20734": 20734, "20735": 20735, "20736": 20736, "20737": 20737, "20738": 20738, "20739": 20739, "20740": 20740, "20741": 20741, "20742": 20742, "20743": 20743, "20744": 20744, "20745": 20745, "20746": 20746, "20747": 20747, "20748": 20748, "20749": 20749, "20750": 20750, "20751": 20751, "20752": 20752, "20753": 20753, "20754": 20754, "20755": 20755, "20756": 20756, "20757": 20757, "20758": 20758, "20759": 20759, "20760": 20760, "20761": 20761, "20762": 20762, "20763": 20763, "20764": 20764, "20765": 20765, "20766": 20766, "20767": 20767, "20768": 20768, "20769": 20769, "20770": 20770, "20771": 20771, "20772": 20772, "20773": 20773, "20774": 20774, "20775": 20775, "20776": 20776, "20777": 20777, "20778": 20778, "20779": 20779, "20780": 20780, "20781": 20781, "20782": 20782, "20783": 20783, "20784": 20784, "20785": 20785, "20786": 20786, "20787": 20787, "20788": 20788, "20789": 20789, "20790": 20790, "20791": 20791, "20792": 20792, "20793": 20793, "20794": 20794, "20795": 20795, "20796": 20796, "20797": 20797, "20798": 20798, "20799": 20799, "20800": 20800, "20801": 20801, "20802": 20802, "20803": 20803, "20804": 20804, "20805": 20805, "20806": 20806, "20807": 20807, "20808": 20808, "20809": 20809, "20810": 20810, "20811": 20811, "20812": 20812, "20813": 20813, "20814": 20814, "20815": 20815, "20816": 20816, "20817": 20817, "20818": 20818, "20819": 20819, "20820": 20820, "20821": 20821, "20822": 20822, "20823": 20823, "20824": 20824, "20825": 20825, "20826": 20826, "20827": 20827, "20828": 20828, "20829": 20829, "20830": 20830, "20831": 20831, "20832": 20832, "20833": 20833, "20834": 20834, "20835": 20835, "20836": 20836, "20837": 20837, "20838": 20838, "20839": 20839, "20840": 20840, "20841": 20841, "20842": 20842, "20843": 20843, "20844": 20844, "20845": 20845, "20846": 20846, "20847": 20847, "20848": 20848, "20849": 20849, "20850": 20850, "20851": 20851, "20852": 20852, "20853": 20853, "20854": 20854, "20855": 20855, "20856": 20856, "20857": 20857, "20858": 20858, "20859": 20859, "20860": 20860, "20861": 20861, "20862": 20862, "20863": 20863, "20864": 20864, "20865": 20865, "20866": 20866, "20867": 20867, "20868": 20868, "20869": 20869, "20870": 20870, "20871": 20871, "20872": 20872, "20873": 20873, "20874": 20874, "20875": 20875, "20876": 20876, "20877": 20877, "20878": 20878, "20879": 20879, "20880": 20880, "20881": 20881, "20882": 20882, "20883": 20883, "20884": 20884, "20885": 20885, "20886": 20886, "20887": 20887, "20888": 20888, "20889": 20889, "20890": 20890, "20891": 20891, "20892": 20892, "20893": 20893, "20894": 20894, "20895": 20895, "20896": 20896, "20897": 20897, "20898": 20898, "20899": 20899, "20900": 20900, "20901": 20901, "20902": 20902, "20903": 20903, "20904": 20904, "20905": 20905, "20906": 20906, "20907": 20907, "20908": 20908, "20909": 20909, "20910": 20910, "20911": 20911, "20912": 20912, "20913": 20913, "20914": 20914, "20915": 20915, "20916": 20916, "20917": 20917, "20918": 20918, "20919": 20919, "20920": 20920, "20921": 20921, "20922": 20922, "20923": 20923, "20924": 20924, "20925": 20925, "20926": 20926, "20927": 20927, "20928": 20928, "20929": 20929, "20930": 20930, "20931": 20931, "20932": 20932, "20933": 20933, "20934": 20934, "20935": 20935, "20936": 20936, "20937": 20937, "20938": 20938, "20939": 20939, "20940": 20940, "20941": 20941, "20942": 20942, "20943": 20943, "20944": 20944, "20945": 20945, "20946": 20946, "20947": 20947, "20948": 20948, "20949": 20949, "20950": 20950, "20951": 20951, "20952": 20952, "20953": 20953, "20954": 20954, "20955": 20955, "20956": 20956, "20957": 20957, "20958": 20958, "20959": 20959, "20960": 20960, "20961": 20961, "20962": 20962, "20963": 20963, "20964": 20964, "20965": 20965, "20966": 20966, "20967": 20967, "20968": 20968, "20969": 20969, "20970": 20970, "20971": 20971, "20972": 20972, "20973": 20973, "20974": 20974, "20975": 20975, "20976": 20976, "20977": 20977, "20978": 20978, "20979": 20979, "20980": 20980, "20981": 20981, "20982": 20982, "20983": 20983, "20984": 20984, "20985": 20985, "20986": 20986, "20987": 20987, "20988": 20988, "20989": 20989, "20990": 20990, "20991": 20991, "20992": 20992, "20993": 20993, "20994": 20994, "20995": 20995, "20996": 20996, "20997": 20997, "20998": 20998, "20999": 20999, "21000": 21000, "21001": 21001, "21002": 21002, "21003": 21003, "21004": 21004, "21005": 21005, "21006": 21006, "21007": 21007, "21008": 21008, "21009": 21009, "21010": 21010, "21011": 21011, "21012": 21012, "21013": 21013, "21014": 21014, "21015": 21015, "21016": 21016, "21017": 21017, "21018": 21018, "21019": 21019, "21020": 21020, "21021": 21021, "21022": 21022, "21023": 21023, "21024": 21024, "21025": 21025, "21026": 21026, "21027": 21027, "21028": 21028, "21029": 21029, "21030": 21030, "21031": 21031, "21032": 21032, "21033": 21033, "21034": 21034, "21035": 21035, "21036": 21036, "21037": 21037, "21038": 21038, "21039": 21039, "21040": 21040, "21041": 21041, "21042": 21042, "21043": 21043, "21044": 21044, "21045": 21045, "21046": 21046, "21047": 21047, "21048": 21048, "21049": 21049, "21050": 21050, "21051": 21051, "21052": 21052, "21053": 21053, "21054": 21054, "21055": 21055, "21056": 21056, "21057": 21057, "21058": 21058, "21059": 21059, "21060": 21060, "21061": 21061, "21062": 21062, "21063": 21063, "21064": 21064, "21065": 21065, "21066": 21066, "21067": 21067, "21068": 21068, "21069": 21069, "21070": 21070, "21071": 21071, "21072": 21072, "21073": 21073, "21074": 21074, "21075": 21075, "21076": 21076, "21077": 21077, "21078": 21078, "21079": 21079, "21080": 21080, "21081": 21081, "21082": 21082, "21083": 21083, "21084": 21084, "21085": 21085, "21086": 21086, "21087": 21087, "21088": 21088, "21089": 21089, "21090": 21090, "21091": 21091, "21092": 21092, "21093": 21093, "21094": 21094, "21095": 21095, "21096": 21096, "21097": 21097, "21098": 21098, "21099": 21099, "21100": 21100, "21101": 21101, "21102": 21102, "21103": 21103, "21104": 21104, "21105": 21105, "21106": 21106, "21107": 21107, "21108": 21108, "21109": 21109, "21110": 21110, "21111": 21111, "21112": 21112, "21113": 21113, "21114": 21114, "21115": 21115, "21116": 21116, "21117": 21117, "21118": 21118, "21119": 21119, "21120": 21120, "21121": 21121, "21122": 21122, "21123": 21123, "21124": 21124, "21125": 21125, "21126": 21126, "21127": 21127, "21128": 21128, "21129": 21129, "21130": 21130, "21131": 21131, "21132": 21132, "21133": 21133, "21134": 21134, "21135": 21135, "21136": 21136, "21137": 21137, "21138": 21138, "21139": 21139, "21140": 21140, "21141": 21141, "21142": 21142, "21143": 21143, "21144": 21144, "21145": 21145, "21146": 21146, "21147": 21147, "21148": 21148, "21149": 21149, "21150": 21150, "21151": 21151, "21152": 21152, "21153": 21153, "21154": 21154, "21155": 21155, "21156": 21156, "21157": 21157, "21158": 21158, "21159": 21159, "21160": 21160, "21161": 21161, "21162": 21162, "21163": 21163, "21164": 21164, "21165": 21165, "21166": 21166, "21167": 21167, "21168": 21168, "21169": 21169, "21170": 21170, "21171": 21171, "21172": 21172, "21173": 21173, "21174": 21174, "21175": 21175, "21176": 21176, "21177": 21177, "21178": 21178, "21179": 21179, "21180": 21180, "21181": 21181, "21182": 21182, "21183": 21183, "21184": 21184, "21185": 21185, "21186": 21186, "21187": 21187, "21188": 21188, "21189": 21189, "21190": 21190, "21191": 21191, "21192": 21192, "21193": 21193, "21194": 21194, "21195": 21195, "21196": 21196, "21197": 21197, "21198": 21198, "21199": 21199, "21200": 21200, "21201": 21201, "21202": 21202, "21203": 21203, "21204": 21204, "21205": 21205, "21206": 21206, "21207": 21207, "21208": 21208, "21209": 21209, "21210": 21210, "21211": 21211, "21212": 21212, "21213": 21213, "21214": 21214, "21215": 21215, "21216": 21216, "21217": 21217, "21218": 21218, "21219": 21219, "21220": 21220, "21221": 21221, "21222": 21222, "21223": 21223, "21224": 21224, "21225": 21225, "21226": 21226, "21227": 21227, "21228": 21228, "21229": 21229, "21230": 21230, "21231": 21231, "21232": 21232, "21233": 21233, "21234": 21234, "21235": 21235, "21236": 21236, "21237": 21237, "21238": 21238, "21239": 21239, "21240": 21240, "21241": 21241, "21242": 21242, "21243": 21243, "21244": 21244, "21245": 21245, "21246": 21246, "21247": 21247, "21248": 21248, "21249": 21249, "21250": 21250, "21251": 21251, "21252": 21252, "21253": 21253, "21254": 21254, "21255": 21255, "21256": 21256, "21257": 21257, "21258": 21258, "21259": 21259, "21260": 21260, "21261": 21261, "21262": 21262, "21263": 21263, "21264": 21264, "21265": 21265, "21266": 21266, "21267": 21267, "21268": 21268, "21269": 21269, "21270": 21270, "21271": 21271, "21272": 21272, "21273": 21273, "21274": 21274, "21275": 21275, "21276": 21276, "21277": 21277, "21278": 21278, "21279": 21279, "21280": 21280, "21281": 21281, "21282": 21282, "21283": 21283, "21284": 21284, "21285": 21285, "21286": 21286, "21287": 21287, "21288": 21288, "21289": 21289, "21290": 21290, "21291": 21291, "21292": 21292, "21293": 21293, "21294": 21294, "21295": 21295, "21296": 21296, "21297": 21297, "21298": 21298, "21299": 21299, "21300": 21300, "21301": 21301, "21302": 21302, "21303": 21303, "21304": 21304, "21305": 21305, "21306": 21306, "21307": 21307, "21308": 21308, "21309": 21309, "21310": 21310, "21311": 21311, "21312": 21312, "21313": 21313, "21314": 21314, "21315": 21315, "21316": 21316, "21317": 21317, "21318": 21318, "21319": 21319, "21320": 21320, "21321": 21321, "21322": 21322, "21323": 21323, "21324": 21324, "21325": 21325, "21326": 21326, "21327": 21327, "21328": 21328, "21329": 21329, "21330": 21330, "21331": 21331, "21332": 21332, "21333": 21333, "21334": 21334, "21335": 21335, "21336": 21336, "21337": 21337, "21338": 21338, "21339": 21339, "21340": 21340, "21341": 21341, "21342": 21342, "21343": 21343, "21344": 21344, "21345": 21345, "21346": 21346, "21347": 21347, "21348": 21348, "21349": 21349, "21350": 21350, "21351": 21351, "21352": 21352, "21353": 21353, "21354": 21354, "21355": 21355, "21356": 21356, "21357": 21357, "21358": 21358, "21359": 21359, "21360": 21360, "21361": 21361, "21362": 21362, "21363": 21363, "21364": 21364, "21365": 21365, "21366": 21366, "21367": 21367, "21368": 21368, "21369": 21369, "21370": 21370, "21371": 21371, "21372": 21372, "21373": 21373, "21374": 21374, "21375": 21375, "21376": 21376, "21377": 21377, "21378": 21378, "21379": 21379, "21380": 21380, "21381": 21381, "21382": 21382, "21383": 21383, "21384": 21384, "21385": 21385, "21386": 21386, "21387": 21387, "21388": 21388, "21389": 21389, "21390": 21390, "21391": 21391, "21392": 21392, "21393": 21393, "21394": 21394, "21395": 21395, "21396": 21396, "21397": 21397, "21398": 21398, "21399": 21399, "21400": 21400, "21401": 21401, "21402": 21402, "21403": 21403, "21404": 21404, "21405": 21405, "21406": 21406, "21407": 21407, "21408": 21408, "21409": 21409, "21410": 21410, "21411": 21411, "21412": 21412, "21413": 21413, "21414": 21414, "21415": 21415, "21416": 21416, "21417": 21417, "21418": 21418, "21419": 21419, "21420": 21420, "21421": 21421, "21422": 21422, "21423": 21423, "21424": 21424, "21425": 21425, "21426": 21426, "21427": 21427, "21428": 21428, "21429": 21429, "21430": 21430, "21431": 21431, "21432": 21432, "21433": 21433, "21434": 21434, "21435": 21435, "21436": 21436, "21437": 21437, "21438": 21438, "21439": 21439, "21440": 21440, "21441": 21441, "21442": 21442, "21443": 21443, "21444": 21444, "21445": 21445, "21446": 21446, "21447": 21447, "21448": 21448, "21449": 21449, "21450": 21450, "21451": 21451, "21452": 21452, "21453": 21453, "21454": 21454, "21455": 21455, "21456": 21456, "21457": 21457, "21458": 21458, "21459": 21459, "21460": 21460, "21461": 21461, "21462": 21462, "21463": 21463, "21464": 21464, "21465": 21465, "21466": 21466, "21467": 21467, "21468": 21468, "21469": 21469, "21470": 21470, "21471": 21471, "21472": 21472, "21473": 21473, "21474": 21474, "21475": 21475, "21476": 21476, "21477": 21477, "21478": 21478, "21479": 21479, "21480": 21480, "21481": 21481, "21482": 21482, "21483": 21483, "21484": 21484, "21485": 21485, "21486": 21486, "21487": 21487, "21488": 21488, "21489": 21489, "21490": 21490, "21491": 21491, "21492": 21492, "21493": 21493, "21494": 21494, "21495": 21495, "21496": 21496, "21497": 21497, "21498": 21498, "21499": 21499, "21500": 21500, "21501": 21501, "21502": 21502, "21503": 21503, "21504": 21504, "21505": 21505, "21506": 21506, "21507": 21507, "21508": 21508, "21509": 21509, "21510": 21510, "21511": 21511, "21512": 21512, "21513": 21513, "21514": 21514, "21515": 21515, "21516": 21516, "21517": 21517, "21518": 21518, "21519": 21519, "21520": 21520, "21521": 21521, "21522": 21522, "21523": 21523, "21524": 21524, "21525": 21525, "21526": 21526, "21527": 21527, "21528": 21528, "21529": 21529, "21530": 21530, "21531": 21531, "21532": 21532, "21533": 21533, "21534": 21534, "21535": 21535, "21536": 21536, "21537": 21537, "21538": 21538, "21539": 21539, "21540": 21540, "21541": 21541, "21542": 21542, "21543": 21543, "21544": 21544, "21545": 21545, "21546": 21546, "21547": 21547, "21548": 21548, "21549": 21549, "21550": 21550, "21551": 21551, "21552": 21552, "21553": 21553, "21554": 21554, "21555": 21555, "21556": 21556, "21557": 21557, "21558": 21558, "21559": 21559, "21560": 21560, "21561": 21561, "21562": 21562, "21563": 21563, "21564": 21564, "21565": 21565, "21566": 21566, "21567": 21567, "21568": 21568, "21569": 21569, "21570": 21570, "21571": 21571, "21572": 21572, "21573": 21573, "21574": 21574, "21575": 21575, "21576": 21576, "21577": 21577, "21578": 21578, "21579": 21579, "21580": 21580, "21581": 21581, "21582": 21582, "21583": 21583, "21584": 21584, "21585": 21585, "21586": 21586, "21587": 21587, "21588": 21588, "21589": 21589, "21590": 21590, "21591": 21591, "21592": 21592, "21593": 21593, "21594": 21594, "21595": 21595, "21596": 21596, "21597": 21597, "21598": 21598, "21599": 21599, "21600": 21600, "21601": 21601, "21602": 21602, "21603": 21603, "21604": 21604, "21605": 21605, "21606": 21606, "21607": 21607, "21608": 21608, "21609": 21609, "21610": 21610, "21611": 21611, "21612": 21612, "21613": 21613, "21614": 21614, "21615": 21615, "21616": 21616, "21617": 21617, "21618": 21618, "21619": 21619, "21620": 21620, "21621": 21621, "21622": 21622, "21623": 21623, "21624": 21624, "21625": 21625, "21626": 21626, "21627": 21627, "21628": 21628, "21629": 21629, "21630": 21630, "21631": 21631, "21632": 21632, "21633": 21633, "21634": 21634, "21635": 21635, "21636": 21636, "21637": 21637, "21638": 21638, "21639": 21639, "21640": 21640, "21641": 21641, "21642": 21642, "21643": 21643, "21644": 21644, "21645": 21645, "21646": 21646, "21647": 21647, "21648": 21648, "21649": 21649, "21650": 21650, "21651": 21651, "21652": 21652, "21653": 21653, "21654": 21654, "21655": 21655, "21656": 21656, "21657": 21657, "21658": 21658, "21659": 21659, "21660": 21660, "21661": 21661, "21662": 21662, "21663": 21663, "21664": 21664, "21665": 21665, "21666": 21666, "21667": 21667, "21668": 21668, "21669": 21669, "21670": 21670, "21671": 21671, "21672": 21672, "21673": 21673, "21674": 21674, "21675": 21675, "21676": 21676, "21677": 21677, "21678": 21678, "21679": 21679, "21680": 21680, "21681": 21681, "21682": 21682, "21683": 21683, "21684": 21684, "21685": 21685, "21686": 21686, "21687": 21687, "21688": 21688, "21689": 21689, "21690": 21690, "21691": 21691, "21692": 21692, "21693": 21693, "21694": 21694, "21695": 21695, "21696": 21696, "21697": 21697, "21698": 21698, "21699": 21699, "21700": 21700, "21701": 21701, "21702": 21702, "21703": 21703, "21704": 21704, "21705": 21705, "21706": 21706, "21707": 21707, "21708": 21708, "21709": 21709, "21710": 21710, "21711": 21711, "21712": 21712, "21713": 21713, "21714": 21714, "21715": 21715, "21716": 21716, "21717": 21717, "21718": 21718, "21719": 21719, "21720": 21720, "21721": 21721, "21722": 21722, "21723": 21723, "21724": 21724, "21725": 21725, "21726": 21726, "21727": 21727, "21728": 21728, "21729": 21729, "21730": 21730, "21731": 21731, "21732": 21732, "21733": 21733, "21734": 21734, "21735": 21735, "21736": 21736, "21737": 21737, "21738": 21738, "21739": 21739, "21740": 21740, "21741": 21741, "21742": 21742, "21743": 21743, "21744": 21744, "21745": 21745, "21746": 21746, "21747": 21747, "21748": 21748, "21749": 21749, "21750": 21750, "21751": 21751, "21752": 21752, "21753": 21753, "21754": 21754, "21755": 21755, "21756": 21756, "21757": 21757, "21758": 21758, "21759": 21759, "21760": 21760, "21761": 21761, "21762": 21762, "21763": 21763, "21764": 21764, "21765": 21765, "21766": 21766, "21767": 21767, "21768": 21768, "21769": 21769, "21770": 21770, "21771": 21771, "21772": 21772, "21773": 21773, "21774": 21774, "21775": 21775, "21776": 21776, "21777": 21777, "21778": 21778, "21779": 21779, "21780": 21780, "21781": 21781, "21782": 21782, "21783": 21783, "21784": 21784, "21785": 21785, "21786": 21786, "21787": 21787, "21788": 21788, "21789": 21789, "21790": 21790, "21791": 21791, "21792": 21792, "21793": 21793, "21794": 21794, "21795": 21795, "21796": 21796, "21797": 21797, "21798": 21798, "21799": 21799, "21800": 21800, "21801": 21801, "21802": 21802, "21803": 21803, "21804": 21804, "21805": 21805, "21806": 21806, "21807": 21807, "21808": 21808, "21809": 21809, "21810": 21810, "21811": 21811, "21812": 21812, "21813": 21813, "21814": 21814, "21815": 21815, "21816": 21816, "21817": 21817, "21818": 21818, "21819": 21819, "21820": 21820, "21821": 21821, "21822": 21822, "21823": 21823, "21824": 21824, "21825": 21825, "21826": 21826, "21827": 21827, "21828": 21828, "21829": 21829, "21830": 21830, "21831": 21831, "21832": 21832, "21833": 21833, "21834": 21834, "21835": 21835, "21836": 21836, "21837": 21837, "21838": 21838, "21839": 21839, "21840": 21840, "21841": 21841, "21842": 21842, "21843": 21843, "21844": 21844, "21845": 21845, "21846": 21846, "21847": 21847, "21848": 21848, "21849": 21849, "21850": 21850, "21851": 21851, "21852": 21852, "21853": 21853, "21854": 21854, "21855": 21855, "21856": 21856, "21857": 21857, "21858": 21858, "21859": 21859, "21860": 21860, "21861": 21861, "21862": 21862, "21863": 21863, "21864": 21864, "21865": 21865, "21866": 21866, "21867": 21867, "21868": 21868, "21869": 21869, "21870": 21870, "21871": 21871, "21872": 21872, "21873": 21873, "21874": 21874, "21875": 21875, "21876": 21876, "21877": 21877, "21878": 21878, "21879": 21879, "21880": 21880, "21881": 21881, "21882": 21882, "21883": 21883, "21884": 21884, "21885": 21885, "21886": 21886, "21887": 21887, "21888": 21888, "21889": 21889, "21890": 21890, "21891": 21891, "21892": 21892, "21893": 21893, "21894": 21894, "21895": 21895, "21896": 21896, "21897": 21897, "21898": 21898, "21899": 21899, "21900": 21900, "21901": 21901, "21902": 21902, "21903": 21903, "21904": 21904, "21905": 21905, "21906": 21906, "21907": 21907, "21908": 21908, "21909": 21909, "21910": 21910, "21911": 21911, "21912": 21912, "21913": 21913, "21914": 21914, "21915": 21915, "21916": 21916, "21917": 21917, "21918": 21918, "21919": 21919, "21920": 21920, "21921": 21921, "21922": 21922, "21923": 21923, "21924": 21924, "21925": 21925, "21926": 21926, "21927": 21927, "21928": 21928, "21929": 21929, "21930": 21930, "21931": 21931, "21932": 21932, "21933": 21933, "21934": 21934, "21935": 21935, "21936": 21936, "21937": 21937, "21938": 21938, "21939": 21939, "21940": 21940, "21941": 21941, "21942": 21942, "21943": 21943, "21944": 21944, "21945": 21945, "21946": 21946, "21947": 21947, "21948": 21948, "21949": 21949, "21950": 21950, "21951": 21951, "21952": 21952, "21953": 21953, "21954": 21954, "21955": 21955, "21956": 21956, "21957": 21957, "21958": 21958, "21959": 21959, "21960": 21960, "21961": 21961, "21962": 21962, "21963": 21963, "21964": 21964, "21965": 21965, "21966": 21966, "21967": 21967, "21968": 21968, "21969": 21969, "21970": 21970, "21971": 21971, "21972": 21972, "21973": 21973, "21974": 21974, "21975": 21975, "21976": 21976, "21977": 21977, "21978": 21978, "21979": 21979, "21980": 21980, "21981": 21981, "21982": 21982, "21983": 21983, "21984": 21984, "21985": 21985, "21986": 21986, "21987": 21987, "21988": 21988, "21989": 21989, "21990": 21990, "21991": 21991, "21992": 21992, "21993": 21993, "21994": 21994, "21995": 21995, "21996": 21996, "21997": 21997, "21998": 21998, "21999": 21999, "22000": 22000, "22001": 22001, "22002": 22002, "22003": 22003, "22004": 22004, "22005": 22005, "22006": 22006, "22007": 22007, "22008": 22008, "22009": 22009, "22010": 22010, "22011": 22011, "22012": 22012, "22013": 22013, "22014": 22014, "22015": 22015, "22016": 22016, "22017": 22017, "22018": 22018, "22019": 22019, "22020": 22020, "22021": 22021, "22022": 22022, "22023": 22023, "22024": 22024, "22025": 22025, "22026": 22026, "22027": 22027, "22028": 22028, "22029": 22029, "22030": 22030, "22031": 22031, "22032": 22032, "22033": 22033, "22034": 22034, "22035": 22035, "22036": 22036, "22037": 22037, "22038": 22038, "22039": 22039, "22040": 22040, "22041": 22041, "22042": 22042, "22043": 22043, "22044": 22044, "22045": 22045, "22046": 22046, "22047": 22047, "22048": 22048, "22049": 22049, "22050": 22050, "22051": 22051, "22052": 22052, "22053": 22053, "22054": 22054, "22055": 22055, "22056": 22056, "22057": 22057, "22058": 22058, "22059": 22059, "22060": 22060, "22061": 22061, "22062": 22062, "22063": 22063, "22064": 22064, "22065": 22065, "22066": 22066, "22067": 22067, "22068": 22068, "22069": 22069, "22070": 22070, "22071": 22071, "22072": 22072, "22073": 22073, "22074": 22074, "22075": 22075, "22076": 22076, "22077": 22077, "22078": 22078, "22079": 22079, "22080": 22080, "22081": 22081, "22082": 22082, "22083": 22083, "22084": 22084, "22085": 22085, "22086": 22086, "22087": 22087, "22088": 22088, "22089": 22089, "22090": 22090, "22091": 22091, "22092": 22092, "22093": 22093, "22094": 22094, "22095": 22095, "22096": 22096, "22097": 22097, "22098": 22098, "22099": 22099, "22100": 22100, "22101": 22101, "22102": 22102, "22103": 22103, "22104": 22104, "22105": 22105, "22106": 22106, "22107": 22107, "22108": 22108, "22109": 22109, "22110": 22110, "22111": 22111, "22112": 22112, "22113": 22113, "22114": 22114, "22115": 22115, "22116": 22116, "22117": 22117, "22118": 22118, "22119": 22119, "22120": 22120, "22121": 22121, "22122": 22122, "22123": 22123, "22124": 22124, "22125": 22125, "22126": 22126, "22127": 22127, "22128": 22128, "22129": 22129, "22130": 22130, "22131": 22131, "22132": 22132, "22133": 22133, "22134": 22134, "22135": 22135, "22136": 22136, "22137": 22137, "22138": 22138, "22139": 22139, "22140": 22140, "22141": 22141, "22142": 22142, "22143": 22143, "22144": 22144, "22145": 22145, "22146": 22146, "22147": 22147, "22148": 22148, "22149": 22149, "22150": 22150, "22151": 22151, "22152": 22152, "22153": 22153, "22154": 22154, "22155": 22155, "22156": 22156, "22157": 22157, "22158": 22158, "22159": 22159, "22160": 22160, "22161": 22161, "22162": 22162, "22163": 22163, "22164": 22164, "22165": 22165, "22166": 22166, "22167": 22167, "22168": 22168, "22169": 22169, "22170": 22170, "22171": 22171, "22172": 22172, "22173": 22173, "22174": 22174, "22175": 22175, "22176": 22176, "22177": 22177, "22178": 22178, "22179": 22179, "22180": 22180, "22181": 22181, "22182": 22182, "22183": 22183, "22184": 22184, "22185": 22185, "22186": 22186, "22187": 22187, "22188": 22188, "22189": 22189, "22190": 22190, "22191": 22191, "22192": 22192, "22193": 22193, "22194": 22194, "22195": 22195, "22196": 22196, "22197": 22197, "22198": 22198, "22199": 22199, "22200": 22200, "22201": 22201, "22202": 22202, "22203": 22203, "22204": 22204, "22205": 22205, "22206": 22206, "22207": 22207, "22208": 22208, "22209": 22209, "22210": 22210, "22211": 22211, "22212": 22212, "22213": 22213, "22214": 22214, "22215": 22215, "22216": 22216, "22217": 22217, "22218": 22218, "22219": 22219, "22220": 22220, "22221": 22221, "22222": 22222, "22223": 22223, "22224": 22224, "22225": 22225, "22226": 22226, "22227": 22227, "22228": 22228, "22229": 22229, "22230": 22230, "22231": 22231, "22232": 22232, "22233": 22233, "22234": 22234, "22235": 22235, "22236": 22236, "22237": 22237, "22238": 22238, "22239": 22239, "22240": 22240, "22241": 22241, "22242": 22242, "22243": 22243, "22244": 22244, "22245": 22245, "22246": 22246, "22247": 22247, "22248": 22248, "22249": 22249, "22250": 22250, "22251": 22251, "22252": 22252, "22253": 22253, "22254": 22254, "22255": 22255, "22256": 22256, "22257": 22257, "22258": 22258, "22259": 22259, "22260": 22260, "22261": 22261, "22262": 22262, "22263": 22263, "22264": 22264, "22265": 22265, "22266": 22266, "22267": 22267, "22268": 22268, "22269": 22269, "22270": 22270, "22271": 22271, "22272": 22272, "22273": 22273, "22274": 22274, "22275": 22275, "22276": 22276, "22277": 22277, "22278": 22278, "22279": 22279, "22280": 22280, "22281": 22281, "22282": 22282, "22283": 22283, "22284": 22284, "22285": 22285, "22286": 22286, "22287": 22287, "22288": 22288, "22289": 22289, "22290": 22290, "22291": 22291, "22292": 22292, "22293": 22293, "22294": 22294, "22295": 22295, "22296": 22296, "22297": 22297, "22298": 22298, "22299": 22299, "22300": 22300, "22301": 22301, "22302": 22302, "22303": 22303, "22304": 22304, "22305": 22305, "22306": 22306, "22307": 22307, "22308": 22308, "22309": 22309, "22310": 22310, "22311": 22311, "22312": 22312, "22313": 22313, "22314": 22314, "22315": 22315, "22316": 22316, "22317": 22317, "22318": 22318, "22319": 22319, "22320": 22320, "22321": 22321, "22322": 22322, "22323": 22323, "22324": 22324, "22325": 22325, "22326": 22326, "22327": 22327, "22328": 22328, "22329": 22329, "22330": 22330, "22331": 22331, "22332": 22332, "22333": 22333, "22334": 22334, "22335": 22335, "22336": 22336, "22337": 22337, "22338": 22338, "22339": 22339, "22340": 22340, "22341": 22341, "22342": 22342, "22343": 22343, "22344": 22344, "22345": 22345, "22346": 22346, "22347": 22347, "22348": 22348, "22349": 22349, "22350": 22350, "22351": 22351, "22352": 22352, "22353": 22353, "22354": 22354, "22355": 22355, "22356": 22356, "22357": 22357, "22358": 22358, "22359": 22359, "22360": 22360, "22361": 22361, "22362": 22362, "22363": 22363, "22364": 22364, "22365": 22365, "22366": 22366, "22367": 22367, "22368": 22368, "22369": 22369, "22370": 22370, "22371": 22371, "22372": 22372, "22373": 22373, "22374": 22374, "22375": 22375, "22376": 22376, "22377": 22377, "22378": 22378, "22379": 22379, "22380": 22380, "22381": 22381, "22382": 22382, "22383": 22383, "22384": 22384, "22385": 22385, "22386": 22386, "22387": 22387, "22388": 22388, "22389": 22389, "22390": 22390, "22391": 22391, "22392": 22392, "22393": 22393, "22394": 22394, "22395": 22395, "22396": 22396, "22397": 22397, "22398": 22398, "22399": 22399, "22400": 22400, "22401": 22401, "22402": 22402, "22403": 22403, "22404": 22404, "22405": 22405, "22406": 22406, "22407": 22407, "22408": 22408, "22409": 22409, "22410": 22410, "22411": 22411, "22412": 22412, "22413": 22413, "22414": 22414, "22415": 22415, "22416": 22416, "22417": 22417, "22418": 22418, "22419": 22419, "22420": 22420, "22421": 22421, "22422": 22422, "22423": 22423, "22424": 22424, "22425": 22425, "22426": 22426, "22427": 22427, "22428": 22428, "22429": 22429, "22430": 22430, "22431": 22431, "22432": 22432, "22433": 22433, "22434": 22434, "22435": 22435, "22436": 22436, "22437": 22437, "22438": 22438, "22439": 22439, "22440": 22440, "22441": 22441, "22442": 22442, "22443": 22443, "22444": 22444, "22445": 22445, "22446": 22446, "22447": 22447, "22448": 22448, "22449": 22449, "22450": 22450, "22451": 22451, "22452": 22452, "22453": 22453, "22454": 22454, "22455": 22455, "22456": 22456, "22457": 22457, "22458": 22458, "22459": 22459, "22460": 22460, "22461": 22461, "22462": 22462, "22463": 22463, "22464": 22464, "22465": 22465, "22466": 22466, "22467": 22467, "22468": 22468, "22469": 22469, "22470": 22470, "22471": 22471, "22472": 22472, "22473": 22473, "22474": 22474, "22475": 22475, "22476": 22476, "22477": 22477, "22478": 22478, "22479": 22479, "22480": 22480, "22481": 22481, "22482": 22482, "22483": 22483, "22484": 22484, "22485": 22485, "22486": 22486, "22487": 22487, "22488": 22488, "22489": 22489, "22490": 22490, "22491": 22491, "22492": 22492, "22493": 22493, "22494": 22494, "22495": 22495, "22496": 22496, "22497": 22497, "22498": 22498, "22499": 22499, "22500": 22500, "22501": 22501, "22502": 22502, "22503": 22503, "22504": 22504, "22505": 22505, "22506": 22506, "22507": 22507, "22508": 22508, "22509": 22509, "22510": 22510, "22511": 22511, "22512": 22512, "22513": 22513, "22514": 22514, "22515": 22515, "22516": 22516, "22517": 22517, "22518": 22518, "22519": 22519, "22520": 22520, "22521": 22521, "22522": 22522, "22523": 22523, "22524": 22524, "22525": 22525, "22526": 22526, "22527": 22527, "22528": 22528, "22529": 22529, "22530": 22530, "22531": 22531, "22532": 22532, "22533": 22533, "22534": 22534, "22535": 22535, "22536": 22536, "22537": 22537, "22538": 22538, "22539": 22539, "22540": 22540, "22541": 22541, "22542": 22542, "22543": 22543, "22544": 22544, "22545": 22545, "22546": 22546, "22547": 22547, "22548": 22548, "22549": 22549, "22550": 22550, "22551": 22551, "22552": 22552, "22553": 22553, "22554": 22554, "22555": 22555, "22556": 22556, "22557": 22557, "22558": 22558, "22559": 22559, "22560": 22560, "22561": 22561, "22562": 22562, "22563": 22563, "22564": 22564, "22565": 22565, "22566": 22566, "22567": 22567, "22568": 22568, "22569": 22569, "22570": 22570, "22571": 22571, "22572": 22572, "22573": 22573, "22574": 22574, "22575": 22575, "22576": 22576, "22577": 22577, "22578": 22578, "22579": 22579, "22580": 22580, "22581": 22581, "22582": 22582, "22583": 22583, "22584": 22584, "22585": 22585, "22586": 22586, "22587": 22587, "22588": 22588, "22589": 22589, "22590": 22590, "22591": 22591, "22592": 22592, "22593": 22593, "22594": 22594, "22595": 22595, "22596": 22596, "22597": 22597, "22598": 22598, "22599": 22599, "22600": 22600, "22601": 22601, "22602": 22602, "22603": 22603, "22604": 22604, "22605": 22605, "22606": 22606, "22607": 22607, "22608": 22608, "22609": 22609, "22610": 22610, "22611": 22611, "22612": 22612, "22613": 22613, "22614": 22614, "22615": 22615, "22616": 22616, "22617": 22617, "22618": 22618, "22619": 22619, "22620": 22620, "22621": 22621, "22622": 22622, "22623": 22623, "22624": 22624, "22625": 22625, "22626": 22626, "22627": 22627, "22628": 22628, "22629": 22629, "22630": 22630, "22631": 22631, "22632": 22632, "22633": 22633, "22634": 22634, "22635": 22635, "22636": 22636, "22637": 22637, "22638": 22638, "22639": 22639, "22640": 22640, "22641": 22641, "22642": 22642, "22643": 22643, "22644": 22644, "22645": 22645, "22646": 22646, "22647": 22647, "22648": 22648, "22649": 22649, "22650": 22650, "22651": 22651, "22652": 22652, "22653": 22653, "22654": 22654, "22655": 22655, "22656": 22656, "22657": 22657, "22658": 22658, "22659": 22659, "22660": 22660, "22661": 22661, "22662": 22662, "22663": 22663, "22664": 22664, "22665": 22665, "22666": 22666, "22667": 22667, "22668": 22668, "22669": 22669, "22670": 22670, "22671": 22671, "22672": 22672, "22673": 22673, "22674": 22674, "22675": 22675, "22676": 22676, "22677": 22677, "22678": 22678, "22679": 22679, "22680": 22680, "22681": 22681, "22682": 22682, "22683": 22683, "22684": 22684, "22685": 22685, "22686": 22686, "22687": 22687, "22688": 22688, "22689": 22689, "22690": 22690, "22691": 22691, "22692": 22692, "22693": 22693, "22694": 22694, "22695": 22695, "22696": 22696, "22697": 22697, "22698": 22698, "22699": 22699, "22700": 22700, "22701": 22701, "22702": 22702, "22703": 22703, "22704": 22704, "22705": 22705, "22706": 22706, "22707": 22707, "22708": 22708, "22709": 22709, "22710": 22710, "22711": 22711, "22712": 22712, "22713": 22713, "22714": 22714, "22715": 22715, "22716": 22716, "22717": 22717, "22718": 22718, "22719": 22719, "22720": 22720, "22721": 22721, "22722": 22722, "22723": 22723, "22724": 22724, "22725": 22725, "22726": 22726, "22727": 22727, "22728": 22728, "22729": 22729, "22730": 22730, "22731": 22731, "22732": 22732, "22733": 22733, "22734": 22734, "22735": 22735, "22736": 22736, "22737": 22737, "22738": 22738, "22739": 22739, "22740": 22740, "22741": 22741, "22742": 22742, "22743": 22743, "22744": 22744, "22745": 22745, "22746": 22746, "22747": 22747, "22748": 22748, "22749": 22749, "22750": 22750, "22751": 22751, "22752": 22752, "22753": 22753, "22754": 22754, "22755": 22755, "22756": 22756, "22757": 22757, "22758": 22758, "22759": 22759, "22760": 22760, "22761": 22761, "22762": 22762, "22763": 22763, "22764": 22764, "22765": 22765, "22766": 22766, "22767": 22767, "22768": 22768, "22769": 22769, "22770": 22770, "22771": 22771, "22772": 22772, "22773": 22773, "22774": 22774, "22775": 22775, "22776": 22776, "22777": 22777, "22778": 22778, "22779": 22779, "22780": 22780, "22781": 22781, "22782": 22782, "22783": 22783, "22784": 22784, "22785": 22785, "22786": 22786, "22787": 22787, "22788": 22788, "22789": 22789, "22790": 22790, "22791": 22791, "22792": 22792, "22793": 22793, "22794": 22794, "22795": 22795, "22796": 22796, "22797": 22797, "22798": 22798, "22799": 22799, "22800": 22800, "22801": 22801, "22802": 22802, "22803": 22803, "22804": 22804, "22805": 22805, "22806": 22806, "22807": 22807, "22808": 22808, "22809": 22809, "22810": 22810, "22811": 22811, "22812": 22812, "22813": 22813, "22814": 22814, "22815": 22815, "22816": 22816, "22817": 22817, "22818": 22818, "22819": 22819, "22820": 22820, "22821": 22821, "22822": 22822, "22823": 22823, "22824": 22824, "22825": 22825, "22826": 22826, "22827": 22827, "22828": 22828, "22829": 22829, "22830": 22830, "22831": 22831, "22832": 22832, "22833": 22833, "22834": 22834, "22835": 22835, "22836": 22836, "22837": 22837, "22838": 22838, "22839": 22839, "22840": 22840, "22841": 22841, "22842": 22842, "22843": 22843, "22844": 22844, "22845": 22845, "22846": 22846, "22847": 22847, "22848": 22848, "22849": 22849, "22850": 22850, "22851": 22851, "22852": 22852, "22853": 22853, "22854": 22854, "22855": 22855, "22856": 22856, "22857": 22857, "22858": 22858, "22859": 22859, "22860": 22860, "22861": 22861, "22862": 22862, "22863": 22863, "22864": 22864, "22865": 22865, "22866": 22866, "22867": 22867, "22868": 22868, "22869": 22869, "22870": 22870, "22871": 22871, "22872": 22872, "22873": 22873, "22874": 22874, "22875": 22875, "22876": 22876, "22877": 22877, "22878": 22878, "22879": 22879, "22880": 22880, "22881": 22881, "22882": 22882, "22883": 22883, "22884": 22884, "22885": 22885, "22886": 22886, "22887": 22887, "22888": 22888, "22889": 22889, "22890": 22890, "22891": 22891, "22892": 22892, "22893": 22893, "22894": 22894, "22895": 22895, "22896": 22896, "22897": 22897, "22898": 22898, "22899": 22899, "22900": 22900, "22901": 22901, "22902": 22902, "22903": 22903, "22904": 22904, "22905": 22905, "22906": 22906, "22907": 22907, "22908": 22908, "22909": 22909, "22910": 22910, "22911": 22911, "22912": 22912, "22913": 22913, "22914": 22914, "22915": 22915, "22916": 22916, "22917": 22917, "22918": 22918, "22919": 22919, "22920": 22920, "22921": 22921, "22922": 22922, "22923": 22923, "22924": 22924, "22925": 22925, "22926": 22926, "22927": 22927, "22928": 22928, "22929": 22929, "22930": 22930, "22931": 22931, "22932": 22932, "22933": 22933, "22934": 22934, "22935": 22935, "22936": 22936, "22937": 22937, "22938": 22938, "22939": 22939, "22940": 22940, "22941": 22941, "22942": 22942, "22943": 22943, "22944": 22944, "22945": 22945, "22946": 22946, "22947": 22947, "22948": 22948, "22949": 22949, "22950": 22950, "22951": 22951, "22952": 22952, "22953": 22953, "22954": 22954, "22955": 22955, "22956": 22956, "22957": 22957, "22958": 22958, "22959": 22959, "22960": 22960, "22961": 22961, "22962": 22962, "22963": 22963, "22964": 22964, "22965": 22965, "22966": 22966, "22967": 22967, "22968": 22968, "22969": 22969, "22970": 22970, "22971": 22971, "22972": 22972, "22973": 22973, "22974": 22974, "22975": 22975, "22976": 22976, "22977": 22977, "22978": 22978, "22979": 22979, "22980": 22980, "22981": 22981, "22982": 22982, "22983": 22983, "22984": 22984, "22985": 22985, "22986": 22986, "22987": 22987, "22988": 22988, "22989": 22989, "22990": 22990, "22991": 22991, "22992": 22992, "22993": 22993, "22994": 22994, "22995": 22995, "22996": 22996, "22997": 22997, "22998": 22998, "22999": 22999, "23000": 23000, "23001": 23001, "23002": 23002, "23003": 23003, "23004": 23004, "23005": 23005, "23006": 23006, "23007": 23007, "23008": 23008, "23009": 23009, "23010": 23010, "23011": 23011, "23012": 23012, "23013": 23013, "23014": 23014, "23015": 23015, "23016": 23016, "23017": 23017, "23018": 23018, "23019": 23019, "23020": 23020, "23021": 23021, "23022": 23022, "23023": 23023, "23024": 23024, "23025": 23025, "23026": 23026, "23027": 23027, "23028": 23028, "23029": 23029, "23030": 23030, "23031": 23031, "23032": 23032, "23033": 23033, "23034": 23034, "23035": 23035, "23036": 23036, "23037": 23037, "23038": 23038, "23039": 23039, "23040": 23040, "23041": 23041, "23042": 23042, "23043": 23043, "23044": 23044, "23045": 23045, "23046": 23046, "23047": 23047, "23048": 23048, "23049": 23049, "23050": 23050, "23051": 23051, "23052": 23052, "23053": 23053, "23054": 23054, "23055": 23055, "23056": 23056, "23057": 23057, "23058": 23058, "23059": 23059, "23060": 23060, "23061": 23061, "23062": 23062, "23063": 23063, "23064": 23064, "23065": 23065, "23066": 23066, "23067": 23067, "23068": 23068, "23069": 23069, "23070": 23070, "23071": 23071, "23072": 23072, "23073": 23073, "23074": 23074, "23075": 23075, "23076": 23076, "23077": 23077, "23078": 23078, "23079": 23079, "23080": 23080, "23081": 23081, "23082": 23082, "23083": 23083, "23084": 23084, "23085": 23085, "23086": 23086, "23087": 23087, "23088": 23088, "23089": 23089, "23090": 23090, "23091": 23091, "23092": 23092, "23093": 23093, "23094": 23094, "23095": 23095, "23096": 23096, "23097": 23097, "23098": 23098, "23099": 23099, "23100": 23100, "23101": 23101, "23102": 23102, "23103": 23103, "23104": 23104, "23105": 23105, "23106": 23106, "23107": 23107, "23108": 23108, "23109": 23109, "23110": 23110, "23111": 23111, "23112": 23112, "23113": 23113, "23114": 23114, "23115": 23115, "23116": 23116, "23117": 23117, "23118": 23118, "23119": 23119, "23120": 23120, "23121": 23121, "23122": 23122, "23123": 23123, "23124": 23124, "23125": 23125, "23126": 23126, "23127": 23127, "23128": 23128, "23129": 23129, "23130": 23130, "23131": 23131, "23132": 23132, "23133": 23133, "23134": 23134, "23135": 23135, "23136": 23136, "23137": 23137, "23138": 23138, "23139": 23139, "23140": 23140, "23141": 23141, "23142": 23142, "23143": 23143, "23144": 23144, "23145": 23145, "23146": 23146, "23147": 23147, "23148": 23148, "23149": 23149, "23150": 23150, "23151": 23151, "23152": 23152, "23153": 23153, "23154": 23154, "23155": 23155, "23156": 23156, "23157": 23157, "23158": 23158, "23159": 23159, "23160": 23160, "23161": 23161, "23162": 23162, "23163": 23163, "23164": 23164, "23165": 23165, "23166": 23166, "23167": 23167, "23168": 23168, "23169": 23169, "23170": 23170, "23171": 23171, "23172": 23172, "23173": 23173, "23174": 23174, "23175": 23175, "23176": 23176, "23177": 23177, "23178": 23178, "23179": 23179, "23180": 23180, "23181": 23181, "23182": 23182, "23183": 23183, "23184": 23184, "23185": 23185, "23186": 23186, "23187": 23187, "23188": 23188, "23189": 23189, "23190": 23190, "23191": 23191, "23192": 23192, "23193": 23193, "23194": 23194, "23195": 23195, "23196": 23196, "23197": 23197, "23198": 23198, "23199": 23199, "23200": 23200, "23201": 23201, "23202": 23202, "23203": 23203, "23204": 23204, "23205": 23205, "23206": 23206, "23207": 23207, "23208": 23208, "23209": 23209, "23210": 23210, "23211": 23211, "23212": 23212, "23213": 23213, "23214": 23214, "23215": 23215, "23216": 23216, "23217": 23217, "23218": 23218, "23219": 23219, "23220": 23220, "23221": 23221, "23222": 23222, "23223": 23223, "23224": 23224, "23225": 23225, "23226": 23226, "23227": 23227, "23228": 23228, "23229": 23229, "23230": 23230, "23231": 23231, "23232": 23232, "23233": 23233, "23234": 23234, "23235": 23235, "23236": 23236, "23237": 23237, "23238": 23238, "23239": 23239, "23240": 23240, "23241": 23241, "23242": 23242, "23243": 23243, "23244": 23244, "23245": 23245, "23246": 23246, "23247": 23247, "23248": 23248, "23249": 23249, "23250": 23250, "23251": 23251, "23252": 23252, "23253": 23253, "23254": 23254, "23255": 23255, "23256": 23256, "23257": 23257, "23258": 23258, "23259": 23259, "23260": 23260, "23261": 23261, "23262": 23262, "23263": 23263, "23264": 23264, "23265": 23265, "23266": 23266, "23267": 23267, "23268": 23268, "23269": 23269, "23270": 23270, "23271": 23271, "23272": 23272, "23273": 23273, "23274": 23274, "23275": 23275, "23276": 23276, "23277": 23277, "23278": 23278, "23279": 23279, "23280": 23280, "23281": 23281, "23282": 23282, "23283": 23283, "23284": 23284, "23285": 23285, "23286": 23286, "23287": 23287, "23288": 23288, "23289": 23289, "23290": 23290, "23291": 23291, "23292": 23292, "23293": 23293, "23294": 23294, "23295": 23295, "23296": 23296, "23297": 23297, "23298": 23298, "23299": 23299, "23300": 23300, "23301": 23301, "23302": 23302, "23303": 23303, "23304": 23304, "23305": 23305, "23306": 23306, "23307": 23307, "23308": 23308, "23309": 23309, "23310": 23310, "23311": 23311, "23312": 23312, "23313": 23313, "23314": 23314, "23315": 23315, "23316": 23316, "23317": 23317, "23318": 23318, "23319": 23319, "23320": 23320, "23321": 23321, "23322": 23322, "23323": 23323, "23324": 23324, "23325": 23325, "23326": 23326, "23327": 23327, "23328": 23328, "23329": 23329, "23330": 23330, "23331": 23331, "23332": 23332, "23333": 23333, "23334": 23334, "23335": 23335, "23336": 23336, "23337": 23337, "23338": 23338, "23339": 23339, "23340": 23340, "23341": 23341, "23342": 23342, "23343": 23343, "23344": 23344, "23345": 23345, "23346": 23346, "23347": 23347, "23348": 23348, "23349": 23349, "23350": 23350, "23351": 23351, "23352": 23352, "23353": 23353, "23354": 23354, "23355": 23355, "23356": 23356, "23357": 23357, "23358": 23358, "23359": 23359, "23360": 23360, "23361": 23361, "23362": 23362, "23363": 23363, "23364": 23364, "23365": 23365, "23366": 23366, "23367": 23367, "23368": 23368, "23369": 23369, "23370": 23370, "23371": 23371, "23372": 23372, "23373": 23373, "23374": 23374, "23375": 23375, "23376": 23376, "23377": 23377, "23378": 23378, "23379": 23379, "23380": 23380, "23381": 23381, "23382": 23382, "23383": 23383, "23384": 23384, "23385": 23385, "23386": 23386, "23387": 23387, "23388": 23388, "23389": 23389, "23390": 23390, "23391": 23391, "23392": 23392, "23393": 23393, "23394": 23394, "23395": 23395, "23396": 23396, "23397": 23397, "23398": 23398, "23399": 23399, "23400": 23400, "23401": 23401, "23402": 23402, "23403": 23403, "23404": 23404, "23405": 23405, "23406": 23406, "23407": 23407, "23408": 23408, "23409": 23409, "23410": 23410, "23411": 23411, "23412": 23412, "23413": 23413, "23414": 23414, "23415": 23415, "23416": 23416, "23417": 23417, "23418": 23418, "23419": 23419, "23420": 23420, "23421": 23421, "23422": 23422, "23423": 23423, "23424": 23424, "23425": 23425, "23426": 23426, "23427": 23427, "23428": 23428, "23429": 23429, "23430": 23430, "23431": 23431, "23432": 23432, "23433": 23433, "23434": 23434, "23435": 23435, "23436": 23436, "23437": 23437, "23438": 23438, "23439": 23439, "23440": 23440, "23441": 23441, "23442": 23442, "23443": 23443, "23444": 23444, "23445": 23445, "23446": 23446, "23447": 23447, "23448": 23448, "23449": 23449, "23450": 23450, "23451": 23451, "23452": 23452, "23453": 23453, "23454": 23454, "23455": 23455, "23456": 23456, "23457": 23457, "23458": 23458, "23459": 23459, "23460": 23460, "23461": 23461, "23462": 23462, "23463": 23463, "23464": 23464, "23465": 23465, "23466": 23466, "23467": 23467, "23468": 23468, "23469": 23469, "23470": 23470, "23471": 23471, "23472": 23472, "23473": 23473, "23474": 23474, "23475": 23475, "23476": 23476, "23477": 23477, "23478": 23478, "23479": 23479, "23480": 23480, "23481": 23481, "23482": 23482, "23483": 23483, "23484": 23484, "23485": 23485, "23486": 23486, "23487": 23487, "23488": 23488, "23489": 23489, "23490": 23490, "23491": 23491, "23492": 23492, "23493": 23493, "23494": 23494, "23495": 23495, "23496": 23496, "23497": 23497, "23498": 23498, "23499": 23499, "23500": 23500, "23501": 23501, "23502": 23502, "23503": 23503, "23504": 23504, "23505": 23505, "23506": 23506, "23507": 23507, "23508": 23508, "23509": 23509, "23510": 23510, "23511": 23511, "23512": 23512, "23513": 23513, "23514": 23514, "23515": 23515, "23516": 23516, "23517": 23517, "23518": 23518, "23519": 23519, "23520": 23520, "23521": 23521, "23522": 23522, "23523": 23523, "23524": 23524, "23525": 23525, "23526": 23526, "23527": 23527, "23528": 23528, "23529": 23529, "23530": 23530, "23531": 23531, "23532": 23532, "23533": 23533, "23534": 23534, "23535": 23535, "23536": 23536, "23537": 23537, "23538": 23538, "23539": 23539, "23540": 23540, "23541": 23541, "23542": 23542, "23543": 23543, "23544": 23544, "23545": 23545, "23546": 23546, "23547": 23547, "23548": 23548, "23549": 23549, "23550": 23550, "23551": 23551, "23552": 23552, "23553": 23553, "23554": 23554, "23555": 23555, "23556": 23556, "23557": 23557, "23558": 23558, "23559": 23559, "23560": 23560, "23561": 23561, "23562": 23562, "23563": 23563, "23564": 23564, "23565": 23565, "23566": 23566, "23567": 23567, "23568": 23568, "23569": 23569, "23570": 23570, "23571": 23571, "23572": 23572, "23573": 23573, "23574": 23574, "23575": 23575, "23576": 23576, "23577": 23577, "23578": 23578, "23579": 23579, "23580": 23580, "23581": 23581, "23582": 23582, "23583": 23583, "23584": 23584, "23585": 23585, "23586": 23586, "23587": 23587, "23588": 23588, "23589": 23589, "23590": 23590, "23591": 23591, "23592": 23592, "23593": 23593, "23594": 23594, "23595": 23595, "23596": 23596, "23597": 23597, "23598": 23598, "23599": 23599, "23600": 23600, "23601": 23601, "23602": 23602, "23603": 23603, "23604": 23604, "23605": 23605, "23606": 23606, "23607": 23607, "23608": 23608, "23609": 23609, "23610": 23610, "23611": 23611, "23612": 23612, "23613": 23613, "23614": 23614, "23615": 23615, "23616": 23616, "23617": 23617, "23618": 23618, "23619": 23619, "23620": 23620, "23621": 23621, "23622": 23622, "23623": 23623, "23624": 23624, "23625": 23625, "23626": 23626, "23627": 23627, "23628": 23628, "23629": 23629, "23630": 23630, "23631": 23631, "23632": 23632, "23633": 23633, "23634": 23634, "23635": 23635, "23636": 23636, "23637": 23637, "23638": 23638, "23639": 23639, "23640": 23640, "23641": 23641, "23642": 23642, "23643": 23643, "23644": 23644, "23645": 23645, "23646": 23646, "23647": 23647, "23648": 23648, "23649": 23649, "23650": 23650, "23651": 23651, "23652": 23652, "23653": 23653, "23654": 23654, "23655": 23655, "23656": 23656, "23657": 23657, "23658": 23658, "23659": 23659, "23660": 23660, "23661": 23661, "23662": 23662, "23663": 23663, "23664": 23664, "23665": 23665, "23666": 23666, "23667": 23667, "23668": 23668, "23669": 23669, "23670": 23670, "23671": 23671, "23672": 23672, "23673": 23673, "23674": 23674, "23675": 23675, "23676": 23676, "23677": 23677, "23678": 23678, "23679": 23679, "23680": 23680, "23681": 23681, "23682": 23682, "23683": 23683, "23684": 23684, "23685": 23685, "23686": 23686, "23687": 23687, "23688": 23688, "23689": 23689, "23690": 23690, "23691": 23691, "23692": 23692, "23693": 23693, "23694": 23694, "23695": 23695, "23696": 23696, "23697": 23697, "23698": 23698, "23699": 23699, "23700": 23700, "23701": 23701, "23702": 23702, "23703": 23703, "23704": 23704, "23705": 23705, "23706": 23706, "23707": 23707, "23708": 23708, "23709": 23709, "23710": 23710, "23711": 23711, "23712": 23712, "23713": 23713, "23714": 23714, "23715": 23715, "23716": 23716, "23717": 23717, "23718": 23718, "23719": 23719, "23720": 23720, "23721": 23721, "23722": 23722, "23723": 23723, "23724": 23724, "23725": 23725, "23726": 23726, "23727": 23727, "23728": 23728, "23729": 23729, "23730": 23730, "23731": 23731, "23732": 23732, "23733": 23733, "23734": 23734, "23735": 23735, "23736": 23736, "23737": 23737, "23738": 23738, "23739": 23739, "23740": 23740, "23741": 23741, "23742": 23742, "23743": 23743, "23744": 23744, "23745": 23745, "23746": 23746, "23747": 23747, "23748": 23748, "23749": 23749, "23750": 23750, "23751": 23751, "23752": 23752, "23753": 23753, "23754": 23754, "23755": 23755, "23756": 23756, "23757": 23757, "23758": 23758, "23759": 23759, "23760": 23760, "23761": 23761, "23762": 23762, "23763": 23763, "23764": 23764, "23765": 23765, "23766": 23766, "23767": 23767, "23768": 23768, "23769": 23769, "23770": 23770, "23771": 23771, "23772": 23772, "23773": 23773, "23774": 23774, "23775": 23775, "23776": 23776, "23777": 23777, "23778": 23778, "23779": 23779, "23780": 23780, "23781": 23781, "23782": 23782, "23783": 23783, "23784": 23784, "23785": 23785, "23786": 23786, "23787": 23787, "23788": 23788, "23789": 23789, "23790": 23790, "23791": 23791, "23792": 23792, "23793": 23793, "23794": 23794, "23795": 23795, "23796": 23796, "23797": 23797, "23798": 23798, "23799": 23799, "23800": 23800, "23801": 23801, "23802": 23802, "23803": 23803, "23804": 23804, "23805": 23805, "23806": 23806, "23807": 23807, "23808": 23808, "23809": 23809, "23810": 23810, "23811": 23811, "23812": 23812, "23813": 23813, "23814": 23814, "23815": 23815, "23816": 23816, "23817": 23817, "23818": 23818, "23819": 23819, "23820": 23820, "23821": 23821, "23822": 23822, "23823": 23823, "23824": 23824, "23825": 23825, "23826": 23826, "23827": 23827, "23828": 23828, "23829": 23829, "23830": 23830, "23831": 23831, "23832": 23832, "23833": 23833, "23834": 23834, "23835": 23835, "23836": 23836, "23837": 23837, "23838": 23838, "23839": 23839, "23840": 23840, "23841": 23841, "23842": 23842, "23843": 23843, "23844": 23844, "23845": 23845, "23846": 23846, "23847": 23847, "23848": 23848, "23849": 23849, "23850": 23850, "23851": 23851, "23852": 23852, "23853": 23853, "23854": 23854, "23855": 23855, "23856": 23856, "23857": 23857, "23858": 23858, "23859": 23859, "23860": 23860, "23861": 23861, "23862": 23862, "23863": 23863, "23864": 23864, "23865": 23865, "23866": 23866, "23867": 23867, "23868": 23868, "23869": 23869, "23870": 23870, "23871": 23871, "23872": 23872, "23873": 23873, "23874": 23874, "23875": 23875, "23876": 23876, "23877": 23877, "23878": 23878, "23879": 23879, "23880": 23880, "23881": 23881, "23882": 23882, "23883": 23883, "23884": 23884, "23885": 23885, "23886": 23886, "23887": 23887, "23888": 23888, "23889": 23889, "23890": 23890, "23891": 23891, "23892": 23892, "23893": 23893, "23894": 23894, "23895": 23895, "23896": 23896, "23897": 23897, "23898": 23898, "23899": 23899, "23900": 23900, "23901": 23901, "23902": 23902, "23903": 23903, "23904": 23904, "23905": 23905, "23906": 23906, "23907": 23907, "23908": 23908, "23909": 23909, "23910": 23910, "23911": 23911, "23912": 23912, "23913": 23913, "23914": 23914, "23915": 23915, "23916": 23916, "23917": 23917, "23918": 23918, "23919": 23919, "23920": 23920, "23921": 23921, "23922": 23922, "23923": 23923, "23924": 23924, "23925": 23925, "23926": 23926, "23927": 23927, "23928": 23928, "23929": 23929, "23930": 23930, "23931": 23931, "23932": 23932, "23933": 23933, "23934": 23934, "23935": 23935, "23936": 23936, "23937": 23937, "23938": 23938, "23939": 23939, "23940": 23940, "23941": 23941, "23942": 23942, "23943": 23943, "23944": 23944, "23945": 23945, "23946": 23946, "23947": 23947, "23948": 23948, "23949": 23949, "23950": 23950, "23951": 23951, "23952": 23952, "23953": 23953, "23954": 23954, "23955": 23955, "23956": 23956, "23957": 23957, "23958": 23958, "23959": 23959, "23960": 23960, "23961": 23961, "23962": 23962, "23963": 23963, "23964": 23964, "23965": 23965, "23966": 23966, "23967": 23967, "23968": 23968, "23969": 23969, "23970": 23970, "23971": 23971, "23972": 23972, "23973": 23973, "23974": 23974, "23975": 23975, "23976": 23976, "23977": 23977, "23978": 23978, "23979": 23979, "23980": 23980, "23981": 23981, "23982": 23982, "23983": 23983, "23984": 23984, "23985": 23985, "23986": 23986, "23987": 23987, "23988": 23988, "23989": 23989, "23990": 23990, "23991": 23991, "23992": 23992, "23993": 23993, "23994": 23994, "23995": 23995, "23996": 23996, "23997": 23997, "23998": 23998, "23999": 23999, "24000": 24000, "24001": 24001, "24002": 24002, "24003": 24003, "24004": 24004, "24005": 24005, "24006": 24006, "24007": 24007, "24008": 24008, "24009": 24009, "24010": 24010, "24011": 24011, "24012": 24012, "24013": 24013, "24014": 24014, "24015": 24015, "24016": 24016, "24017": 24017, "24018": 24018, "24019": 24019, "24020": 24020, "24021": 24021, "24022": 24022, "24023": 24023, "24024": 24024, "24025": 24025, "24026": 24026, "24027": 24027, "24028": 24028, "24029": 24029, "24030": 24030, "24031": 24031, "24032": 24032, "24033": 24033, "24034": 24034, "24035": 24035, "24036": 24036, "24037": 24037, "24038": 24038, "24039": 24039, "24040": 24040, "24041": 24041, "24042": 24042, "24043": 24043, "24044": 24044, "24045": 24045, "24046": 24046, "24047": 24047, "24048": 24048, "24049": 24049, "24050": 24050, "24051": 24051, "24052": 24052, "24053": 24053, "24054": 24054, "24055": 24055, "24056": 24056, "24057": 24057, "24058": 24058, "24059": 24059, "24060": 24060, "24061": 24061, "24062": 24062, "24063": 24063, "24064": 24064, "24065": 24065, "24066": 24066, "24067": 24067, "24068": 24068, "24069": 24069, "24070": 24070, "24071": 24071, "24072": 24072, "24073": 24073, "24074": 24074, "24075": 24075, "24076": 24076, "24077": 24077, "24078": 24078, "24079": 24079, "24080": 24080, "24081": 24081, "24082": 24082, "24083": 24083, "24084": 24084, "24085": 24085, "24086": 24086, "24087": 24087, "24088": 24088, "24089": 24089, "24090": 24090, "24091": 24091, "24092": 24092, "24093": 24093, "24094": 24094, "24095": 24095, "24096": 24096, "24097": 24097, "24098": 24098, "24099": 24099, "24100": 24100, "24101": 24101, "24102": 24102, "24103": 24103, "24104": 24104, "24105": 24105, "24106": 24106, "24107": 24107, "24108": 24108, "24109": 24109, "24110": 24110, "24111": 24111, "24112": 24112, "24113": 24113, "24114": 24114, "24115": 24115, "24116": 24116, "24117": 24117, "24118": 24118, "24119": 24119, "24120": 24120, "24121": 24121, "24122": 24122, "24123": 24123, "24124": 24124, "24125": 24125, "24126": 24126, "24127": 24127, "24128": 24128, "24129": 24129, "24130": 24130, "24131": 24131, "24132": 24132, "24133": 24133, "24134": 24134, "24135": 24135, "24136": 24136, "24137": 24137, "24138": 24138, "24139": 24139, "24140": 24140, "24141": 24141, "24142": 24142, "24143": 24143, "24144": 24144, "24145": 24145, "24146": 24146, "24147": 24147, "24148": 24148, "24149": 24149, "24150": 24150, "24151": 24151, "24152": 24152, "24153": 24153, "24154": 24154, "24155": 24155, "24156": 24156, "24157": 24157, "24158": 24158, "24159": 24159, "24160": 24160, "24161": 24161, "24162": 24162, "24163": 24163, "24164": 24164, "24165": 24165, "24166": 24166, "24167": 24167, "24168": 24168, "24169": 24169, "24170": 24170, "24171": 24171, "24172": 24172, "24173": 24173, "24174": 24174, "24175": 24175, "24176": 24176, "24177": 24177, "24178": 24178, "24179": 24179, "24180": 24180, "24181": 24181, "24182": 24182, "24183": 24183, "24184": 24184, "24185": 24185, "24186": 24186, "24187": 24187, "24188": 24188, "24189": 24189, "24190": 24190, "24191": 24191, "24192": 24192, "24193": 24193, "24194": 24194, "24195": 24195, "24196": 24196, "24197": 24197, "24198": 24198, "24199": 24199, "24200": 24200, "24201": 24201, "24202": 24202, "24203": 24203, "24204": 24204, "24205": 24205, "24206": 24206, "24207": 24207, "24208": 24208, "24209": 24209, "24210": 24210, "24211": 24211, "24212": 24212, "24213": 24213, "24214": 24214, "24215": 24215, "24216": 24216, "24217": 24217, "24218": 24218, "24219": 24219, "24220": 24220, "24221": 24221, "24222": 24222, "24223": 24223, "24224": 24224, "24225": 24225, "24226": 24226, "24227": 24227, "24228": 24228, "24229": 24229, "24230": 24230, "24231": 24231, "24232": 24232, "24233": 24233, "24234": 24234, "24235": 24235, "24236": 24236, "24237": 24237, "24238": 24238, "24239": 24239, "24240": 24240, "24241": 24241, "24242": 24242, "24243": 24243, "24244": 24244, "24245": 24245, "24246": 24246, "24247": 24247, "24248": 24248, "24249": 24249, "24250": 24250, "24251": 24251, "24252": 24252, "24253": 24253, "24254": 24254, "24255": 24255, "24256": 24256, "24257": 24257, "24258": 24258, "24259": 24259, "24260": 24260, "24261": 24261, "24262": 24262, "24263": 24263, "24264": 24264, "24265": 24265, "24266": 24266, "24267": 24267, "24268": 24268, "24269": 24269, "24270": 24270, "24271": 24271, "24272": 24272, "24273": 24273, "24274": 24274, "24275": 24275, "24276": 24276, "24277": 24277, "24278": 24278, "24279": 24279, "24280": 24280, "24281": 24281, "24282": 24282, "24283": 24283, "24284": 24284, "24285": 24285, "24286": 24286, "24287": 24287, "24288": 24288, "24289": 24289, "24290": 24290, "24291": 24291, "24292": 24292, "24293": 24293, "24294": 24294, "24295": 24295, "24296": 24296, "24297": 24297, "24298": 24298, "24299": 24299, "24300": 24300, "24301": 24301, "24302": 24302, "24303": 24303, "24304": 24304, "24305": 24305, "24306": 24306, "24307": 24307, "24308": 24308, "24309": 24309, "24310": 24310, "24311": 24311, "24312": 24312, "24313": 24313, "24314": 24314, "24315": 24315, "24316": 24316, "24317": 24317, "24318": 24318, "24319": 24319, "24320": 24320, "24321": 24321, "24322": 24322, "24323": 24323, "24324": 24324, "24325": 24325, "24326": 24326, "24327": 24327, "24328": 24328, "24329": 24329, "24330": 24330, "24331": 24331, "24332": 24332, "24333": 24333, "24334": 24334, "24335": 24335, "24336": 24336, "24337": 24337, "24338": 24338, "24339": 24339, "24340": 24340, "24341": 24341, "24342": 24342, "24343": 24343, "24344": 24344, "24345": 24345, "24346": 24346, "24347": 24347, "24348": 24348, "24349": 24349, "24350": 24350, "24351": 24351, "24352": 24352, "24353": 24353, "24354": 24354, "24355": 24355, "24356": 24356, "24357": 24357, "24358": 24358, "24359": 24359, "24360": 24360, "24361": 24361, "24362": 24362, "24363": 24363, "24364": 24364, "24365": 24365, "24366": 24366, "24367": 24367, "24368": 24368, "24369": 24369, "24370": 24370, "24371": 24371, "24372": 24372, "24373": 24373, "24374": 24374, "24375": 24375, "24376": 24376, "24377": 24377, "24378": 24378, "24379": 24379, "24380": 24380, "24381": 24381, "24382": 24382, "24383": 24383, "24384": 24384, "24385": 24385, "24386": 24386, "24387": 24387, "24388": 24388, "24389": 24389, "24390": 24390, "24391": 24391, "24392": 24392, "24393": 24393, "24394": 24394, "24395": 24395, "24396": 24396, "24397": 24397, "24398": 24398, "24399": 24399, "24400": 24400, "24401": 24401, "24402": 24402, "24403": 24403, "24404": 24404, "24405": 24405, "24406": 24406, "24407": 24407, "24408": 24408, "24409": 24409, "24410": 24410, "24411": 24411, "24412": 24412, "24413": 24413, "24414": 24414, "24415": 24415, "24416": 24416, "24417": 24417, "24418": 24418, "24419": 24419, "24420": 24420, "24421": 24421, "24422": 24422, "24423": 24423, "24424": 24424, "24425": 24425, "24426": 24426, "24427": 24427, "24428": 24428, "24429": 24429, "24430": 24430, "24431": 24431, "24432": 24432, "24433": 24433, "24434": 24434, "24435": 24435, "24436": 24436, "24437": 24437, "24438": 24438, "24439": 24439, "24440": 24440, "24441": 24441, "24442": 24442, "24443": 24443, "24444": 24444, "24445": 24445, "24446": 24446, "24447": 24447, "24448": 24448, "24449": 24449, "24450": 24450, "24451": 24451, "24452": 24452, "24453": 24453, "24454": 24454, "24455": 24455, "24456": 24456, "24457": 24457, "24458": 24458, "24459": 24459, "24460": 24460, "24461": 24461, "24462": 24462, "24463": 24463, "24464": 24464, "24465": 24465, "24466": 24466, "24467": 24467, "24468": 24468, "24469": 24469, "24470": 24470, "24471": 24471, "24472": 24472, "24473": 24473, "24474": 24474, "24475": 24475, "24476": 24476, "24477": 24477, "24478": 24478, "24479": 24479, "24480": 24480, "24481": 24481, "24482": 24482, "24483": 24483, "24484": 24484, "24485": 24485, "24486": 24486, "24487": 24487, "24488": 24488, "24489": 24489, "24490": 24490, "24491": 24491, "24492": 24492, "24493": 24493, "24494": 24494, "24495": 24495, "24496": 24496, "24497": 24497, "24498": 24498, "24499": 24499, "24500": 24500, "24501": 24501, "24502": 24502, "24503": 24503, "24504": 24504, "24505": 24505, "24506": 24506, "24507": 24507, "24508": 24508, "24509": 24509, "24510": 24510, "24511": 24511, "24512": 24512, "24513": 24513, "24514": 24514, "24515": 24515, "24516": 24516, "24517": 24517, "24518": 24518, "24519": 24519, "24520": 24520, "24521": 24521, "24522": 24522, "24523": 24523, "24524": 24524, "24525": 24525, "24526": 24526, "24527": 24527, "24528": 24528, "24529": 24529, "24530": 24530, "24531": 24531, "24532": 24532, "24533": 24533, "24534": 24534, "24535": 24535, "24536": 24536, "24537": 24537, "24538": 24538, "24539": 24539, "24540": 24540, "24541": 24541, "24542": 24542, "24543": 24543, "24544": 24544, "24545": 24545, "24546": 24546, "24547": 24547, "24548": 24548, "24549": 24549, "24550": 24550, "24551": 24551, "24552": 24552, "24553": 24553, "24554": 24554, "24555": 24555, "24556": 24556, "24557": 24557, "24558": 24558, "24559": 24559, "24560": 24560, "24561": 24561, "24562": 24562, "24563": 24563, "24564": 24564, "24565": 24565, "24566": 24566, "24567": 24567, "24568": 24568, "24569": 24569, "24570": 24570, "24571": 24571, "24572": 24572, "24573": 24573, "24574": 24574, "24575": 24575, "24576": 24576, "24577": 24577, "24578": 24578, "24579": 24579, "24580": 24580, "24581": 24581, "24582": 24582, "24583": 24583, "24584": 24584, "24585": 24585, "24586": 24586, "24587": 24587, "24588": 24588, "24589": 24589, "24590": 24590, "24591": 24591, "24592": 24592, "24593": 24593, "24594": 24594, "24595": 24595, "24596": 24596, "24597": 24597, "24598": 24598, "24599": 24599, "24600": 24600, "24601": 24601, "24602": 24602, "24603": 24603, "24604": 24604, "24605": 24605, "24606": 24606, "24607": 24607, "24608": 24608, "24609": 24609, "24610": 24610, "24611": 24611, "24612": 24612, "24613": 24613, "24614": 24614, "24615": 24615, "24616": 24616, "24617": 24617, "24618": 24618, "24619": 24619, "24620": 24620, "24621": 24621, "24622": 24622, "24623": 24623, "24624": 24624, "24625": 24625, "24626": 24626, "24627": 24627, "24628": 24628, "24629": 24629, "24630": 24630, "24631": 24631, "24632": 24632, "24633": 24633, "24634": 24634, "24635": 24635, "24636": 24636, "24637": 24637, "24638": 24638, "24639": 24639, "24640": 24640, "24641": 24641, "24642": 24642, "24643": 24643, "24644": 24644, "24645": 24645, "24646": 24646, "24647": 24647, "24648": 24648, "24649": 24649, "24650": 24650, "24651": 24651, "24652": 24652, "24653": 24653, "24654": 24654, "24655": 24655, "24656": 24656, "24657": 24657, "24658": 24658, "24659": 24659, "24660": 24660, "24661": 24661, "24662": 24662, "24663": 24663, "24664": 24664, "24665": 24665, "24666": 24666, "24667": 24667, "24668": 24668, "24669": 24669, "24670": 24670, "24671": 24671, "24672": 24672, "24673": 24673, "24674": 24674, "24675": 24675, "24676": 24676, "24677": 24677, "24678": 24678, "24679": 24679, "24680": 24680, "24681": 24681, "24682": 24682, "24683": 24683, "24684": 24684, "24685": 24685, "24686": 24686, "24687": 24687, "24688": 24688, "24689": 24689, "24690": 24690, "24691": 24691, "24692": 24692, "24693": 24693, "24694": 24694, "24695": 24695, "24696": 24696, "24697": 24697, "24698": 24698, "24699": 24699, "24700": 24700, "24701": 24701, "24702": 24702, "24703": 24703, "24704": 24704, "24705": 24705, "24706": 24706, "24707": 24707, "24708": 24708, "24709": 24709, "24710": 24710, "24711": 24711, "24712": 24712, "24713": 24713, "24714": 24714, "24715": 24715, "24716": 24716, "24717": 24717, "24718": 24718, "24719": 24719, "24720": 24720, "24721": 24721, "24722": 24722, "24723": 24723, "24724": 24724, "24725": 24725, "24726": 24726, "24727": 24727, "24728": 24728, "24729": 24729, "24730": 24730, "24731": 24731, "24732": 24732, "24733": 24733, "24734": 24734, "24735": 24735, "24736": 24736, "24737": 24737, "24738": 24738, "24739": 24739, "24740": 24740, "24741": 24741, "24742": 24742, "24743": 24743, "24744": 24744, "24745": 24745, "24746": 24746, "24747": 24747, "24748": 24748, "24749": 24749, "24750": 24750, "24751": 24751, "24752": 24752, "24753": 24753, "24754": 24754, "24755": 24755, "24756": 24756, "24757": 24757, "24758": 24758, "24759": 24759, "24760": 24760, "24761": 24761, "24762": 24762, "24763": 24763, "24764": 24764, "24765": 24765, "24766": 24766, "24767": 24767, "24768": 24768, "24769": 24769, "24770": 24770, "24771": 24771, "24772": 24772, "24773": 24773, "24774": 24774, "24775": 24775, "24776": 24776, "24777": 24777, "24778": 24778, "24779": 24779, "24780": 24780, "24781": 24781, "24782": 24782, "24783": 24783, "24784": 24784, "24785": 24785, "24786": 24786, "24787": 24787, "24788": 24788, "24789": 24789, "24790": 24790, "24791": 24791, "24792": 24792, "24793": 24793, "24794": 24794, "24795": 24795, "24796": 24796, "24797": 24797, "24798": 24798, "24799": 24799, "24800": 24800, "24801": 24801, "24802": 24802, "24803": 24803, "24804": 24804, "24805": 24805, "24806": 24806, "24807": 24807, "24808": 24808, "24809": 24809, "24810": 24810, "24811": 24811, "24812": 24812, "24813": 24813, "24814": 24814, "24815": 24815, "24816": 24816, "24817": 24817, "24818": 24818, "24819": 24819, "24820": 24820, "24821": 24821, "24822": 24822, "24823": 24823, "24824": 24824, "24825": 24825, "24826": 24826, "24827": 24827, "24828": 24828, "24829": 24829, "24830": 24830, "24831": 24831, "24832": 24832, "24833": 24833, "24834": 24834, "24835": 24835, "24836": 24836, "24837": 24837, "24838": 24838, "24839": 24839, "24840": 24840, "24841": 24841, "24842": 24842, "24843": 24843, "24844": 24844, "24845": 24845, "24846": 24846, "24847": 24847, "24848": 24848, "24849": 24849, "24850": 24850, "24851": 24851, "24852": 24852, "24853": 24853, "24854": 24854, "24855": 24855, "24856": 24856, "24857": 24857, "24858": 24858, "24859": 24859, "24860": 24860, "24861": 24861, "24862": 24862, "24863": 24863, "24864": 24864, "24865": 24865, "24866": 24866, "24867": 24867, "24868": 24868, "24869": 24869, "24870": 24870, "24871": 24871, "24872": 24872, "24873": 24873, "24874": 24874, "24875": 24875, "24876": 24876, "24877": 24877, "24878": 24878, "24879": 24879, "24880": 24880, "24881": 24881, "24882": 24882, "24883": 24883, "24884": 24884, "24885": 24885, "24886": 24886, "24887": 24887, "24888": 24888, "24889": 24889, "24890": 24890, "24891": 24891, "24892": 24892, "24893": 24893, "24894": 24894, "24895": 24895, "24896": 24896, "24897": 24897, "24898": 24898, "24899": 24899, "24900": 24900, "24901": 24901, "24902": 24902, "24903": 24903, "24904": 24904, "24905": 24905, "24906": 24906, "24907": 24907, "24908": 24908, "24909": 24909, "24910": 24910, "24911": 24911, "24912": 24912, "24913": 24913, "24914": 24914, "24915": 24915, "24916": 24916, "24917": 24917, "24918": 24918, "24919": 24919, "24920": 24920, "24921": 24921, "24922": 24922, "24923": 24923, "24924": 24924, "24925": 24925, "24926": 24926, "24927": 24927, "24928": 24928, "24929": 24929, "24930": 24930, "24931": 24931, "24932": 24932, "24933": 24933, "24934": 24934, "24935": 24935, "24936": 24936, "24937": 24937, "24938": 24938, "24939": 24939, "24940": 24940, "24941": 24941, "24942": 24942, "24943": 24943, "24944": 24944, "24945": 24945, "24946": 24946, "24947": 24947, "24948": 24948, "24949": 24949, "24950": 24950, "24951": 24951, "24952": 24952, "24953": 24953, "24954": 24954, "24955": 24955, "24956": 24956, "24957": 24957, "24958": 24958, "24959": 24959, "24960": 24960, "24961": 24961, "24962": 24962, "24963": 24963, "24964": 24964, "24965": 24965, "24966": 24966, "24967": 24967, "24968": 24968, "24969": 24969, "24970": 24970, "24971": 24971, "24972": 24972, "24973": 24973, "24974": 24974, "24975": 24975, "24976": 24976, "24977": 24977, "24978": 24978, "24979": 24979, "24980": 24980, "24981": 24981, "24982": 24982, "24983": 24983, "24984": 24984, "24985": 24985, "24986": 24986, "24987": 24987, "24988": 24988, "24989": 24989, "24990": 24990, "24991": 24991, "24992": 24992, "24993": 24993, "24994": 24994, "24995": 24995, "24996": 24996, "24997": 24997, "24998": 24998, "24999": 24999, "25000": 25000, "25001": 25001, "25002": 25002, "25003": 25003, "25004": 25004, "25005": 25005, "25006": 25006, "25007": 25007, "25008": 25008, "25009": 25009, "25010": 25010, "25011": 25011, "25012": 25012, "25013": 25013, "25014": 25014, "25015": 25015, "25016": 25016, "25017": 25017, "25018": 25018, "25019": 25019, "25020": 25020, "25021": 25021, "25022": 25022, "25023": 25023, "25024": 25024, "25025": 25025, "25026": 25026, "25027": 25027, "25028": 25028, "25029": 25029, "25030": 25030, "25031": 25031, "25032": 25032, "25033": 25033, "25034": 25034, "25035": 25035, "25036": 25036, "25037": 25037, "25038": 25038, "25039": 25039, "25040": 25040, "25041": 25041, "25042": 25042, "25043": 25043, "25044": 25044, "25045": 25045, "25046": 25046, "25047": 25047, "25048": 25048, "25049": 25049, "25050": 25050, "25051": 25051, "25052": 25052, "25053": 25053, "25054": 25054, "25055": 25055, "25056": 25056, "25057": 25057, "25058": 25058, "25059": 25059, "25060": 25060, "25061": 25061, "25062": 25062, "25063": 25063, "25064": 25064, "25065": 25065, "25066": 25066, "25067": 25067, "25068": 25068, "25069": 25069, "25070": 25070, "25071": 25071, "25072": 25072, "25073": 25073, "25074": 25074, "25075": 25075, "25076": 25076, "25077": 25077, "25078": 25078, "25079": 25079, "25080": 25080, "25081": 25081, "25082": 25082, "25083": 25083, "25084": 25084, "25085": 25085, "25086": 25086, "25087": 25087, "25088": 25088, "25089": 25089, "25090": 25090, "25091": 25091, "25092": 25092, "25093": 25093, "25094": 25094, "25095": 25095, "25096": 25096, "25097": 25097, "25098": 25098, "25099": 25099, "25100": 25100, "25101": 25101, "25102": 25102, "25103": 25103, "25104": 25104, "25105": 25105, "25106": 25106, "25107": 25107, "25108": 25108, "25109": 25109, "25110": 25110, "25111": 25111, "25112": 25112, "25113": 25113, "25114": 25114, "25115": 25115, "25116": 25116, "25117": 25117, "25118": 25118, "25119": 25119, "25120": 25120, "25121": 25121, "25122": 25122, "25123": 25123, "25124": 25124, "25125": 25125, "25126": 25126, "25127": 25127, "25128": 25128, "25129": 25129, "25130": 25130, "25131": 25131, "25132": 25132, "25133": 25133, "25134": 25134, "25135": 25135, "25136": 25136, "25137": 25137, "25138": 25138, "25139": 25139, "25140": 25140, "25141": 25141, "25142": 25142, "25143": 25143, "25144": 25144, "25145": 25145, "25146": 25146, "25147": 25147, "25148": 25148, "25149": 25149, "25150": 25150, "25151": 25151, "25152": 25152, "25153": 25153, "25154": 25154, "25155": 25155, "25156": 25156, "25157": 25157, "25158": 25158, "25159": 25159, "25160": 25160, "25161": 25161, "25162": 25162, "25163": 25163, "25164": 25164, "25165": 25165, "25166": 25166, "25167": 25167, "25168": 25168, "25169": 25169, "25170": 25170, "25171": 25171, "25172": 25172, "25173": 25173, "25174": 25174, "25175": 25175, "25176": 25176, "25177": 25177, "25178": 25178, "25179": 25179, "25180": 25180, "25181": 25181, "25182": 25182, "25183": 25183, "25184": 25184, "25185": 25185, "25186": 25186, "25187": 25187, "25188": 25188, "25189": 25189, "25190": 25190, "25191": 25191, "25192": 25192, "25193": 25193, "25194": 25194, "25195": 25195, "25196": 25196, "25197": 25197, "25198": 25198, "25199": 25199, "25200": 25200, "25201": 25201, "25202": 25202, "25203": 25203, "25204": 25204, "25205": 25205, "25206": 25206, "25207": 25207, "25208": 25208, "25209": 25209, "25210": 25210, "25211": 25211, "25212": 25212, "25213": 25213, "25214": 25214, "25215": 25215, "25216": 25216, "25217": 25217, "25218": 25218, "25219": 25219, "25220": 25220, "25221": 25221, "25222": 25222, "25223": 25223, "25224": 25224, "25225": 25225, "25226": 25226, "25227": 25227, "25228": 25228, "25229": 25229, "25230": 25230, "25231": 25231, "25232": 25232, "25233": 25233, "25234": 25234, "25235": 25235, "25236": 25236, "25237": 25237, "25238": 25238, "25239": 25239, "25240": 25240, "25241": 25241, "25242": 25242, "25243": 25243, "25244": 25244, "25245": 25245, "25246": 25246, "25247": 25247, "25248": 25248, "25249": 25249, "25250": 25250, "25251": 25251, "25252": 25252, "25253": 25253, "25254": 25254, "25255": 25255, "25256": 25256, "25257": 25257, "25258": 25258, "25259": 25259, "25260": 25260, "25261": 25261, "25262": 25262, "25263": 25263, "25264": 25264, "25265": 25265, "25266": 25266, "25267": 25267, "25268": 25268, "25269": 25269, "25270": 25270, "25271": 25271, "25272": 25272, "25273": 25273, "25274": 25274, "25275": 25275, "25276": 25276, "25277": 25277, "25278": 25278, "25279": 25279, "25280": 25280, "25281": 25281, "25282": 25282, "25283": 25283, "25284": 25284, "25285": 25285, "25286": 25286, "25287": 25287, "25288": 25288, "25289": 25289, "25290": 25290, "25291": 25291, "25292": 25292, "25293": 25293, "25294": 25294, "25295": 25295, "25296": 25296, "25297": 25297, "25298": 25298, "25299": 25299, "25300": 25300, "25301": 25301, "25302": 25302, "25303": 25303, "25304": 25304, "25305": 25305, "25306": 25306, "25307": 25307, "25308": 25308, "25309": 25309, "25310": 25310, "25311": 25311, "25312": 25312, "25313": 25313, "25314": 25314, "25315": 25315, "25316": 25316, "25317": 25317, "25318": 25318, "25319": 25319, "25320": 25320, "25321": 25321, "25322": 25322, "25323": 25323, "25324": 25324, "25325": 25325, "25326": 25326, "25327": 25327, "25328": 25328, "25329": 25329, "25330": 25330, "25331": 25331, "25332": 25332, "25333": 25333, "25334": 25334, "25335": 25335, "25336": 25336, "25337": 25337, "25338": 25338, "25339": 25339, "25340": 25340, "25341": 25341, "25342": 25342, "25343": 25343, "25344": 25344, "25345": 25345, "25346": 25346, "25347": 25347, "25348": 25348, "25349": 25349, "25350": 25350, "25351": 25351, "25352": 25352, "25353": 25353, "25354": 25354, "25355": 25355, "25356": 25356, "25357": 25357, "25358": 25358, "25359": 25359, "25360": 25360, "25361": 25361, "25362": 25362, "25363": 25363, "25364": 25364, "25365": 25365, "25366": 25366, "25367": 25367, "25368": 25368, "25369": 25369, "25370": 25370, "25371": 25371, "25372": 25372, "25373": 25373, "25374": 25374, "25375": 25375, "25376": 25376, "25377": 25377, "25378": 25378, "25379": 25379, "25380": 25380, "25381": 25381, "25382": 25382, "25383": 25383, "25384": 25384, "25385": 25385, "25386": 25386, "25387": 25387, "25388": 25388, "25389": 25389, "25390": 25390, "25391": 25391, "25392": 25392, "25393": 25393, "25394": 25394, "25395": 25395, "25396": 25396, "25397": 25397, "25398": 25398, "25399": 25399, "25400": 25400, "25401": 25401, "25402": 25402, "25403": 25403, "25404": 25404, "25405": 25405, "25406": 25406, "25407": 25407, "25408": 25408, "25409": 25409, "25410": 25410, "25411": 25411, "25412": 25412, "25413": 25413, "25414": 25414, "25415": 25415, "25416": 25416, "25417": 25417, "25418": 25418, "25419": 25419, "25420": 25420, "25421": 25421, "25422": 25422, "25423": 25423, "25424": 25424, "25425": 25425, "25426": 25426, "25427": 25427, "25428": 25428, "25429": 25429, "25430": 25430, "25431": 25431, "25432": 25432, "25433": 25433, "25434": 25434, "25435": 25435, "25436": 25436, "25437": 25437, "25438": 25438, "25439": 25439, "25440": 25440, "25441": 25441, "25442": 25442, "25443": 25443, "25444": 25444, "25445": 25445, "25446": 25446, "25447": 25447, "25448": 25448, "25449": 25449, "25450": 25450, "25451": 25451, "25452": 25452, "25453": 25453, "25454": 25454, "25455": 25455, "25456": 25456, "25457": 25457, "25458": 25458, "25459": 25459, "25460": 25460, "25461": 25461, "25462": 25462, "25463": 25463, "25464": 25464, "25465": 25465, "25466": 25466, "25467": 25467, "25468": 25468, "25469": 25469, "25470": 25470, "25471": 25471, "25472": 25472, "25473": 25473, "25474": 25474, "25475": 25475, "25476": 25476, "25477": 25477, "25478": 25478, "25479": 25479, "25480": 25480, "25481": 25481, "25482": 25482, "25483": 25483, "25484": 25484, "25485": 25485, "25486": 25486, "25487": 25487, "25488": 25488, "25489": 25489, "25490": 25490, "25491": 25491, "25492": 25492, "25493": 25493, "25494": 25494, "25495": 25495, "25496": 25496, "25497": 25497, "25498": 25498, "25499": 25499, "25500": 25500, "25501": 25501, "25502": 25502, "25503": 25503, "25504": 25504, "25505": 25505, "25506": 25506, "25507": 25507, "25508": 25508, "25509": 25509, "25510": 25510, "25511": 25511, "25512": 25512, "25513": 25513, "25514": 25514, "25515": 25515, "25516": 25516, "25517": 25517, "25518": 25518, "25519": 25519, "25520": 25520, "25521": 25521, "25522": 25522, "25523": 25523, "25524": 25524, "25525": 25525, "25526": 25526, "25527": 25527, "25528": 25528, "25529": 25529, "25530": 25530, "25531": 25531, "25532": 25532, "25533": 25533, "25534": 25534, "25535": 25535, "25536": 25536, "25537": 25537, "25538": 25538, "25539": 25539, "25540": 25540, "25541": 25541, "25542": 25542, "25543": 25543, "25544": 25544, "25545": 25545, "25546": 25546, "25547": 25547, "25548": 25548, "25549": 25549, "25550": 25550, "25551": 25551, "25552": 25552, "25553": 25553, "25554": 25554, "25555": 25555, "25556": 25556, "25557": 25557, "25558": 25558, "25559": 25559, "25560": 25560, "25561": 25561, "25562": 25562, "25563": 25563, "25564": 25564, "25565": 25565, "25566": 25566, "25567": 25567, "25568": 25568, "25569": 25569, "25570": 25570, "25571": 25571, "25572": 25572, "25573": 25573, "25574": 25574, "25575": 25575, "25576": 25576, "25577": 25577, "25578": 25578, "25579": 25579, "25580": 25580, "25581": 25581, "25582": 25582, "25583": 25583, "25584": 25584, "25585": 25585, "25586": 25586, "25587": 25587, "25588": 25588, "25589": 25589, "25590": 25590, "25591": 25591, "25592": 25592, "25593": 25593, "25594": 25594, "25595": 25595, "25596": 25596, "25597": 25597, "25598": 25598, "25599": 25599, "25600": 25600, "25601": 25601, "25602": 25602, "25603": 25603, "25604": 25604, "25605": 25605, "25606": 25606, "25607": 25607, "25608": 25608, "25609": 25609, "25610": 25610, "25611": 25611, "25612": 25612, "25613": 25613, "25614": 25614, "25615": 25615, "25616": 25616, "25617": 25617, "25618": 25618, "25619": 25619, "25620": 25620, "25621": 25621, "25622": 25622, "25623": 25623, "25624": 25624, "25625": 25625, "25626": 25626, "25627": 25627, "25628": 25628, "25629": 25629, "25630": 25630, "25631": 25631, "25632": 25632, "25633": 25633, "25634": 25634, "25635": 25635, "25636": 25636, "25637": 25637, "25638": 25638, "25639": 25639, "25640": 25640, "25641": 25641, "25642": 25642, "25643": 25643, "25644": 25644, "25645": 25645, "25646": 25646, "25647": 25647, "25648": 25648, "25649": 25649, "25650": 25650, "25651": 25651, "25652": 25652, "25653": 25653, "25654": 25654, "25655": 25655, "25656": 25656, "25657": 25657, "25658": 25658, "25659": 25659, "25660": 25660, "25661": 25661, "25662": 25662, "25663": 25663, "25664": 25664, "25665": 25665, "25666": 25666, "25667": 25667, "25668": 25668, "25669": 25669, "25670": 25670, "25671": 25671, "25672": 25672, "25673": 25673, "25674": 25674, "25675": 25675, "25676": 25676, "25677": 25677, "25678": 25678, "25679": 25679, "25680": 25680, "25681": 25681, "25682": 25682, "25683": 25683, "25684": 25684, "25685": 25685, "25686": 25686, "25687": 25687, "25688": 25688, "25689": 25689, "25690": 25690, "25691": 25691, "25692": 25692, "25693": 25693, "25694": 25694, "25695": 25695, "25696": 25696, "25697": 25697, "25698": 25698, "25699": 25699, "25700": 25700, "25701": 25701, "25702": 25702, "25703": 25703, "25704": 25704, "25705": 25705, "25706": 25706, "25707": 25707, "25708": 25708, "25709": 25709, "25710": 25710, "25711": 25711, "25712": 25712, "25713": 25713, "25714": 25714, "25715": 25715, "25716": 25716, "25717": 25717, "25718": 25718, "25719": 25719, "25720": 25720, "25721": 25721, "25722": 25722, "25723": 25723, "25724": 25724, "25725": 25725, "25726": 25726, "25727": 25727, "25728": 25728, "25729": 25729, "25730": 25730, "25731": 25731, "25732": 25732, "25733": 25733, "25734": 25734, "25735": 25735, "25736": 25736, "25737": 25737, "25738": 25738, "25739": 25739, "25740": 25740, "25741": 25741, "25742": 25742, "25743": 25743, "25744": 25744, "25745": 25745, "25746": 25746, "25747": 25747, "25748": 25748, "25749": 25749, "25750": 25750, "25751": 25751, "25752": 25752, "25753": 25753, "25754": 25754, "25755": 25755, "25756": 25756, "25757": 25757, "25758": 25758, "25759": 25759, "25760": 25760, "25761": 25761, "25762": 25762, "25763": 25763, "25764": 25764, "25765": 25765, "25766": 25766, "25767": 25767, "25768": 25768, "25769": 25769, "25770": 25770, "25771": 25771, "25772": 25772, "25773": 25773, "25774": 25774, "25775": 25775, "25776": 25776, "25777": 25777, "25778": 25778, "25779": 25779, "25780": 25780, "25781": 25781, "25782": 25782, "25783": 25783, "25784": 25784, "25785": 25785, "25786": 25786, "25787": 25787, "25788": 25788, "25789": 25789, "25790": 25790, "25791": 25791, "25792": 25792, "25793": 25793, "25794": 25794, "25795": 25795, "25796": 25796, "25797": 25797, "25798": 25798, "25799": 25799, "25800": 25800, "25801": 25801, "25802": 25802, "25803": 25803, "25804": 25804, "25805": 25805, "25806": 25806, "25807": 25807, "25808": 25808, "25809": 25809, "25810": 25810, "25811": 25811, "25812": 25812, "25813": 25813, "25814": 25814, "25815": 25815, "25816": 25816, "25817": 25817, "25818": 25818, "25819": 25819, "25820": 25820, "25821": 25821, "25822": 25822, "25823": 25823, "25824": 25824, "25825": 25825, "25826": 25826, "25827": 25827, "25828": 25828, "25829": 25829, "25830": 25830, "25831": 25831, "25832": 25832, "25833": 25833, "25834": 25834, "25835": 25835, "25836": 25836, "25837": 25837, "25838": 25838, "25839": 25839, "25840": 25840, "25841": 25841, "25842": 25842, "25843": 25843, "25844": 25844, "25845": 25845, "25846": 25846, "25847": 25847, "25848": 25848, "25849": 25849, "25850": 25850, "25851": 25851, "25852": 25852, "25853": 25853, "25854": 25854, "25855": 25855, "25856": 25856, "25857": 25857, "25858": 25858, "25859": 25859, "25860": 25860, "25861": 25861, "25862": 25862, "25863": 25863, "25864": 25864, "25865": 25865, "25866": 25866, "25867": 25867, "25868": 25868, "25869": 25869, "25870": 25870, "25871": 25871, "25872": 25872, "25873": 25873, "25874": 25874, "25875": 25875, "25876": 25876, "25877": 25877, "25878": 25878, "25879": 25879, "25880": 25880, "25881": 25881, "25882": 25882, "25883": 25883, "25884": 25884, "25885": 25885, "25886": 25886, "25887": 25887, "25888": 25888, "25889": 25889, "25890": 25890, "25891": 25891, "25892": 25892, "25893": 25893, "25894": 25894, "25895": 25895, "25896": 25896, "25897": 25897, "25898": 25898, "25899": 25899, "25900": 25900, "25901": 25901, "25902": 25902, "25903": 25903, "25904": 25904, "25905": 25905, "25906": 25906, "25907": 25907, "25908": 25908, "25909": 25909, "25910": 25910, "25911": 25911, "25912": 25912, "25913": 25913, "25914": 25914, "25915": 25915, "25916": 25916, "25917": 25917, "25918": 25918, "25919": 25919, "25920": 25920, "25921": 25921, "25922": 25922, "25923": 25923, "25924": 25924, "25925": 25925, "25926": 25926, "25927": 25927, "25928": 25928, "25929": 25929, "25930": 25930, "25931": 25931, "25932": 25932, "25933": 25933, "25934": 25934, "25935": 25935, "25936": 25936, "25937": 25937, "25938": 25938, "25939": 25939, "25940": 25940, "25941": 25941, "25942": 25942, "25943": 25943, "25944": 25944, "25945": 25945, "25946": 25946, "25947": 25947, "25948": 25948, "25949": 25949, "25950": 25950, "25951": 25951, "25952": 25952, "25953": 25953, "25954": 25954, "25955": 25955, "25956": 25956, "25957": 25957, "25958": 25958, "25959": 25959, "25960": 25960, "25961": 25961, "25962": 25962, "25963": 25963, "25964": 25964, "25965": 25965, "25966": 25966, "25967": 25967, "25968": 25968, "25969": 25969, "25970": 25970, "25971": 25971, "25972": 25972, "25973": 25973, "25974": 25974, "25975": 25975, "25976": 25976, "25977": 25977, "25978": 25978, "25979": 25979, "25980": 25980, "25981": 25981, "25982": 25982, "25983": 25983, "25984": 25984, "25985": 25985, "25986": 25986, "25987": 25987, "25988": 25988, "25989": 25989, "25990": 25990, "25991": 25991, "25992": 25992, "25993": 25993, "25994": 25994, "25995": 25995, "25996": 25996, "25997": 25997, "25998": 25998, "25999": 25999, "26000": 26000, "26001": 26001, "26002": 26002, "26003": 26003, "26004": 26004, "26005": 26005, "26006": 26006, "26007": 26007, "26008": 26008, "26009": 26009, "26010": 26010, "26011": 26011, "26012": 26012, "26013": 26013, "26014": 26014, "26015": 26015, "26016": 26016, "26017": 26017, "26018": 26018, "26019": 26019, "26020": 26020, "26021": 26021, "26022": 26022, "26023": 26023, "26024": 26024, "26025": 26025, "26026": 26026, "26027": 26027, "26028": 26028, "26029": 26029, "26030": 26030, "26031": 26031, "26032": 26032, "26033": 26033, "26034": 26034, "26035": 26035, "26036": 26036, "26037": 26037, "26038": 26038, "26039": 26039, "26040": 26040, "26041": 26041, "26042": 26042, "26043": 26043, "26044": 26044, "26045": 26045, "26046": 26046, "26047": 26047, "26048": 26048, "26049": 26049, "26050": 26050, "26051": 26051, "26052": 26052, "26053": 26053, "26054": 26054, "26055": 26055, "26056": 26056, "26057": 26057, "26058": 26058, "26059": 26059, "26060": 26060, "26061": 26061, "26062": 26062, "26063": 26063, "26064": 26064, "26065": 26065, "26066": 26066, "26067": 26067, "26068": 26068, "26069": 26069, "26070": 26070, "26071": 26071, "26072": 26072, "26073": 26073, "26074": 26074, "26075": 26075, "26076": 26076, "26077": 26077, "26078": 26078, "26079": 26079, "26080": 26080, "26081": 26081, "26082": 26082, "26083": 26083, "26084": 26084, "26085": 26085, "26086": 26086, "26087": 26087, "26088": 26088, "26089": 26089, "26090": 26090, "26091": 26091, "26092": 26092, "26093": 26093, "26094": 26094, "26095": 26095, "26096": 26096, "26097": 26097, "26098": 26098, "26099": 26099, "26100": 26100, "26101": 26101, "26102": 26102, "26103": 26103, "26104": 26104, "26105": 26105, "26106": 26106, "26107": 26107, "26108": 26108, "26109": 26109, "26110": 26110, "26111": 26111, "26112": 26112, "26113": 26113, "26114": 26114, "26115": 26115, "26116": 26116, "26117": 26117, "26118": 26118, "26119": 26119, "26120": 26120, "26121": 26121, "26122": 26122, "26123": 26123, "26124": 26124, "26125": 26125, "26126": 26126, "26127": 26127, "26128": 26128, "26129": 26129, "26130": 26130, "26131": 26131, "26132": 26132, "26133": 26133, "26134": 26134, "26135": 26135, "26136": 26136, "26137": 26137, "26138": 26138, "26139": 26139, "26140": 26140, "26141": 26141, "26142": 26142, "26143": 26143, "26144": 26144, "26145": 26145, "26146": 26146, "26147": 26147, "26148": 26148, "26149": 26149, "26150": 26150, "26151": 26151, "26152": 26152, "26153": 26153, "26154": 26154, "26155": 26155, "26156": 26156, "26157": 26157, "26158": 26158, "26159": 26159, "26160": 26160, "26161": 26161, "26162": 26162, "26163": 26163, "26164": 26164, "26165": 26165, "26166": 26166, "26167": 26167, "26168": 26168, "26169": 26169, "26170": 26170, "26171": 26171, "26172": 26172, "26173": 26173, "26174": 26174, "26175": 26175, "26176": 26176, "26177": 26177, "26178": 26178, "26179": 26179, "26180": 26180, "26181": 26181, "26182": 26182, "26183": 26183, "26184": 26184, "26185": 26185, "26186": 26186, "26187": 26187, "26188": 26188, "26189": 26189, "26190": 26190, "26191": 26191, "26192": 26192, "26193": 26193, "26194": 26194, "26195": 26195, "26196": 26196, "26197": 26197, "26198": 26198, "26199": 26199, "26200": 26200, "26201": 26201, "26202": 26202, "26203": 26203, "26204": 26204, "26205": 26205, "26206": 26206, "26207": 26207, "26208": 26208, "26209": 26209, "26210": 26210, "26211": 26211, "26212": 26212, "26213": 26213, "26214": 26214, "26215": 26215, "26216": 26216, "26217": 26217, "26218": 26218, "26219": 26219, "26220": 26220, "26221": 26221, "26222": 26222, "26223": 26223, "26224": 26224, "26225": 26225, "26226": 26226, "26227": 26227, "26228": 26228, "26229": 26229, "26230": 26230, "26231": 26231, "26232": 26232, "26233": 26233, "26234": 26234, "26235": 26235, "26236": 26236, "26237": 26237, "26238": 26238, "26239": 26239, "26240": 26240, "26241": 26241, "26242": 26242, "26243": 26243, "26244": 26244, "26245": 26245, "26246": 26246, "26247": 26247, "26248": 26248, "26249": 26249, "26250": 26250, "26251": 26251, "26252": 26252, "26253": 26253, "26254": 26254, "26255": 26255, "26256": 26256, "26257": 26257, "26258": 26258, "26259": 26259, "26260": 26260, "26261": 26261, "26262": 26262, "26263": 26263, "26264": 26264, "26265": 26265, "26266": 26266, "26267": 26267, "26268": 26268, "26269": 26269, "26270": 26270, "26271": 26271, "26272": 26272, "26273": 26273, "26274": 26274, "26275": 26275, "26276": 26276, "26277": 26277, "26278": 26278, "26279": 26279, "26280": 26280, "26281": 26281, "26282": 26282, "26283": 26283, "26284": 26284, "26285": 26285, "26286": 26286, "26287": 26287, "26288": 26288, "26289": 26289, "26290": 26290, "26291": 26291, "26292": 26292, "26293": 26293, "26294": 26294, "26295": 26295, "26296": 26296, "26297": 26297, "26298": 26298, "26299": 26299, "26300": 26300, "26301": 26301, "26302": 26302, "26303": 26303, "26304": 26304, "26305": 26305, "26306": 26306, "26307": 26307, "26308": 26308, "26309": 26309, "26310": 26310, "26311": 26311, "26312": 26312, "26313": 26313, "26314": 26314, "26315": 26315, "26316": 26316, "26317": 26317, "26318": 26318, "26319": 26319, "26320": 26320, "26321": 26321, "26322": 26322, "26323": 26323, "26324": 26324, "26325": 26325, "26326": 26326, "26327": 26327, "26328": 26328, "26329": 26329, "26330": 26330, "26331": 26331, "26332": 26332, "26333": 26333, "26334": 26334, "26335": 26335, "26336": 26336, "26337": 26337, "26338": 26338, "26339": 26339, "26340": 26340, "26341": 26341, "26342": 26342, "26343": 26343, "26344": 26344, "26345": 26345, "26346": 26346, "26347": 26347, "26348": 26348, "26349": 26349, "26350": 26350, "26351": 26351, "26352": 26352, "26353": 26353, "26354": 26354, "26355": 26355, "26356": 26356, "26357": 26357, "26358": 26358, "26359": 26359, "26360": 26360, "26361": 26361, "26362": 26362, "26363": 26363, "26364": 26364, "26365": 26365, "26366": 26366, "26367": 26367, "26368": 26368, "26369": 26369, "26370": 26370, "26371": 26371, "26372": 26372, "26373": 26373, "26374": 26374, "26375": 26375, "26376": 26376, "26377": 26377, "26378": 26378, "26379": 26379, "26380": 26380, "26381": 26381, "26382": 26382, "26383": 26383, "26384": 26384, "26385": 26385, "26386": 26386, "26387": 26387, "26388": 26
[truncated: 488,884 more chars]
