# Supplementary material for: An improved multi-view attention network inspired by coupled P system for node classification
Source: PLoS One. 2022 Apr 28;17(4):e0267565. doi: 10.1371/journal.pone.0267565 (PMC9049499; doi:10.1371/journal.pone.0267565)
Supplement: S1 File — (ZIP) [file pone.0267565.s002.zip › S2/PPI/ppi-walks.txt]

0	766
0	1215
0	1187
0	1239
0	372
0	1073
0	20
0	262
0	1101
0	1400
0	531
0	1110
0	766
0	939
0	1293
0	183
0	372
0	1073
0	144
0	1026
0	766
0	939
0	1546
0	1077
0	1101
0	1241
0	1010
0	1539
0	372
0	831
0	354
0	620
0	766
0	1229
0	829
0	552
0	372
0	943
0	495
0	502
0	372
0	914
0	337
0	949
0	766
0	1215
0	1328
0	464
0	766
0	1229
0	484
0	709
0	1101
0	495
0	741
0	1297
0	766
0	580
0	248
0	498
0	766
0	1489
0	206
0	1521
0	1101
0	886
0	48
0	873
0	766
0	580
0	411
0	1144
0	372
0	592
0	280
0	280
0	1101
0	352
0	1101
0	1072
0	766
0	571
0	1310
0	239
0	372
0	1213
0	398
0	16
0	766
0	1229
0	547
0	591
0	766
0	580
0	1132
0	1077
0	1101
0	921
0	1427
0	1379
0	766
0	1489
0	766
0	1310
0	372
0	336
0	354
0	988
0	766
0	245
0	921
0	258
0	372
0	620
0	1390
0	1234
0	766
0	1229
0	276
0	238
0	766
0	330
0	1230
0	1256
0	1101
0	1355
0	1390
0	1079
0	766
0	1391
0	770
0	1480
0	766
0	766
0	766
0	766
0	1391
0	85
0	225
0	766
0	571
0	806
0	806
0	766
0	245
0	1296
0	278
0	766
0	571
0	1331
0	526
0	372
0	776
0	135
0	1137
0	372
0	1213
0	398
0	1387
0	372
0	592
0	952
0	819
0	766
0	372
0	776
0	766
0	580
0	50
0	580
0	372
0	620
0	613
0	1115
0	1101
0	1400
0	311
0	1194
0	766
0	1310
0	1529
0	88
0	372
0	278
0	646
0	311
0	766
0	362
0	1476
0	1043
0	1101
0	57
0	917
0	298
0	372
0	706
0	474
0	1294
1	657
1	46
1	1154
1	156
1	248
1	1019
1	5
1	640
1	5
1	46
1	1229
1	1280
1	1011
1	592
1	40
1	532
1	149
1	310
1	1427
1	813
1	1442
1	989
1	459
1	1295
1	46
1	1019
1	322
1	878
1	1194
1	370
1	1229
1	1501
1	613
1	173
1	736
1	1146
1	248
1	659
1	430
1	860
1	1512
1	1418
1	149
1	1286
1	5
1	1019
1	290
1	531
1	638
1	613
1	351
1	206
1	46
1	778
1	1134
1	1521
1	1092
1	1010
1	990
1	389
1	1394
1	864
1	366
1	444
1	149
1	1286
1	1286
1	239
1	215
1	1408
1	366
1	1324
1	1512
1	844
1	1518
1	844
1	1518
1	411
1	283
1	1449
1	876
1	1365
1	354
1	690
1	200
1	191
1	307
1	200
1	613
1	757
1	757
1	640
1	215
1	184
1	187
1	248
1	1418
1	844
1	1115
1	161
1	1394
1	1095
1	850
1	826
1	844
1	1547
1	999
1	1529
1	248
1	275
1	1420
1	249
1	1418
1	98
1	310
1	156
1	433
1	1137
1	1144
1	976
1	638
1	1264
1	783
1	783
1	1512
1	1092
1	275
1	1418
1	844
1	1154
1	216
1	640
1	117
1	557
1	311
1	638
1	640
1	16
1	515
1	876
1	612
1	1449
1	890
1	433
1	1229
1	645
1	86
1	1315
1	103
1	1307
1	229
1	149
1	774
1	659
1	386
1	613
1	661
1	183
1	32
1	1067
1	275
1	156
1	930
1	945
1	227
1	349
1	271
1	1011
1	222
1	1011
1	222
1	640
1	639
1	523
1	144
1	1067
1	432
1	878
1	979
1	215
1	558
1	117
1	557
1	639
1	683
1	495
1	283
1	844
1	1032
1	227
1	876
1	777
1	876
1	576
1	1053
1	933
1	1312
1	1318
2	1449
2	848
2	149
2	1512
2	106
2	1449
2	29
2	1010
2	1019
2	1149
2	1085
2	349
2	325
2	69
2	69
2	1449
2	100
2	503
2	336
2	1080
2	1080
2	1080
2	1080
2	408
2	85
2	565
2	495
2	1449
2	1379
2	474
2	1299
2	106
2	1390
2	1079
2	570
2	438
2	1186
2	1408
2	1449
2	644
2	1131
2	987
2	349
2	27
2	35
2	1476
2	1449
2	1369
2	1371
2	1371
2	1281
2	888
2	785
2	1010
2	885
2	9
2	885
2	1010
2	843
2	946
2	1049
2	408
2	247
2	384
2	1346
2	1449
2	290
2	1454
2	290
2	1010
2	600
2	183
2	844
2	408
2	578
2	213
2	578
2	1281
2	987
2	1296
2	349
2	325
2	953
2	638
2	1449
2	427
2	617
2	427
2	349
2	1072
2	1101
2	629
2	438
2	1281
2	408
2	106
2	1474
2	1534
2	1281
2	1051
2	1183
2	1277
2	1281
2	888
2	474
2	1387
2	1080
2	1094
2	522
2	80
2	1010
2	989
2	1310
2	313
2	438
2	1281
2	1117
2	1080
2	438
2	1186
2	1394
2	366
2	384
2	1010
2	1539
2	1010
2	1539
2	349
2	229
2	381
2	1229
2	106
2	319
2	265
2	872
2	1186
2	1394
2	197
2	150
2	1186
2	1402
2	1096
2	40
2	1281
2	1281
2	444
2	844
2	1080
2	1094
2	1408
2	1449
2	1186
2	616
2	427
2	283
2	408
2	1521
2	843
2	1115
2	1449
2	991
2	640
2	1052
2	1449
2	416
2	1323
2	16
2	349
2	883
2	1019
2	1080
2	1094
2	1375
2	807
2	1010
2	600
2	1085
2	1034
2	438
2	349
2	1186
2	349
2	853
2	853
2	1449
2	1378
2	285
2	646
3	46
3	66
3	1294
3	939
3	1390
3	1437
3	1390
3	69
3	1390
3	1390
3	387
3	135
3	46
3	191
3	459
3	248
3	1390
3	557
3	570
3	337
3	1390
3	1088
3	1370
3	593
3	1390
3	1320
3	366
3	1071
3	46
3	1061
3	46
3	937
3	46
3	1473
3	609
3	1464
3	1390
3	350
3	311
3	942
3	1390
3	386
3	430
3	386
3	100
3	831
3	749
3	714
3	100
3	228
3	137
3	681
3	1390
3	40
3	1053
3	906
3	100
3	1143
3	343
3	1181
3	46
3	756
3	229
3	532
3	100
3	1097
3	100
3	100
3	46
3	1091
3	96
3	1091
3	46
3	725
3	707
3	604
3	1390
3	1346
3	690
3	765
3	1390
3	82
3	157
3	1035
3	1390
3	40
3	1214
3	613
3	100
3	1368
3	435
3	1053
3	100
3	1379
3	872
3	278
3	100
3	228
3	117
3	1356
3	1390
3	386
3	526
3	495
3	46
3	1053
3	437
3	1053
3	100
3	1495
3	973
3	1238
3	46
3	659
3	276
3	977
3	1390
3	590
3	1067
3	1067
3	1390
3	573
3	1074
3	1355
3	1390
3	123
3	123
3	991
3	1390
3	1551
3	1390
3	1355
3	1390
3	432
3	1096
3	1096
3	100
3	735
3	1424
3	1051
3	100
3	915
3	1368
3	661
3	1390
3	1437
3	1437
3	1437
3	100
3	1121
3	1355
3	18
3	46
3	123
3	46
3	230
3	46
3	725
3	1390
3	72
3	46
3	1390
3	1131
3	1229
3	1390
3	313
3	1488
3	942
3	46
3	1091
3	899
3	221
3	1390
3	1194
3	993
3	1362
3	100
3	391
3	620
3	690
3	1390
3	1195
3	1361
3	679
3	100
3	123
3	532
3	706
3	46
3	201
3	309
3	1330
3	46
3	196
3	435
3	1368
3	46
3	274
3	96
3	888
4	812
4	163
4	88
4	776
4	1032
4	1310
4	498
4	778
4	430
4	453
4	447
4	864
4	1189
4	1346
4	695
4	1320
4	660
4	320
4	584
4	1007
4	203
4	1517
4	281
4	989
4	829
4	552
4	786
4	1415
4	1022
4	1238
4	974
4	320
4	247
4	320
4	247
4	775
4	594
4	621
4	829
4	1308
4	229
4	1280
4	1219
4	414
4	784
4	1053
4	991
4	1308
4	1266
4	1294
4	569
4	433
4	181
4	5
4	1180
4	1407
4	1526
4	1346
4	207
4	1019
4	1486
4	905
4	191
4	6
4	748
4	1033
4	1132
4	812
4	1195
4	87
4	1042
4	1415
4	1032
4	930
4	366
4	1077
4	576
4	1288
4	1368
4	1368
4	156
4	578
4	430
4	1435
4	703
4	411
4	826
4	538
4	920
4	822
4	371
4	1395
4	858
4	1088
4	246
4	1215
4	71
4	323
4	366
4	130
4	457
4	1019
4	965
4	430
4	836
4	246
4	588
4	973
4	349
4	905
4	1159
4	557
4	1539
4	196
4	1452
4	848
4	408
4	1177
4	663
4	1177
4	80
4	1415
4	1308
4	1180
4	1018
4	1504
4	589
4	689
4	40
4	197
4	1162
4	1264
4	905
4	659
4	953
4	470
4	660
4	400
4	562
4	1550
4	1159
4	30
4	258
4	281
4	323
4	825
4	672
4	882
4	246
4	414
4	1075
4	1205
4	1018
4	320
4	584
4	837
4	370
4	283
4	223
4	320
4	297
4	1419
4	613
4	1007
4	80
4	300
4	1452
4	1018
4	459
4	526
4	74
4	989
4	238
4	724
4	905
4	1159
4	414
4	102
4	278
4	371
4	6
4	414
4	1368
4	435
4	515
4	197
4	646
4	726
4	726
4	1002
4	366
4	1061
4	864
4	939
5	1019
5	1368
5	271
5	635
5	433
5	1253
5	133
5	1253
5	1219
5	398
5	639
5	275
5	1219
5	1159
5	532
5	777
5	433
5	485
5	844
5	199
5	46
5	201
5	50
5	201
5	1219
5	1390
5	1539
5	433
5	640
5	966
5	1114
5	1529
5	100
5	543
5	656
5	66
5	563
5	464
5	1312
5	1521
5	46
5	1229
5	311
5	1096
5	433
5	862
5	725
5	671
5	563
5	48
5	535
5	48
5	464
5	1032
5	1503
5	844
5	46
5	1215
5	314
5	1132
5	100
5	613
5	638
5	641
5	46
5	379
5	100
5	1004
5	258
5	1053
5	215
5	522
5	258
5	1415
5	1417
5	1415
5	46
5	1229
5	1324
5	415
5	1
5	945
5	227
5	184
5	464
5	435
5	1053
5	1019
5	46
5	23
5	640
5	942
5	258
5	1022
5	1443
5	1310
5	483
5	483
5	1019
5	321
5	548
5	744
5	258
5	1181
5	343
5	772
5	1180
5	919
5	602
5	919
5	464
5	341
5	53
5	476
5	1
5	1512
5	351
5	729
5	433
5	222
5	1011
5	1011
5	181
5	135
5	276
5	1449
5	563
5	1085
5	744
5	311
5	1180
5	4
5	1032
5	1362
5	433
5	1072
5	1193
5	661
5	640
5	953
5	953
5	639
5	483
5	1006
5	879
5	1025
5	1
5	1315
5	103
5	1227
5	1019
5	1072
5	1104
5	706
5	1219
5	1159
5	557
5	389
5	181
5	17
5	181
5	135
5	258
5	605
5	191
5	605
5	46
5	123
5	1067
5	560
5	100
5	566
5	613
5	228
5	563
5	1180
5	436
5	418
5	1546
5	156
5	1518
5	98
5	100
5	1018
5	1187
5	513
5	100
5	191
5	309
5	679
5	1180
5	1400
5	942
5	386
5	181
5	88
5	30
5	495
6	1009
6	1537
6	1009
6	635
6	1009
6	713
6	1308
6	1310
6	1369
6	144
6	656
6	510
6	246
6	505
6	356
6	13
6	230
6	436
6	216
6	336
6	1369
6	1161
6	919
6	1161
6	1310
6	640
6	850
6	337
6	1371
6	1137
6	615
6	400
6	921
6	744
6	1187
6	413
6	940
6	990
6	134
6	1149
6	775
6	1546
6	1229
6	990
6	1369
6	615
6	337
6	383
6	462
6	290
6	414
6	290
6	462
6	1195
6	791
6	639
6	890
6	1388
6	1149
6	934
6	1053
6	638
6	414
6	1114
6	721
6	1067
6	1466
6	1308
6	990
6	1242
6	791
6	1308
6	275
6	1294
6	1294
6	76
6	495
6	633
6	4
6	989
6	578
6	136
6	613
6	311
6	1292
6	1203
6	230
6	436
6	658
6	46
6	990
6	260
6	1310
6	1421
6	1096
6	630
6	1324
6	366
6	748
6	86
6	436
6	1178
6	290
6	513
6	594
6	593
6	1380
6	1550
6	261
6	573
6	1310
6	228
6	1006
6	526
6	414
6	1052
6	414
6	613
6	1407
6	302
6	557
6	118
6	400
6	1277
6	400
6	721
6	1294
6	300
6	197
6	1380
6	1149
6	1413
6	646
6	276
6	748
6	1134
6	178
6	1355
6	290
6	640
6	98
6	841
6	1407
6	1006
6	1227
6	80
6	230
6	939
6	415
6	513
6	659
6	48
6	844
6	1109
6	1096
6	503
6	636
6	42
6	246
6	495
6	676
6	791
6	793
6	274
6	228
6	1407
6	589
6	1465
6	307
6	495
6	676
6	1125
6	888
6	791
6	588
6	246
6	4
6	613
6	741
6	216
6	1033
6	1019
6	677
6	1032
6	333
6	230
6	46
6	16
6	1329
6	413
6	433
6	502
6	1355
6	414
6	1294
6	640
6	694
7	313
7	316
7	1117
7	537
7	1193
7	307
7	635
7	707
7	1193
7	498
7	1214
7	40
7	430
7	254
7	430
7	941
7	1115
7	953
7	1019
7	1480
7	1277
7	178
7	549
7	53
7	311
7	295
7	268
7	1257
7	313
7	204
7	725
7	953
7	1009
7	104
7	1019
7	736
7	531
7	183
7	183
7	942
7	178
7	1277
7	342
7	194
7	311
7	770
7	239
7	1400
7	453
7	131
7	1108
7	1407
7	385
7	103
7	634
7	1550
7	313
7	1463
7	564
7	1229
7	311
7	316
7	311
7	879
7	531
7	385
7	80
7	1546
7	313
7	1518
7	156
7	98
7	311
7	351
7	949
7	570
7	178
7	1134
7	778
7	370
7	385
7	386
7	1539
7	191
7	1009
7	557
7	372
7	481
7	1193
7	1413
7	1053
7	240
7	386
7	1521
7	636
7	843
7	433
7	1159
7	557
7	1218
7	531
7	1085
7	1487
7	698
7	453
7	1009
7	215
7	844
7	313
7	795
7	18
7	18
7	1193
7	307
7	941
7	620
7	400
7	1400
7	400
7	164
7	1277
7	635
7	241
7	495
7	430
7	104
7	103
7	65
7	562
7	239
7	620
7	559
7	430
7	87
7	1296
7	479
7	1548
7	1095
7	1268
7	558
7	311
7	715
7	178
7	52
7	385
7	80
7	1207
7	80
7	1117
7	350
7	949
7	577
7	161
7	1032
7	1237
7	649
7	164
7	871
7	1006
7	998
7	366
7	1108
7	1108
7	1108
7	433
7	1539
7	1146
7	1319
7	385
7	1006
7	216
7	570
7	661
7	1009
7	311
7	430
7	136
7	247
7	137
7	385
7	313
7	262
7	779
7	386
7	277
7	571
7	498
7	1548
7	1212
7	323
7	660
7	386
7	1355
7	1229
7	85
7	1277
7	25
7	1422
7	433
8	459
8	191
8	191
8	635
8	136
8	1471
8	1192
8	1081
8	606
8	498
8	829
8	606
8	649
8	1194
8	649
8	349
8	916
8	23
8	234
8	349
8	889
8	194
8	494
8	459
8	248
8	275
8	945
8	606
8	136
8	82
8	1277
8	1435
8	558
8	675
8	50
8	917
8	330
8	766
8	988
8	163
8	639
8	762
8	459
8	197
8	1159
8	1407
8	606
8	1132
8	1032
8	1034
8	498
8	939
8	1121
8	1355
8	459
8	215
8	1310
8	322
8	498
8	990
8	991
8	649
8	606
8	1175
8	104
8	905
8	349
8	1006
8	1355
8	605
8	136
8	228
8	612
8	613
8	498
8	1310
8	1032
8	197
8	988
8	610
8	1101
8	338
8	136
8	1463
8	156
8	1342
8	988
8	1137
8	386
8	350
8	349
8	348
8	228
8	578
8	50
8	1374
8	50
8	580
8	100
8	1390
8	735
8	1352
8	988
8	1006
8	636
8	1229
8	50
8	147
8	611
8	677
8	349
8	2
8	408
8	1032
8	50
8	1374
8	848
8	433
8	459
8	80
8	103
8	613
8	459
8	659
8	1521
8	1329
8	1277
8	627
8	267
8	878
8	100
8	1182
8	996
8	11
8	459
8	1463
8	313
8	686
8	349
8	27
8	1230
8	686
8	459
8	642
8	80
8	752
8	1277
8	915
8	1086
8	353
8	50
8	1549
8	350
8	481
8	498
8	1473
8	765
8	633
8	100
8	633
8	1390
8	1079
8	136
8	498
8	635
8	498
8	1518
8	386
8	871
8	1277
8	1288
8	942
8	17
8	988
8	558
8	1195
8	812
8	606
8	1116
8	606
8	649
8	498
8	1214
8	246
8	1052
8	988
8	464
8	843
8	1010
8	136
8	1019
8	844
8	290
8	50
8	1507
8	1355
8	1337
9	885
9	1010
9	1092
9	15
9	893
9	474
9	305
9	294
9	856
9	1403
9	1392
9	601
9	635
9	1067
9	1394
9	1470
9	499
9	1260
9	1241
9	1260
9	1241
9	1260
9	106
9	319
9	265
9	1091
9	885
9	1536
9	885
9	1010
9	893
9	888
9	1361
9	474
9	1227
9	1188
9	66
9	198
9	1449
9	179
9	1449
9	643
9	522
9	1208
9	1337
9	1208
9	635
9	1348
9	733
9	531
9	628
9	1222
9	1327
9	55
9	635
9	500
9	635
9	857
9	893
9	474
9	1263
9	223
9	635
9	183
9	1051
9	1075
9	774
9	763
9	278
9	187
9	995
9	1259
9	1449
9	885
9	1435
9	477
9	893
9	394
9	194
9	794
9	1449
9	1492
9	921
9	591
9	1227
9	1188
9	1177
9	46
9	1449
9	176
9	404
9	34
9	1435
9	1379
9	1392
9	1361
9	885
9	1536
9	1536
9	885
9	1449
9	222
9	325
9	889
9	93
9	526
9	169
9	526
9	885
9	1227
9	990
9	893
9	433
9	1006
9	1019
9	995
9	85
9	408
9	605
9	1435
9	492
9	215
9	1408
9	477
9	885
9	856
9	288
9	789
9	510
9	885
9	1010
9	1355
9	740
9	477
9	1022
9	779
9	702
9	885
9	628
9	477
9	532
9	937
9	612
9	1227
9	1354
9	1352
9	1432
9	1449
9	699
9	524
9	537
9	835
9	1260
9	664
9	1449
9	349
9	590
9	1019
9	628
9	1325
9	1325
9	628
9	893
9	1033
9	1264
9	1284
9	835
9	522
9	988
9	464
9	856
9	1403
9	856
9	1227
9	1256
9	1473
9	122
9	477
9	1193
9	1237
9	1193
9	1227
9	922
9	801
9	499
9	1292
9	495
9	1524
10	1006
10	998
10	888
10	16
10	749
10	576
10	361
10	1115
10	308
10	86
10	105
10	1132
10	131
10	453
10	211
10	308
10	1333
10	1280
10	1096
10	308
10	1364
10	1324
10	1031
10	1006
10	144
10	1223
10	679
10	308
10	349
10	1215
10	1328
10	308
10	968
10	165
10	1280
10	973
10	665
10	1215
10	1328
10	13
10	13
10	1297
10	1024
[truncated: 998,000+ more rows]
