# Supplementary material for: An improved multi-view attention network inspired by coupled P system for node classification
Source: PLoS One. 2022 Apr 28;17(4):e0267565. doi: 10.1371/journal.pone.0267565 (PMC9049499; doi:10.1371/journal.pone.0267565)
Supplement: S1 File — (ZIP) [file pone.0267565.s002.zip › S2/Pubmed/data/Pubmed.DIRECTED.cites.tab]

DIRECTED	cites
NO_FEATURES
33824	paper:19127292	|	paper:17363749
37511	paper:19668377	|	paper:17293876
6735	paper:1313726	|	paper:3002783
33493	paper:19110882	|	paper:14578298
27380	paper:18606979	|	paper:10333910
37858	paper:19735543	|	paper:8420806
34760	paper:19228402	|	paper:17017752
34707	paper:19220880	|	paper:12734781
13481	paper:16595006	|	paper:11790819
33995	paper:19143817	|	paper:11206408
4691	paper:11943852	|	paper:7722468
27798	paper:18644886	|	paper:3138126
46909	paper:8325993	|	paper:2186054
25881	paper:18509207	|	paper:15043684
19960	paper:17894830	|	paper:2044434
50566	paper:9326333	|	paper:7487991
34769	paper:19228405	|	paper:11561483
15675	paper:17144912	|	paper:1324940
9306	paper:1541672	|	paper:1991568
23485	paper:18349042	|	paper:12486503
51915	paper:9737664	|	paper:7594559
15853	paper:17174749	|	paper:1361076
46265	paper:8100835	|	paper:2180755
4413	paper:11791216	|	paper:11484155
8719	paper:15192149	|	paper:11869680
11737	paper:16127462	|	paper:9734395
16970	paper:17327460	|	paper:9758619
47948	paper:8529129	|	paper:1936620
41333	paper:3280182	|	paper:6884606
7442	paper:14585101	|	paper:9732339
25164	paper:18477407	|	paper:15968442
14432	paper:16846517	|	paper:12171451
5646	paper:12560454	|	paper:7024027
6688	paper:12975475	|	paper:11907129
11518	paper:16075046	|	paper:1284550
24565	paper:18436707	|	paper:15384883
46355	paper:8145050	|	paper:1972779
3664	paper:11522610	|	paper:2444321
3381	paper:11454665	|	paper:2933287
24048	paper:18406405	|	paper:9032105
45163	paper:7833731	|	paper:2951066
2618	paper:11091269	|	paper:9317167
35568	paper:19360314	|	paper:12829651
44166	paper:7567975	|	paper:3240835
42265	paper:3891786	|	paper:6311651
12294	paper:16259490	|	paper:10509871
180	paper:10190896	|	paper:2794065
26614	paper:18561508	|	paper:16873794
8251	paper:1504709	|	paper:2148392
9610	paper:15520861	|	paper:14702111
3640	paper:11522593	|	paper:10963732
40994	paper:3113569	|	paper:4054448
10028	paper:15647337	|	paper:8452322
40568	paper:2961842	|	paper:6216134
43342	paper:6594040	|	paper:7233414
12217	paper:16241867	|	paper:11487743
33103	paper:19073651	|	paper:17536074
7434	paper:14585101	|	paper:11185325
5416	paper:12456547	|	paper:9802755
9835	paper:15611284	|	paper:11533710
3865	paper:11598829	|	paper:8349046
36733	paper:19488997	|	paper:16675714
10236	paper:15687377	|	paper:11979019
36744	paper:19488997	|	paper:2258796
3555	paper:11507694	|	paper:7573053
46931	paper:8326004	|	paper:1675318
31878	paper:19005023	|	paper:17130532
25921	paper:18509500	|	paper:17327327
44894	paper:7769090	|	paper:2148510
8125	paper:15013978	|	paper:11756343
36199	paper:19436679	|	paper:11565518
45408	paper:7893584	|	paper:1734985
9458	paper:15467836	|	paper:12606512
34531	paper:19187735	|	paper:14517715
4601	paper:11919048	|	paper:10191799
24554	paper:18436707	|	paper:11120765
9581	paper:15508373	|	paper:12110552
26741	paper:18562637	|	paper:15563560
14616	paper:16873751	|	paper:1516497
8126	paper:15013978	|	paper:11812768
34103	paper:19151107	|	paper:15333470
10991	paper:159313	|	paper:723641
25725	paper:18498634	|	paper:16865358
17944	paper:17469043	|	paper:14698999
25954	paper:18513455	|	paper:8012143
40759	paper:3057885	|	paper:2842756
4670	paper:11943762	|	paper:8090784
18527	paper:17570749	|	paper:12401727
45493	paper:7913714	|	paper:3287175
38265	paper:1990836	|	paper:3003909
17678	paper:17428252	|	paper:15855328
20901	paper:18006654	|	paper:17686944
41686	paper:3496416	|	paper:3896899
2153	paper:10937502	|	paper:1314967
42047	paper:3708906	|	paper:6791599
13242	paper:16517804	|	paper:15132888
30974	paper:18924636	|	paper:6380287
2807	paper:11160138	|	paper:1829330
18899	paper:17597523	|	paper:17451420
36409	paper:19469001	|	paper:15471153
30733	paper:18841263	|	paper:1587398
19690	paper:17762000	|	paper:12027929
39277	paper:2189891	|	paper:3290006
31390	paper:18971435	|	paper:17192330
44209	paper:7568143	|	paper:1697648
17137	paper:17349010	|	paper:11734230
48338	paper:8636416	|	paper:7989590
31580	paper:18981116	|	paper:11035773
19191	paper:17662714	|	paper:10333910
23086	paper:18311190	|	paper:12522068
36816	paper:19508712	|	paper:12823234
11661	paper:16109069	|	paper:1469084
7757	paper:1469084	|	paper:2424992
9169	paper:15358643	|	paper:9626161
42010	paper:3632094	|	paper:6369971
2865	paper:11238556	|	paper:9054944
31799	paper:18996116	|	paper:14618237
27036	paper:18591388	|	paper:17206141
40570	paper:2961842	|	paper:6373460
11258	paper:15985177	|	paper:3111583
37173	paper:19587831	|	paper:10480608
50518	paper:9314549	|	paper:2480383
31911	paper:19007436	|	paper:12773120
5209	paper:12361980	|	paper:1613467
34780	paper:19228405	|	paper:15975110
43269	paper:650240	|	paper:588254
21220	paper:18060022	|	paper:8278351
36759	paper:19489075	|	paper:1494889
18520	paper:17570255	|	paper:12765949
7947	paper:14730479	|	paper:11673414
40241	paper:2703526	|	paper:3905460
20183	paper:17942684	|	paper:17293876
20406	paper:17969365	|	paper:15889234
17582	paper:17416797	|	paper:16855264
7011	paper:1402656	|	paper:2119056
14273	paper:16823476	|	paper:15127202
24408	paper:18430197	|	paper:17389701
28413	paper:18676351	|	paper:8659491
16499	paper:17302896	|	paper:11476858
41298	paper:3276208	|	paper:6360766
45403	paper:7888929	|	paper:3240834
28356	paper:18670622	|	paper:12845430
46977	paper:8326015	|	paper:2185106
51631	paper:9683605	|	paper:8405760
32890	paper:19060127	|	paper:11135624
17755	paper:17436030	|	paper:15671192
23324	paper:18330949	|	paper:9203944
9796	paper:15610327	|	paper:10666428
28489	paper:18678618	|	paper:17846124
6189	paper:12813916	|	paper:11602628
6283	paper:12819312	|	paper:9732337
32666	paper:19050058	|	paper:17671651
40588	paper:2969728	|	paper:7002677
34430	paper:19180473	|	paper:15047612
38868	paper:2040701	|	paper:2668332
40659	paper:3003160	|	paper:6306391
29241	paper:18753673	|	paper:17601992
18180	paper:17509149	|	paper:16186404
10210	paper:15670442	|	paper:1914802
36053	paper:19436648	|	paper:16912128
48277	paper:8612203	|	paper:8375580
40103	paper:2629640	|	paper:3522325
29674	paper:18776938	|	paper:10580429
23734	paper:18372903	|	paper:17846126
36235	paper:19448363	|	paper:17999777
50289	paper:9221759	|	paper:8315397
28588	paper:18682514	|	paper:17327312
46430	paper:8173400	|	paper:8247074
14023	paper:16766631	|	paper:8194668
40049	paper:2547480	|	paper:3737674
23438	paper:18346973	|	paper:12211926
2538	paper:11050183	|	paper:10415012
45995	paper:8024313	|	paper:2187469
40828	paper:3061933	|	paper:6235285
25993	paper:18523143	|	paper:9028699
25430	paper:18489578	|	paper:2240915
45319	paper:7860757	|	paper:3894418
28191	paper:18664617	|	paper:14724435
22564	paper:1826646	|	paper:3311778
33849	paper:19128359	|	paper:17346189
10371	paper:15738451	|	paper:12882852
15984	paper:17201925	|	paper:17005949
4346	paper:11790818	|	paper:443443
1835	paper:10807676	|	paper:9723973
31977	paper:19011169	|	paper:11673498
2989	paper:11286636	|	paper:10724097
42079	paper:3772281	|	paper:7246127
1069	paper:10516670	|	paper:8156408
33922	paper:19140227	|	paper:17904449
35280	paper:19323962	|	paper:18591388
37486	paper:19666551	|	paper:17475933
28285	paper:18667076	|	paper:11452700
20522	paper:17969381	|	paper:16823476
50903	paper:9427742	|	paper:7528672
524	paper:10378067	|	paper:1729850
48144	paper:8567980	|	paper:8326004
43347	paper:6607315	|	paper:6216134
7763	paper:1469084	|	paper:2881947
9671	paper:15537844	|	paper:8641115
19624	paper:17727695	|	paper:9549452
7833	paper:14694146	|	paper:8137498
22399	paper:18241357	|	paper:12441406
24774	paper:18443201	|	paper:17053028
24114	paper:18414392	|	paper:17495463
27571	paper:18628530	|	paper:8725855
9247	paper:15383437	|	paper:1643761
51329	paper:9579150	|	paper:8826962
20117	paper:17932595	|	paper:16728521
51451	paper:9625758	|	paper:3309126
7774	paper:1469084	|	paper:3260586
46332	paper:8123622	|	paper:6873204
28948	paper:18716002	|	paper:9794112
33911	paper:19140227	|	paper:10857962
11063	paper:15932520	|	paper:11978629
48801	paper:8735622	|	paper:3596063
41939	paper:3578273	|	paper:6334624
13535	paper:16628253	|	paper:10549628
33542	paper:19114173	|	paper:16868300
7736	paper:14687274	|	paper:9842286
475	paper:10337011	|	paper:7537670
17975	paper:17472435	|	paper:15561965
36105	paper:19436665	|	paper:11491207
37216	paper:19590589	|	paper:8741811
22400	paper:18241357	|	paper:12591159
21276	paper:18067546	|	paper:2839472
18153	paper:17503332	|	paper:14647894
48986	paper:8787686	|	paper:2105341
49253	paper:8878437	|	paper:7761837
51257	paper:9549452	|	paper:8039603
7830	paper:14694146	|	paper:12777446
14207	paper:16818907	|	paper:10895843
35126	paper:19289805	|	paper:11832527
1538	paper:10683375	|	paper:9094710
30117	paper:18802485	|	paper:17876100
51980	paper:9758619	|	paper:8072542
25056	paper:18468463	|	paper:11533711
22730	paper:18285525	|	paper:17174134
47689	paper:8450059	|	paper:1929037
14413	paper:16842487	|	paper:11311100
37162	paper:19587243	|	paper:15734833
39859	paper:2477102	|	paper:6311651
35139	paper:19291814	|	paper:15907769
26841	paper:18570678	|	paper:18042079
28638	paper:18687759	|	paper:7867189
49918	paper:9064326	|	paper:7761837
34356	paper:19171735	|	paper:10599761
50412	paper:9294105	|	paper:8035658
36883	paper:19509199	|	paper:7623488
33689	paper:19120273	|	paper:17327428
989	paper:10491414	|	paper:6384267
21409	paper:18078023	|	paper:15587767
13925	paper:1675200	|	paper:2253835
8830	paper:15238494	|	paper:10857938
17737	paper:17434869	|	paper:16025115
24708	paper:18439548	|	paper:17463246
6072	paper:12750472	|	paper:8637860
7792	paper:1469103	|	paper:3134969
11544	paper:16075062	|	paper:8690906
16955	paper:17327457	|	paper:15561963
29812	paper:18782870	|	paper:17460697
42199	paper:3888193	|	paper:6362429
40713	paper:3045812	|	paper:6233198
49665	paper:8990188	|	paper:2205920
28903	paper:18710591	|	paper:9159148
23478	paper:18348689	|	paper:9215219
28263	paper:18664617	|	paper:7621990
3204	paper:11320276	|	paper:1485947
21665	paper:18162513	|	paper:10882147
20083	paper:17922167	|	paper:3899825
9539	paper:15492571	|	paper:10580413
7558	paper:14623908	|	paper:9933106
24357	paper:18426840	|	paper:9075814
11957	paper:16186411	|	paper:15561969
46471	paper:8182126	|	paper:3993659
48940	paper:8775937	|	paper:3792666
1398	paper:10630905	|	paper:8941466
8608	paper:15172958	|	paper:8067445
43951	paper:7533791	|	paper:1301992
46259	paper:8095192	|	paper:3003909
31074	paper:18932203	|	paper:12928770
13551	paper:16628253	|	paper:15855569
33296	paper:19091959	|	paper:16960101
3098	paper:11303130	|	paper:10532529
30262	paper:18818254	|	paper:16738155
19725	paper:17764005	|	paper:16443764
30720	paper:1884094	|	paper:7001256
52145	paper:9811884	|	paper:1899142
27396	paper:18606979	|	paper:9135946
44347	paper:7615815	|	paper:8174841
45387	paper:7888928	|	paper:2389754
44403	paper:7619068	|	paper:1722397
33787	paper:19125180	|	paper:17445546
14244	paper:16823472	|	paper:15685168
1641	paper:10714635	|	paper:8057515
30704	paper:1884094	|	paper:2946385
39095	paper:2128196	|	paper:2447233
51320	paper:9579150	|	paper:2702906
15529	paper:17100770	|	paper:11600549
38302	paper:1991854	|	paper:1975377
14466	paper:16847277	|	paper:15530631
23079	paper:18309686	|	paper:7589820
7578	paper:1463468	|	paper:2668332
2685	paper:11106373	|	paper:8946834
46540	paper:8200983	|	paper:2406597
7410	paper:14578206	|	paper:12539039
26111	paper:18535196	|	paper:16873786
22044	paper:18199798	|	paper:16572114
39230	paper:2180311	|	paper:6839196
40273	paper:2719080	|	paper:6361268
35446	paper:19337548	|	paper:17596103
2556	paper:11050183	|	paper:9427742
17769	paper:17443369	|	paper:16327095
23639	paper:18363276	|	paper:11547217
39660	paper:2307932	|	paper:3496416
5464	paper:12507898	|	paper:10068486
40341	paper:2794065	|	paper:3906651
42126	paper:3813637	|	paper:7050326
15593	paper:17129376	|	paper:12488964
10457	paper:15776395	|	paper:15004560
22180	paper:18204830	|	paper:15013454
21249	paper:18060660	|	paper:17463246
50603	paper:9328252	|	paper:3437300
20387	paper:17969365	|	paper:12876091
27669	paper:18633108	|	paper:17463248
10702	paper:15857516	|	paper:2686492
32797	paper:19055834	|	paper:17093941
37983	paper:19789636	|	paper:16936215
25408	paper:18489577	|	paper:11289463
29581	paper:18776148	|	paper:15620463
20192	paper:17942684	|	paper:8326004
12761	paper:16371630	|	paper:10666428
8065	paper:14980984	|	paper:10599761
25301	paper:18486765	|	paper:15277401
5029	paper:12149437	|	paper:7589509
44314	paper:7611284	|	paper:7895953
22037	paper:18199798	|	paper:11967819
36921	paper:19526210	|	paper:14578243
33905	paper:19133114	|	paper:18191056
6927	paper:1385478	|	paper:3159965
9220	paper:15381770	|	paper:7888039
38463	paper:19956100	|	paper:14988278
4229	paper:11744505	|	paper:11017889
45490	paper:7912625	|	paper:6354812
43936	paper:7532678	|	paper:1406974
46127	paper:8078905	|	paper:2670595
41179	paper:3156147	|	paper:6448594
38505	paper:19956103	|	paper:17959935
28453	paper:18678617	|	paper:16118394
17397	paper:17392166	|	paper:12830456
24185	paper:18420489	|	paper:11781358
37702	paper:19706162	|	paper:3359580
50814	paper:9410915	|	paper:2015976
30779	paper:18843550	|	paper:17645549
35828	paper:19389826	|	paper:18952314
37116	paper:19576321	|	paper:12453968
20667	paper:17988185	|	paper:10097918
50492	paper:9294791	|	paper:8892716
22806	paper:18291022	|	paper:16847701
19053	paper:1763069	|	paper:2035962
52269	paper:9892615	|	paper:9103469
11525	paper:16075053	|	paper:16075062
43807	paper:7488448	|	paper:8472505
11243	paper:15985157	|	paper:192616
38178	paper:19898642	|	paper:17638715
47173	paper:8363561	|	paper:3044894
10597	paper:15837817	|	paper:7694152
6885	paper:1370298	|	paper:2653745
49234	paper:8878437	|	paper:1899431
22356	paper:18227068	|	paper:17670746
32619	paper:19046221	|	paper:9017359
16191	paper:17237299	|	paper:15051749
2493	paper:11032784	|	paper:2227105
49413	paper:8920864	|	paper:2205920
6892	paper:1370298	|	paper:3056757
34584	paper:19194565	|	paper:16731850
23653	paper:18364392	|	paper:15616004
22419	paper:18245568	|	paper:9826206
14744	paper:16896942	|	paper:11053301
15442	paper:17090674	|	paper:7914259
27784	paper:18644069	|	paper:9486993
3625	paper:11511743	|	paper:8519350
16204	paper:17237940	|	paper:17001469
32871	paper:19056835	|	paper:10630154
23696	paper:18366806	|	paper:17415550
50936	paper:9435304	|	paper:3546382
14999	paper:16973667	|	paper:8703884
1558	paper:10692053	|	paper:1675200
11182	paper:15963175	|	paper:12649049
46422	paper:8170965	|	paper:1736105
2332	paper:10971508	|	paper:8088010
36503	paper:19475778	|	paper:7794577
49138	paper:8855307	|	paper:2200729
30041	paper:18801706	|	paper:1473616
38437	paper:19956098	|	paper:12401728
37901	paper:19743752	|	paper:17924142
7851	paper:14702111	|	paper:2949622
1944	paper:10848492	|	paper:8533167
38317	paper:19930636	|	paper:14592535
33020	paper:19065993	|	paper:7589820
13397	paper:16566827	|	paper:15593124
16608	paper:17307546	|	paper:7809339
34937	paper:19245711	|	paper:11874934
32998	paper:19065993	|	paper:17156104
12010	paper:16204372	|	paper:1639955
30894	paper:18854049	|	paper:9684995
12694	paper:16367807	|	paper:10859350
14487	paper:16847277	|	paper:8270130
13769	paper:1671006	|	paper:2885918
42395	paper:3944264	|	paper:7002345
41596	paper:3403714	|	paper:2865274
30851	paper:18854016	|	paper:15983228
36751	paper:19488997	|	paper:9028691
49463	paper:8941652	|	paper:8247074
27318	paper:18602983	|	paper:17463249
46499	paper:8198884	|	paper:6471668
20959	paper:18031995	|	paper:11809620
12467	paper:16309862	|	paper:11133712
30242	paper:18818245	|	paper:16006542
32780	paper:19055828	|	paper:16855197
6033	paper:12748907	|	paper:10593567
35013	paper:19254971	|	paper:8366922
37659	paper:19696902	|	paper:1773700
1455	paper:10666428	|	paper:8455366
33128	paper:19073938	|	paper:11668341
45289	paper:7860750	|	paper:1727062
4480	paper:11815493	|	paper:10531848
3354	paper:11435467	|	paper:2403659
21856	paper:18178847	|	paper:10933399
13309	paper:16542446	|	paper:12453967
19338	paper:17672906	|	paper:11874930
20882	paper:18006584	|	paper:16306347
27691	paper:18633113	|	paper:17666460
2634	paper:11091270	|	paper:2406597
41782	paper:3519679	|	paper:6352727
26883	paper:18583384	|	paper:16489976
26669	paper:18561511	|	paper:9075803
28355	paper:18670622	|	paper:12453886
28317	paper:18669807	|	paper:8366922
13809	paper:16716235	|	paper:12810241
16337	paper:17267595	|	paper:8598488
7433	paper:14585101	|	paper:11028137
38385	paper:19956093	|	paper:19956106
10809	paper:15889095	|	paper:9122227
37969	paper:19789630	|	paper:17293876
10813	paper:15890071	|	paper:12086092
42912	paper:6320806	|	paper:160223
34074	paper:19147816	|	paper:1402665
25689	paper:1849772	|	paper:3025043
22700	paper:18283633	|	paper:16556846
12730	paper:16369227	|	paper:7039363
27202	paper:18596953	|	paper:15533587
16028	paper:17210729	|	paper:15790362
27660	paper:18633107	|	paper:3113569
50939	paper:9435304	|	paper:47533
33275	paper:19088850	|	paper:18231124
46521	paper:8200974	|	paper:6753469
27170	paper:18596543	|	paper:2941683
6003	paper:12727928	|	paper:10470079
47867	paper:8514849	|	paper:1756915
30951	paper:18924636	|	paper:12762952
24781	paper:18443202	|	paper:17463249
30598	paper:18835956	|	paper:10866057
33360	paper:19096518	|	paper:9742976
49778	paper:9042932	|	paper:2210067
27426	paper:18611252	|	paper:12882858
289	paper:10209507	|	paper:9075797
16281	paper:17259486	|	paper:11832527
5318	paper:12414951	|	paper:8920894
4352	paper:11790818	|	paper:6458419
28603	paper:18684786	|	paper:16168670
29683	paper:18776938	|	paper:16823478
24779	paper:18443202	|	paper:17463246
48333	paper:8636416	|	paper:3510224
48211	paper:8601111	|	paper:8173400
12184	paper:16236123	|	paper:11590120
2228	paper:10938050	|	paper:7924774
39925	paper:2498395	|	paper:6278587
46729	paper:8278351	|	paper:2644534
39747	paper:2384600	|	paper:2662408
37255	paper:19602480	|	paper:19247628
18875	paper:17594390	|	paper:16555581
33421	paper:19105914	|	paper:7589943
1121	paper:10545530	|	paper:8945471
33396	paper:19104970	|	paper:12610784
19059	paper:1763069	|	paper:885298
36642	paper:19479186	|	paper:17765963
13151	paper:16489972	|	paper:10977022
24833	paper:18448419	|	paper:10580425
30033	paper:18799632	|	paper:3156147
37758	paper:1972180	|	paper:3264405
11213	paper:15969768	|	paper:2673695
11076	paper:15932520	|	paper:6362005
19021	paper:17623014	|	paper:15516696
22547	paper:18262522	|	paper:11819026
25480	paper:18492786	|	paper:8543793
29579	paper:18776148	|	paper:15372359
34959	paper:19246639	|	paper:10859350
18567	paper:17571924	|	paper:16775236
29537	paper:18776141	|	paper:11067779
27946	paper:18654634	|	paper:10331426
22225	paper:18207200	|	paper:7660530
6628	paper:12967942	|	paper:11473079
32848	paper:19056762	|	paper:11246881
6319	paper:12832613	|	paper:1357346
47123	paper:8350054	|	paper:2258003
9786	paper:15606614	|	paper:6966615
26932	paper:18586907	|	paper:15771578
7698	paper:1467844	|	paper:6347785
39548	paper:2270941	|	paper:2649324
47260	paper:8381473	|	paper:3032493
9281	paper:15383791	|	paper:15047609
4119	paper:11711458	|	paper:8933009
15254	paper:17043101	|	paper:16887982
858	paper:10482607	|	paper:1661690
1495	paper:10677521	|	paper:10330293
9720	paper:15546994	|	paper:9844629
49097	paper:8842069	|	paper:1467683
21538	paper:18091993	|	paper:16723646
33851	paper:19128359	|	paper:17429581
25487	paper:18492787	|	paper:12618479
948	paper:10490523	|	paper:2004172
44234	paper:7573053	|	paper:8072542
48353	paper:8636427	|	paper:7473199
35082	paper:19273282	|	paper:18080107
21163	paper:18053255	|	paper:2515052
44827	paper:7722468	|	paper:1409662
26707	paper:18561513	|	paper:17300593
11467	paper:16049319	|	paper:8941575
35706	paper:19366943	|	paper:3124685
1174	paper:10550321	|	paper:9296561
10732	paper:1586783	|	paper:7439541
25213	paper:18478125	|	paper:7716139
36160	paper:19436665	|	paper:17595355
23389	paper:18337172	|	paper:9878085
41346	paper:3290380	|	paper:3003909
44946	paper:7769136	|	paper:2824266
12201	paper:16236379	|	paper:11024581
12847	paper:16400026	|	paper:11527957
6247	paper:12819007	|	paper:10541297
20507	paper:17969381	|	paper:15505122
36696	paper:19480671	|	paper:15846663
32548	paper:19046200	|	paper:14988310
47365	paper:8408615	|	paper:1946445
26084	paper:18535187	|	paper:16105859
27014	paper:18591387	|	paper:11473032
49841	paper:9053453	|	paper:7860729
18041	paper:17476357	|	paper:14962949
38383	paper:19956093	|	paper:19956104
17393	paper:17392158	|	paper:8608603
1721	paper:10739754	|	paper:9491819
11950	paper:16186282	|	paper:8087927
48666	paper:8692984	|	paper:2189768
17607	paper:17425627	|	paper:15504997
22907	paper:18292467	|	paper:3543673
51047	paper:9449718	|	paper:8757636
16800	paper:17319471	|	paper:11594300
16229	paper:17257275	|	paper:9732337
204	paper:10191799	|	paper:1299075
23007	paper:18297260	|	paper:16059790
13645	paper:16672053	|	paper:12660865
40851	paper:3086921	|	paper:6499635
5005	paper:12133154	|	paper:7967857
11531	paper:16075062	|	paper:11907129
8804	paper:1522229	|	paper:2523954
43743	paper:7427231	|	paper:1174829
11678	paper:16109069	|	paper:7744614
35625	paper:19364331	|	paper:16129698
3547	paper:11507694	|	paper:11334427
41459	paper:3316278	|	paper:2857024
11191	paper:15965169	|	paper:11168343
33975	paper:19143814	|	paper:9519723
4625	paper:11927616	|	paper:10330297
17165	paper:17349010	|	paper:15972866
22023	paper:18198228	|	paper:12502506
41202	paper:3170749	|	paper:3540010
27002	paper:18590522	|	paper:17018838
21737	paper:18171473	|	paper:8732717
45586	paper:7944528	|	paper:8330401
31640	paper:18984671	|	paper:11869302
12259	paper:16249451	|	paper:9445267
35598	paper:19364331	|	paper:10944172
19504	paper:17703632	|	paper:10359389
6867	paper:1361492	|	paper:2847947
8084	paper:14983031	|	paper:12925730
21829	paper:18178393	|	paper:16464953
11265	paper:15988804	|	paper:10333896
6953	paper:1390526	|	paper:6363177
31531	paper:18973206	|	paper:8879346
17012	paper:17334651	|	paper:12351431
40006	paper:2510155	|	paper:3968427
25622	paper:18493734	|	paper:15855341
29255	paper:18755353	|	paper:15983299
47442	paper:8415742	|	paper:2163026
48592	paper:8675702	|	paper:7720392
49393	paper:8916747	|	paper:1612225
2240	paper:10944172	|	paper:6134470
26898	paper:18583417	|	paper:15582161
24003	paper:18400966	|	paper:11978658
50958	paper:9435304	|	paper:9028724
50337	paper:9239416	|	paper:8287660
51040	paper:9449718	|	paper:8072542
18298	paper:17532267	|	paper:1719570
13090	paper:1644920	|	paper:2263645
9547	paper:15492571	|	paper:2897315
20330	paper:17963344	|	paper:15642082
36632	paper:19479186	|	paper:17363746
17480	paper:17412305	|	paper:10415018
7542	paper:14623908	|	paper:12145161
17032	paper:17343760	|	paper:16488505
37791	paper:19721859	|	paper:17805239
1222	paper:10580857	|	paper:2941683
457	paper:10336573	|	paper:3090107
31915	paper:19007436	|	paper:15955116
30345	paper:18825272	|	paper:3073901
32645	paper:19046244	|	paper:9388398
29420	paper:18769687	|	paper:17160407
9989	paper:15640422	|	paper:7621998
22579	paper:18269730	|	paper:9075604
26817	paper:18567926	|	paper:12610013
33564	paper:19114173	|	paper:8858216
19043	paper:17627978	|	paper:9253967
22270	paper:18215172	|	paper:12681024
25964	paper:18513544	|	paper:2078922
33506	paper:19111066	|	paper:11063279
35483	paper:19340286	|	paper:15955116
51211	paper:9529321	|	paper:8522063
47762	paper:8471028	|	paper:2180755
34406	paper:19179216	|	paper:16371630
17790	paper:17444424	|	paper:15677776
34717	paper:19220880	|	paper:17315242
35733	paper:19368707	|	paper:17293876
21093	paper:18047254	|	paper:2403066
33552	paper:19114173	|	paper:8026285
8394	paper:15082736	|	paper:2964983
20427	paper:17969365	|	paper:9742976
16426	paper:17290035	|	paper:16801574
21468	paper:18082004	|	paper:12034408
51742	paper:9708813	|	paper:2226113
48962	paper:8775937	|	paper:8436836
46341	paper:8127894	|	paper:3540010
6221	paper:12815107	|	paper:9362527
32501	paper:19040615	|	paper:10562307
38434	paper:19956098	|	paper:11118029
45938	paper:8012723	|	paper:2923230
11017	paper:15931309	|	paper:11475269
38379	paper:19956093	|	paper:19956100
23375	paper:18337172	|	paper:1522229
46550	paper:8200993	|	paper:2189891
950	paper:10490523	|	paper:7711537
39505	paper:2257445	|	paper:2850927
20074	paper:17908332	|	paper:8013760
20393	paper:17969365	|	paper:15140339
27960	paper:18654634	|	paper:12540634
20121	paper:17932595	|	paper:239528
19445	paper:17697317	|	paper:15526003
37089	paper:19568428	|	paper:18775581
48114	paper:8564218	|	paper:6698366
17009	paper:17334651	|	paper:11289047
5382	paper:12456547	|	paper:10776949
3112	paper:11303130	|	paper:2180661
36280	paper:19449020	|	paper:9817917
26727	paper:18562629	|	paper:12477967
10936	paper:1592439	|	paper:1975377
31661	paper:18984738	|	paper:15096540
20616	paper:17983440	|	paper:2205920
5046	paper:12153522	|	paper:8349046
19042	paper:17627978	|	paper:8017201
17072	paper:17349009	|	paper:12727928
38804	paper:20061360	|	paper:12136392
6793	paper:1349195	|	paper:2494458
29768	paper:18782577	|	paper:17327428
41454	paper:3313390	|	paper:6315512
47165	paper:8352278	|	paper:2885918
31528	paper:18973206	|	paper:15637426
5733	paper:12569167	|	paper:1532369
41434	paper:3308958	|	paper:2863188
26788	paper:18567820	|	paper:17434869
22655	paper:18277383	|	paper:16443880
25551	paper:18492945	|	paper:15711018
11344	paper:1602013	|	paper:3403714
39178	paper:2173562	|	paper:6389544
22495	paper:18257922	|	paper:10342344
48565	paper:8675688	|	paper:1446798
18083	paper:17483299	|	paper:16431079
15755	paper:17151331	|	paper:14514648
36222	paper:19439071	|	paper:18644071
23457	paper:18346991	|	paper:2677038
12648	paper:1634622	|	paper:2243134
43016	paper:6373827	|	paper:447832
37590	paper:19688338	|	paper:14578243
23317	paper:18330949	|	paper:2753246
23189	paper:18316361	|	paper:15919798
42765	paper:6088584	|	paper:6455904
15945	paper:17188609	|	paper:7926304
21430	paper:18078023	|	paper:16784180
26549	paper:18561505	|	paper:17517853
28999	paper:18725615	|	paper:18332288
34279	paper:19165345	|	paper:8549009
25676	paper:18497687	|	paper:15912092
29715	paper:18779574	|	paper:11812740
18358	paper:17548847	|	paper:12032107
46361	paper:8145050	|	paper:2882518
35499	paper:19340895	|	paper:14988838
19615	paper:17727695	|	paper:15616233
8081	paper:14983031	|	paper:12037147
21390	paper:18078023	|	paper:12074206
17872	paper:17461531	|	paper:8462766
51862	paper:9727063	|	paper:8551245
44962	paper:7769140	|	paper:2205920
7743	paper:1469083	|	paper:2890501
48121	paper:8564237	|	paper:2633909
24826	paper:18445251	|	paper:16773565
23160	paper:18314421	|	paper:2189768
47198	paper:8371347	|	paper:3956881
29165	paper:18753291	|	paper:16971655
48772	paper:8733583	|	paper:3816968
4905	paper:12082183	|	paper:8216686
45902	paper:8012717	|	paper:3816968
7633	paper:14673094	|	paper:3309126
11304	paper:15997237	|	paper:10857969
24888	paper:18450419	|	paper:15784469
10608	paper:15837923	|	paper:11781759
6473	paper:12876160	|	paper:1808637
12945	paper:16412042	|	paper:12235110
14252	paper:16823472	|	paper:9495343
35937	paper:19403464	|	paper:8366922
33163	paper:19074809	|	paper:17898301
51560	paper:9664075	|	paper:1202096
19373	paper:17679132	|	paper:15353531
26627	paper:18561508	|	paper:8720610
38323	paper:19930636	|	paper:8582537
44370	paper:7615833	|	paper:2210052
45252	paper:7860730	|	paper:1901765
20224	paper:17953760	|	paper:11194213
15364	paper:1707531	|	paper:2190098
15757	paper:17151331	|	paper:15983218
49339	paper:8900244	|	paper:1469084
21996	paper:18190608	|	paper:8100367
37359	paper:19641379	|	paper:10911004
13008	paper:16423130	|	paper:11955025
44769	paper:7706455	|	paper:8504767
32587	paper:19046214	|	paper:16478821
8181	paper:15030523	|	paper:10892762
1958	paper:10848492	|	paper:9257847
44721	paper:7702375	|	paper:3993659
48091	paper:8555801	|	paper:6738599
20986	paper:18039812	|	paper:16775037
34228	paper:19156219	|	paper:18716002
29161	paper:18753291	|	paper:16091403
48204	paper:8601111	|	paper:1932936
42383	paper:3937338	|	paper:3922361
20640	paper:17983444	|	paper:17082580
49940	paper:9068300	|	paper:1586783
52126	paper:9794859	|	paper:3203570
25350	paper:18487476	|	paper:14988310
25173	paper:18477407	|	paper:9773740
29997	paper:18796620	|	paper:15867184
38589	paper:19956106	|	paper:19956104
7913	paper:14708927	|	paper:12401412
11730	paper:16127462	|	paper:10588944
12266	paper:16254324	|	paper:12173683
42261	paper:3891786	|	paper:6124126
47243	paper:8376591	|	paper:3546382
39243	paper:2185278	|	paper:2537578
11084	paper:15932520	|	paper:9893161
4171	paper:11719900	|	paper:3057885
9154	paper:1534652	|	paper:3106832
13124	paper:16451732	|	paper:12919705
9357	paper:15466998	|	paper:1902595
41667	paper:3493204	|	paper:6220066
35146	paper:19291814	|	paper:9719467
22215	paper:18205952	|	paper:8733139
36017	paper:19435491	|	paper:12556541
39523	paper:2263632	|	paper:6870806
37816	paper:19727402	|	paper:12766110
8555	paper:15155395	|	paper:11742409
250	paper:10207172	|	paper:7868915
46287	paper:8108432	|	paper:3033021
12503	paper:1632685	|	paper:3632094
14148	paper:16796743	|	paper:12140742
28615	paper:18686043	|	paper:11742409
733	paper:10430939	|	paper:8871671
50924	paper:9435304	|	paper:1612231
48397	paper:8637860	|	paper:8288043
25087	paper:18469202	|	paper:16585050
24510	paper:18435852	|	paper:11565517
49134	paper:8855307	|	paper:1565635
20931	paper:18028036	|	paper:11565518
11970	paper:16192452	|	paper:1563334
19932	paper:17889075	|	paper:15784705
28978	paper:18720028	|	paper:16006679
28485	paper:18678618	|	paper:17603484
50350	paper:9246003	|	paper:6608876
29503	paper:18776136	|	paper:12516557
16737	paper:17319100	|	paper:12136399
47299	paper:8401939	|	paper:6297454
36548	paper:19479186	|	paper:10526729
6514	paper:12896940	|	paper:9732337
18917	paper:17598085	|	paper:17131142
16069	paper:17213274	|	paper:11832527
33097	paper:19073651	|	paper:16608888
40073	paper:2571382	|	paper:2444321
31206	paper:18957531	|	paper:17686944
17534	paper:17415316	|	paper:2653929
18644	paper:17583177	|	paper:15106814
15218	paper:17034640	|	paper:12808888
17289	paper:17372793	|	paper:15047092
28042	paper:18657196	|	paper:12940868
14900	paper:16966600	|	paper:15250035
51731	paper:9707599	|	paper:8641276
44348	paper:7615815	|	paper:8214048
26207	paper:18544707	|	paper:18443202
48137	paper:8567980	|	paper:7769140
22532	paper:18258851	|	paper:16177002
21252	paper:18060660	|	paper:17703236
27263	paper:18599530	|	paper:16595597
14594	paper:16873750	|	paper:12074262
44042	paper:7558135	|	paper:1971173
15619	paper:17130504	|	paper:7732997
13186	paper:16494646	|	paper:15539803
269	paper:10209433	|	paper:3557875
10454	paper:15776395	|	paper:11799396
34829	paper:19228808	|	paper:10868967
51896	paper:9732338	|	paper:3034532
41803	paper:3531381	|	paper:7041259
45514	paper:7931087	|	paper:1896073
6517	paper:12896940	|	paper:9742977
25258	paper:18483403	|	paper:11815468
26824	paper:18567926	|	paper:3698784
18015	paper:17476010	|	paper:8554246
9893	paper:15616247	|	paper:11955025
5410	paper:12456547	|	paper:8846677
39395	paper:2217193	|	paper:2654288
19871	paper:17876371	|	paper:8117360
24633	paper:18437223	|	paper:1478367
16208	paper:17244154	|	paper:1285852
13055	paper:16443789	|	paper:15793255
32911	paper:19060127	|	paper:1936671
27666	paper:18633108	|	paper:17293876
32247	paper:19030205	|	paper:14593459
33960	paper:19143814	|	paper:10053014
24235	paper:18422727	|	paper:15616015
35970	paper:19419582	|	paper:17967711
42397	paper:3944264	|	paper:7144445
33559	paper:19114173	|	paper:8659491
15255	paper:17043101	|	paper:1909135
40701	paper:3033025	|	paper:6197336
13146	paper:16488949	|	paper:11118026
19340	paper:17672906	|	paper:12150599
26662	paper:18561511	|	paper:17003291
26734	paper:18562629	|	paper:7540575
17871	paper:17461531	|	paper:15031673
49783	paper:9042932	|	paper:2784133
18949	paper:17603484	|	paper:15056606
35697	paper:19366942	|	paper:16918588
14679	paper:16886063	|	paper:9166663
46467	paper:8182126	|	paper:2253832
23154	paper:18314421	|	paper:17293876
22144	paper:18200815	|	paper:12765945
5210	paper:12361980	|	paper:1733800
15634	paper:17135629	|	paper:7859931
25961	paper:18513544	|	paper:16567531
14388	paper:16842480	|	paper:15375790
22459	paper:18248673	|	paper:18070262
22953	paper:18296490	|	paper:12746279
43076	paper:6385729	|	paper:6895508
30331	paper:18823555	|	paper:15679073
21824	paper:18178393	|	paper:15983206
40683	paper:3017115	|	paper:6245984
40447	paper:2892397	|	paper:6363172
5892	paper:12699416	|	paper:11079741
50325	paper:9238035	|	paper:7612220
35885	paper:19397795	|	paper:7888692
36108	paper:19436665	|	paper:12087010
29159	paper:18753291	|	paper:15563560
10387	paper:15738708	|	paper:14709195
37092	paper:19568428	|	paper:7589820
33340	paper:19095325	|	paper:10954015
19852	paper:1786627	|	paper:3863753
7881	paper:14707030	|	paper:3525850
34824	paper:19228405	|	paper:9096971
28859	paper:18698428	|	paper:9169130
12453	paper:16306359	|	paper:12941777
39179	paper:2173763	|	paper:1690262
4545	paper:11891618	|	paper:11704924
30227	paper:18809813	|	paper:9669786
25937	paper:18511765	|	paper:16895879
5274	paper:12409659	|	paper:1733132
52163	paper:9824500	|	paper:1516628
47508	paper:8423231	|	paper:6698317
20299	paper:17956579	|	paper:14678267
15728	paper:17148684	|	paper:16381994
24970	paper:18458138	|	paper:9827853
13509	paper:16597817	|	paper:2970917
2622	paper:11091269	|	paper:9435304
21203	paper:18060022	|	paper:10677521
26677	paper:18561513	|	paper:11790216
9254	paper:15383437	|	paper:4053961
34407	paper:19179216	|	paper:16823477
2236	paper:10944172	|	paper:2956889
19234	paper:17668382	|	paper:12540637
37505	paper:19668377	|	paper:1541672
10493	paper:15781936	|	paper:8013746
45906	paper:8012717	|	paper:8012723
10607	paper:15837923	|	paper:10037770
25158	paper:18477407	|	paper:11815512
41832	paper:3546382	|	paper:6378696
24168	paper:18417746	|	paper:12164879
31721	paper:18985156	|	paper:17437080
16303	paper:17261860	|	paper:9786807
33339	paper:19093033	|	paper:18054738
50342	paper:9246003	|	paper:1139259
20475	paper:17969380	|	paper:2157941
12025	paper:16205724	|	paper:10604280
25746	paper:18498660	|	paper:16855264
44017	paper:7545875	|	paper:8402882
46849	paper:8317480	|	paper:2384193
20066	paper:17908332	|	paper:11553191
37034	paper:19553558	|	paper:11812768
13554	paper:16628253	|	paper:15919798
25865	paper:18509204	|	paper:14529698
20691	paper:17989340	|	paper:12110133
13080	paper:16443884	|	paper:2897940
36294	paper:19450032	|	paper:14529698
2262	paper:10952644	|	paper:2227133
33738	paper:19120494	|	paper:219345
27894	paper:18650372	|	paper:15531498
24273	paper:18423879	|	paper:11484070
41329	paper:3280182	|	paper:6368290
3918	paper:11687636	|	paper:7859934
49893	paper:9062360	|	paper:7703388
26903	paper:18583417	|	paper:17337254
9412	paper:15467826	|	paper:12540604
9405	paper:15467824	|	paper:15467829
22545	paper:18262522	|	paper:10520229
36069	paper:19436648	|	paper:18786605
50238	paper:9202063	|	paper:8614835
16231	paper:17257277	|	paper:10414932
5069	paper:12163378	|	paper:9222639
4607	paper:11919048	|	paper:3523246
27016	paper:18591387	|	paper:16306330
20298	paper:17956579	|	paper:14578287
24531	paper:18435852	|	paper:17517853
48928	paper:8775937	|	paper:2644534
33000	paper:19065993	|	paper:17223217
2879	paper:11255900	|	paper:1516497
16501	paper:17302896	|	paper:11978633
43993	paper:7545875	|	paper:2394030
17132	paper:17349010	|	paper:11476858
2960	paper:11285306	|	paper:9625758
39432	paper:2223305	|	paper:3188985
10619	paper:15841215	|	paper:12055342
9356	paper:15466998	|	paper:11498469
18462	paper:17559889	|	paper:14527633
22385	paper:18235050	|	paper:17538940
39796	paper:2409808	|	paper:508288
38572	paper:19956106	|	paper:18556337
43101	paper:6391388	|	paper:6351759
31809	paper:18996116	|	paper:3925127
29684	paper:18776938	|	paper:16931765
34094	paper:19151107	|	paper:11874924
33422	paper:19105914	|	paper:9272592
44333	paper:7615815	|	paper:2138534
20357	paper:17967198	|	paper:10777831
19321	paper:17671651	|	paper:6384269
7226	paper:14514648	|	paper:8040759
31221	paper:18957534	|	paper:17098085
18674	paper:17584843	|	paper:17023529
19252	paper:17668636	|	paper:8072544
18850	paper:17594390	|	paper:14969650
18058	paper:17483299	|	paper:10803701
32972	paper:19065992	|	paper:17476355
23663	paper:18366646	|	paper:14747303
21817	paper:18178393	|	paper:14755342
27755	paper:18640486	|	paper:15112169
40751	paper:3052943	|	paper:3891476
11908	paper:16178863	|	paper:10931424
27845	paper:1864963	|	paper:2806767
9637	paper:15537844	|	paper:11422762
10937	paper:1592439	|	paper:208156
29542	paper:18776141	|	paper:16028335
10243	paper:1569197	|	paper:2307296
5047	paper:12153522	|	paper:8908376
32471	paper:19038792	|	paper:16494646
25584	paper:18493227	|	paper:16046308
626	paper:10403912	|	paper:8314020
39827	paper:2442195	|	paper:2861128
18250	paper:17521324	|	paper:10841006
31668	paper:18984738	|	paper:8314024
37492	paper:19666551	|	paper:3317417
28540	paper:18682012	|	paper:16249558
18161	paper:17503332	|	paper:16936217
22718	paper:18284670	|	paper:15721974
1060	paper:10516670	|	paper:1451951
15889	paper:17185336	|	paper:2335846
18983	paper:17620445	|	paper:10891831
32980	paper:19065992	|	paper:9742977
28062	paper:18660851	|	paper:9771706
26411	paper:18556343	|	paper:3293339
35553	paper:19357773	|	paper:17395743
36785	paper:19490620	|	paper:16186275
46326	paper:8123622	|	paper:421969
40991	paper:3113568	|	paper:6986551
816	paper:10460772	|	paper:275862
15524	paper:17100770	|	paper:10064098
10674	paper:15852031	|	paper:6092811
16732	paper:17319100	|	paper:10521381
33992	paper:19143816	|	paper:9389498
36675	paper:19479186	|	paper:8971073
3454	paper:11481585	|	paper:11017071
6657	paper:12974752	|	paper:11078446
14992	paper:16973667	|	paper:11284754
34723	paper:19220880	|	paper:9742976
18571	paper:17572700	|	paper:10773002
29807	paper:18782870	|	paper:17033837
31096	paper:18937674	|	paper:17065348
27411	paper:18607561	|	paper:15384961
12613	paper:16344294	|	paper:12766100
24429	paper:18430778	|	paper:10388979
29350	paper:18768036	|	paper:12502652
40229	paper:2690069	|	paper:2441214
38655	paper:19959591	|	paper:15983299
12597	paper:16344294	|	paper:11790216
11857	paper:16173921	|	paper:11508276
48530	paper:8675652	|	paper:1535055
30222	paper:18809813	|	paper:14570951
17878	paper:17462080	|	paper:14706054
19077	paper:17641740	|	paper:2110907
6813	paper:1353534	|	paper:2567262
4896	paper:12082183	|	paper:3309680
4713	paper:11943868	|	paper:10795741
22613	paper:18272826	|	paper:12663477
10122	paper:15655244	|	paper:12453953
41239	paper:3192752	|	paper:1244549
25248	paper:18481948	|	paper:17928397
20711	paper:17991291	|	paper:219345
33076	paper:19068374	|	paper:16644706
34400	paper:19179216	|	paper:10855621
24422	paper:18430204	|	paper:16732001
16285	paper:17259486	|	paper:12765960
25272	paper:18483566	|	paper:1478367
18190	paper:17515880	|	paper:10656295
24767	paper:18443196	|	paper:9392572
32385	paper:19033418	|	paper:16818907
10992	paper:159313	|	paper:908468
16021	paper:17210729	|	paper:15184500
18478	paper:17559889	|	paper:15709062
32686	paper:19050249	|	paper:16247001
46663	paper:8248212	|	paper:1502499
23625	paper:18358785	|	paper:17065343
11024	paper:15931309	|	paper:11978674
39028	paper:2105341	|	paper:159313
29582	paper:18776148	|	paper:15660293
21205	paper:18060022	|	paper:11927947
39157	paper:2144301	|	paper:6478554
50968	paper:9448482	|	paper:1354782
37373	paper:19641379	|	paper:7652756
30642	paper:18840266	|	paper:11063279
18023	paper:1747611	|	paper:3666320
51028	paper:9449718	|	paper:2562156
26774	paper:18566338	|	paper:9771706
47833	paper:8497435	|	paper:3181642
45858	paper:7994912	|	paper:2676662
17578	paper:17416796	|	paper:8615334
50371	paper:9259575	|	paper:7859944
29147	paper:18752687	|	paper:1485469
22081	paper:18200800	|	paper:15871845
50807	paper:9410902	|	paper:8617981
29283	paper:18755894	|	paper:1763324
34257	paper:19159454	|	paper:913923
30876	paper:18854049	|	paper:2606746
21832	paper:18178393	|	paper:16628253
14961	paper:16968892	|	paper:2245881
32679	paper:19050249	|	paper:12453886
37155	paper:19587243	|	paper:11118008
31630	paper:18981326	|	paper:17167471
47351	paper:8408615	|	paper:1370298
9966	paper:15635070	|	paper:8072544
48750	paper:8719804	|	paper:7926292
4879	paper:12080164	|	paper:3414660
39404	paper:2219869	|	paper:3338381
14630	paper:16877369	|	paper:11157681
47268	paper:8383698	|	paper:1301992
8469	paper:15128287	|	paper:8647933
21714	paper:18167535	|	paper:3301484
31560	paper:18976457	|	paper:15855556
8179	paper:15030523	|	paper:10868836
17411	paper:1739347	|	paper:7242598
33014	paper:19065993	|	paper:17593236
5605	paper:12560454	|	paper:10372244
24517	paper:18435852	|	paper:12878365
50455	paper:9294791	|	paper:6096193
6012	paper:12727928	|	paper:11673498
28375	paper:18673544	|	paper:15451917
36708	paper:19480671	|	paper:9699091
31986	paper:19011169	|	paper:17065344
1629	paper:10708445	|	paper:8777718
21118	paper:18048763	|	paper:17293876
23523	paper:18349126	|	paper:10510086
14740	paper:16896942	|	paper:10067971
9005	paper:15314696	|	paper:8325453
1715	paper:10739754	|	paper:8601620
34618	paper:19203392	|	paper:16186261
5354	paper:12417628	|	paper:9858513
44451	paper:7635953	|	paper:2060723
1278	paper:10594551	|	paper:1382289
307	paper:10209508	|	paper:7706455
10305	paper:15718261	|	paper:12086935
5747	paper:12573898	|	paper:11744505
45036	paper:7785258	|	paper:8417412
20339	paper:17964237	|	paper:11289053
17561	paper:17416796	|	paper:14964537
28767	paper:18694974	|	paper:17463249
30419	paper:18829388	|	paper:12173299
44846	paper:7726162	|	paper:1139259
28235	paper:18664617	|	paper:17045460
12162	paper:16231005	|	paper:12793980
6393	paper:12851856	|	paper:11018080
50255	paper:9218505	|	paper:7520863
4857	paper:12067306	|	paper:7427231
45245	paper:7860729	|	paper:2233244
30919	paper:18922158	|	paper:17848652
18665	paper:17584843	|	paper:12525833
31909	paper:19005641	|	paper:9229196
38720	paper:20003208	|	paper:18096810
23206	paper:18316394	|	paper:15735205
21908	paper:18183362	|	paper:15138320
31561	paper:18976457	|	paper:16197667
50676	paper:9362527	|	paper:8746558
42835	paper:6210472	|	paper:7031599
41792	paper:3531381	|	paper:6360766
6601	paper:12967931	|	paper:11220354
32093	paper:19017778	|	paper:15308380
26236	paper:18547236	|	paper:1999278
21997	paper:18191055	|	paper:11574424
50110	paper:9120002	|	paper:7819935
29780	paper:18782870	|	paper:10051618
17238	paper:17360338	|	paper:12031987
347	paper:10221937	|	paper:8307260
26460	paper:18559660	|	paper:16374433
48284	paper:8615808	|	paper:205552
33023	paper:19065993	|	paper:8423228
48496	paper:8669957	|	paper:2046065
27287	paper:1860008	|	paper:3113904
10848	paper:15905321	|	paper:7544802
32979	paper:19065992	|	paper:8405741
26684	paper:18561513	|	paper:15655721
29054	paper:18728231	|	paper:14693662
25983	paper:18523143	|	paper:16043741
34439	paper:19180473	|	paper:16585566
15031	paper:1698582	|	paper:353557
5564	paper:12542586	|	paper:10546008
36936	paper:19527576	|	paper:17470191
46081	paper:8040341	|	paper:2708528
32672	paper:19050249	|	paper:11435458
12246	paper:16249432	|	paper:14685005
16572	paper:17306374	|	paper:6383904
10689	paper:15852039	|	paper:8012717
3129	paper:11303130	|	paper:384944
6729	paper:1313726	|	paper:2525492
40977	paper:3111583	|	paper:7016639
37557	paper:19672314	|	paper:17463249
48656	paper:8692821	|	paper:8423231
4061	paper:11703366	|	paper:8270130
37668	paper:19697080	|	paper:10958757
42007	paper:3632094	|	paper:3901744
6430	paper:12851856	|	paper:9892237
40714	paper:3045812	|	paper:6347786
28639	paper:18688044	|	paper:14698276
33599	paper:19114721	|	paper:18468463
37299	paper:19615048	|	paper:19228808
36287	paper:19450031	|	paper:17327318
31036	paper:18931037	|	paper:3899825
10306	paper:15718261	|	paper:12716734
46294	paper:8110002	|	paper:1833113
48676	paper:8700877	|	paper:1675318
48544	paper:8675652	|	paper:8325952
26995	paper:18590522	|	paper:14749263
13268	paper:16537919	|	paper:11387480
51165	paper:9528888	|	paper:1606723
28281	paper:18664617	|	paper:9933106
51381	paper:9598721	|	paper:7913714
45298	paper:7860750	|	paper:2666429
47755	paper:8467365	|	paper:6197336
20085	paper:17924973	|	paper:10868956
24255	paper:18423055	|	paper:12623164
35095	paper:19287497	|	paper:14988244
450	paper:10334318	|	paper:9051371
39586	paper:2295694	|	paper:3014039
48748	paper:8719804	|	paper:7351636
31627	paper:18981326	|	paper:10527292
47666	paper:8446612	|	paper:1502186
25669	paper:18496666	|	paper:7485220
32051	paper:19017768	|	paper:10342344
41692	paper:3496416	|	paper:6339614
4324	paper:11781358	|	paper:9259273
28890	paper:18708447	|	paper:12027922
48161	paper:8570667	|	paper:8056042
45805	paper:7986149	|	paper:8342097
17080	paper:17349009	|	paper:14745491
10312	paper:15720714	|	paper:11507694
24207	paper:18420662	|	paper:16362814
10610	paper:15841215	|	paper:10570128
41921	paper:3571496	|	paper:2861128
38662	paper:19959591	|	paper:17517853
35795	paper:19383116	|	paper:17548846
6800	paper:1350902	|	paper:3777161
8202	paper:15030523	|	paper:9836516
22814	paper:18291022	|	paper:17093941
38540	paper:19956106	|	paper:15603869
17185	paper:17349010	|	paper:8181261
4832	paper:12023947	|	paper:9754714
16830	paper:17319955	|	paper:10751224
42368	paper:3928685	|	paper:7380629
25719	paper:18498634	|	paper:15823385
8381	paper:15078896	|	paper:9314549
40781	paper:3057885	|	paper:3491769
27831	paper:18648539	|	paper:12181126
16542	paper:17306374	|	paper:10700229
50914	paper:9435258	|	paper:7713311
50139	paper:9135404	|	paper:8722049
21526	paper:18091993	|	paper:11453115
24314	paper:18423879	|	paper:17334651
38131	paper:19890425	|	paper:12832314
35102	paper:19287497	|	paper:17143281
49798	paper:9042932	|	paper:8621001
10127	paper:15655244	|	paper:14553865
48888	paper:8774154	|	paper:8419909
30926	paper:18923682	|	paper:10661879
51332	paper:9593759	|	paper:1478367
6546	paper:12925730	|	paper:9054944
5728	paper:12566549	|	paper:9827853
25513	paper:18492789	|	paper:12217882
7323	paper:14551916	|	paper:11344224
4437	paper:11792835	|	paper:10470079
29246	paper:18753673	|	paper:8858216
16714	paper:17319098	|	paper:11300445
19659	paper:17760498	|	paper:14972058
17019	paper:17334651	|	paper:15894466
16695	paper:17313427	|	paper:8618308
27507	paper:18625033	|	paper:7842018
32630	paper:19046222	|	paper:1995281
9532	paper:15491494	|	paper:10333943
3461	paper:11484155	|	paper:10545531
49202	paper:8871454	|	paper:3240834
6758	paper:1321840	|	paper:6456276
11784	paper:1613467	|	paper:2562156
37296	paper:19615048	|	paper:17994213
19471	paper:17697384	|	paper:14614647
7075	paper:1417197	|	paper:1858159
51521	paper:9647636	|	paper:8358440
11723	paper:16110329	|	paper:9933106
29823	paper:18782870	|	paper:17703236
38442	paper:19956098	|	paper:15784469
15165	paper:17027229	|	paper:16472050
17003	paper:17334650	|	paper:16306330
45496	paper:7918284	|	paper:2647552
15611	paper:17130504	|	paper:12788993
29637	paper:18776148	|	paper:3578273
41975	paper:3585250	|	paper:7026724
18254	paper:17521324	|	paper:11679444
32695	paper:19050249	|	paper:3956883
34310	paper:19167831	|	paper:11800064
46631	paper:8227346	|	paper:1309355
50863	paper:9421470	|	paper:2668699
47130	paper:8350054	|	paper:2961513
3230	paper:11342572	|	paper:1547920
30160	paper:18806806	|	paper:7438339
44275	paper:7580706	|	paper:8039594
17754	paper:17436030	|	paper:15113714
2436	paper:11023815	|	paper:8466510
11879	paper:16177159	|	paper:10097935
27101	paper:18591633	|	paper:16371630
38255	paper:19903331	|	paper:4050972
18953	paper:17603484	|	paper:9771706
21799	paper:18176622	|	paper:9742976
50535	paper:9314549	|	paper:8765018
29003	paper:18728082	|	paper:11849464
36443	paper:19475776	|	paper:15325833
24945	paper:18455963	|	paper:16263242
19742	paper:17766054	|	paper:15304632
34678	paper:19216768	|	paper:18372903
24964	paper:18458138	|	paper:3314469
23905	paper:18390797	|	paper:17956470
16633	paper:17309798	|	paper:12540618
1981	paper:10859350	|	paper:8608603
49290	paper:8894169	|	paper:7039365
16139	paper:17224056	|	paper:2515489
15345	paper:1707061	|	paper:2547842
26072	paper:18535187	|	paper:11793023
51599	paper:9669786	|	paper:1425153
26919	paper:18583883	|	paper:16025115
21870	paper:18178847	|	paper:7836934
33777	paper:19125180	|	paper:11201732
42089	paper:3788976	|	paper:2991052
36397	paper:1946445	|	paper:6362005
41884	paper:3554759	|	paper:6143085
37332	paper:19629430	|	paper:9673301
35857	paper:19394939	|	paper:17935958
48541	paper:8675652	|	paper:7622000
35417	paper:19337535	|	paper:17300593
49972	paper:908763	|	paper:1262788
27727	paper:18636668	|	paper:17868184
16036	paper:17210729	|	paper:16643856
9173	paper:15361491	|	paper:10353937
24758	paper:18443195	|	paper:12150599
23714	paper:18367670	|	paper:15834701
556	paper:10378067	|	paper:9167112
28084	paper:18663160	|	paper:9096978
27477	paper:18620562	|	paper:9844045
779	paper:10447755	|	paper:8933280
13607	paper:16647327	|	paper:11832527
10219	paper:15671192	|	paper:12558362
40382	paper:2865274	|	paper:6368585
34304	paper:19167443	|	paper:9719467
23648	paper:18364392	|	paper:12361817
8333	paper:15059244	|	paper:6760663
17403	paper:17392166	|	paper:16249540
36823	paper:19508712	|	paper:17692716
44931	paper:7769135	|	paper:2653932
24986	paper:18458139	|	paper:9742976
11827	paper:16173326	|	paper:15665028
2856	paper:11226324	|	paper:11005876
36738	paper:19488997	|	paper:17569712
18491	paper:17559889	|	paper:9726244
48081	paper:8554354	|	paper:2611574
45966	paper:8016086	|	paper:7911121
32638	paper:19046244	|	paper:3677982
10209	paper:15667574	|	paper:9878085
36001	paper:19433788	|	paper:14678953
10898	paper:15918915	|	paper:14675042
21187	paper:18056886	|	paper:16291079
47936	paper:8529124	|	paper:8099884
22918	paper:18292987	|	paper:10977027
13108	paper:16449253	|	paper:8722051
12360	paper:16280647	|	paper:12569167
2532	paper:11049955	|	paper:3770316
9102	paper:15338456	|	paper:10973253
21435	paper:18078023	|	paper:16999648
11646	paper:16109069	|	paper:10388969
6240	paper:12818905	|	paper:2140089
42311	paper:3904728	|	paper:6327437
11539	paper:16075062	|	paper:3309680
36369	paper:19459761	|	paper:16371630
4377	paper:11790819	|	paper:3690955
36913	paper:19526209	|	paper:19323962
50604	paper:9328252	|	paper:3930062
49886	paper:9062360	|	paper:2170215
35515	paper:19340895	|	paper:18717762
18355	paper:17548847	|	paper:10526730
37976	paper:19789630	|	paper:18324385
44431	paper:7621582	|	paper:7041259
4988	paper:12110604	|	paper:1547676
22611	paper:18272826	|	paper:11935157
19552	paper:17714746	|	paper:11734230
12343	paper:16278693	|	paper:12027929
45713	paper:7964474	|	paper:2861361
33326	paper:19092550	|	paper:12941733
23195	paper:18316361	|	paper:16629716
36177	paper:19436668	|	paper:15793205
36207	paper:19436679	|	paper:16372586
37244	paper:19602480	|	paper:17206141
9466	paper:15467836	|	paper:2507922
2760	paper:11141871	|	paper:2142043
18832	paper:17594390	|	paper:11225966
10226	paper:15673357	|	paper:11755507
19272	paper:17670937	|	paper:3904771
40002	paper:2510155	|	paper:3309126
9604	paper:15520861	|	paper:10905477
41486	paper:3318713	|	paper:402787
13480	paper:16595006	|	paper:11790818
43737	paper:7350194	|	paper:624444
46723	paper:8278351	|	paper:1828030
28461	paper:18678617	|	paper:9133560
23600	paper:18358588	|	paper:16941054
35920	paper:19398738	|	paper:9676718
3043	paper:11298122	|	paper:10438898
7426	paper:1458144	|	paper:2189076
47454	paper:8415742	|	paper:2684673
44061	paper:7558161	|	paper:1909135
35855	paper:19394939	|	paper:16864746
34650	paper:19210028	|	paper:16505506
13915	paper:16749649	|	paper:11173717
13542	paper:16628253	|	paper:12569167
37598	paper:19688338	|	paper:16386096
48414	paper:8637868	|	paper:8326004
44185	paper:7567975	|	paper:7813807
33369	paper:19101788	|	paper:17300478
13256	paper:16519819	|	paper:15047635
12775	paper:16371630	|	paper:9742976
10372	paper:15738451	|	paper:12941712
2537	paper:11050183	|	paper:10330296
37523	paper:19669635	|	paper:11485116
12682	paper:16356371	|	paper:10183339
47414	paper:8415343	|	paper:3486790
22446	paper:18246976	|	paper:12028372
40932	paper:3101866	|	paper:6367043
8257	paper:1504709	|	paper:2573555
37283	paper:19609442	|	paper:18045462
24832	paper:18448419	|	paper:10331418
50296	paper:9223318	|	paper:3546382
26038	paper:18528402	|	paper:16081028
50740	paper:9391115	|	paper:2449974
33136	paper:19073938	|	paper:15771578
44520	paper:7649782	|	paper:1385478
40097	paper:2584425	|	paper:7173495
44252	paper:7574935	|	paper:369928
25857	paper:18509202	|	paper:15375795
26250	paper:18549445	|	paper:17280620
1723	paper:10739754	|	paper:9771706
48190	paper:8590990	|	paper:3360221
44363	paper:7615824	|	paper:8138061
16354	paper:17267600	|	paper:8990188
9741	paper:1556180	|	paper:1675318
38287	paper:1991839	|	paper:2503545
34680	paper:19220522	|	paper:10738048
23857	paper:18387078	|	paper:17112621
50419	paper:9294105	|	paper:8879965
37914	paper:19756162	|	paper:18373133
33691	paper:19120279	|	paper:10952462
39834	paper:2451477	|	paper:3742942
29265	paper:18755353	|	paper:17848652
9184	paper:15361491	|	paper:12409286
47672	paper:8447318	|	paper:2567257
36116	paper:19436665	|	paper:14693980
9567	paper:15498046	|	paper:8617984
33780	paper:19125180	|	paper:14698276
50148	paper:9151789	|	paper:2403659
44173	paper:7567975	|	paper:6738600
48021	paper:8550831	|	paper:8365085
32832	paper:19056611	|	paper:17786204
15894	paper:17186387	|	paper:10923638
35491	paper:19340895	|	paper:11981079
41807	paper:3537009	|	paper:3857627
21981	paper:18190608	|	paper:11244033
44277	paper:7580706	|	paper:8472388
37958	paper:19775465	|	paper:9135932
6934	paper:1385796	|	paper:2527266
33142	paper:19073938	|	paper:17277778
48193	paper:8590990	|	paper:6759236
4222	paper:11742441	|	paper:9758619
46637	paper:8227346	|	paper:1744803
37127	paper:19576321	|	paper:18760137
32453	paper:19037920	|	paper:17676041
46899	paper:8325989	|	paper:2201748
50362	paper:9259575	|	paper:1874938
16264	paper:17259403	|	paper:9032109
44631	paper:7677463	|	paper:8062602
183	paper:10190896	|	paper:7682590
29261	paper:18755353	|	paper:17303976
18961	paper:17606874	|	paper:12921782
19836	paper:17846994	|	paper:270276
3401	paper:11457885	|	paper:10545531
3218	paper:11325808	|	paper:8316394
50462	paper:9294791	|	paper:7623902
27471	paper:18620562	|	paper:15220214
6806	paper:1353534	|	paper:1675432
36877	paper:19509199	|	paper:2259217
12757	paper:16371630	|	paper:10102706
35786	paper:19381071	|	paper:12623881
51716	paper:9707599	|	paper:3287175
26138	paper:18539754	|	paper:11723063
19904	paper:17883840	|	paper:16585115
49536	paper:8958211	|	paper:6362005
17523	paper:17415316	|	paper:12610006
44847	paper:7726162	|	paper:1345171
11341	paper:1602013	|	paper:2354749
43802	paper:7485382	|	paper:8181185
6334	paper:12836865	|	paper:1990188
14428	paper:16845606	|	paper:9272591
15367	paper:1707531	|	paper:3309126
30540	paper:18835928	|	paper:17462956
18097	paper:17487985	|	paper:11062060
34212	paper:19156219	|	paper:15855327
25437	paper:18490555	|	paper:15343384
49448	paper:8920894	|	paper:7694152
19397	paper:17683561	|	paper:17003360
34252	paper:19159454	|	paper:7834210
47566	paper:8432857	|	paper:2403659
3045	paper:11298122	|	paper:10585753
23284	paper:1832597	|	paper:2529158
40531	paper:2950766	|	paper:143386
32270	paper:19033397	|	paper:16936215
17038	paper:17347455	|	paper:16034613
37745	paper:1971998	|	paper:3159965
24862	paper:18448419	|	paper:1683635
12716	paper:16369227	|	paper:3358015
44194	paper:7567975	|	paper:8072542
34920	paper:19244565	|	paper:17727388
28918	paper:18714373	|	paper:18231124
9363	paper:15467822	|	paper:10911004
32610	paper:19046214	|	paper:7556988
14596	paper:16873750	|	paper:12453967
36566	paper:19479186	|	paper:14673522
25144	paper:18474888	|	paper:17327318
12925	paper:16410358	|	paper:15047603
21971	paper:18188455	|	paper:12832613
36169	paper:19436665	|	paper:18644073
38823	paper:2010535	|	paper:3403714
51160	paper:9520453	|	paper:8971095
35755	paper:19368716	|	paper:16098842
24316	paper:18423879	|	paper:17379054
50980	paper:9448482	|	paper:3543673
45721	paper:7964812	|	paper:1864488
52314	paper:9933449	|	paper:8436836
18775	paper:17590177	|	paper:10447519
1551	paper:10691912	|	paper:8063033
30987	paper:18926825	|	paper:11487552
14828	paper:16936143	|	paper:11832527
11116	paper:15937548	|	paper:9362527
49769	paper:9042931	|	paper:9042932
5842	paper:12639991	|	paper:10470079
27645	paper:18633105	|	paper:15983207
44274	paper:7580706	|	paper:2091872
49159	paper:8869191	|	paper:1959707
48871	paper:8762108	|	paper:3046969
17290	paper:17372793	|	paper:15450696
25415	paper:18489577	|	paper:9000704
35726	paper:19368707	|	paper:16025115
44438	paper:7621582	|	paper:8149657
39704	paper:2352189	|	paper:6883199
19463	paper:17697384	|	paper:11832527
30596	paper:18835955	|	paper:17329575
50736	paper:9389757	|	paper:9114043
48024	paper:8550838	|	paper:1511805
12281	paper:16258158	|	paper:11197691
4755	paper:11964337	|	paper:9673301
48419	paper:8641276	|	paper:2190098
51562	paper:9664075	|	paper:2136723
13200	paper:16503991	|	paper:9882558
40641	paper:2995996	|	paper:705775
6141	paper:12796471	|	paper:10325232
52194	paper:9844045	|	paper:7773291
21863	paper:18178847	|	paper:15220214
32719	paper:19052638	|	paper:15331532
51358	paper:9593767	|	paper:8072542
21427	paper:18078023	|	paper:16608888
13497	paper:16595786	|	paper:12556541
30630	paper:18840210	|	paper:10895842
19872	paper:17876371	|	paper:9706303
23779	paper:18375420	|	paper:12788573
14909	paper:16966600	|	paper:16186404
7987	paper:14755342	|	paper:10546010
471	paper:10337011	|	paper:2661244
48860	paper:8761460	|	paper:7548237
41465	paper:3316278	|	paper:3525284
23168	paper:18314421	|	paper:8212454
21008	paper:18044107	|	paper:15677775
27491	paper:18622276	|	paper:16621111
28858	paper:18698428	|	paper:8528248
4162	paper:11717448	|	paper:9679667
36629	paper:19479186	|	paper:17337504
14509	paper:16855180	|	paper:8112186
31716	paper:18985010	|	paper:16757574
15977	paper:17201925	|	paper:15467822
19678	paper:17761996	|	paper:15317613
8930	paper:15303408	|	paper:7909987
13429	paper:16573308	|	paper:14527045
15267	paper:17047287	|	paper:10697396
18037	paper:17476355	|	paper:17293876
15816	paper:17173714	|	paper:11832527
50314	paper:9227196	|	paper:3554882
18692	paper:17585110	|	paper:12530974
33452	paper:19106241	|	paper:7555480
9343	paper:15451743	|	paper:9314627
15491	paper:17100762	|	paper:12941768
33219	paper:19077281	|	paper:16344423
38485	paper:19956102	|	paper:16186404
27776	paper:18641671	|	paper:2199727
15566	paper:1711209	|	paper:6369971
9879	paper:15616034	|	paper:15202016
21151	paper:18053255	|	paper:10339045
21926	paper:18183363	|	paper:10747342
45110	paper:7819935	|	paper:1852860
36796	paper:19490627	|	paper:10097900
8671	paper:15184500	|	paper:8093606
1617	paper:10704145	|	paper:9334358
41000	paper:3114751	|	paper:3906651
1937	paper:10848492	|	paper:8072542
45832	paper:7989591	|	paper:1877507
28865	paper:18701453	|	paper:10868943
20495	paper:17969381	|	paper:12120417
13222	paper:16507891	|	paper:15855346
51994	paper:9764597	|	paper:2166735
14302	paper:16823478	|	paper:11424231
27007	paper:18590522	|	paper:17463246
21766	paper:18175751	|	paper:12444862
51800	paper:9713006	|	paper:2809082
48176	paper:8577709	|	paper:7525393
11432	paper:16046308	|	paper:11832527
35000	paper:19254971	|	paper:12716810
23106	paper:18312687	|	paper:15778344
51749	paper:9708813	|	paper:8528248
16986	paper:17333105	|	paper:12739028
48405	paper:8637868	|	paper:1955501
50975	paper:9448482	|	paper:2073970
36427	paper:19475773	|	paper:16123505
48802	paper:8735622	|	paper:3791893
8314	paper:15056761	|	paper:8232539
49078	paper:8823307	|	paper:2055341
4461	paper:11792835	|	paper:9114036
19123	paper:17644085	|	paper:15298349
50282	paper:9221759	|	paper:7696210
24796	paper:18443204	|	paper:9274545
23756	paper:18375412	|	paper:15920056
26628	paper:18561508	|	paper:9075814
4814	paper:12020338	|	paper:9518395
11691	paper:16109069	|	paper:9831135
17352	paper:17389382	|	paper:15184499
36573	paper:19479186	|	paper:15138687
23371	paper:18337172	|	paper:12115623
26846	paper:18577688	|	paper:10867718
16489	paper:17301194	|	paper:12196431
20687	paper:17988185	|	paper:9742976
35922	paper:19403464	|	paper:10591418
44002	paper:7545875	|	paper:6339614
33647	paper:19118120	|	paper:15206496
6536	paper:12925730	|	paper:11978634
44315	paper:7615800	|	paper:1435291
30880	paper:18854049	|	paper:6334991
11351	paper:16024864	|	paper:10768990
1381	paper:10630154	|	paper:1681160
10921	paper:15920000	|	paper:9610651
40532	paper:2950766	|	paper:2933286
34698	paper:19220522	|	paper:18539916
4881	paper:12080164	|	paper:7888929
34014	paper:19143818	|	paper:12242468
48236	paper:8611873	|	paper:1587400
27387	paper:18606979	|	paper:16443764
36928	paper:19526210	|	paper:18784090
38859	paper:2040701	|	paper:2184022
27498	paper:18624731	|	paper:11722631
41687	paper:3496416	|	paper:3956881
37083	paper:19568428	|	paper:17666462
18367	paper:17550588	|	paper:12006365
18156	paper:17503332	|	paper:16415884
6924	paper:1385478	|	paper:2250718
13794	paper:16710474	|	paper:2040383
18020	paper:1747611	|	paper:3193900
29353	paper:18768036	|	paper:15189493
28206	paper:18664617	|	paper:15616016
37314	paper:19629430	|	paper:11724655
35257	paper:19323962	|	paper:16258542
8781	paper:15209606	|	paper:2797067
16531	paper:17306021	|	paper:16433707
38237	paper:19900993	|	paper:18941734
13276	paper:16539649	|	paper:10907124
25383	paper:18487478	|	paper:16344423
39071	paper:2116203	|	paper:2531549
22599	paper:18272638	|	paper:12850656
46141	paper:8080048	|	paper:2794065
1049	paper:10502544	|	paper:9605629
39865	paper:2477102	|	paper:6512866
26424	paper:18556604	|	paper:8886555
24958	paper:18458138	|	paper:15163475
3691	paper:11546824	|	paper:10084586
16848	paper:17320100	|	paper:1658008
9509	paper:15473902	|	paper:1513099
40031	paper:2532505	|	paper:590653
38719	paper:20003208	|	paper:16371630
3447	paper:11472422	|	paper:8830831
36663	paper:19479186	|	paper:19252133
32011	paper:19013621	|	paper:1681160
47055	paper:8343736	|	paper:1520003
21028	paper:18045462	|	paper:9239508
7133	paper:1430198	|	paper:6094325
11943	paper:16186282	|	paper:10868858
40805	paper:3057885	|	paper:7409364
27253	paper:18599519	|	paper:18209091
17458	paper:17403121	|	paper:16219011
33501	paper:19110882	|	paper:17669711
31115	paper:18952836	|	paper:15662000
36589	paper:19479186	|	paper:15920042
30013	paper:18796622	|	paper:11333990
41614	paper:3421907	|	paper:3300639
39033	paper:2105341	|	paper:3094377
3258	paper:11375456	|	paper:2964977
50160	paper:9153283	|	paper:1346821
12527	paper:16336637	|	paper:7862678
35079	paper:19273282	|	paper:16997664
19524	paper:17711492	|	paper:10086946
24242	paper:18422727	|	paper:17459076
52071	paper:9770521	|	paper:9356041
6820	paper:1353534	|	paper:2979618
33683	paper:19120266	|	paper:16140038
25277	paper:18483609	|	paper:11272194
50621	paper:9329975	|	paper:1991568
23606	paper:18358785	|	paper:10963600
44218	paper:7568143	|	paper:8425658
23965	paper:18397274	|	paper:16574667
30678	paper:18840783	|	paper:12475915
14459	paper:16847277	|	paper:14643123
1590	paper:10699054	|	paper:8072542
36867	paper:19509199	|	paper:17496732
38570	paper:19956106	|	paper:18252895
50301	paper:9223318	|	paper:7761837
19921	paper:17884968	|	paper:6480821
12017	paper:16204372	|	paper:8374679
33491	paper:19110882	|	paper:10857967
7686	paper:1467844	|	paper:2903679
1375	paper:10621901	|	paper:7677834
49945	paper:9068300	|	paper:8307256
29266	paper:18755353	|	paper:17848653
25543	paper:18492944	|	paper:8684103
21243	paper:18060033	|	paper:9625758
19712	paper:17763913	|	paper:9571333
24684	paper:18437226	|	paper:17656810
28877	paper:18706099	|	paper:16415884
51158	paper:9520453	|	paper:8816980
44200	paper:7567975	|	paper:8270130
23152	paper:18314421	|	paper:16804082
11841	paper:16173326	|	paper:6690964
48864	paper:8762108	|	paper:1700700
33705	paper:19120279	|	paper:17114453
45775	paper:7977341	|	paper:6608876
49939	paper:9068300	|	paper:1425162
2969	paper:11285308	|	paper:2523782
16595	paper:17307546	|	paper:14523186
43821	paper:7490118	|	paper:8436836
11331	paper:16014697	|	paper:11173119
35501	paper:19340895	|	paper:15625348
17241	paper:17360338	|	paper:15616015
10115	paper:15655244	|	paper:12032111
3658	paper:11522610	|	paper:1541324
46166	paper:8083355	|	paper:8433729
3561	paper:11507694	|	paper:7977386
36068	paper:19436648	|	paper:18786299
51934	paper:9739059	|	paper:7722337
28034	paper:18655733	|	paper:8554212
1200	paper:10562307	|	paper:7681990
47794	paper:8486775	|	paper:1612231
30877	paper:18854049	|	paper:2784133
12239	paper:16249432	|	paper:12196477
23706	paper:18367670	|	paper:11016444
51961	paper:9742505	|	paper:9314549
16902	paper:17326333	|	paper:12734137
51864	paper:9727063	|	paper:8690906
5040	paper:12153522	|	paper:3082444
41996	paper:3618725	|	paper:2949474
2775	paper:11159708	|	paper:8549010
41705	paper:3496416	|	paper:7041259
49652	paper:8981961	|	paper:8358440
35234	paper:19317897	|	paper:19022158
7088	paper:1417197	|	paper:6758737
14279	paper:16823477	|	paper:10335783
45396	paper:7888929	|	paper:1608115
45184	paper:7834210	|	paper:3737674
4551	paper:11904371	|	paper:11058894
40417	paper:2891223	|	paper:1149954
26459	paper:18559660	|	paper:15331558
45369	paper:7883223	|	paper:1743213
37473	paper:19664187	|	paper:16034410
4971	paper:12097339	|	paper:6216134
29098	paper:18729180	|	paper:15619291
36624	paper:19479186	|	paper:17213881
46969	paper:8326013	|	paper:3403714
1827	paper:10793009	|	paper:9988276
45682	paper:7964456	|	paper:2163026
6471	paper:12876160	|	paper:11742409
9449	paper:15467836	|	paper:11223991
38816	paper:20061360	|	paper:2012085
6880	paper:1370298	|	paper:219345
16152	paper:17224056	|	paper:9080995
33177	paper:19075291	|	paper:12364437
10164	paper:15660293	|	paper:12401728
23656	paper:18364392	|	paper:16033730
12400	paper:16293781	|	paper:12556541
13726	paper:16699045	|	paper:9632128
48956	paper:8775937	|	paper:8096268
17961	paper:17472434	|	paper:7862678
25280	paper:18483609	|	paper:12637977
648	paper:10403913	|	paper:2307094
44168	paper:7567975	|	paper:3500674
35606	paper:19364331	|	paper:11916940
23054	paper:18304674	|	paper:12547870
9349	paper:15459003	|	paper:11565517
31839	paper:19001190	|	paper:18083788
27907	paper:18652097	|	paper:16227461
14115	paper:16782722	|	paper:8722068
24670	paper:18437226	|	paper:10975212
24825	paper:18445251	|	paper:16271646
33769	paper:19124789	|	paper:11742409
25520	paper:18492789	|	paper:15640274
9476	paper:15467836	|	paper:8598488
23016	paper:18297260	|	paper:8404429
595	paper:10393700	|	paper:8138054
28863	paper:18698691	|	paper:17721757
48585	paper:8675688	|	paper:7657822
4155	paper:11717448	|	paper:8181185
50345	paper:9246003	|	paper:2401398
19807	paper:17825092	|	paper:11017071
1747	paper:10751750	|	paper:10751750
4423	paper:11791216	|	paper:8866565
9128	paper:15340148	|	paper:7722443
30532	paper:18835928	|	paper:14679064
3502	paper:11485910	|	paper:8550841
31170	paper:18957505	|	paper:12610039
21269	paper:18063685	|	paper:7928409
26853	paper:18577688	|	paper:3065002
43444	paper:6742878	|	paper:7202860
22210	paper:18205952	|	paper:16186404
9951	paper:15635070	|	paper:11598829
18414	paper:17550719	|	paper:14737742
26183	paper:18544706	|	paper:16882744
12446	paper:16306359	|	paper:10525658
39091	paper:2128196	|	paper:2420664
37530	paper:19669635	|	paper:16292463
36112	paper:19436665	|	paper:12809958
13547	paper:16628253	|	paper:15184500
20745	paper:17991690	|	paper:8299453
9074	paper:15331022	|	paper:2786821
740	paper:10432906	|	paper:2916872
14206	paper:16818907	|	paper:10388970
31080	paper:18932203	|	paper:17068657
2693	paper:11106373	|	paper:9878081
49172	paper:8869191	|	paper:7017341
16300	paper:17261860	|	paper:9732338
22975	paper:18297259	|	paper:15138687
48921	paper:8775937	|	paper:2348836
35823	paper:19389826	|	paper:17463246
15322	paper:17060767	|	paper:10484306
48537	paper:8675652	|	paper:2354749
5906	paper:12699416	|	paper:9605629
31030	paper:18931037	|	paper:16855264
44022	paper:7554382	|	paper:1397714
2814	paper:11160694	|	paper:6252275
40303	paper:2784133	|	paper:2987920
10944	paper:1592439	|	paper:3301484
14062	paper:16773565	|	paper:9498630
48518	paper:8675629	|	paper:1556176
51090	paper:9482914	|	paper:9032096
8306	paper:15056761	|	paper:11798459
39651	paper:2307932	|	paper:2642432
20814	paper:17999777	|	paper:16922704
9044	paper:15321869	|	paper:8783761
1197	paper:10562307	|	paper:10376440
39349	paper:2204056	|	paper:2140804
16832	paper:17319955	|	paper:12500218
38201	paper:19898645	|	paper:1955098
37100	paper:19575789	|	paper:17301339
48660	paper:8692973	|	paper:1439783
37837	paper:19727413	|	paper:8109185
10982	paper:15929675	|	paper:9028688
43825	paper:7492163	|	paper:2817954
1107	paper:10540156	|	paper:9005968
41314	paper:3280182	|	paper:2988099
32188	paper:19027368	|	paper:17189872
33554	paper:19114173	|	paper:8243857
6463	paper:12865945	|	paper:9058834
12129	paper:16227041	|	paper:12087017
28522	paper:18679554	|	paper:9742976
8737	paper:15201238	|	paper:10855538
22366	paper:18229453	|	paper:10615421
11577	paper:16085750	|	paper:10526730
34874	paper:19236617	|	paper:14698276
25705	paper:18497871	|	paper:3073901
35275	paper:19323962	|	paper:18039816
1681	paper:10727441	|	paper:7789637
6822	paper:1353534	|	paper:3057885
12383	paper:16284649	|	paper:8675680
98	paper:10074012	|	paper:9072870
32379	paper:19033418	|	paper:14693978
24895	paper:18450419	|	paper:16699517
27747	paper:18638371	|	paper:7556957
22748	paper:18285553	|	paper:17616607
13279	paper:16539649	|	paper:11897675
22289	paper:18215172	|	paper:17145742
42003	paper:3631074	|	paper:3456197
43910	paper:7523287	|	paper:2002657
39340	paper:2200808	|	paper:3544839
50885	paper:9421470	|	paper:8894484
31649	paper:18984671	|	paper:15715885
15771	paper:17156424	|	paper:16129011
40767	paper:3057885	|	paper:3260201
15817	paper:17173714	|	paper:12587011
4685	paper:11943852	|	paper:10894169
47062	paper:8343743	|	paper:1139259
51585	paper:9664081	|	paper:9446548
23069	paper:18309686	|	paper:11484070
21752	paper:18172212	|	paper:16983057
49140	paper:8855307	|	paper:2654294
49212	paper:8878419	|	paper:3098608
50832	paper:9419343	|	paper:8219368
51011	paper:9449683	|	paper:9285775
11603	paper:16089501	|	paper:15536160
18618	paper:17580731	|	paper:12878365
14213	paper:16818907	|	paper:14514586
36876	paper:19509199	|	paper:2046485
27874	paper:18650369	|	paper:1778111
2637	paper:11092283	|	paper:10189543
23699	paper:18366806	|	paper:17463248
32721	paper:19054720	|	paper:10523366
31910	paper:19007436	|	paper:11742409
49063	paper:8823297	|	paper:7962558
38435	paper:19956098	|	paper:11334427
50130	paper:9122227	|	paper:7860747
31756	paper:1899142	|	paper:1971173
47469	paper:8415751	|	paper:1522229
11847	paper:16173326	|	paper:8422836
51695	paper:9703171	|	paper:7556984
17189	paper:17349010	|	paper:9604880
10700	paper:15857516	|	paper:15638292
34120	paper:19151107	|	paper:18710901
4068	paper:11703366	|	paper:9562346
23360	paper:18337172	|	paper:10447519
27800	paper:18647412	|	paper:10588367
19621	paper:17727695	|	paper:3721064
12208	paper:16236379	|	paper:7859631
28460	paper:18678617	|	paper:8760175
30153	paper:18806806	|	paper:15130786
12809	paper:1638761	|	paper:2197139
45767	paper:7977341	|	paper:2247883
21897	paper:18182562	|	paper:11025791
17418	paper:17394557	|	paper:7657036
24309	paper:18423879	|	paper:16644802
23920	paper:18390802	|	paper:16801375
22614	paper:18272826	|	paper:12788992
48033	paper:8550838	|	paper:2824647
29616	paper:18776148	|	paper:17697317
12687	paper:16356371	|	paper:9742976
37687	paper:19706161	|	paper:14742252
51204	paper:9529321	|	paper:7835939
34383	paper:19171813	|	paper:14500058
37948	paper:19768110	|	paper:16550170
5026	paper:12149437	|	paper:1514612
17359	paper:17389382	|	paper:2523954
31751	paper:18987646	|	paper:15471889
51734	paper:9707599	|	paper:8971078
16885	paper:17326327	|	paper:15616004
18372	paper:17550588	|	paper:17144912
41930	paper:3571496	|	paper:6381179
29179	paper:18753304	|	paper:11461935
5959	paper:12721094	|	paper:11445827
49754	paper:9042926	|	paper:8138061
35872	paper:19397795	|	paper:15006123
34842	paper:19228808	|	paper:17827400
46201	paper:8083370	|	paper:1532777
28314	paper:18669807	|	paper:16873591
32190	paper:19027368	|	paper:17521809
46158	paper:8083355	|	paper:1591229
31589	paper:18981116	|	paper:16111631
8032	paper:14960504	|	paper:6690964
655	paper:10403913	|	paper:8543793
13083	paper:16443884	|	paper:8366922
24330	paper:18423879	|	paper:9114043
964	paper:10491408	|	paper:8897005
50953	paper:9435304	|	paper:8370696
1927	paper:10848492	|	paper:7556956
40339	paper:2794065	|	paper:3519340
37717	paper:19715561	|	paper:11357483
16919	paper:17326710	|	paper:10931417
32277	paper:19033397	|	paper:17463249
19305	paper:17671651	|	paper:16936217
21103	paper:18048763	|	paper:11334404
38577	paper:19956106	|	paper:19110536
25444	paper:1849171	|	paper:2731459
29391	paper:18769499	|	paper:16367807
34773	paper:19228405	|	paper:12765971
6108	paper:12777446	|	paper:10780668
31712	paper:18985010	|	paper:15662004
32018	paper:19015530	|	paper:15771578
42933	paper:6324582	|	paper:705775
20782	paper:17996516	|	paper:17130504
43716	paper:7325991	|	paper:151683
50856	paper:9421470	|	paper:1884898
35428	paper:19337548	|	paper:15331525
4442	paper:11792835	|	paper:1675432
9413	paper:15467826	|	paper:15184499
35335	paper:1933705	|	paper:3529954
16692	paper:17313427	|	paper:3614389
32785	paper:19055828	|	paper:18184900
37414	paper:19653885	|	paper:7580637
26130	paper:18535323	|	paper:15186867
41552	paper:3349231	|	paper:6662852
39683	paper:2318983	|	paper:3400091
25591	paper:18493227	|	paper:16855264
34999	paper:19254971	|	paper:12416662
303	paper:10209508	|	paper:3514336
48689	paper:8700877	|	paper:8056182
47117	paper:8350054	|	paper:2113614
15060	paper:16995860	|	paper:11220295
8695	paper:15184501	|	paper:8402882
40232	paper:2690069	|	paper:3309680
36689	paper:19480671	|	paper:12087014
7601	paper:1465437	|	paper:1570017
29452	paper:18769904	|	paper:15277403
41206	paper:3170749	|	paper:6369965
44614	paper:7670740	|	paper:8340699
20705	paper:17991291	|	paper:12941768
20898	paper:18006654	|	paper:16306347
17762	paper:17437424	|	paper:8666914
23267	paper:18320053	|	paper:17299398
39293	paper:2189896	|	paper:2914623
21444	paper:18078023	|	paper:8922349
17776	paper:17444424	|	paper:12017400
26179	paper:18544706	|	paper:15993357
6459	paper:12865945	|	paper:1727730
47461	paper:8415742	|	paper:3302721
[truncated: 42,340 more rows]
