# Supplementary material for: An improved multi-view attention network inspired by coupled P system for node classification
Source: PLoS One. 2022 Apr 28;17(4):e0267565. doi: 10.1371/journal.pone.0267565 (PMC9049499; doi:10.1371/journal.pone.0267565)
Supplement: S1 File — (ZIP) [file pone.0267565.s002.zip › S2/Pubmed/data/Pubmed.GRAPH.pubmed.tab]

GRAPH	pubmed
NO_FEATURES
Pubmed-Diabetes
