# Supplementary material for: An improved multi-view attention network inspired by coupled P system for node classification
Source: PLoS One. 2022 Apr 28;17(4):e0267565. doi: 10.1371/journal.pone.0267565 (PMC9049499; doi:10.1371/journal.pone.0267565)
Supplement: S1 File — (ZIP) [file pone.0267565.s002.zip › S2/Pubmed/data/Pubmed.NODE.paper.tab]

NODE	paper
cat=1,2,3:label	numeric:w-rat:0.0	numeric:w-common:0.0	numeric:w-use:0.0	numeric:w-examin:0.0	numeric:w-pathogenesi:0.0	numeric:w-retinopathi:0.0	numeric:w-mous:0.0	numeric:w-studi:0.0	numeric:w-anim:0.0	numeric:w-model:0.0	numeric:w-metabol:0.0	numeric:w-abnorm:0.0	numeric:w-contribut:0.0	numeric:w-develop:0.0	numeric:w-investig:0.0	numeric:w-mice:0.0	numeric:w-2:0.0	numeric:w-month:0.0	numeric:w-compar:0.0	numeric:w-obtain:0.0	numeric:w-method:0.0	numeric:w-induc:0.0	numeric:w-6:0.0	numeric:w-inject:0.0	numeric:w-experiment:0.0	numeric:w-normal:0.0	numeric:w-diet:0.0	numeric:w-30:0.0	numeric:w-hyperglycemia:0.0	numeric:w-level:0.0	numeric:w-lipid:0.0	numeric:w-oxid:0.0	numeric:w-activ:0.0	numeric:w-protein:0.0	numeric:w-kinas:0.0	numeric:w-c:0.0	numeric:w-measur:0.0	numeric:w-result:0.0	numeric:w-increas:0.0	numeric:w-retin:0.0	numeric:w-stress:0.0	numeric:w-3:0.0	numeric:w-similar:0.0	numeric:w-observ:0.0	numeric:w-conclus:0.0	numeric:w-play:0.0	numeric:w-import:0.0	numeric:w-role:0.0	numeric:w-present:0.0
12187484	label=1	w-rat=0.09393489570187145	w-common=0.028698458467273157	w-use=0.01176012652514843	w-examin=0.019375414753592942	w-pathogenesi=0.06316131961800078	w-retinopathi=0.17089058531360632	w-mous=0.06770248034355311	w-studi=0.017554610474374233	w-anim=0.09840151241009497	w-model=0.06269133038832954	w-metabol=0.06232233318170418	w-abnorm=0.11247870345628387	w-contribut=0.02534773765067718	w-develop=0.030388826051908086	w-investig=0.02014612607562432	w-mice=0.12119873074191996	w-2=0.020571546813213402	w-month=0.10361986739277738	w-compar=0.02367140886552208	w-obtain=0.03061978039959059	w-method=0.014469342700659771	w-induc=0.023516442702830022	w-6=0.014872498687869398	w-inject=0.028054999329982466	w-experiment=0.06866787644053303	w-normal=0.01777754779525323	w-diet=0.031956203604979944	w-30=0.02512131278693402	w-hyperglycemia=0.02896081409449482	w-level=0.03654889376239291	w-lipid=0.030348254033687905	w-oxid=0.09357481262838539	w-activ=0.03623879368519283	w-protein=0.022816081905882666	w-kinas=0.04216587194300068	w-c=0.031475602330090724	w-measur=0.015735336508945104	w-result=0.0075446006836769695	w-increas=0.008769967077523864	w-retin=0.04575957596508121	w-stress=0.03732992842799811	w-3=0.01261883005795486	w-similar=0.01996113997855104	w-observ=0.01828742887023866	w-conclus=0.012866895687595546	w-play=0.03099778146368732	w-import=0.023158771568589955	w-role=0.021716016285633605
2344352	label=1	w-rat=0.023617916633613394	w-use=0.014784159060186597	w-anim=0.030926189614601272	w-metabol=0.05223205066657113	w-investig=0.02532655849507057	w-2=0.008620457712203712	w-compar=0.014879171286899591	w-obtain=0.038493438216628165	w-method=0.01819003082368657	w-result=0.009484640859479618	w-observ=0.045979821159457195	w-present=0.026128847216826075	w-p=0.014294054581628576	w-m=0.09146697293950078	w-r=0.084025394089456	w-muscl=0.4062632862830699	w-control=0.02040786400257234	w-chang=0.09037543606387229	w-dure=0.045181041684535406	w-lower=0.024551616775906053	w-higher=0.023107092005331186	w-mass=0.03621600607107118	w-correl=0.02913497797028972	w-decreas=0.04210805971073984	w-determin=0.021704050013012812	w-concentr=0.026942629508125954	w-stimul=0.07571505907890856	w-period=0.03296082694484282	w-caus=0.0628011984005355	w-mark=0.037304711111544514	w-group=0.01744219207350692	w-evid=0.030374639739571847	w-fast=0.030225769225453863	w-type=0.018081686873962367	w-signific=0.011233087785814973	w-differ=0.017535608880382365	w-ratio=0.0306594914964437	w-suggest=0.01808250868959585	w-degre=0.04213016817587703	w-occur=0.03322538477008907	w-vivo=0.04160267530597802	w-respect=0.025632999122820185	w-dysfunct=0.041228682369095576	w-region=0.038677508663826174	w-high=0.02549735472250127	w-appear=0.035051895200369464	w-sever=0.027258424614748894	w-affect=0.033338260136862426
14654069	label=1	w-rat=0.10226314418677966	w-use=0.010668980765083111	w-anim=0.04463573758808431	w-contribut=0.02299588570370713	w-develop=0.013784622126638718	w-investig=0.01827689788304062	w-2=0.0062209488644769054	w-compar=0.01073754628951517	w-experiment=0.09344494525928207	w-hyperglycemia=0.05254745650135142	w-level=0.011052586429864524	w-result=0.013689172374506666	w-increas=0.023868776375941238	w-3=0.034344032322681274	w-similar=0.03621815088891735	w-observ=0.04977197135817532	w-present=0.03771173825108918	w-control=0.007363662268969401	w-decreas=0.015193629792534994	w-caus=0.04532045245399469	w-mark=0.053841851088827136	w-group=0.02517429783805123	w-differ=0.02530912621910857	w-dysfunct=0.029752657379759694	w-cardiovascular=0.026407658278637884	w-complic=0.04514270517473888	w-primari=0.028787044226206756	w-death=0.034229983748296305	w-patient=0.008268602615393734	w-clinic=0.017856752723253204	w-suscept=0.026261063287964296	w-cardiac=0.17954331408026017	w-tissu=0.02483315898206693	w-specif=0.02376627128731735	w-function=0.053444483962051766	w-defect=0.05973748805474371	w-possibl=0.024449186584364038	w-indic=0.037260040732570957	w-state=0.13922486537513504	w-onli=0.03672368965084312	w-bodi=0.021953125717341735	w-weight=0.045617127453007056	w-loss=0.028762815593784553	w-valu=0.022193426462176275	w-howev=0.01694340388868025	w-4=0.02532942673604324	w-condit=0.02839048463004391	w-durat=0.022522796701481145
16443886	label=2	w-model=0.038714646134547365	w-develop=0.014074824697725849	w-month=0.023996179817274765	w-method=0.013403180606926945	w-level=0.02257054491993387	w-result=0.00698868273856393	w-conclus=0.01191880863693061	w-import=0.021452335768799118	w-p=0.010532461270673686	w-control=0.00751868673778981	w-group=0.012852141527847206	w-signific=0.00827701205270577	w-ratio=0.022591204260537463	w-suggest=0.013323953771281153	w-respect=0.018887473037867506	w-high=0.018787524532369357	w-complic=0.0460930779152597	w-patient=0.008442678459928339	w-onli=0.01874840997964096	w-durat=0.022996960842564956	w-data=0.03442818486284355	w-object=0.019495049534990004	w-mean=0.035221719689700955	w-blood=0.04611271525200553	w-glucos=0.1031637637780166	w-strong=0.029124107531762505	w-hba=0.035963683031197805	w-1c=0.035134177121961895	w-a1c=0.3326886630569466	w-variabl=0.02992650085163497	w-independ=0.024915235862226003	w-assess=0.01822410894904615	w-relat=0.03155931828314955	w-trial=0.02727626187870321	w-research=0.022695555209681164	w-design=0.01932872324828978	w-profil=0.0960730763207182	w-sampl=0.0809892958275116	w-particip=0.027022764203363886	w-n=0.023242616352755794	w-1=0.0198538353328394	w-consist=0.027640340412365714	w-befor=0.04908835852907286	w-min=0.027745709818629928	w-predict=0.059035321001874905	w-adjust=0.027859278723796437	w-sex=0.028956449356014068	w-treatment=0.014318432621414691
2684155	label=1	w-rat=0.030615817858387732	w-anim=0.08017901011192922	w-compar=0.019287814631166137	w-normal=0.057941637258603115	w-level=0.019853720068460347	w-result=0.01229490481784395	w-increas=0.014291798200409258	w-3=0.020564019353704215	w-similar=0.03252926515023132	w-observ=0.05960347187337044	w-present=0.03387072787366343	w-chang=0.02928833576144009	w-decreas=0.054584521847255346	w-stimul=0.04907457532892222	w-period=0.04272699789146292	w-suggest=0.023440289042068695	w-occur=0.04306994322048584	w-addit=0.03559475978801862	w-relat=0.05552102290554087	w-day=0.03838664446416178	w-secret=0.3230115081079322	w-cholesterol=0.15499961736650564	w-insulin=0.03447368620488266	w-24=0.045396282850545346	w-h=0.10394672366460497	w-low=0.0870248353486404	w-rate=0.09883909959886525	w-fatti=0.059816454571435404	w-acid=0.044538557180858765	w-effect=0.019997285311920878	w-hormon=0.06226677056017838	w-hepat=0.060621234401420414	w-contrast=0.04665696857917435	w-product=0.04544799614446522	w-major=0.040120550358321135	w-plasma=0.03420631878839778	summary=w-rat,w-anim,w-compar,w-normal,w-level,w-result,w-increas,w-3,w-similar,w-observ,w-present,w-chang,w-decreas,w-stimul,w-period,w-suggest,w-occur,w-addit,w-relat,w-day,w-secret,w-cholesterol,w-insulin,w-24,w-h,w-low,w-rate,w-fatti,w-acid,w-effect,w-hormon,w-hepat,w-contrast,w-product,w-major,w-plasma
15032912	label=1	w-rat=0.11689675909566226	w-studi=0.005201366066481255	w-metabol=0.018465876498282723	w-2=0.012190546259682019	w-compar=0.021041252324908517	w-6=0.03965999650098506	w-inject=0.07481333154661991	w-30=0.02233005581060802	w-3=0.02243347565858642	w-import=0.020585574727635517	w-control=0.021644704245152486	w-chang=0.015975455869876417	w-decreas=0.014886687776524188	w-caus=0.0222024438789772	w-group=0.024665726164555247	w-differ=0.012398915369967331	w-respect=0.018124342814115284	w-tissu=0.024331479002631235	w-possibl=0.023955263623063754	w-weight=0.044695569322643285	w-4=0.012408860572708054	w-week=0.021062395840432114	w-blood=0.04424957524182349	w-glucos=0.04399801373248744	w-research=0.02177856307999708	w-1=0.031752766946460315	w-befor=0.02355249525384809	w-7=0.014629309949049863	w-0=0.007985306820689384	w-influenc=0.02732592480415292	w-wherea=0.022713656009143036	w-current=0.029669249780616965	w-flow=0.03476520279792114	w-chronic=0.08607713308363434	w-mechan=0.02247276561187138	w-test=0.017796806964759312	w-therefor=0.02745748830067284	w-analys=0.02743544170748781	w-mrna=0.09795520115400466	w-streptozotocin=0.07747193632438448	w-did=0.018553857019339585	w-15=0.02268609525507027	w-g=0.054856207046584386	w-25=0.02480112107169836	w-mmol=0.05427772743118993	w-l=0.04938846215692122	w-5=0.06006856163818164	w-reduc=0.015350735067963788
17988185	label=3	w-use=0.007445259958367352	w-studi=0.01111371022838081	w-model=0.013229825117920863	w-2=0.017364950787172945	w-month=0.032800533563181335	w-method=0.009160447177396116	w-30=0.015904140469425856	w-level=0.007712955997819129	w-result=0.004776437842903406	w-3=0.007988899605036171	w-conclus=0.008145948348981353	w-control=0.015416012376043856	w-chang=0.011378202382142195	w-dure=0.011376521287472945	w-type=0.009105885476096158	w-signific=0.0056569506835039435	w-differ=0.026492646509930193	w-suggest=0.009106299340084242	w-sever=0.01372726419447786	w-patient=0.023080703703401213	w-clinic=0.024922374304396557	w-function=0.012431930322107964	w-durat=0.015717347338443675	w-8=0.010456318876896253	w-provid=0.015951606517601656	w-evalu=0.014309522735658593	w-object=0.013323954718158637	w-mean=0.024072398349076193	w-glucos=0.00783417870416593	w-a1c=0.15158476254393252	w-trial=0.018642049485444644	w-design=0.013210278479046975	w-1=0.01356916803323556	w-befor=0.016774798777920583	w-adjust=0.03808102847137643	w-treatment=0.009785979129743855	w-7=0.04167774632966723	w-14=0.016922249092417272	w-insulin=0.013392655072400459	w-effect=0.023306188636914985	w-did=0.013214617589313806	w-15=0.01615772251979825	w-17=0.019021030826070373	w-glycem=0.11221374899513156	w-respons=0.022874579105046162	w-therapi=0.10526272335805657	w-random=0.01670747957335482	w-initi=0.07190780138238492
9834350	label=3	w-2=0.006157469794431223	w-compar=0.0318839384719277	w-6=0.026709793561887893	w-level=0.010939804935682232	w-increas=0.00787507247777653	w-p=0.020420077973755106	w-control=0.036442614290307755	w-mass=0.025868575765050843	w-decreas=0.015038592753835657	w-determin=0.015502892866437723	w-group=0.12458708623933518	w-differ=0.012525434914558832	w-cardiovascular=0.026138192377835455	w-death=0.0677613963996886	w-patient=0.02455268735795486	w-bodi=0.021729114230430085	w-weight=0.022575823280314714	w-4=0.02507096319792035	w-8=0.029661802528338346	w-mean=0.03414350378083256	w-glucos=0.011111743264072082	w-1=0.012830709908977842	w-sex=0.028070027436952413	w-0=0.024200368630048437	w-10=0.016443454121467634	w-wherea=0.02294542800923633	w-manag=0.061620737130533766	w-insulin=0.009497852321753385	w-rate=0.036308240668970905	w-did=0.018743182090965496	w-5=0.03640890368681622	w-number=0.023787779060756787	w-initi=0.025497919367733428	w-medic=0.05955909626695806	w-9=0.03315898813746401	w-age=0.012957897700652974	w-obes=0.02510574407530541	w-improv=0.01969758997783411	w-noninsulindepend=0.025527799569560864	w-mellitus=0.011826894656611717	w-becaus=0.028062352309375326	w-s=0.032800164637243674	w-index=0.024884216207891253	w-hypertens=0.029405207965552488	w-need=0.029035672417548865	w-followup=0.08034199588673512	w-year=0.05945809060348699	w-mg=0.038703987556153126
16230722	label=3	w-common=0.010479105166473187	w-use=0.0042941540838716255	w-studi=0.004273321498602856	w-2=0.020030939082299082	w-compar=0.004321750996194902	w-6=0.03801435349264543	w-inject=0.010244149132939655	w-level=0.031139859692439886	w-measur=0.00574568304061066	w-result=0.0027548749384380634	w-increas=0.0032023116299672197	w-3=0.027646233487967492	w-similar=0.014577430025829804	w-conclus=0.004698285562275552	w-control=0.02074658373705487	w-higher=0.006711603487025656	w-decreas=0.006115278381227778	w-concentr=0.007825660023107124	w-group=0.02026478747129435	w-fast=0.03511707627853561	w-type=0.010503884491098472	w-differ=0.015279991140582145	w-occur=0.009650526696706371	w-complic=0.009084735273754505	w-patient=0.023296187451669483	w-clinic=0.007187157735085314	w-onli=0.007390452066663449	w-bodi=0.017671810743420318	w-weight=0.027540630889678532	w-4=0.025487078769670064	w-8=0.036184937524196985	w-week=0.008652187502916095	w-object=0.007684770563585272	w-mean=0.00694204018780413	w-blood=0.01817721140639222	w-glucos=0.027110809291594956	w-a1c=0.058285703993379304	w-assess=0.0071837773865534625	w-relat=0.006220197586927816	w-trial=0.021504106875326185	w-design=0.0076192062596992915	w-particip=0.010652126968130993	w-1=0.015652401299748903	w-7=0.018028651679949412	w-0=0.026242170132721957	w-standard=0.01245984347890018	w-10=0.013373099617459156	w-insulin=0.050208563725783466
3542527	label=2	w-use=0.027970030654407077	w-studi=0.013917168664368762	w-obtain=0.07282542365308033	w-6=0.07074485862337876	w-measur=0.0748491682587659	w-result=0.017943915139556038	w-group=0.032998741760688774	w-differ=0.06635095252036571	w-high=0.0482382386641916	w-appear=0.06631439632502331	w-patient=0.06503144219133991	w-independ=0.06397155153814785	w-sampl=0.06931516309561804	w-particip=0.06938277295458295	w-consist=0.14193688319863476	w-influenc=0.07311531231381457	w-10=0.043552932537941305	w-manag=0.08160584106476095	w-analysi=0.050396395781298994	w-factor=0.041318124598005025	w-age=0.10296275470248581	w-year=0.03937089783203869	w-13=0.19565686839997246	w-daili=0.07686062172922944	w-parent=0.19305042704339057	w-complex=0.08171245669424787	summary=w-use,w-studi,w-obtain,w-6,w-measur,w-result,w-group,w-differ,w-high,w-appear,w-patient,w-independ,w-sampl,w-particip,w-consist,w-influenc,w-10,w-manag,w-analysi,w-factor,w-age,w-year,w-13,w-daili,w-parent,w-complex
10960717	label=1	w-rat=0.1033283852720586	w-examin=0.03552159371492039	w-metabol=0.038085870277708114	w-abnorm=0.051552739084130106	w-induc=0.0431134782885217	w-normal=0.0651843419159285	w-level=0.06700630523105368	w-result=0.013831767920074444	w-increas=0.03215654595092083	w-chang=0.0329493777316201	w-decreas=0.030703793539081134	w-function=0.07200159644887529	w-treatment=0.05667712912643315	w-effect=0.04499389195182198	w-streptozotocin=0.05326195622301433	w-reduc=0.03166089107767531	w-associ=0.021866860555980902	w-analysi=0.03884722174808464	w-reduct=0.046894404332064904	w-progress=0.04919427307102653	w-longterm=0.12082853464776007	w-inhibitor=0.05950639193800009	w-peripher=0.1169400641226806	w-nerv=0.2864383906171961	w-stz=0.06996361156560135	w-conduct=0.061042269956144826	w-demonstr=0.0852085440320818	w-frequenc=0.05252643653937364	w-inhibit=0.16962067935883	w-neuropathi=0.06752259128191752	w-pathway=0.06652319903637524	summary=w-rat,w-examin,w-metabol,w-abnorm,w-induc,w-normal,w-level,w-result,w-increas,w-chang,w-decreas,w-function,w-treatment,w-effect,w-streptozotocin,w-reduc,w-associ,w-analysi,w-reduct,w-progress,w-longterm,w-inhibitor,w-peripher,w-nerv,w-stz,w-conduct,w-demonstr,w-frequenc,w-inhibit,w-neuropathi,w-pathway
15723700	label=3	w-metabol=0.01741068355552371	w-2=0.005746971808135808	w-compar=0.00991944752459973	w-obtain=0.025662292144418782	w-method=0.012126687215791047	w-6=0.024929140657762038	w-measur=0.013187710597973041	w-result=0.006323093906319747	w-increas=0.02940027058369905	w-conclus=0.010783684004841983	w-control=0.006802621334190781	w-caus=0.020933732800178503	w-group=0.06976876829402769	w-type=0.012054457915974913	w-signific=0.022466175571629946	w-differ=0.03507121776076473	w-affect=0.06667652027372485	w-clinic=0.01649623823005296	w-indic=0.01721059024313992	w-bodi=0.04056101323013617	w-howev=0.01565247787811414	w-4=0.02339956565139233	w-8=0.013842174513224564	w-report=0.018959823227405106	w-addit=0.036611752924819156	w-sensit=0.02306406445081278	w-mean=0.04780090529316558	w-1=0.00598766462418966	w-7=0.013793349380532727	w-0=0.007529003573792848	w-24=0.023346659751709038	w-effect=0.020568636320832907	w-did=0.017493636618234467	w-5=0.011327214480342825	w-mm=0.06362774962562372	w-respons=0.015140792836197221	w-age=0.04837615141577111	w-year=0.0416206634224409	w-subject=0.02616454637469353	w-background=0.0215908077667209	w-100=0.026736737147680364	w-peripher=0.02672915751375557	w-nerv=0.0327358160705367	w-shown=0.05148785059455453	w-time=0.20778679873143938	w-ii=0.04880315641848506	w-individu=0.02032294618489566	w-adult=0.2391422667940373
16118269	label=1	w-rat=0.09725024496193752	w-use=0.02435037962854263	w-examin=0.020059252921366812	w-studi=0.006058061653901697	w-anim=0.025468626741436344	w-investig=0.02085716581946988	w-compar=0.012253435177446722	w-level=0.025225903145808443	w-oxid=0.03229248435803104	w-protein=0.04724271076982763	w-increas=0.02723848598195647	w-muscl=0.06691395303485857	w-control=0.033612952474825035	w-chang=0.03721341484982976	w-decreas=0.017338612822069346	w-type=0.007445400477513917	w-dysfunct=0.06790606507851035	w-tissu=0.028339016720711672	w-indic=0.021260140888584605	w-addit=0.022613141512388298	w-relat=0.017636089628818866	w-1=0.022189580666114622	w-secret=0.029315330147610657	w-mrna=0.03802966633037828	w-g=0.09583702054609154	w-5=0.013992441416894076	w-associ=0.01234834478455392	w-express=0.11661012583214497	w-factor=0.017985536589719832	w-includ=0.021222306690006076	w-rang=0.03083758863230854	w-versus=0.036250981259457075	w-complex=0.03556895173749613	w-demonstr=0.0481177660416462	w-pathway=0.03756604180877661	w-shown=0.031801319484871915	w-alter=0.027484237838999438	w-gene=0.21030539563529696	w-e=0.10379607505168095	w-identifi=0.024513312856952924	w-previous=0.02644401897142371	w-mediat=0.03464158947392918	w-vascular=0.03203142248012508	w-lipoprotein=0.039156695850950836	w-involv=0.02744337799084405	w-phenotyp=0.03923581320280582	w-confirm=0.033953032539255176	w-variant=0.03997288337882544
8293860	label=3	w-studi=0.004951300390208117	w-2=0.023208924609779226	w-normal=0.04512762132641204	w-30=0.021256495435098017	w-c=0.026633201971615228	w-measur=0.013314515507568936	w-result=0.006383892886188206	w-3=0.010677471587500268	w-chang=0.015207405106901587	w-determin=0.04382548560319895	w-concentr=0.14507569735144746	w-group=0.03521981091765821	w-fast=0.06103280324370492	w-type=0.01825554924775047	w-signific=0.00756073216352931	w-differ=0.023605627338976264	w-degre=0.02835684396453262	w-4=0.011812280737481704	w-condit=0.026479586626098648	w-addit=0.01848189450531736	w-evalu=0.019125227502466775	w-blood=0.04212219181673583	w-glucos=0.05235340576341655	w-relat=0.014414111715861572	w-sampl=0.049320404510343606	w-1=0.018135714967497527	w-0=0.030405591355701884	w-14=0.02261723676775001	w-10=0.03098958661353516	w-insulin=0.008949899303190692	w-acid=0.0231257893054459	w-effect=0.020766411670071684	w-plasma=0.15984875895347422	w-mmol=0.07750233195703561	w-l=0.0705210252913731	w-17=0.02542233927715175	w-associ=0.010092397179683493	w-process=0.05381995321564313	w-obes=0.09462934305307424	w-subject=0.026416128551373274	w-13=0.02320289785512494	w-toler=0.06673715859059386	w-demonstr=0.01966351016124965	w-individu=0.06155507738694358	w-follow=0.020256490259514016	w-popul=0.019455047948173147	w-nonobes=0.05715989748828955	summary=w-studi,w-2,w-normal,w-30,w-c,w-measur,w-result,w-3,w-chang,w-determin,w-concentr,w-group,w-fast,w-type,w-signific,w-differ,w-degre,w-4,w-condit,w-addit,w-evalu,w-blood,w-glucos,w-relat,w-sampl,w-1,w-0,w-14,w-10,w-insulin,w-acid,w-effect,w-plasma,w-mmol,w-l,w-17,w-associ,w-process,w-obes,w-subject,w-13,w-toler,w-demonstr,w-individu,w-follow,w-popul,w-nonobes
17039422	label=3	w-use=0.008999053340983146	w-2=0.0682140566791772	w-method=0.011072192675287477	w-6=0.011380694648108756	w-level=0.009322616379972686	w-result=0.00577325965359629	w-increas=0.006710931328887826	w-3=0.01931229643652222	w-conclus=0.009845972352247026	w-control=0.006211089044261147	w-lower=0.014944462385334121	w-caus=0.019113408208858634	w-group=0.021233972959051908	w-fast=0.01839829431114583	w-type=0.01650936627622651	w-signific=0.020512595087140387	w-primari=0.024281245999496135	w-onli=0.015487816939703402	w-bodi=0.03703396860142867	w-weight=0.03847705532992769	w-4=0.03204723121821123	w-8=0.012638507164248513	w-week=0.05439592664876815	w-report=0.01731114294676118	w-addit=0.01671406111785222	w-object=0.01610460613760044	w-glucos=0.00946913773807882	w-1=0.016400994405389068	w-treatment=0.059141352131930246	w-0=0.027497230443417356	w-effect=0.01878005924945613	w-5=0.0206844786162782	w-reduc=0.026429961247450694	w-mm=0.05809490183209122	w-associ=0.009127037449452898	w-therapi=0.018175799436981197	w-metformin=0.34145195250028926	w-9=0.05651444934732997	w-reduct=0.019573316590774915	w-improv=0.016785772328936896	w-mg=0.04947379278916964	w-subject=0.035834052643602	w-vs=0.03692185666218832	w-drug=0.02641123018454885	w-combin=0.02104438112575836	w-daili=0.02472906959983904	w-dose=0.0221773671896779	w-toler=0.02011786809687467
10492318	label=2	w-method=0.011789834793130184	w-30=0.020469217826390683	w-level=0.06948802023961122	w-result=0.006147452408921975	w-3=0.010282009676852107	w-conclus=0.010484137226929703	w-import=0.018870110166999222	w-dure=0.05856801699847182	w-decreas=0.027292260923627673	w-type=0.01757941779413008	w-appear=0.022718820963202428	w-patient=0.051985010887521714	w-durat=0.020228808148552508	w-8=0.01345766966563499	w-report=0.05529948441326488	w-mean=0.015491034122785142	w-glucos=0.0705801470291986	w-a1c=0.03251586727408429	w-1=0.02328536242740423	w-befor=0.04317957463205483	w-7=0.013410200786629039	w-0=0.007319864585631934	w-influenc=0.02504876440380684	w-insulin=0.008618421551220666	w-test=0.016313739717696035	w-25=0.02273436098239016	w-reduc=0.014071507145633471	w-hemoglobin=0.026619192103208702	w-factor=0.014155283427094312	w-9=0.030088711458069198	w-age=0.023516184715999842	w-need=0.02634718423073879	w-year=0.04046453388292865	w-mg=0.1053608550139724	w-dl=0.17579221388052246	w-treat=0.020288327911629368	w-hypoglycemia=0.15440019084437476	w-symptom=0.031513507332564	w-adult=0.025833269561084275	w-50=0.022626124601318083	w-60=0.02603838812257625	w-serum=0.06485195203204996	w-impair=0.038881265614045674	w-risk=0.013816713487670051	w-known=0.02465774532083698	w-men=0.05386401514109405	w-women=0.05077544193060931	w-40=0.07208613678849708
7152132	label=1	w-studi=0.016610814212311104	w-anim=0.17458332846952332	w-level=0.01729194973704611	w-increas=0.03734308562042419	w-3=0.017910597501613352	w-observ=0.05191270130906458	w-present=0.02950031137383589	w-control=0.03456170516564671	w-decreas=0.023770678868966038	w-concentr=0.030419097831755112	w-stimul=0.04274237206067419	w-caus=0.03545228941965714	w-mark=0.0842364444454231	w-signific=0.012682518467855616	w-occur=0.037512531192036055	w-tissu=0.038851877762266	w-specif=0.03718271475596424	w-onli=0.028727402388159535	w-onset=0.03761599930869889	w-larg=0.04434449885708823	w-enhanc=0.0874760562324828	w-cholesterol=0.04499988891285648	w-insulin=0.015012734315029546	w-effect=0.017416990432963346	w-major=0.034943705150795826	w-plasma=0.02979260023505613	w-cell=0.048762172036766076	w-therapi=0.03371317637504577	w-mellitus=0.018694123812063684	w-remain=0.03584095960641618	w-demonstr=0.0329839525285478	w-alter=0.03768000348895084	w-human=0.034248523309145	w-character=0.045473741327902814	w-elev=0.03892964983383176	w-synthesi=0.3348326512332951	w-greater=0.06991448379417214	w-small=0.1998170885335827	w-reveal=0.043890466487840854	w-liver=0.050944962659628036	summary=w-studi,w-anim,w-level,w-increas,w-3,w-observ,w-present,w-control,w-decreas,w-concentr,w-stimul,w-caus,w-mark,w-signific,w-occur,w-tissu,w-specif,w-onli,w-onset,w-larg,w-enhanc,w-cholesterol,w-insulin,w-effect,w-major,w-plasma,w-cell,w-therapi,w-mellitus,w-remain,w-demonstr,w-alter,w-human,w-character,w-elev,w-synthesi,w-greater,w-small,w-reveal,w-liver
8104271	label=3	w-examin=0.01739833161547121	w-metabol=0.018654303809489688	w-2=0.006157469794431223	w-compar=0.010627979490642564	w-6=0.013354896780943946	w-level=0.010939804935682232	w-protein=0.02048791028283341	w-kinas=0.03786323194881693	w-result=0.00677474347105687	w-3=0.011331194337755384	w-role=0.019500096256487316	w-p=0.010210038986877553	w-control=0.0291540914322462	w-lower=0.01753686912564718	w-higher=0.016505065718093702	w-determin=0.015502892866437723	w-fast=0.021589835161038472	w-signific=0.00802363413272498	w-differ=0.012525434914558832	w-suggest=0.012916077635425606	w-degre=0.030092977268483593	w-region=0.02762679190273298	w-patient=0.057289603835228006	w-tissu=0.024579759400617265	w-function=0.017633044028295988	w-howev=0.016770512012265145	w-direct=0.028185852535612507	w-sensit=0.024711497625870833	w-glucos=0.011111743264072082	w-variabl=0.029010383478625733	w-relat=0.015296608351526565	w-1=0.006415354954488921	w-0=0.008066789543349478	w-10=0.016443454121467634	w-insulin=0.05698711393052032	w-effect=0.011018912314731913	w-product=0.025042773385725733	w-plasma=0.018848379740545713	w-did=0.018743182090965496	w-analysi=0.038054421304246175	w-factor=0.015599700103328425	w-noninsulindepend=0.025527799569560864	w-mellitus=0.011826894656611717	w-includ=0.0184071027413318	w-frequenc=0.025727234223366677	w-time=0.020238973902412926	w-gene=0.020267526790249703	w-involv=0.0476058597800356
17764005	label=3	w-use=0.02631079154778971	w-retinopathi=0.025488765267114164	w-studi=0.008727715942061766	w-metabol=0.03098511480220321	w-abnorm=0.02097060572913767	w-2=0.025569154231112706	w-method=0.01079069625133949	w-level=0.009085600709295413	w-result=0.005626481865792995	w-conclus=0.009595651021257695	w-play=0.023116989566139695	w-import=0.017270948288439968	w-role=0.01619499519606574	w-present=0.015500163603201908	w-p=0.07631571513920342	w-control=0.012106360001525965	w-determin=0.0257505678120491	w-group=0.02069412618890652	w-type=0.02681606104189334	w-sever=0.04851075567031583	w-complic=0.01855441695741386	w-patient=0.02039121492440319	w-valu=0.01824374887144999	w-condit=0.023337940755205587	w-data=0.013858803228687022	w-addit=0.016289127360618688	w-glucos=0.009228396948127663	w-0=0.060295833705374925	w-insulin=0.0078880468434901	w-rate=0.015077150786267582	w-chronic=0.02407241857423672	w-test=0.01493121940263705	w-analys=0.023017870585095704	w-associ=0.05336996474680085	w-express=0.016799763891071733	w-factor=0.025911366273325184	w-01=0.054046321068468184	w-lt=0.0952589164024282	w-diseas=0.022490027258702385	w-hypertens=0.048842548824138035	w-includ=0.015287254819072175	w-event=0.024604952522648355	w-identifi=0.017657894854584733	w-vascular=0.11536741147502678	w-aim=0.03395208764699491	w-impair=0.035586243104380785	w-risk=0.01264580556498615	w-02=0.023892982731609953
17914032	label=3	w-2=0.024756186250431175	w-month=0.011690446577646679	w-compar=0.010682481949568938	w-method=0.006529754654656717	w-6=0.020135075146653955	w-result=0.0034047428726337093	w-3=0.017083954540000428	w-conclus=0.005806599079530297	w-p=0.010262398161169233	w-determin=0.007791197440568702	w-concentr=0.009671713156763163	w-stimul=0.027179764797556922	w-type=0.006490861954755722	w-differ=0.006294833957060337	w-4=0.012599766119980484	w-8=0.02981391433617598	w-object=0.00949758823499513	w-glucos=0.027921816407155492	w-relat=0.007687526248459505	w-research=0.011056808948306207	w-design=0.009416557479936048	w-n=0.022646651830890263	w-1=0.0515860336853263	w-befor=0.023914841334676522	w-min=0.08110284408522596	w-treatment=0.0139512933234297	w-7=0.014854376255958321	w-0=0.08108157694853835	w-14=0.012062526276133337	w-enhanc=0.027812899930327862	w-insulin=0.014319838885105107	w-24=0.025142556655686654	w-fatti=0.016564556650551343	w-acid=0.012333754296237813	w-effect=0.011075419557371565	w-hepat=0.033574837514632846	w-contrast=0.012920391298848283	w-product=0.025171197864626894	w-mechan=0.011409250233719314	w-did=0.01883930097348327	w-15=0.011517556052574136	w-mmol=0.055112769391669765	w-l=0.06268535581455385	w-5=0.024397077342276852	w-therapi=0.010719061206424808	w-random=0.011909434157417024	w-metformin=0.10983769101407906	w-9=0.016664517115238326
12112937	label=2	w-common=0.027752355440879537	w-studi=0.0056586290173807055	w-obtain=0.029610337089713976	w-hyperglycemia=0.028006061981489496	w-measur=0.015216589151507354	w-play=0.029975876580269057	w-role=0.0210001036608325	w-present=0.04019822648742473	w-chang=0.03475978310148934	w-dure=0.017377323724821314	w-determin=0.016695423086932934	w-period=0.02535448226526371	w-evid=0.023365107491978346	w-type=0.020863484854571963	w-suggest=0.013909622068919885	w-complic=0.02405957363708611	w-clinic=0.038068242069352984	w-function=0.03797886406094521	w-possibl=0.026061220864651777	w-indic=0.019858373357469136	w-state=0.059361810731376266	w-condit=0.030262384715541314	w-onset=0.05125696609097432	w-data=0.03594151167000151	w-evalu=0.021857402859962027	w-sensit=0.0798371461758904	w-independ=0.026010411064961214	w-trial=0.056950436889600116	w-design=0.02017833745700582	w-sampl=0.028183088291624917	w-particip=0.028210578014500762	w-1=0.020726531391425745	w-treatment=0.01494781427510325	w-manag=0.033180396916441264	w-secret=0.08214735371033756	w-insulin=0.08182765077202918	w-effect=0.03559956286298003	w-current=0.03227753547561626	w-reduc=0.016700250238773792	w-associ=0.023068336410705128	w-therapi=0.022969416870910305	w-process=0.06150851796073501	w-diseas=0.04374433873395958	w-improv=0.04242557841379655	w-year=0.01600794747016958	w-subject=0.015094930600784729	w-intervent=0.029967799394319955	w-diagnosi=0.03148025459315287
11756346	label=3	w-studi=0.02553397887181707	w-develop=0.022100964401387698	w-2=0.01994816660675239	w-increas=0.00637815787456281	w-3=0.018354661902479797	w-p=0.02480786332348761	w-control=0.01180620231553772	w-type=0.02092096001946059	w-signific=0.006498480537248332	w-differ=0.010144567120882362	w-ratio=0.017736895907033548	w-high=0.01475053578987677	w-suscept=0.06315677203964967	w-possibl=0.01959976114614307	w-evalu=0.016438212068235904	w-relat=0.024777977164456257	w-particip=0.02121621982908735	w-1=0.03117544391107013	w-0=0.026133731413165256	w-larg=0.022721974620987358	w-10=0.01331783887523825	w-did=0.0303608569407375	w-g=0.2917352829295624	w-25=0.020291826331389567	w-5=0.009829400995338815	w-posit=0.0194312647326004	w-baselin=0.019938551671810294	w-9=0.02685603997910309	w-95=0.03750234423558523	w-ci=0.0448344065144676	w-becaus=0.02272818616792382	w-followup=0.04338025122258976	w-year=0.03611710462277929	w-subject=0.034057157471191986	w-vs=0.0175455103973209	w-incid=0.058256294737519615	w-conduct=0.024215115354503734	w-frequenc=0.0208369335032226	w-individu=0.035271228915934615	w-gene=0.04924506509366458	w-identifi=0.017220095808603293	w-variant=0.02808012468760465	w-case=0.04189279637421414	w-risk=0.012332273195606328	w-40=0.02144711507756938	w-like=0.047211682859900905	w-allel=0.09086307095650405	w-001=0.016870225033177172
11731221	label=3	w-rat=0.02328526992046391	w-anim=0.06098121895836871	w-model=0.07770193062215493	w-mice=0.030043629028982978	w-2=0.01699808562969746	w-induc=0.02914714025139496	w-experiment=0.042554740329344413	w-level=0.015100012446434632	w-result=0.018702108737002066	w-import=0.028703829549801635	w-chang=0.022275635649545985	w-evid=0.029946827912253934	w-type=0.017827015227850223	w-suggest=0.017827825468615627	w-dysfunct=0.04064799670192522	w-region=0.07626551004134739	w-appear=0.03455820653557553	w-affect=0.03286870717718831	w-primari=0.039328778731578244	w-onli=0.025085900676984383	w-howev=0.023148030664816684	w-provid=0.031229201492206062	w-addit=0.027072070824690216	w-wherea=0.03167115415359381	w-secret=0.07019163556470158	w-product=0.0345660815746637	w-cell=0.04258105163773939	w-new=0.038904416175915855	w-factor=0.04306396084862495	w-target=0.03921874296063749	w-obes=0.03465299886450606	w-progress=0.03325810010435597	w-remain=0.03129773937461695	w-background=0.03193006782402386	w-intervent=0.038409433026522756	w-gene=0.027974896133020722	w-identifi=0.029346923842830965	w-involv=0.032854748298897805	w-human=0.08972148359860521	w-small=0.04362204045451454	w-pancreat=0.03317221869776275	w-betacel=0.07170375245100083	w-hypothesi=0.03678851327205562	w-islet=0.24025764856396903	w-peptid=0.04685886707608119	w-form=0.130197186213543	w-membran=0.0468966271711975	w-transgen=0.0543778286923681
10218793	label=1	w-rat=0.0688855901813724	w-use=0.021560231962772118	w-anim=0.045100693187960186	w-abnorm=0.051552739084130106	w-develop=0.02785642388091574	w-investig=0.03693456447197792	w-month=0.047492439221689636	w-inject=0.051434165438301184	w-hyperglycemia=0.05309482583990716	w-activ=0.06643778842285351	w-result=0.027663535840148887	w-observ=0.03352695292877087	w-import=0.04245774787574825	w-present=0.038104568857871356	w-control=0.044642202505627	w-chang=0.0329493777316201	w-dure=0.0329445095616404	w-period=0.04806787262789578	w-signific=0.016381586354313502	w-suggest=0.02637032517232728	w-high=0.037183642303647686	w-function=0.03600079822443764	w-indic=0.03764816615686857	w-week=0.04344119142089123	w-provid=0.04619319387388813	w-mean=0.03485482677626657	w-particip=0.05348255415249102	w-effect=0.02249694597591099	w-current=0.12238565534504497	w-mechan=0.04635007907448471	w-densiti=0.07415704401355366	w-conduct=0.061042269956144826	w-neuropathi=0.06752259128191752	w-potenti=0.09939882691332648	w-perform=0.04756105059084695	w-membran=0.13873585538145924	w-isol=0.05943683149496854	w-negat=0.12601456368808792	w-earli=0.04838207626450666	summary=w-rat,w-use,w-anim,w-abnorm,w-develop,w-investig,w-month,w-inject,w-hyperglycemia,w-activ,w-result,w-observ,w-import,w-present,w-control,w-chang,w-dure,w-period,w-signific,w-suggest,w-high,w-function,w-indic,w-week,w-provid,w-mean,w-particip,w-effect,w-current,w-mechan,w-densiti,w-conduct,w-neuropathi,w-potenti,w-perform,w-membran,w-isol,w-negat,w-earli
7567975	label=2	w-use=0.025872278355326545	w-6=0.03271949711331267	w-type=0.031642952029434145	w-region=0.1353712803233916	w-affect=0.05834195523950925	w-primari=0.0698085822485514	w-suscept=0.06368307847331342	w-data=0.040883469524626716	w-1=0.031435239276995715	w-insulin=0.023269738188295797	w-major=0.10832548596746708	w-5=0.029733938010899914	w-respons=0.039744581195017704	w-analysi=0.04661666609770157	w-diseas=0.03317279020658602	w-class=0.07846075568679896	w-11=0.0547355300243709	w-complex=0.07558402244217928	w-shown=0.06757780390535283	w-ii=0.06405414279926164	w-gene=0.14896632190833534	w-identifi=0.05209078982102497	w-involv=0.05831717823054361	w-allel=0.06871519741085619	w-genotyp=0.0732507239473738	w-linkag=0.25450455039755787	w-famili=0.12645372286720688	w-chromosom=0.26459608412722396	w-immun=0.0757078463704005	summary=w-use,w-6,w-type,w-region,w-affect,w-primari,w-suscept,w-data,w-1,w-insulin,w-major,w-5,w-respons,w-analysi,w-diseas,w-class,w-11,w-complex,w-shown,w-ii,w-gene,w-identifi,w-involv,w-allel,w-genotyp,w-linkag,w-famili,w-chromosom,w-immun
16306557	label=3	w-studi=0.01144300534625876	w-investig=0.01969843438505489	w-2=0.04693360309977577	w-compar=0.011572688778699682	w-method=0.014147801751756221	w-6=0.014541998717027856	w-result=0.007376942890706371	w-observ=0.017881041562011132	w-conclus=0.012580964672315644	w-p=0.011117598007933337	w-dure=0.01757040509954155	w-decreas=0.016375356554176605	w-evid=0.023624719797444772	w-type=0.049222369823564226	w-ratio=0.023846271163900656	w-week=0.1158431771223766	w-object=0.02057810784248945	w-blood=0.01622484425533528	w-relat=0.016656306871662262	w-research=0.023956419387996787	w-design=0.020402541206528103	w-sampl=0.028496233717087417	w-1=0.00698560872822127	w-adjust=0.02940701643067402	w-gt=0.025397355050626576	w-0=0.10540605003309986	w-influenc=0.03005851728456821	w-24=0.02723776971032721	w-did=0.020409242721273542	w-g=0.15085456937810704	w-associ=0.03498697688956944	w-95=0.025209909180587853	w-ci=0.03013868437916989	w-12=0.021284091296378888	w-age=0.014109710829599907	w-followup=0.029161168877407564	w-year=0.03237162710634292	w-rang=0.029124389263846955	w-follow=0.02340749985543842	w-potenti=0.02650635384355373	w-popul=0.022481388740111193	w-aim=0.02225747967969666	w-case=0.028161268673777287	w-risk=0.033160112370408126	w-women=0.15232632579182795	w-02=0.03132635513699972	w-free=0.035070308854772234	w-support=0.02943718918814605
9682700	label=2	w-retinopathi=0.16017200422293043	w-studi=0.006093908172563837	w-abnorm=0.014642198083066538	w-develop=0.015823767411644447	w-2=0.007141207572239762	w-month=0.05395590728144621	w-compar=0.006162970355520541	w-method=0.007534332293834674	w-6=0.038721298358949906	w-level=0.01903137663367205	w-result=0.007857098936847022	w-3=0.01314150349230802	w-similar=0.010393966379363856	w-observ=0.009522448169118354	w-conclus=0.006699922014842651	w-import=0.03617701594146597	w-present=0.010822599438922042	w-p=0.011841228647502961	w-control=0.00845296142118381	w-dure=0.009357020467211475	w-higher=0.00957098485427919	w-group=0.007224576598493992	w-evid=0.012581211726449878	w-signific=0.0046527582544795745	w-ratio=0.01269919766124887	w-suggest=0.007489796498649169	w-occur=0.027523987383505744	w-respect=0.010617218571582326	w-high=0.010561034500444313	w-sever=0.01129047173391966	w-complic=0.012955155035354058	w-patient=0.04745884341379835	w-clinic=0.030747426286785104	w-loss=0.016508834985781668	w-howev=0.009724912291136003	w-report=0.011779771827677726	w-object=0.010958755655763612	w-a1c=0.04155874160474678	w-assess=0.010244321598576238	w-trial=0.045998429795446244	w-1=0.0037201466599994927	w-consist=0.015537469462572442	w-befor=0.013797023846928764	w-treatment=0.08048823071209442	w-7=0.00856983245536057	w-larg=0.016268396030411067	w-insulin=0.00550763034042504	w-18=0.014758157662664976
9356032	label=3	w-common=0.01683642896746692	w-examin=0.011366909988774527	w-2=0.016091521062780265	w-6=0.008725199230216713	w-level=0.014294678449291453	w-activ=0.010630046147656563	w-increas=0.010290094704294667	w-3=0.014806093934667038	w-observ=0.010728624937206681	w-conclus=0.007548578803389387	w-p=0.03335279402380001	w-muscl=0.05687686007962979	w-control=0.004761834933933546	w-correl=0.013596323052801871	w-decreas=0.009825213932505964	w-determin=0.030385670018217938	w-group=0.008139689634303232	w-type=0.02531436162354732	w-signific=0.010484215266760643	w-differ=0.008183284144178439	w-primari=0.018615621932947038	w-patient=0.016041089073863844	w-bodi=0.014196354630547657	w-weight=0.014749537876472284	w-condit=0.018359180060761728	w-8=0.02906856647777158	w-glucos=0.007259672265860428	w-variabl=0.018953450539368817	w-relat=0.05996270473798414	w-1=0.02095682618466381	w-min=0.052716848655396865	w-0=0.05797332751820492	w-10=0.01074305669269219	w-wherea=0.02998202593206881	w-insulin=0.01241052703375776	w-rate=0.01186069195186383	w-mechan=0.014832025303835109	w-did=0.012245545632764126	w-25=0.01636873990732092	w-5=0.03171620054495991	w-reduc=0.0101314851448561	w-number=0.0777067449318055	w-densiti=0.0949210163373487	w-posit=0.03134910710192865	w-analysi=0.012431110959387086	w-lt=0.05620276067743264	w-s=0.021429440896332533	w-mg=0.025286605203353376
10613759	label=1	w-use=0.009763123907670394	w-mous=0.028102916369022048	w-studi=0.004857879628128719	w-2=0.011385510185929431	w-induc=0.019523084508009828	w-oxid=0.025894916702194702	w-activ=0.06017007253390507	w-result=0.0062634420770148426	w-increas=0.0072807273851141505	w-present=0.01725489910545118	w-muscl=0.02682870758473103	w-dure=0.014918268480742822	w-mass=0.02391623042429229	w-decreas=0.013903604621470701	w-concentr=0.017792302505366196	w-stimul=0.10000102142497358	w-signific=0.029672307358756533	w-indic=0.01704822618424237	w-howev=0.015504812992471551	w-glucos=0.020546242261869133	w-design=0.01732291234516537	w-1=0.01779353166622399	w-treatment=0.012832557538060336	w-7=0.01366322344298053	w-0=0.029831900952764112	w-10=0.030404877432147703	w-enhanc=0.025582620218933646	w-secret=0.09403030424705305	w-insulin=0.05268619967161312	w-acid=0.022689453658173334	w-effect=0.030561888872935684	w-test=0.016621546127463884	w-did=0.051985806931545815	w-g=0.07685044100394132	w-25=0.02316331118960507	w-mmol=0.15208004761380572	w-l=0.23063479969505665	w-5=0.022440707932754652	w-reduc=0.014337007280456745	w-cell=0.028521270436599022	w-lt=0.01325536808430015	w-includ=0.017017887440099213	w-demonstr=0.019292500535565693	w-alter=0.022039247323725964	w-potenti=0.022505394772828636	w-known=0.025122985798588623	w-reveal=0.025671782285340877	w-pancreat=0.04443825523662556
16219016	label=3	w-use=0.016558258147408987	w-studi=0.008238963849306308	w-2=0.019309825275336315	w-compar=0.008332335920663772	w-method=0.010186417261264478	w-result=0.010622797762617174	w-3=0.017767312721600443	w-observ=0.025748699849296033	w-conclus=0.009058294564067265	w-p=0.032018682262848014	w-control=0.017142605762160767	w-higher=0.012939971522985465	w-group=0.07814102048931101	w-fast=0.03385286153250833	w-type=0.015188616974128391	w-signific=0.018871587480169157	w-differ=0.009819940973014125	w-respect=0.014354479508779305	w-patient=0.03208217814772769	w-possibl=0.018972568789466494	w-4=0.009827817573584778	w-week=0.016681417505622232	w-object=0.014816237646592404	w-glucos=0.01742321343806503	w-hba=0.054664798207420665	w-1c=0.05340394922538208	w-1=0.005029638284319314	w-consist=0.021006658713397942	w-treatment=0.032646026376825496	w-0=0.044270541013901946	w-larg=0.02199487143311576	w-14=0.018817540990768006	w-manag=0.02415532895516924	w-day=0.01658303040851789	w-effect=0.01727765450949964	w-plasma=0.014777129716587841	w-15=0.017967387442015655	w-5=0.028544580490463916	w-number=0.01864961878363332	w-17=0.021151386278590256	w-18=0.019953029159923048	w-random=0.01857871728557056	w-agent=0.06861163981047998	w-9=0.025996646699771787	w-01=0.01700657569621132	w-interv=0.02212209865071508	w-12=0.0153245457333928	w-achiev=0.023368546595699376
3089169	label=1	w-rat=0.04862512248096876	w-use=0.010145991511892763	w-examin=0.01671604410113901	w-anim=0.10611927808931809	w-2=0.005916000390728038	w-compar=0.010211195981205602	w-oxid=0.026910403631692534	w-activ=0.06252968322150919	w-3=0.010886833775490467	w-play=0.026743184007887097	w-role=0.018735386599370168	w-p=0.04904822650558825	w-r=0.057664486139822745	w-control=0.035013492161276076	w-dure=0.031006597234485084	w-correl=0.019994592724708632	w-decreas=0.043346532055173366	w-determin=0.029789872566880333	w-concentr=0.018490039858517812	w-group=0.07182079089091085	w-fast=0.14520222471051367	w-type=0.006204500397928264	w-signific=0.00770898181379459	w-degre=0.028912860512856787	w-specif=0.04520251597783888	w-function=0.016941552105617715	w-indic=0.017716784073820505	w-bodi=0.04175398420749311	w-valu=0.02110551340030489	w-data=0.016032733146912437	w-relat=0.014696741357349054	w-1=0.006163772407254062	w-0=0.05425311398762493	w-major=0.021240291366170012	w-plasma=0.018109227593857646	w-streptozotocin=0.02506444998730086	w-5=0.01166036784741173	w-cell=0.01481987581509557	w-induct=0.03124780221127771	w-mg=0.07437236824515699	w-dose=0.0250038943805192	w-receiv=0.04882475329547297	w-kg=0.08690001030410745	w-small=0.060728722985696704	w-enzym=0.029057837965350705	w-05=0.07734526892264651	w-isol=0.02797027364469108	w-negat=0.029650485573667746
1563583	label=2	w-studi=0.004119481924653154	w-contribut=0.017844807306076734	w-2=0.004827456318834079	w-30=0.0353708084040031	w-3=0.026650969082400666	w-observ=0.025748699849296033	w-present=0.014632154441422601	w-dure=0.02530138334333983	w-higher=0.02587994304597093	w-period=0.036916126178223964	w-group=0.019535255122327753	w-type=0.015188616974128391	w-differ=0.009819940973014125	w-ratio=0.01716931523800847	w-degre=0.02359289417849114	w-patient=0.006416435629545537	w-specif=0.018442626518958265	w-onli=0.01424879158452713	w-4=0.04913908786792389	w-8=0.023254853182217265	w-onset=0.01865753565711465	w-data=0.013082710247880549	w-report=0.015926251511020287	w-evalu=0.015912189282052354	w-blood=0.011681887863841401	w-glucos=0.008711606719032514	w-independ=0.018935579255291764	w-1=0.02514819142159657	w-consist=0.021006658713397942	w-sex=0.022006901510570692	w-7=0.03475924043894247	w-0=0.018973089005957976	w-standard=0.024022578227319544	w-14=0.018817540990768006	w-10=0.012891668031230626	w-insulin=0.007446316220254655	w-rate=0.028465660684473194	w-15=0.017967387442015655	w-25=0.0196424878887851	w-l=0.019557831014140804	w-5=0.03805944065395189	w-17=0.021151386278590256	w-9=0.07798994009931537	w-95=0.018151134610023253	w-interv=0.02212209865071508	w-12=0.0153245457333928	w-age=0.05079495898655966	w-mellitus=0.009272285410783588
12915397	label=3	w-common=0.034833990967172934	w-examin=0.011758872402180544	w-studi=0.02485894264876903	w-metabol=0.02521547273558606	w-2=0.004161600274856964	w-level=0.03696899598954686	w-protein=0.013847001432535685	w-3=0.007658324448965709	w-observ=0.01109857752124829	w-p=0.0483040465172276	w-chang=0.010907380214605276	w-mass=0.017483589137758503	w-decreas=0.010164014412937203	w-fast=0.014591750660563934	w-type=0.008729090215016316	w-signific=0.010845739931131698	w-region=0.01867190073426091	w-suscept=0.01756774578574163	w-function=0.011917505619124186	w-bodi=0.014685884100566541	w-valu=0.014846637012628268	w-howev=0.011334552946220582	w-4=0.008472256528952395	w-onset=0.01608408246302987	w-report=0.013729527164672661	w-evalu=0.013717404553493408	w-sensit=0.033403127825315064	w-relat=0.010338397368617955	w-0=0.04361629656542063	w-influenc=0.018657010728352682	w-secret=0.03436969741444008	w-insulin=0.032096190604545924	w-effect=0.022341794624352984	w-test=0.012150923375939116	w-mrna=0.08917301070571458	w-g=0.018726774129696047	w-associ=0.05067079411592816	w-express=0.027343063988227098	w-factor=0.010543245587077144	w-lt=0.00969013115128149	w-obes=0.033936040267309384	w-index=0.05045489355255193	w-subject=0.009473370239113174	w-includ=0.012440662542417356	w-combin=0.03338074247534085	w-individu=0.0588664648114219	w-gene=0.02739610517854443	w-previous=0.015501666293593208
11980626	label=3	w-use=0.008345896243653724	w-examin=0.06875147170629754	w-studi=0.004152703553077776	w-2=0.00973277483635903	w-method=0.020537131575129996	w-protein=0.016192058126755438	w-result=0.010708465486509246	w-increas=0.006223847603404032	w-observ=0.012978175327266145	w-conclus=0.00913134532668071	w-import=0.01643525724222513	w-role=0.04623409918876832	w-p=0.008069224360596776	w-control=0.011520568388548902	w-determin=0.012252286297668523	w-group=0.049231993755866316	w-type=0.005103701940231313	w-signific=0.006341259233927808	w-differ=0.03959653618150857	w-suggest=0.010207867808642818	w-sever=0.015387820347035666	w-patient=0.006468181078170905	w-suscept=0.06162878561933556	w-howev=0.0397623429968222	w-object=0.014935723434064923	w-1=0.005070199883386405	w-0=0.006375365929421363	w-larg=0.022172249428544115	w-influenc=0.02181666577105757	w-10=0.0909694316719903	w-product=0.019791869288718726	w-test=0.014208741044444934	w-17=0.021321961974385337	w-associ=0.025393773548881046	w-express=0.015986872089890844	w-singl=0.022318992208954513	w-9=0.013103148538191424	w-mellitus=0.009347061906031842	w-vs=0.017121022242547003	w-combin=0.09758483183315368	w-complex=0.024381942723283638	w-shown=0.04359858316474375	w-individu=0.03441789273248458	w-gene=0.01601788407616509	w-previous=0.01812694848847593	w-confirm=0.02327425617610234	w-variant=0.027400766832259373	w-popul=0.0815856849439519
18513423	label=2	w-use=0.011127861658204966	w-examin=0.036667451576692024	w-studi=0.005536938070770368	w-model=0.01977360958484946	w-metabol=0.019657223369139675	w-abnorm=0.02660786533374457	w-compar=0.011199376237451307	w-obtain=0.02897355564692443	w-method=0.027382842100173332	w-experiment=0.03248802756326294	w-oxid=0.02951463624121117	w-result=0.007138976991006165	w-increas=0.008298463471205378	w-conclus=0.012175127102240947	w-muscl=0.09173687109617708	w-control=0.038401894628496344	w-chang=0.06802452176850603	w-determin=0.0163363817302247	w-stimul=0.02849491470711613	w-signific=0.033820049247614975	w-occur=0.025008354128024036	w-sever=0.04103418759209511	w-affect=0.050186628163018714	w-patient=0.060369690062928444	w-indic=0.019431311564835393	w-howev=0.017672152443032094	w-durat=0.02349151914025453	w-onset=0.02507733287246593	w-data=0.017584287967581384	w-assess=0.018616025270531016	w-relat=0.016119006649995736	w-sampl=0.02757700037137492	w-larg=0.029562999238058822	w-influenc=0.02908888769474343	w-hormon=0.03615489903494229	w-contrast=0.027091143045972207	w-major=0.02329580343386389	w-mechan=0.023922621457798564	w-therefor=0.029228939158780765	w-5=0.012788790542322544	w-cell=0.016254057345588692	w-associ=0.011286121577280466	w-analysi=0.020050178966753367	w-process=0.030092877066811213	w-care=0.030839586554500413	w-reduct=0.02420356352622705	w-target=0.02994119086242217	w-subject=0.014770308437326992
15220206	label=1	w-studi=0.00804586313408819	w-contribut=0.03485313926968112	w-mice=0.09998895286208398	w-30=0.03454180508203428	w-increas=0.024117409463190624	w-present=0.02857842664340352	w-muscl=0.04443504693721077	w-chang=0.02471203329871508	w-decreas=0.02302784515431085	w-group=0.019077397580398198	w-signific=0.012286189765735128	w-region=0.04230352510105988	w-tissu=0.03763775658219519	w-specif=0.03602075491984036	w-week=0.03258089356566842	w-addit=0.06006615714228142	w-n=0.034500758648621885	w-treatment=0.08501569368964973	w-contrast=0.03936681723867836	w-product=0.038346746746892535	w-plasma=0.028861581477710625	w-reduc=0.023745668308256484	w-random=0.03628655719838	w-factor=0.023887040783221652	w-reduct=0.10551240974714604	w-age=0.13889246597887409	w-progress=0.036895704803269896	w-treat=0.03423655335087456	w-receiv=0.038907225282330024	w-complex=0.04724001402636205	w-inhibitor=0.04462979395350007	w-demonstr=0.06390640802406136	w-seen=0.08976002000857203	w-identifi=0.0325567436381406	w-vascular=0.08508346596283226	w-40=0.04054845194352961	w-particular=0.045392793501365616	w-receptor=0.03937614838258064	w-growth=0.09739061012431212	w-total=0.029971603082002668	w-area=0.09288483341847051	w-20=0.06762487820653204	w-cytokin=0.054620920078021384	summary=w-studi,w-contribut,w-mice,w-30,w-increas,w-present,w-muscl,w-chang,w-decreas,w-group,w-signific,w-region,w-tissu,w-specif,w-week,w-addit,w-n,w-treatment,w-contrast,w-product,w-plasma,w-reduc,w-random,w-factor,w-reduct,w-age,w-progress,w-treat,w-receiv,w-complex,w-inhibitor,w-demonstr,w-seen,w-identifi,w-vascular,w-40,w-particular,w-receptor,w-growth,w-total,w-area,w-20,w-cytokin
16732009	label=3	w-2=0.01711863942848964	w-compar=0.022160467874105774	w-method=0.009030511756440141	w-result=0.004708686951514704	w-increas=0.010946909259887942	w-similar=0.012458016440514124	w-conclus=0.008030402982329135	w-p=0.014192678308000004	w-control=0.015197345533830467	w-chang=0.0448672377622061	w-group=0.025977732875435842	w-type=0.008976723979981317	w-signific=0.011153420496553875	w-differ=0.008705621429977061	w-ratio=0.015221024147170631	w-respect=0.025451204802800186	w-high=0.025316522419504807	w-primari=0.019803853120156423	w-patient=0.022753317835267864	w-clinic=0.012284432724507523	w-function=0.012255590884914942	w-8=0.010308002297082121	w-week=0.02957698139294722	w-addit=0.013632035663496491	w-object=0.01313496245265284	w-mean=0.023730945890224047	w-hba=0.024230850269246748	w-1c=0.023671963309123262	w-a1c=0.17434039474615406	w-trial=0.018377623251608546	w-research=0.015291331524253266	w-design=0.013022898642464746	w-profil=0.021576695627584463	w-n=0.031319837638465256	w-1=0.022294495941131712	w-consist=0.018622924391310233	w-adjust=0.03754087203915832	w-gt=0.06484431076755721	w-0=0.05606704788994674	w-14=0.016682217190397166	w-insulin=0.01320268833378485	w-24=0.017385810453400347	w-did=0.013027176205068219	w-15=0.015928534966325934	w-5=0.042175798597021155	w-17=0.018751228970381433	w-associ=0.014888075272157209	w-glycem=0.01843701076870365
1446803	label=2	w-rat=0.061231635716775465	w-studi=0.009535837788548966	w-anim=0.3608055455036815	w-develop=0.04952253134385021	w-2=0.011174667404708516	w-increas=0.014291798200409258	w-similar=0.03252926515023132	w-decreas=0.08187678277088302	w-suggest=0.023440289042068695	w-24=0.045396282850545346	w-number=0.12951124155300917	w-associ=0.019437209383094133	w-express=0.07342119033875795	w-respons=0.058880861029655854	w-analysi=0.034530863776075234	w-mellitus=0.021463623636073115	w-background=0.04198212621306841	w-gene=0.036781807878601316	w-phenotyp=0.1852802290132497	w-case=0.046935447789628805	w-reveal=0.05039275781937283	w-genet=0.042852608479289345	w-pattern=0.05866071586292945	w-haplotyp=0.06438703746846226	w-describ=0.05598816477198465	w-bb=0.2919725829313653	w-alpha=0.19087594639719832	w-beta=0.0949181095965971	w-cd4=0.06786154302534698	w-spontan=0.05919690035113347	summary=w-rat,w-studi,w-anim,w-develop,w-2,w-increas,w-similar,w-decreas,w-suggest,w-24,w-number,w-associ,w-express,w-respons,w-analysi,w-mellitus,w-background,w-gene,w-phenotyp,w-case,w-reveal,w-genet,w-pattern,w-haplotyp,w-describ,w-bb,w-alpha,w-beta,w-cd4,w-spontan
12234175	label=3	w-rat=0.050098611040998116	w-pathogenesi=0.08421509282400105	w-correl=0.06180146842182668	w-type=0.019177546684505543	w-suggest=0.03835683661429423	w-dysfunct=0.08745478078293001	w-appear=0.07435250497048068	w-patient=0.02430468041494522	w-report=0.06032671026901624	w-insulin=0.02820574325854036	w-mechan=0.13483659367122824	w-cell=0.04580688888302268	w-diseas=0.12062832802394916	w-noninsulindepend=0.07580982902475651	w-mellitus=0.0351222932226651	w-ii=0.07764138521122622	w-variant=0.10296045718788371	w-like=0.08655475190981832	w-character=0.08543551400999924	w-niddm=0.16448065877219878	w-pancreat=0.07137053113761076	w-betacel=0.15427170981881996	w-islet=0.12922949278819545	w-form=0.18674747921538493	w-earli=0.0703739291120097	w-vitro=0.08851722195340672	summary=w-rat,w-pathogenesi,w-correl,w-type,w-suggest,w-dysfunct,w-appear,w-patient,w-report,w-insulin,w-mechan,w-cell,w-diseas,w-noninsulindepend,w-mellitus,w-ii,w-variant,w-like,w-character,w-niddm,w-pancreat,w-betacel,w-islet,w-form,w-earli,w-vitro
3905463	label=2	w-use=0.012620623587964168	w-2=0.007358927315295852	w-compar=0.0254034631727554	w-6=0.015960730299176915	w-level=0.013074401020693401	w-result=0.008096644636141138	w-3=0.013542159086585705	w-present=0.022305113477778356	w-control=0.008710673659634537	w-higher=0.01972556634601443	w-type=0.007717793177910767	w-signific=0.019178442561147518	w-differ=0.014969422214960558	w-suggest=0.015436287905752556	w-respect=0.06564548555844194	w-patient=0.07824921499445778	w-bodi=0.025968941397343275	w-weight=0.026980861969156614	w-durat=0.02664282048833745	w-addit=0.023440451567719577	w-blood=0.017807755890002136	w-glucos=0.0132798882912081	w-a1c=0.04282577640976955	w-trial=0.03160054729849762	w-n=0.053854842768580505	w-1=0.015334263061949129	w-treatment=0.08294214018502412	w-0=0.04820398629562494	w-insulin=0.03405327539750604	w-effect=0.013168943985899116	w-did=0.022400388352617304	w-l=0.05962753357969757	w-cell=0.018434479672435954	w-hemoglobin=0.035059423745689516	w-12=0.0700817640246622	w-age=0.015486267983707214	w-becaus=0.03353793324779003	w-mg=0.023127992564042722	w-treat=0.10688484948565717	w-requir=0.03202234559969199	w-drug=0.03704013989296485	w-13=0.02942806557235358	w-11=0.026700258548473608	w-kg=0.027023783692130977	w-symptom=0.04150559502337698	w-diagnosi=0.03493540448752331	w-cpeptid=0.04173687341434007	w-islet=0.02600349550006372
16129698	label=1	w-rat=0.0918474535751632	w-model=0.02554091238043055	w-contribut=0.030980568239716552	w-investig=0.02462304298131861	w-compar=0.014465860973374602	w-induc=0.02874231885901447	w-inject=0.03428944362553412	w-experiment=0.04196370226921463	w-level=0.014890290051345262	w-oxid=0.11436921543469326	w-measur=0.0384641559107547	w-increas=0.010718848650306943	w-stress=0.13687640423599307	w-p=0.01389699750991667	w-correl=0.02832567302667056	w-signific=0.05460528784771168	w-dysfunct=0.04008344119217625	w-function=0.04800106429925019	w-week=0.02896079428059415	w-evalu=0.027625328614674226	w-1=0.008732010910276587	w-0=0.010979796878447901	w-acid=0.03340391788564408	w-effect=0.01499796398394066	w-plasma=0.051309478182596666	w-mechan=0.03090005271632314	w-streptozotocin=0.03550797081534288	w-express=0.16519767826220538	w-lt=0.01951484745744189	w-improv=0.02681060858094087	w-stz=0.09328481542080182	w-demonstr=0.028402848010693937	w-inhibit=0.03769348430196222	w-pathway=0.088697598715167	w-alter=0.032446669671041	w-gene=0.027586355908950987	w-involv=0.032398432350302	w-endotheli=0.046320057253312424	w-impair=0.058321898421068503	w-human=0.05898356792130527	w-05=0.02739311607677064	w-transgen=0.053622581071640765	w-multipl=0.037896393519214415	w-male=0.03645146109675945	w-cytokin=0.09710385791648246	w-protect=0.07776186513417944	w-pressur=0.03351529690184713	summary=w-rat,w-model,w-contribut,w-investig,w-compar,w-induc,w-inject,w-experiment,w-level,w-oxid,w-measur,w-increas,w-stress,w-p,w-correl,w-signific,w-dysfunct,w-function,w-week,w-evalu,w-1,w-0,w-acid,w-effect,w-plasma,w-mechan,w-streptozotocin,w-express,w-lt,w-improv,w-stz,w-demonstr,w-inhibit,w-pathway,w-alter,w-gene,w-involv,w-endotheli,w-impair,w-human,w-05,w-transgen,w-multipl,w-male,w-cyt…
17853331	label=3	w-use=0.023790600786507167	w-metabol=0.021012893946321717	w-2=0.02080800137428482	w-method=0.0146356569845754	w-level=0.012322998663182285	w-result=0.007631320231765211	w-conclus=0.013014791040326528	w-control=0.008210060230919908	w-correl=0.023441936297934257	w-type=0.02182272553754079	w-signific=0.009038116609276416	w-high=0.041030225990231935	w-patient=0.05531410025470291	w-possibl=0.027259437915900134	w-valu=0.09897758008418846	w-4=0.01412042754825399	w-durat=0.07533487172564382	w-week=0.023967553887388263	w-data=0.03759399496517399	w-provid=0.050971800136704146	w-evalu=0.022862340922489014	w-mean=0.01923024925587121	w-blood=0.01678432164345029	w-glucos=0.03755002896134704	w-adjust=0.09126315444002281	w-treatment=0.04690521031153089	w-day=0.0953047724627465	w-insulin=0.010698730201515308	w-effect=0.024824216249281092	w-test=0.040503077919797056	w-analys=0.03121964056369302	w-reduc=0.017468077835958794	w-number=0.026795429286829486	w-agent=0.032859980752145586	w-achiev=0.06715099596465338	w-lt=0.01615021858546915	w-improv=0.022188089860088998	w-mg=0.043597595178195475	w-dl=0.07274160574366448	w-oral=0.028721794230320414	w-frequenc=0.05796020583655022	w-50=0.02808760295336038	w-identifi=0.023949788423459753	w-aim=0.023024978978996545	w-hypoglycaemia=0.22267926202818802	w-peopl=0.03850574957922005	w-detect=0.08476256773258345	w-exercis=0.038411662400065584
12679437	label=3	w-examin=0.015787374984409065	w-studi=0.004767918894274483	w-metabol=0.033854106913518325	w-2=0.022349334809417032	w-month=0.04221550153039078	w-compar=0.009643907315583069	w-normal=0.057941637258603115	w-result=0.006147452408921975	w-increas=0.007145899100204629	w-3=0.030846029030556325	w-p=0.02779399501983334	w-r=0.02723045178824963	w-control=0.013227319260926518	w-dure=0.04392601274885387	w-mass=0.04694667453657375	w-correl=0.037767564035560745	w-concentr=0.017462815421933488	w-fast=0.03918155269966241	w-type=0.011719611862753387	w-signific=0.007280705046361556	w-differ=0.011365672422470052	w-suggest=0.011720144521034348	w-affect=0.021608131570188607	w-bodi=0.0591514776272819	w-valu=0.01993298487806573	w-4=0.011374788858315714	w-data=0.015142025749861746	w-sensit=0.022423395993845758	w-glucos=0.020165756294056744	w-relat=0.013880255726385217	w-1=0.005821340606851058	w-treatment=0.012594917583651812	w-0=0.043919187513791605	w-secret=0.023072250579138014	w-insulin=0.03447368620488266	w-plasma=0.01710315939419889	w-did=0.01700770226772795	w-25=0.02273436098239016	w-reduc=0.028143014291266942	w-therapi=0.058061581534801045	w-random=0.021503145006447403	w-metformin=0.06610601773995498	w-01=0.01968353668542977	w-interv=0.02560428084573504	w-lt=0.03902969491488378	w-progress=0.02186412136490068	w-mellitus=0.010731811818036558	w-index=0.02258012211456799
12145233	label=2	w-common=0.015983951551392643	w-develop=0.0084627110524301	w-investig=0.01122062718136038	w-compar=0.006592037911917541	w-method=0.00805887441555734	w-level=0.02714179452397111	w-measur=0.008763984891058034	w-result=0.004202056076984641	w-increas=0.009769077250912658	w-3=0.007028209146202707	w-observ=0.020370806842797493	w-conclus=0.007166372281698785	w-p=0.04432966294302533	w-control=0.00452072936765843	w-dure=0.02001691720200936	w-higher=0.020474638485736496	w-period=0.01460289801353796	w-group=0.007727553450287877	w-type=0.008010873931502314	w-signific=0.014930053386209776	w-patient=0.04568664609644765	w-indic=0.011437417566643616	w-4=0.023325516393001847	w-durat=0.027654573165109757	w-8=0.009198913442332778	w-data=0.010350245449272585	w-object=0.011721706998886396	w-mean=0.02117761626912399	w-research=0.013646061676707028	w-design=0.011621700687262844	w-1=0.019895721061389694	w-7=0.009166466360480609	w-0=0.08505867961531793	w-larg=0.01740100588062956	w-wherea=0.014231974334842789	w-hormon=0.021281048166136917	w-15=0.014214705254759218	w-5=0.0301103169730632	w-posit=0.01488090526990284	w-17=0.016733691676099886	w-associ=0.00664309687776635	w-9=0.01028348366288441	w-12=0.024247698945241772	w-lt=0.062249893155384255	w-age=0.03214870821934156	w-year=0.046098836069159224	w-subject=0.00869391572576842	w-treat=0.013867970977569442
14523186	label=2	w-use=0.006899274228087079	w-studi=0.010298704811632885	w-2=0.024137281594170393	w-compar=0.03471806633609905	w-method=0.008488681051053734	w-result=0.004426165734423822	w-increas=0.005145047352147334	w-3=0.022209140902000556	w-conclus=0.007548578803389387	w-control=0.019047339735734185	w-dure=0.02108448611944986	w-period=0.015381719240926652	w-group=0.05697782744012262	w-type=0.01687624108236488	w-signific=0.010484215266760643	w-respect=0.011962066257316087	w-high=0.02379753107433452	w-sever=0.012720598153549484	w-complic=0.029192282679664477	w-clinic=0.011547366761037072	w-4=0.008189847977987314	w-8=0.009689522159257193	w-evalu=0.01326015773504363	w-object=0.012346864705493671	w-mean=0.011153544568405303	w-a1c=0.046822848874681376	w-assess=0.01154193566772923	w-trial=0.017274965856512035	w-design=0.024483049447833725	w-1=0.02095682618466381	w-treatment=0.009068340660229305	w-7=0.038621378265491633	w-gt=0.015238413030375946	w-larg=0.018329059527596468	w-standard=0.04003763037886591	w-manag=0.040258881591948736	w-rate=0.02372138390372766	w-chronic=0.018936969278399555	w-25=0.01636873990732092	w-5=0.015858100272479955	w-reduc=0.0405259405794244	w-number=0.015541348986361102	w-glycem=0.06932316049032572	w-random=0.015482264404642133	w-medic=0.019455971447206302	w-glycosyl=0.04193472446079535	w-hemoglobin=0.03833163662862054	w-baselin=0.016083765015260303
3867179	label=2	w-common=0.05373328393872421	w-pathogenesi=0.05912974602536244	w-c=0.058933042660595396	w-increas=0.016420363889831913	w-play=0.05803839933626562	w-role=0.040659775173101216	w-control=0.015197345533830467	w-determin=0.032325180870444614	w-group=0.025977732875435842	w-signific=0.03346026148966162	w-high=0.07594956725851443	w-appear=0.052204950298422606	w-patient=0.08532494188225449	w-howev=0.034968301642595415	w-report=0.042357051891011396	w-insulin=0.019804032500677273	w-low=0.04999299051943172	w-major=0.0460959514755179	w-did=0.039081528615204655	w-associ=0.06699633872470744	w-mellitus=0.024660333539318048	w-frequenc=0.16093206088659157	w-50=0.05199194589239049	w-gene=0.08451989895508388	w-peopl=0.07127660028493925	w-depend=0.05725512331237804	w-b=0.06207460495523534	w-antigen=0.1256897651727669	w-iddm=0.26434665853128664	w-american=0.07691719071926355	w-hla=0.07165891291350981	summary=w-common,w-pathogenesi,w-c,w-increas,w-play,w-role,w-control,w-determin,w-group,w-signific,w-high,w-appear,w-patient,w-howev,w-report,w-insulin,w-low,w-major,w-did,w-associ,w-mellitus,w-frequenc,w-50,w-gene,w-peopl,w-depend,w-b,w-antigen,w-iddm,w-american,w-hla
1744436	label=1	w-model=0.040865459808688887	w-metabol=0.04062492829622199	w-develop=0.059427037612620255	w-induc=0.04598771017442316	w-observ=0.035762083124022265	w-conclus=0.02516192934463129	w-suggest=0.028128346850482436	w-occur=0.05168393186458301	w-patient=0.01782343230429316	w-clinic=0.03849122253679024	w-indic=0.04015804390065981	w-condit=0.12239453373841153	w-data=0.07268172359933639	w-addit=0.04271371174562234	w-glucos=0.04839781510573619	w-befor=0.0518154895584658	w-wherea=0.04997004322011468	w-induct=0.07082835167889615	w-associ=0.04664930251942593	w-ani=0.05902596301741961	w-improv=0.0428969737295054	w-need=0.0632332421537731	w-toler=0.05141232958090193	w-frequent=0.06634549725905846	w-time=0.04407598760969927	w-diagnosi=0.06366007039948691	w-alter=0.05191467147366561	w-disord=0.07503049594958536	w-impair=0.04665751873685481	w-genet=0.05142313017514722	w-pancreat=0.3663687265064019	w-resist=0.04850172707380358	w-prevent=0.04583596451649293	w-nondiabet=0.04552725963762129	summary=w-model,w-metabol,w-develop,w-induc,w-observ,w-conclus,w-suggest,w-occur,w-patient,w-clinic,w-indic,w-condit,w-data,w-addit,w-glucos,w-befor,w-wherea,w-induct,w-associ,w-ani,w-improv,w-need,w-toler,w-frequent,w-time,w-diagnosi,w-alter,w-disord,w-impair,w-genet,w-pancreat,w-resist,w-prevent,w-nondiabet
15551047	label=2	w-studi=0.009477335716226581	w-2=0.011106111162961839	w-month=0.027971007148970585	w-compar=0.00638982816001823	w-method=0.007811669678883803	w-6=0.008029324444984704	w-level=0.032886530174750274	w-result=0.004073158651310266	w-increas=0.018938824609131287	w-conclus=0.006946544911094528	w-play=0.0167349985816226	w-role=0.011723984252366608	w-p=0.024554204189300623	w-r=0.01804226253454577	w-chang=0.009702884239986288	w-dure=0.04850725334229262	w-correl=0.012511953729572273	w-decreas=0.009041607913349046	w-determin=0.009320757674299981	w-period=0.014154956356680968	w-group=0.04494307160044729	w-type=0.007765141602315128	w-suggest=0.015530989058548583	w-patient=0.014761738411531146	w-valu=0.013207131084853368	w-4=0.007536669918393234	w-data=0.010032753257577107	w-evalu=0.012202599142678187	w-mean=0.020527996138169267	w-blood=0.017917005926137118	w-independ=0.014521149735653193	w-relat=0.00919673385551904	w-n=0.027092620288488353	w-1=0.053999184034103066	w-min=0.08085406235490317	w-treatment=0.016690197534164366	w-0=0.03879977301831897	w-influenc=0.016596727335037663	w-enhanc=0.01663655057182188	w-rate=0.02182949438993343	w-plasma=0.07932508283444394	w-5=0.014593343809030632	w-associ=0.006439320899920757	w-initi=0.015330037411275314	w-baselin=0.014801010750239542	w-9=0.009968039378746851	w-01=0.026083705055538836	w-95=0.0139195817561528
17563454	label=3	w-common=0.10101857380480152	w-model=0.036778913827819996	w-metabol=0.03656243546659979	w-2=0.04827456318834079	w-type=0.03797154243532097	w-high=0.03569629661150178	w-possibl=0.04743142197366623	w-onli=0.03562197896131782	w-report=0.03981562877755072	w-provid=0.04434546611893261	w-strong=0.05533580431034876	w-predict=0.05608355495178116	w-effect=0.0431941362737491	w-mechan=0.044496075911505326	w-associ=0.12595311680245	w-glycem=0.05199237036774429	w-therapi=0.04180433870505675	w-initi=0.04997592196075752	w-factor=0.030575412202523716	w-diseas=0.026538232165268814	w-follow=0.04213349973978915	w-gene=0.1588974100355577	w-confirm=0.05772015531673381	w-variant=0.1359078034880065	w-popul=0.040466499732200144	w-risk=0.02984410113336731	w-human=0.0424681689033398	w-character=0.056387439246599495	w-genet=0.04628081715763249	w-peopl=0.0670000042678429	w-recent=0.04842370990665905	w-describ=0.06046721795374342	w-detect=0.0491622892848984	w-review=0.05954041120856938	summary=w-common,w-model,w-metabol,w-2,w-type,w-high,w-possibl,w-onli,w-report,w-provid,w-strong,w-predict,w-effect,w-mechan,w-associ,w-glycem,w-therapi,w-initi,w-factor,w-diseas,w-follow,w-gene,w-confirm,w-variant,w-popul,w-risk,w-human,w-character,w-genet,w-peopl,w-recent,w-describ,w-detect,w-review
2654294	label=2	w-rat=0.02431256124048438	w-experiment=0.04443215534387431	w-normal=0.023006238323268886	w-protein=0.02952669423114227	w-result=0.00976360088475843	w-observ=0.02366608442030885	w-play=0.040114776011830645	w-import=0.02997017497111641	w-role=0.028103079899055253	w-p=0.014714467951676476	w-higher=0.047573424716858326	w-determin=0.022342404425160247	w-type=0.03722700238756958	w-signific=0.011563472720691885	w-suggest=0.018614347180466315	w-high=0.0262472769202219	w-patient=0.011794918436664591	w-clinic=0.025472132561111187	w-specif=0.03390188698337916	w-data=0.024049099720368654	w-strong=0.040688091404668204	w-0=0.011625667283062484	w-major=0.03186043704925502	w-5=0.017490551771117597	w-cell=0.11114906861321679	w-target=0.08189796324133122	w-mellitus=0.017044642299234535	w-complex=0.04446118967187016	w-demonstr=0.030073603776028877	w-shown=0.039751649356089894	w-time=0.029167932977006865	w-identifi=0.06128328214238231	w-previous=0.06611004742855928	w-human=0.09367978434560251	w-character=0.04146135238720551	w-elev=0.035494680730846606	w-pancreat=0.03463569893442875	w-perform=0.03357250629942137	w-001=0.030019076897271145	w-autoimmun=0.03455397874137193	w-islet=0.03135715633831213	w-support=0.07792197138038659	w-presenc=0.03555007018372127	w-antibodi=0.15697442286827712	w-bind=0.143315412750595	w-beta=0.03768807292806062	w-destruct=0.04608831531605298	w-content=0.044858869211213126
12481656	label=3	w-use=0.020906891600263877	w-2=0.018285819389523027	w-method=0.01286163795614202	w-6=0.013219998833661687	w-result=0.006706311718823974	w-conclus=0.011437240611196041	w-p=0.010106907279939398	w-control=0.05771921132040663	w-caus=0.0222024438789772	w-type=0.012785031123003696	w-signific=0.015885174646607034	w-appear=0.024784168323493564	w-patient=0.04050780069157536	w-clinic=0.017496010243995563	w-onli=0.017990898465312034	w-4=0.012408860572708054	w-object=0.0187073707658995	w-blood=0.05899943365576466	w-relat=0.0454262914681698	w-research=0.02177856307999708	w-sampl=0.05181133403106803	w-1=0.012701106778584128	w-gt=0.023088504591478706	w-0=0.007985306820689384	w-10=0.016277358625291196	w-24=0.02476160882757019	w-hepat=0.03306612785532023	w-major=0.021883936559084258	w-chronic=0.1434618884727239	w-test=0.035593613929518625	w-5=0.036041136982908985	w-posit=0.11874661781033578	w-17=0.02670629580630083	w-18=0.025193218636266477	w-associ=0.010602114208960439	w-random=0.0234579763706699	w-medic=0.029478744616979247	w-factor=0.015442127375011978	w-01=0.021472949111377933	w-lt=0.014192616332685011	w-diseas=0.06701573779108286	w-mellitus=0.0117074310742217	w-need=0.02874238279716959	w-mg=0.01915651909344953	w-dl=0.03196222070554954	w-frequent=0.06031408841732588	w-healthi=0.07907176823869388	w-case=0.025601153339797532
3771500	label=2	w-model=0.048393307668184206	w-develop=0.03518706174431462	w-compar=0.027408999739025563	w-normal=0.04116905805216537	w-result=0.03494341369281965	w-p=0.02633115317668422	w-control=0.018796716844474523	w-higher=0.04256569579929429	w-determin=0.039981144760813075	w-group=0.03213035381961801	w-signific=0.020692530131764423	w-suggest=0.06661976885640576	w-relat=0.03944914785393693	w-sampl=0.06749107985625966	w-test=0.09273073102690378	w-factor=0.04023080552963647	w-mellitus=0.06100187770252359	w-subject=0.03614838643872132	w-frequenc=0.06634918299710355	w-disord=0.17770380619638634	w-greater=0.05703549993735096	w-score=0.17064808620983005	w-05=0.05190274625072332	w-preval=0.06496947213259097	w-insulindepend=0.10417035759490163	w-male=0.1381318525771937	w-femal=0.30525103489960437	summary=w-model,w-develop,w-compar,w-normal,w-result,w-p,w-control,w-higher,w-determin,w-group,w-signific,w-suggest,w-relat,w-sampl,w-test,w-factor,w-mellitus,w-subject,w-frequenc,w-disord,w-greater,w-score,w-05,w-preval,w-insulindepend,w-male,w-femal
16968575	label=3	w-studi=0.002319528110728127	w-model=0.00828353915040991	w-2=0.024463461075172697	w-compar=0.004691630585959331	w-method=0.005735595304766036	w-6=0.03537242931168938	w-30=0.019915995722974717	w-level=0.0048292832598957605	w-activ=0.021547390839844385	w-protein=0.009044212647376912	w-result=0.005981305046518679	w-increas=0.010429150038136487	w-3=0.03501441133198285	w-similar=0.007912523955461673	w-conclus=0.005100391083371208	w-decreas=0.006638658062504029	w-group=0.016499370880344387	w-type=0.005701432798096242	w-suggest=0.005701691929151845	w-occur=0.010476472675253312	w-respect=0.008082477200889247	w-cardiovascular=0.03461544395983615	w-valu=0.009697127778518463	w-4=0.016601043198622937	w-8=0.045828821023513745	w-week=0.01878538007389891	w-sensit=0.01090867913214118	w-object=0.008342476152360587	w-mean=0.015072357524872031	w-glucos=0.004905183963419208	w-assess=0.015597210361796255	w-research=0.009712061914052751	w-design=0.008271300489133014	w-1=0.031152038923148904	w-treatment=0.006127257202857638	w-7=0.019571644391296435	w-0=0.035610152038209414	w-day=0.056023751380128016	w-insulin=0.0041927456195127565	w-24=0.02208467814350855	w-h=0.025284338188687697	w-effect=0.009728409070664213	w-15=0.010116772208342147	w-25=0.011059959396838457	w-mmol=0.024204932503098207	w-l=0.022024584475383788	w-5=0.037502264157891776	w-reduc=0.006845598070848716
3623415	label=2	w-normal=0.15644242059822844	w-oxid=0.09149537234775461	w-activ=0.053150230738282817	w-control=0.023809174669667733	w-group=0.16279379268606461	w-type=0.0421906027059122	w-differ=0.04091642072089219	w-howev=0.05478367257339948	w-evalu=0.06630078867521814	w-blood=0.14602359829801753	w-relat=0.049968920614986784	w-cell=0.15116273331397484	w-agent=0.0952939441812222	w-follow=0.07022249956631525	w-case=0.08448380602133185	w-reveal=0.0907069640748711	w-membran=0.1109886843051674	w-protect=0.09331423816101533	w-content=0.20336020709083286	summary=w-normal,w-oxid,w-activ,w-control,w-group,w-type,w-differ,w-howev,w-evalu,w-blood,w-relat,w-cell,w-agent,w-follow,w-case,w-reveal,w-membran,w-protect,w-content
18599528	label=3	w-common=0.04008673563682599	w-use=0.01642684340020733	w-studi=0.024520725741983055	w-2=0.009578286346893013	w-method=0.020211145359651742	w-result=0.021076979687732485	w-increas=0.012250112743207935	w-conclus=0.017972806674736636	w-type=0.01004538159664576	w-signific=0.012481208650905526	w-suggest=0.020091676321773166	w-complic=0.03475271747579104	w-durat=0.03467795682609001	w-report=0.031599705379008504	w-evalu=0.03157180413105626	w-object=0.02939729691784207	w-relat=0.023794724102374657	w-research=0.034223456268566835	w-design=0.02914648743789729	w-particip=0.04074861268761221	w-1=0.0199588820806322	w-adjust=0.04201002347239145	w-larg=0.043640617922848735	w-mechan=0.03531434596151216	w-posit=0.0373203655975341	w-associ=0.04998139555652777	w-health=0.043159046654742086	w-factor=0.024266200160733106	w-95=0.036014155972268355	w-ci=0.043055263398814124	w-diseas=0.1684967121604369	w-s=0.051022478324601266	w-year=0.02312259079024494	w-remain=0.07054411097135882	w-subject=0.02180378864557794	w-includ=0.02863327093096058	w-individu=0.033871576974826095	w-diagnosi=0.09094295771355272	w-identifi=0.03307351734668251	w-vascular=0.04321699858429574	w-risk=0.07105738365087455	w-known=0.04227042055000625	w-men=0.09233831167044694	w-cohort=0.04578232690501456	w-male=0.0416588126820108	summary=w-common,w-use,w-studi,w-2,w-method,w-result,w-increas,w-conclus,w-type,w-signific,w-suggest,w-complic,w-durat,w-report,w-evalu,w-object,w-relat,w-research,w-design,w-particip,w-1,w-adjust,w-larg,w-mechan,w-posit,w-associ,w-health,w-factor,w-95,w-ci,w-diseas,w-s,w-year,w-remain,w-subject,w-includ,w-individu,w-diagnosi,w-identifi,w-vascular,w-risk,w-known,w-men,w-cohort,w-male
15277417	label=3	w-use=0.006763994341261842	w-investig=0.011587314344149936	w-2=0.015776001041941434	w-compar=0.020422391962411204	w-method=0.008322236324562483	w-6=0.025662350677107978	w-result=0.004339378171003747	w-increas=0.010088328141465359	w-conclus=0.007400567454303321	w-p=0.0392385812044706	w-m=0.020923817339101487	w-control=0.009336931243006955	w-chang=0.010337059680508269	w-mass=0.033138829084640296	w-decreas=0.009632562678927415	w-group=0.015960175753535748	w-fast=0.013828783305763205	w-type=0.008272667197237685	w-signific=0.005139321209196393	w-patient=0.0052421859718509295	w-bodi=0.06958997367915518	w-weight=0.05784132500577366	w-4=0.008029262723516976	w-8=0.018999063057367045	w-week=0.04088582721966233	w-addit=0.012562856395771278	w-object=0.012104769319111442	w-mean=0.01093484761608363	w-glucos=0.0071173257508435565	w-hba=0.044660782849199894	w-1c=0.04363067747171739	w-assess=0.011315623203656108	w-trial=0.016936241035796114	w-research=0.01409201140470399	w-design=0.012001494827369473	w-n=0.02886337978446798	w-1=0.020545908024180205	w-treatment=0.026671590177145012	w-7=0.028398072254037964	w-0=0.08783837502758321	w-influenc=0.017681480755628358	w-h=0.036687078940448814	w-effect=0.01411573080841474	w-hormon=0.02197650725653355	w-mmol=0.03512088245547583	w-l=0.03195724021918432	w-5=0.015547157129882309	w-reduc=0.009932828573388333
17227324	label=3	w-use=0.009671879759000577	w-model=0.017186408330757005	w-2=0.011279103548677753	w-compar=0.01946807458099012	w-method=0.011900020165028596	w-6=0.01223158770591128	w-diet=0.02628173754428257	w-result=0.006204905235173582	w-similar=0.01641663848703263	w-conclus=0.010582119817835588	w-p=0.028053751982635523	w-higher=0.04535036748709859	w-mass=0.02369271425210264	w-determin=0.014198911223466325	w-group=0.022821559722345505	w-type=0.0059145704727914285	w-signific=0.022046247056272377	w-differ=0.02294378732012646	w-sever=0.03566522846789574	w-primari=0.05219333252228141	w-patient=0.07495836015824225	w-clinic=0.01618789732855664	w-onli=0.03329156912272693	w-bodi=0.019901431725066806	w-8=0.013583442279332513	w-data=0.015283540009206247	w-report=0.03721086801640253	w-hba=0.03193037278470833	w-1c=0.03119389557557364	w-assess=0.016180283646349384	w-research=0.02015025929831505	w-adjust=0.02473487363327721	w-treatment=0.05085050837511759	w-7=0.013535529765943329	w-gt=0.021362261257536368	w-0=0.022164823605091092	w-larg=0.0256949432629857	w-14=0.02198310863407477	w-manag=0.02821884223734724	w-insulin=0.017397935094052932	w-24=0.02291027358812569	w-5=0.011115490845196228	w-reduc=0.014203016558209484	w-17=0.024709563409568053	w-associ=0.009809432772776478	w-medic=0.027274726327859298	w-care=0.05360900092651473	w-lt=0.026262972279174127
15522998	label=3	w-use=0.006899274228087079	w-studi=0.0034329016038776284	w-anim=0.014432221820147263	w-model=0.012259637942606667	w-mice=0.11376520858974888	w-2=0.016091521062780265	w-compar=0.01388722653443962	w-6=0.05235119538130028	w-level=0.021442017673937178	w-result=0.004426165734423822	w-increas=0.010290094704294667	w-3=0.029612187869334075	w-present=0.012193462034518836	w-p=0.02668223521904001	w-mass=0.016900802833166553	w-decreas=0.009825213932505964	w-group=0.008139689634303232	w-fast=0.01410535897187847	w-signific=0.031452645800281925	w-suggest=0.00843850405514473	w-function=0.011520255431820047	w-4=0.008189847977987314	w-evalu=0.01326015773504363	w-sensit=0.016144845115568948	w-blood=0.009734906553201169	w-glucos=0.007259672265860428	w-n=0.04416097107023601	w-1=0.012574095710798285	w-treatment=0.01813668132045861	w-7=0.019310689132745817	w-0=0.03162181500992996	w-10=0.01074305669269219	w-wherea=0.014991012966034405	w-secret=0.016612020416979373	w-insulin=0.01241052703375776	w-fatti=0.021533923645716747	w-acid=0.016033880585109156	w-effect=0.014398045424583035	w-plasma=0.024628549527646402	w-analys=0.018107391526941952	w-reduc=0.0202629702897122	w-18=0.03325504859987175	w-01=0.014172146413509435	w-12=0.012770454777827334	w-lt=0.037468507118288426	w-diseas=0.008846077388422939	w-age=0.016931652995519887	w-obes=0.01640241946253287
11849625	label=2	w-pathogenesi=0.02154339583869794	w-studi=0.007983492102040995	w-metabol=0.014171486614961159	w-investig=0.013743093757015039	w-compar=0.024221906746115615	w-method=0.009870559361690387	w-6=0.010145580500251992	w-30=0.017137019575582897	w-level=0.041554297817707704	w-lipid=0.041405369844411406	w-activ=0.01236051877634484	w-protein=0.015564458974555617	w-result=0.005146704342353281	w-increas=0.005982613200171317	w-3=0.00860819414806223	w-conclus=0.008777417213243472	w-role=0.029628053226910964	w-present=0.014178444226184691	w-p=0.015512927452930238	w-control=0.02214806946015603	w-higher=0.025077464191832294	w-mass=0.019652096317635526	w-correl=0.015809677968374267	w-concentr=0.04386009454811202	w-group=0.009464755388724688	w-evid=0.01648236264938007	w-type=0.02943530421342711	w-signific=0.012190947984605398	w-differ=0.009515446679277253	w-suggest=0.00981221401761015	w-primari=0.021646072015054692	w-tissu=0.018672995513647227	w-bodi=0.016507389105287974	w-howev=0.01274038897055802	w-durat=0.016935746356927683	w-evalu=0.01541878806400422	w-object=0.01435681942499264	w-independ=0.018348429510941632	w-design=0.014234331074321932	w-1=0.009747361016122702	w-adjust=0.02051652309116792	w-7=0.02245428968923932	w-0=0.01838477616856393	w-product=0.01902474257210172	w-5=0.018439651479627853	w-associ=0.008136506253388243	w-glycem=0.04030416307577077	w-respons=0.012323901145741924
8769355	label=2	w-use=0.03929966332454665	w-examin=0.04316548097002985	w-abnorm=0.03132318324099044	w-2=0.01527676050263949	w-induc=0.026195531112013188	w-inject=0.031251138494157685	w-normal=0.01980283805040866	w-30=0.027983234496837896	w-chang=0.04003975015488013	w-dure=0.12010150321205615	w-determin=0.0192314367203911	w-group=0.015455106900575754	w-type=0.008010873931502314	w-signific=0.00995336892413985	w-differ=0.015537881286414755	w-region=0.10281363062536071	w-patient=0.04061035208573125	w-specif=0.02918137107430105	w-4=0.01555034426200123	w-blood=0.05545199935367754	w-glucos=0.0413525635397113	w-relat=0.03795107894809122	w-1=0.007958288424555877	w-standard=0.03801040858753093	w-10=0.04079641782035008	w-flow=0.0435665199619518	w-mmol=0.06801892424921269	w-5=0.0301103169730632	w-reduc=0.019236997110486265	w-mm=0.04228426399171196	w-singl=0.035032342201396956	w-hypoglycemia=0.33772598706212603	w-demonstr=0.02588613995911346	w-60=0.035596783762509306	w-impair=0.07973120290475189	w-40=0.03284937878969487	w-estim=0.03614520306299504	w-hypothesi=0.033063094206531	w-histori=0.03756494708960291	w-uptak=0.04445207171646966	w-pattern=0.12029159455436167	w-area=0.037624236321405775	w-20=0.027392355729228168	w-detect=0.03111537296512557	w-arteri=0.03718045225672252	summary=w-use,w-examin,w-abnorm,w-2,w-induc,w-inject,w-normal,w-30,w-chang,w-dure,w-determin,w-group,w-type,w-signific,w-differ,w-region,w-patient,w-specif,w-4,w-blood,w-glucos,w-relat,w-1,w-standard,w-10,w-flow,w-mmol,w-5,w-reduc,w-mm,w-singl,w-hypoglycemia,w-demonstr,w-60,w-impair,w-40,w-estim,w-hypothesi,w-histori,w-uptak,w-pattern,w-area,w-20,w-detect,w-arteri
2629640	label=2	w-metabol=0.01661928884845445	w-develop=0.012155530420763233	w-investig=0.016116900860499453	w-2=0.010971491633713816	w-compar=0.018937127092417662	w-normal=0.0853322294172155	w-level=0.009746371669971443	w-measur=0.012588269207156083	w-3=0.010095064046363888	w-import=0.018527017254871964	w-control=0.012986822547091489	w-dure=0.014375785990533994	w-correl=0.03708088105309601	w-signific=0.01429665718194633	w-ratio=0.0195105854977369	w-function=0.015709439225209152	w-8=0.013212984762623444	w-data=0.01486671619077335	w-mean=0.07604689478458161	w-blood=0.053099490290188185	w-1=0.01714649415108857	w-min=0.0239622039342713	w-7=0.013166378954144874	w-0=0.064680985247584	w-standard=0.05459676869845351	w-insulin=0.008461722977562107	w-rate=0.03234734168690136	w-acid=0.02186438261605794	w-15=0.020417485729563242	w-25=0.022321008964528523	w-mmol=0.024424977344035464	w-17=0.048071332451341486	w-associ=0.009541902788064393	w-express=0.03604312980266299	w-9=0.04431246596552009	w-95=0.020626289329571876	w-12=0.01741425651521909	w-renal=0.04969027489752352	w-mellitus=0.01053668796679953	w-year=0.01324293836168574	w-mg=0.017240867184104572	w-13=0.021937285244845395	w-rang=0.04765809152265865	w-toler=0.021032316646732607	w-60=0.025564962883983956	w-hba1c=0.02540635457849558	w-greater=0.03940634541126066	w-score=0.058951157054304926
2127812	label=3	w-retinopathi=0.05323317347822073	w-2=0.021360426189531323	w-6=0.023164245743938175	w-level=0.06641332907856648	w-activ=0.028221361453955478	w-increas=0.006829708874531858	w-3=0.009827053496460422	w-similar=0.01554495856736718	w-p=0.008854724077115047	w-control=0.02528407929522237	w-higher=0.02862825558182625	w-group=0.07563428421255214	w-signific=0.020875649867443755	w-differ=0.04345106625227489	w-ratio=0.05697781605533785	w-respect=0.031757698028272795	w-affect=0.020652019553808583	w-patient=0.0070978270238335585	w-howev=0.014544337851344995	w-4=0.03261443885039196	w-durat=0.019333728141979388	w-8=0.012862197556536097	w-mean=0.059222360540205146	w-1=0.005563759164070038	w-treatment=0.01203762034543713	w-0=0.03497988386054199	w-plasma=0.016346382429853805	w-did=0.016255149070040876	w-5=0.04210115116587598	w-glycosyl=0.027832781721766828	w-hemoglobin=0.025441351744659647	w-9=0.02875735254399534	w-12=0.03390386224201947	w-diseas=0.011742580604101245	w-age=0.056189113923185464	w-noninsulindepend=0.02213915360899969	w-mellitus=0.01025695288803494	w-year=0.0644567796365235	w-subject=0.01215609455461425	w-includ=0.015963682023455897	w-rang=0.046392832455685415	w-60=0.02488624705520562	w-men=0.025740325819637866	w-women=0.024264370480114185	w-niddm=0.024017087342843184	w-05=0.017454020863075098	w-ml=0.10302373403563098	w-free=0.0279321043976062
2352189	label=1	w-rat=0.012067548644911953	w-develop=0.02927974480913772	w-investig=0.012940577333247737	w-2=0.030832294007151963	w-compar=0.015204992555955787	w-induc=0.07552726123536649	w-6=0.028659413529908914	w-normal=0.09135323830553484	w-activ=0.02327747331603627	w-result=0.004846166862507834	w-increas=0.01126652704849781	w-3=0.016211051753285077	w-similar=0.012821754146806507	w-observ=0.011746669639277386	w-muscl=0.2698537157062727	w-control=0.01564106365160654	w-chang=0.03463292257922113	w-dure=0.02308520378041955	w-decreas=0.04303013401097502	w-mark=0.03812160259573892	w-group=0.01782413788533554	w-signific=0.005739533905160936	w-differ=0.017919600315719205	w-occur=0.016976473970118505	w-respect=0.013097152836477468	w-function=0.01261341835600735	w-4=0.008966986837212388	w-8=0.03182689760339954	w-sensit=0.035353675435552435	w-mean=0.024423820222785334	w-n=0.03223428545272702	w-1=0.00917817205167758	w-min=0.019239725786641192	w-7=0.03171463543699131	w-0=0.02885202099446164	w-10=0.03528741249424441	w-h=0.04097170129845743	w-effect=0.015764283311587263	w-streptozotocin=0.0186611233482094	w-5=0.026044325265021824	w-reduc=0.011092866946922736	w-posit=0.0343238398926226	w-mm=0.0487657935086897	w-associ=0.01532276360127129	w-s=0.02346289149233489	w-11=0.015981176649451354	w-stz=0.02451279821276544	w-time=0.01447751417836837
2394030	label=2	w-rat=0.07347796286013057	w-anim=0.04810740606715754	w-develop=0.029713518806310128	w-increas=0.01715015784049111	w-import=0.04528826440079814	w-evid=0.047249439594889545	w-sever=0.08480398769032989	w-defect=0.06438373712566822	w-condit=0.06119726686920576	w-addit=0.04271371174562234	w-independ=0.052598831264699344	w-relat=0.033312613743324525	w-major=0.048144660429985366	w-associ=0.023324651259712965	w-express=0.044052714203254774	w-singl=0.12300244595157155	w-diseas=0.02948692462807646	w-mellitus=0.025756348363287742	w-requir=0.058351829759438735	w-event=0.06451965328161124	w-complex=0.06718579772638159	w-gene=0.08827633890864317	w-identifi=0.046302924285355526	w-phenotyp=0.22233627481589965	w-risk=0.033160112370408126	w-character=0.06265271027399943	w-genet=0.05142313017514722	w-regul=0.062191945938076504	w-insulindepend=0.043983039873402914	w-presenc=0.05372010605540103	w-haplotyp=0.15452888992430946	w-spontan=0.07103628042136018	w-pancrea=0.0702663804799645	w-syndrom=0.14421229748529638	w-t=0.05741282465064357	w-lymphocyt=0.14600149785172595	summary=w-rat,w-anim,w-develop,w-increas,w-import,w-evid,w-sever,w-defect,w-condit,w-addit,w-independ,w-relat,w-major,w-associ,w-express,w-singl,w-diseas,w-mellitus,w-requir,w-event,w-complex,w-gene,w-identifi,w-phenotyp,w-risk,w-character,w-genet,w-regul,w-insulindepend,w-presenc,w-haplotyp,w-spontan,w-pancrea,w-syndrom,w-t,w-lymphocyt
3912242	label=2	w-use=0.007499211117485955	w-studi=0.007462829573647018	w-month=0.13215287435600595	w-compar=0.015094811450477847	w-30=0.06407755145652735	w-level=0.007768846983310571	w-increas=0.011184885548146376	w-3=0.01609358036376852	w-present=0.013253763080998734	w-p=0.036253036982391317	w-decreas=0.02135916072283905	w-fast=0.030663823851909716	w-type=0.009171870153459173	w-differ=0.008894874069759171	w-respect=0.013002245931865311	w-patient=0.04649591035902564	w-function=0.012522016773717441	w-onli=0.025813028232839003	w-valu=0.015599727295877528	w-4=0.017804017343450683	w-1=0.022779158896373705	w-predict=0.020320128605717813	w-0=0.07447166578425533	w-insulin=0.02023455494634417	w-24=0.035527525709122446	w-rate=0.012892056469417207	w-15=0.01627480746559389	w-posit=0.06815023283027967	w-cell=0.08763057003708685	w-18=0.03614679195638233	w-therapi=0.015146499530817665	w-01=0.015404506971205907	w-remain=0.03220492022605512	w-11=0.01586537102155678	w-demonstr=0.01481887722297075	w-time=0.014372604655336716	w-diagnosi=0.062276155825585024	w-follow=0.015265760775285925	w-continu=0.021167161771466825	w-cpeptid=0.07440051347773664	w-05=0.014292060561793378	w-ml=0.08436001410163986	w-relationship=0.018908466317948538	w-islet=0.10815946679012012	w-negat=0.06574672888074153	w-16=0.035066136738566435	w-cohort=0.020900627500115343	w-insulindepend=0.014342295610892255
11862322	label=3	w-use=0.031046734026391853	w-metabol=0.018281217733299895	w-2=0.006034320398542598	w-result=0.006639248601635734	w-similar=0.017565803181124915	w-conclus=0.01132286820508408	w-present=0.01829019305177825	w-determin=0.015192835009108969	w-mark=0.026113297778081163	w-type=0.00632859040588683	w-signific=0.007863161450070481	w-differ=0.036824778648802965	w-suggest=0.012657756082717096	w-possibl=0.04743142197366623	w-onli=0.03562197896131782	w-report=0.01990781438877536	w-addit=0.019221170285530054	w-sensit=0.16952087371347396	w-glucos=0.021779016797581284	w-n=0.04416097107023601	w-1=0.006287047855399143	w-insulin=0.07446316220254655	w-effect=0.032395602205311826	w-test=0.03523767779022344	w-therefor=0.02718291341766611	w-reduc=0.01519722771728415	w-associ=0.010496093066870833	w-index=0.048773063767466866	w-subject=0.013736386846714101	w-oral=0.02498796098037876	w-background=0.11335174077528472	w-combin=0.024201038294622116	w-toler=0.04627109662281174	w-healthi=0.026093683518768982	w-gene=0.019862176254444714	w-phenotyp=0.06670088244476989	w-variant=0.06795390174400325	w-popul=0.06069974959830021	w-risk=0.014922050566683656	w-particular=0.029051387840873993	w-greater=0.021673489976193366	w-reveal=0.027212089222461332	w-genet=0.09256163431526498	w-receptor=0.05040146992970322	w-polymorph=0.11365475103660552	w-allel=0.08245823689302742	w-hypothesi=0.026119844423159493	w-x=0.18910939708850377
8019763	label=1	w-rat=0.16051011304397453	w-use=0.010047486739932637	w-studi=0.004999371267782953	w-anim=0.02101779876720475	w-2=0.017575690481192036	w-induc=0.020091718037369338	w-6=0.01270660082070395	w-normal=0.10632009166869892	w-measur=0.026887565296838233	w-3=0.021562272720388888	w-similar=0.017054177845752343	w-control=0.006934711068835261	w-chang=0.015355049816677329	w-concentr=0.05493157472530535	w-stimul=0.025728418133609706	w-caus=0.021340213048725656	w-group=0.011853916943160044	w-signific=0.007634137330165516	w-appear=0.023821676349765654	w-affect=0.02265706999592592	w-4=0.023853926149477612	w-glucos=0.07400636775877135	w-1=0.0061039299566981965	w-min=0.025590703230775176	w-treatment=0.013206321349848501	w-7=0.014061181407339186	w-0=0.007675197817944164	w-secret=0.04838452548634768	w-insulin=0.054220749176611564	w-low=0.022812335479740688	w-rate=0.017272852357083247	w-effect=0.0314520409760309	w-plasma=0.10760045910136777	w-streptozotocin=0.02482110581266687	w-g=0.026362934454426473	w-mmol=0.052169854521240795	w-5=0.03464148117774747	w-reduc=0.04426377005034218	w-respons=0.04630436644079733	w-initi=0.024260156291629864	w-ani=0.025788042094989146	w-mellitus=0.011252773556776197	w-toler=0.022461697389714434	w-involv=0.02264744785652179	w-disord=0.032780313764381945	w-greater=0.06312666983357292	w-action=0.026959017217484886	w-suppress=0.031407385084286525
17130504	label=2	w-examin=0.018533005416480206	w-retinopathi=0.03269211197303773	w-studi=0.011194244360470526	w-compar=0.011321108587858385	w-6=0.014225868310135944	w-level=0.023306540949931714	w-measur=0.015051191443338795	w-observ=0.017492323267184803	w-control=0.007763861305326434	w-dure=0.08594219885645323	w-lower=0.05604173394500295	w-group=0.026542466198814882	w-type=0.006878902615094379	w-signific=0.017093829239283657	w-ratio=0.023327873964685424	w-respect=0.019503368897797968	w-cardiovascular=0.027842857098129073	w-complic=0.04759611306467034	w-primari=0.030351557499370168	w-patient=0.008717983192317307	w-8=0.015798133955310642	w-mean=0.036370254027408594	w-hba=0.03713641182569339	w-1c=0.03627985681072152	w-a1c=0.07634160142611093	w-trial=0.028165705200834838	w-1=0.013667495337824223	w-befor=0.050689065872412196	w-treatment=0.04435601409894768	w-gt=0.09938095454593007	w-0=0.02577865354070377	w-larg=0.02988433618629859	w-influenc=0.029405071256642813	w-effect=0.011737537030910081	w-analys=0.02952292096784014	w-5=0.025855598270347748	w-reduc=0.016518725779656684	w-associ=0.03422639043544837	w-factor=0.01661707184919767	w-diseas=0.01442295226373305	w-becaus=0.029892505720856326	w-index=0.026507099873623294	w-hypertens=0.03132293891982765	w-followup=0.028527230423550876	w-year=0.03166789608229199	w-combin=0.02630547640719795	w-intervent=0.05928412488876338	w-versus=0.03349275442449838
7680313	label=2	w-use=0.07572374152778501	w-develop=0.06522479737970516	w-2=0.014717854630591705	w-protein=0.04897110262726036	w-region=0.06603477088945932	w-high=0.04353206903841681	w-patient=0.03912460749722889	w-specif=0.056227519874872754	w-possibl=0.05784319752886126	w-onset=0.11376546132386982	w-predict=0.06839457920948921	w-acid=0.11732107745201822	w-analys=0.0662465543668608	w-express=0.04835053997918207	w-analysi=0.04547967424166007	w-mellitus=0.028269162837754838	w-diagnosi=0.06987080897504662	w-serum=0.05694317739399509	w-human=0.051790449882121704	w-character=0.13753033962585243	w-pancreat=0.0574445738424672	w-isol=0.06958458321362171	w-earli=0.05664243074869073	w-insulindepend=0.0482740681537349	w-screen=0.07805278321323607	w-20=0.05278039274656159	w-antigen=0.14408338934439133	w-iddm=0.24242522831161897	w-autoantibodi=0.0831880598856642	w-select=0.065720504272292	summary=w-use,w-develop,w-2,w-protein,w-region,w-high,w-patient,w-specif,w-possibl,w-onset,w-predict,w-acid,w-analys,w-express,w-analysi,w-mellitus,w-diagnosi,w-serum,w-human,w-character,w-pancreat,w-isol,w-earli,w-insulindepend,w-screen,w-20,w-antigen,w-iddm,w-autoantibodi,w-select
9529659	label=2	w-activ=0.13287557684570703	w-result=0.027663535840148887	w-present=0.07620913771574271	w-determin=0.0633034792046207	w-evid=0.08859269924041788	w-direct=0.1150922311870844	w-strong=0.11528292564655991	w-enhanc=0.11298990596695693	w-mechan=0.09270015814896942	w-cell=0.12596894442831236	w-respons=0.06624096865836283	w-diseas=0.05528798367764336	w-frequent=0.12439780736073461	w-autoimmun=0.09790293976722045	w-immun=0.12617974395066747	w-cytokin=0.1456557868747237	w-antigen=0.12307122839833425	w-infect=0.45713083162821466	w-lymphocyt=0.27375280847198613	summary=w-activ,w-result,w-present,w-determin,w-evid,w-direct,w-strong,w-enhanc,w-mechan,w-cell,w-respons,w-diseas,w-frequent,w-autoimmun,w-immun,w-cytokin,w-antigen,w-infect,w-lymphocyt
9702155	label=3	w-studi=0.012559396111747419	w-method=0.03105615018678195	w-activ=0.03889041273532889	w-result=0.016193289272282276	w-conclus=0.02761675171971727	w-control=0.034842694638538146	w-lower=0.08383478899089873	w-signific=0.019178442561147518	w-differ=0.05987768885984223	w-complic=0.053400517096947216	w-function=0.04214727597007334	w-data=0.03988631173134314	w-evalu=0.04851277220137913	w-object=0.04517145623961099	w-adjust=0.0645519872868454	w-treatment=0.03317685607400965	w-rate=0.04339277543364816	w-did=0.08960155341046921	w-number=0.05685859385254062	w-associ=0.07680068097710366	w-health=0.066317559493872	w-noninsulindepend=0.06101766726382841	w-mellitus=0.028269162837754838	w-subject=0.06700676510592245	w-niddm=0.19858030754204486	w-score=0.07908082043870174	w-relationship=0.06364313053358288	w-nondiabet=0.0499689435047063	w-physic=0.08200989293291788	w-life=0.15943821247415393	w-status=0.0747995155035077	summary=w-studi,w-method,w-activ,w-result,w-conclus,w-control,w-lower,w-signific,w-differ,w-complic,w-function,w-data,w-evalu,w-object,w-adjust,w-treatment,w-rate,w-did,w-number,w-associ,w-health,w-noninsulindepend,w-mellitus,w-subject,w-niddm,w-score,w-relationship,w-nondiabet,w-physic,w-life,w-status
3297896	label=2	w-retinopathi=0.0281091056216773	w-studi=0.0096249577678812	w-investig=0.016568776585560187	w-2=0.011279103548677753	w-compar=0.00973403729049506	w-obtain=0.025182623132373565	w-6=0.01223158770591128	w-30=0.020660518927571904	w-protein=0.018764628109510975	w-measur=0.012941211334459524	w-3=0.020756206450467808	w-role=0.017859901244259412	w-present=0.017093638366147898	w-p=0.018702501321757013	w-control=0.0066754695335517	w-lower=0.016061805367415177	w-group=0.05705389930586377	w-type=0.0059145704727914285	w-signific=0.007348749018757459	w-ratio=0.04011522251871138	w-respect=0.03353850352518529	w-patient=0.0599666881265938	w-possibl=0.022164215875544967	w-indic=0.016888896967567207	w-4=0.011481095296243898	w-durat=0.04083572486062936	w-onset=0.0435923730306417	w-evalu=0.018589006170621907	w-sampl=0.02396879471530717	w-particip=0.023992173825416532	w-1=0.017627236977754604	w-befor=0.021791561029261317	w-7=0.04060658929782999	w-0=0.044329647210182184	w-10=0.015060359849568487	w-insulin=0.017397935094052932	w-product=0.04587274377198359	w-mmol=0.050219579585867306	w-l=0.09139173371093832	w-5=0.022230981690392455	w-care=0.026804500463257365	w-9=0.030369914368892272	w-diseas=0.024802086135765244	w-age=0.023735962143252177	w-mellitus=0.01083210912474718	w-year=0.027228471397858528	w-mg=0.03544851196731781	w-vs=0.019841184654914284
10438898	label=2	w-mous=0.1942766827249785	w-develop=0.029067572745303385	w-mice=0.13911506485159508	w-3=0.048280741091305555	w-similar=0.03818652865461938	w-region=0.35314247040884766	w-addit=0.04178515279463055	w-0=0.017185769027135846	w-15=0.04882442239678166	w-diseas=0.0288459045274661	w-class=0.34113372037738676	w-complex=0.06572523690624285	w-ii=0.16709776382416078	w-gene=0.12953593209420464	w-e=0.06393236506806435	w-nonobes=0.06461553629110992	w-prevent=0.08967906101052965	w-d=0.06972314637591859	w-nod=0.31397772710887406	w-mhc=0.17137521172058398	w-insul=0.1477258733565288	summary=w-mous,w-develop,w-mice,w-3,w-similar,w-region,w-addit,w-0,w-15,w-diseas,w-class,w-complex,w-ii,w-gene,w-e,w-nonobes,w-prevent,w-d,w-nod,w-mhc,w-insul
1787825	label=2	w-metabol=0.053768287450882045	w-contribut=0.0328029546067587	w-inject=0.036306469721153777	w-play=0.040114776011830645	w-role=0.028103079899055253	w-muscl=0.04182122064678661	w-control=0.021008095296765644	w-decreas=0.021673266027586683	w-stimul=0.038970986290614705	w-evid=0.03126801149661808	w-signific=0.011563472720691885	w-sever=0.02806014298577092	w-patient=0.023589836873329183	w-clinic=0.025472132561111187	w-tissu=0.07084754180177918	w-defect=0.04260688486257456	w-evalu=0.02925034794494918	w-glucos=0.048041948818194014	w-treatment=0.02000369263285876	w-secret=0.03664416268451332	w-insulin=0.06844040643616411	w-hormon=0.14834142398160147	w-therefor=0.03997487267303839	w-number=0.034282387469914195	w-glycem=0.07645936818785924	w-process=0.08231286962392478	w-improv=0.02838770320334916	w-mellitus=0.017044642299234535	w-hypoglycemia=0.09808953300701455	w-incid=0.03455397874137193	w-peripher=0.041272963808004916	w-individu=0.031381019844324176	w-follow=0.030980514514550847	w-aim=0.029458428987833817	w-like=0.04200451195623536	w-liver=0.04644981889554321	w-pancreat=0.03463569893442875	w-betacel=0.11230072994164102	w-molecul=0.04998724855837926	w-regul=0.04115643481196239	w-suppress=0.04757295093649283	w-uptak=0.05164284802354563	w-autoimmun=0.10366193622411579	w-islet=0.06271431267662426	w-form=0.045313726574321346	w-support=0.038960985690193295	w-promot=0.04735904342175196	w-produc=0.041121655412969776
10784228	label=3	w-examin=0.03310750482167338	w-studi=0.009998742535565906	w-anim=0.02101779876720475	w-2=0.02343425397492271	w-month=0.022132398860593226	w-method=0.012362156870466599	w-result=0.006445872428772556	w-increas=0.01498557481207961	w-conclus=0.010993075927266097	w-p=0.038857624105398066	w-lower=0.016685564799159454	w-determin=0.014750325251562104	w-concentr=0.03662104981687023	w-type=0.02457705011994885	w-signific=0.015268274660331031	w-patient=0.015573872887246449	w-durat=0.02121078912663758	w-blood=0.014177048378448302	w-glucos=0.042289353005012194	w-trial=0.025157717266765096	w-min=0.025590703230775176	w-treatment=0.013206321349848501	w-0=0.030700791271776655	w-10=0.01564522819324105	w-enhanc=0.05265549015935857	w-secret=0.1693458392022169	w-insulin=0.07229433223548208	w-effect=0.02096802731735393	w-chronic=0.027578110599611	w-test=0.01710566883020555	w-respons=0.030869577627198212	w-singl=0.026869466348644264	w-new=0.026817607266893452	w-agent=0.027755517722686075	w-lt=0.040924340299101435	w-mellitus=0.011252773556776197	w-mg=0.018412576604383526	w-oral=0.04852031258325973	w-dose=0.024761138124397654	w-toler=0.022461697389714434	w-shown=0.026243807341884588	w-60=0.027302387546002282	w-diagnosi=0.027812652116280687	w-healthi=0.05066734663838637	w-follow=0.02045315521348988	w-potenti=0.023160891707959565	w-aim=0.019448283215268924	w-men=0.028239386578826006
15713772	label=2	w-use=0.008279129073704494	w-studi=0.012358445773959462	w-investig=0.01418287275723952	w-2=0.004827456318834079	w-level=0.025730421208724614	w-measur=0.022155353804594706	w-result=0.01593419664392576	w-increas=0.0061740568225768	w-3=0.008883656360800221	w-conclus=0.009058294564067265	w-stimul=0.021200216542094398	w-type=0.015188616974128391	w-sever=0.01526471778425938	w-complic=0.017515369607798686	w-primari=0.022338746319536446	w-clinic=0.041570520339733456	w-howev=0.013148081417615877	w-4=0.009827817573584778	w-durat=0.01747769024034937	w-8=0.04650970636443453	w-object=0.029632475293184808	w-glucos=0.008711606719032514	w-independ=0.05680673776587529	w-assess=0.0554012912051003	w-relat=0.011992540947596829	w-trial=0.02072995902781444	w-design=0.014689829668700234	w-particip=0.04107460158911311	w-1=0.020118553137277256	w-consist=0.021006658713397942	w-insulin=0.02978526488101862	w-test=0.014095071116089375	w-reduc=0.01215778217382732	w-induct=0.05099641320880522	w-associ=0.008396874453496666	w-respons=0.012718265982405665	w-singl=0.06642132081384863	w-glycosyl=0.02516083467647721	w-hemoglobin=0.02299898197717232	w-care=0.022944652396548307	w-achiev=0.07010563978709812	w-improv=0.015442910542621943	w-followup=0.020996041591733444	w-year=0.023307571516566903	w-remain=0.017777115964782424	w-oral=0.01999036878430301	w-requir=0.021006658713397942	w-intervent=0.02181655795906493
17244711	label=2	w-studi=0.0056586290173807055	w-contribut=0.024512097947907603	w-develop=0.029386996621625402	w-level=0.02356265678454635	w-dure=0.017377323724821314	w-higher=0.03554937231589413	w-group=0.013417070825774558	w-evid=0.023365107491978346	w-type=0.006954494951523988	w-signific=0.008640836758319212	w-differ=0.013488929907986436	w-respect=0.019717691632938607	w-affect=0.025644815489894175	w-patient=0.03525514082167878	w-tissu=0.026470510123741672	w-howev=0.018060551397824007	w-blood=0.01604654926351841	w-1=0.006908843797141915	w-0=0.0347492472636593	w-14=0.025848270591714295	w-wherea=0.024710460933023745	w-insulin=0.010228456346503647	w-24=0.026938453559664274	w-effect=0.011866520954326677	w-cell=0.11627902562613449	w-express=0.021784309221389724	w-9=0.017854839766326777	w-target=0.030599239013244635	w-diseas=0.014581446244653195	w-subject=0.030189861201569457	w-includ=0.01982303372143425	w-rang=0.02880434103017831	w-100=0.030850081324246572	w-peripher=0.030841335592794887	w-individu=0.04689910658052844	w-adult=0.06131852994718905	w-healthi=0.08602313247945818	w-young=0.033633046994909176	w-identifi=0.022897050470780205	w-total=0.02107892964008979	w-allel=0.030204482378398328	w-x=0.03463542071218018	w-autoimmun=0.0258205555430032	w-recent=0.02660643401464783	w-genotyp=0.03219812041642805	w-islet=0.07029516365951291	w-form=0.033860806670921444	w-chromosom=0.03876865701497788
16306359	label=1	w-rat=0.054502884539107836	w-pathogenesi=0.030539539155956426	w-studi=0.0056586290173807055	w-contribut=0.049024195895815206	w-2=0.013262242634159559	w-induc=0.04548235072195697	w-30=0.048586275280224044	w-oxid=0.060326619130387664	w-activ=0.08761027044771892	w-protein=0.022063903381512907	w-result=0.007295877584215092	w-increas=0.00848084728375934	w-stress=0.10829781434056594	w-import=0.022395295582812266	w-p=0.010995426601252752	w-control=0.007849178462527825	w-decreas=0.016195407581053787	w-suggest=0.013909622068919885	w-vivo=0.0320020579276754	w-high=0.05884004935961832	w-affect=0.025644815489894175	w-complic=0.02405957363708611	w-onli=0.01957251591281199	w-howev=0.018060551397824007	w-4=0.013499749414264805	w-week=0.04582807007039075	w-evalu=0.021857402859962027	w-glucos=0.023932985491847567	w-relat=0.016473270532413226	w-research=0.023693162032084734	w-1=0.01381768759428383	w-treatment=0.01494781427510325	w-day=0.022778887923788314	w-acid=0.026429473491938173	w-effect=0.011866520954326677	w-product=0.053938281138486206	w-mmol=0.05904939577678904	w-l=0.053730304983903306	w-5=0.039209588585802084	w-reduc=0.033400500477547584	w-cell=0.03322257875032414	w-express=0.04356861844277945	w-analysi=0.020490842240747945	w-factor=0.016799677034353692	w-mg=0.020840608684082454	w-treat=0.02407845510391178	w-kg=0.02435110178851363	w-inhibitor=0.03138798695630775
10372240	label=3	w-contribut=0.011992478028277376	w-investig=0.009531500508897528	w-2=0.01946554967271806	w-month=0.01225611334753281	w-compar=0.005599688118725654	w-method=0.006845710525043333	w-6=0.03518225496055126	w-diet=0.015119064071173308	w-30=0.011885352286291366	w-level=0.028819916228410184	w-lipid=0.014358313736368472	w-measur=0.0074446753375654266	w-result=0.007138976991006165	w-increas=0.012447695206808064	w-3=0.017910597501613352	w-conclus=0.006087563551120474	w-p=0.02689741453532259	w-control=0.0038401894628496344	w-dure=0.017003617838266014	w-decreas=0.0396177981149434	w-determin=0.00816819086511235	w-group=0.039385595004693054	w-type=0.010207403880462627	w-signific=0.004227506155951872	w-ratio=0.023077036610226444	w-appear=0.013191573462504639	w-patient=0.017248482875122415	w-clinic=0.009312392549223445	w-tissu=0.038851877762266	w-specif=0.012394238251988082	w-indic=0.009715655782417697	w-onli=0.009575800796053179	w-bodi=0.03434601926745401	w-4=0.019814148333840275	w-8=0.015628261547189024	w-data=0.008792143983790692	w-report=0.010703126015470623	w-object=0.009957148956043283	w-glucos=0.011709148815903916	w-relat=0.008059503324997868	w-research=0.011591815832901671	w-design=0.00987219735799747	w-1=0.016900666277954685	w-befor=0.012536005538338502	w-treatment=0.014626355903595654	w-7=0.02335970459606349	w-0=0.06375365929421363	w-influenc=0.014544443847371715
1658938	label=2	w-rat=0.24193963380774697	w-model=0.044852333936365854	w-induc=0.10094863209019718	w-result=0.016193289272282276	w-observ=0.03925106684343907	w-type=0.015435586355821535	w-appear=0.059844699122582015	w-provid=0.05407983673040562	w-major=0.052841700471935156	w-did=0.08960155341046921	w-cell=0.11060687803461572	w-factor=0.03728708805185819	w-diseas=0.06472739552504589	w-mellitus=0.028269162837754838	w-identifi=0.10164056550443895	w-genet=0.05644002092394207	w-pancreat=0.0574445738424672	w-autoimmun=0.11461807582503859	w-islet=0.05200699100012744	w-isol=0.06958458321362171	w-interact=0.15525024665615386	w-bb=0.19227462778406984	w-beta=0.06250704778312494	w-spontan=0.07796664924295629	w-antigen=0.07204169467219566	w-lymphocyt=0.08012277321131302	w-insul=0.0828706118829308	summary=w-rat,w-model,w-induc,w-result,w-observ,w-type,w-appear,w-provid,w-major,w-did,w-cell,w-factor,w-diseas,w-mellitus,w-identifi,w-genet,w-pancreat,w-autoimmun,w-islet,w-isol,w-interact,w-bb,w-beta,w-spontan,w-antigen,w-lymphocyt,w-insul
18937674	label=3	w-studi=0.0046812294598331285	w-metabol=0.08309644424227225	w-develop=0.012155530420763233	w-2=0.032914474901141445	w-compar=0.009468563546208831	w-method=0.011575474160527817	w-lipid=0.048557206453900645	w-oxid=0.02495328336756944	w-activ=0.014495517474077131	w-result=0.006035680546941575	w-increas=0.014031947324038181	w-conclus=0.010293516550076437	w-p=0.04548108275972729	w-r=0.02673535266482691	w-control=0.025973645094182977	w-correl=0.018540440526548005	w-decreas=0.013398018998871768	w-caus=0.019982199491079478	w-group=0.02219915354809972	w-type=0.03451958403210997	w-signific=0.007148328590973165	w-vivo=0.02647442974016783	w-cardiovascular=0.04657350641868863	w-patient=0.014582808248967129	w-suscept=0.023157483081204876	w-function=0.015709439225209152	w-defect=0.026338801551409725	w-onli=0.016191808618780827	w-howev=0.01494100161092713	w-heart=0.024431395211644696	w-n=0.060219506004867286	w-7=0.013166378954144874	w-0=0.04312065683172267	w-major=0.01969554290317583	w-mechan=0.020225489050684237	w-5=0.010812341094872694	w-reduc=0.027631323122334815	w-cell=0.013742066664906802	w-17=0.024035666225670743	w-associ=0.009541902788064393	w-01=0.019325654200240138	w-12=0.01741425651521909	w-lt=0.06386677349708254	w-diseas=0.036188498407184744	w-subject=0.03746287321831118	w-50=0.022214740517657754	w-healthi=0.023721530471608163	w-lipoprotein=0.0605148935878331
2035513	label=3	w-studi=0.004401155902407216	w-2=0.005157538802173162	w-normal=0.026742294119355286	w-increas=0.006596214554035043	w-3=0.01898217171111159	w-observ=0.02750929471078636	w-p=0.01710399693528206	w-chang=0.013517693428356967	w-dure=0.013515696230416577	w-lower=0.014689001489858326	w-higher=0.013824755900625497	w-decreas=0.02519285623719478	w-period=0.01972015287298289	w-signific=0.006720650812026053	w-ratio=0.018343285510692815	w-high=0.015254827611752899	w-sever=0.016308459171217288	w-suscept=0.021771992640449035	w-8=0.012422464306739992	w-data=0.01397725453833392	w-glucos=0.08376544922146648	w-relat=0.01281254374743251	w-1=0.021494180702219295	w-predict=0.023967331175974858	w-7=0.02475729375993054	w-0=0.03378399039522432	w-base=0.023693643324975016	w-24=0.02095213054640555	w-rate=0.015206015322902349	w-5=0.010165448892615355	w-17=0.02259763491302378	w-health=0.02323948666024574	w-factor=0.013066415471163982	w-01=0.01816941847885825	w-95=0.03878447566244285	w-interv=0.023634720780678502	w-ci=0.046367206737184447	w-age=0.021707247430153703	w-progress=0.04036453175058587	w-noninsulindepend=0.1282935568111264	w-mellitus=0.029718863496101238	w-year=0.012450625810131894	w-remain=0.018992645261519687	w-mortal=0.02762839006907824	w-rang=0.022403376356805352	w-toler=0.15819178332585213	w-incid=0.12049592586734825	w-frequenc=0.043098614596409145
19455302	label=2	w-examin=0.018138686152299775	w-studi=0.005478034474272811	w-2=0.006419489785683615	w-compar=0.022160467874105774	w-obtain=0.028665326331531613	w-method=0.013545767634660212	w-6=0.013923190260984116	w-level=0.07983729984976608	w-activ=0.0339256791946486	w-protein=0.04271947250463137	w-result=0.007063030427272057	w-increas=0.03284072777966383	w-observ=0.03424029235278728	w-conclus=0.012045604473493702	w-p=0.021289017462000005	w-control=0.0227960183007457	w-determin=0.016162590435222307	w-concentr=0.02006366027200869	w-group=0.012988866437717921	w-fast=0.0225085515508699	w-type=0.047127800894901914	w-signific=0.03346026148966162	w-differ=0.013058432144965592	w-respect=0.019088403602100137	w-sever=0.020298826840770452	w-patient=0.042662470941127247	w-state=0.057467284856970634	w-howev=0.017484150821297707	w-data=0.01739722107430924	w-report=0.021178525945505698	w-blood=0.015534425350852928	w-assess=0.018417982448504087	w-sampl=0.027283628026998588	w-n=0.046979756457697884	w-1=0.05350679025871611	w-0=0.01682011436698402	w-flow=0.03661441571270418	w-express=0.04217813062013755	w-01=0.02261512725560016	w-lt=0.029895085466719488	w-shown=0.028756512300150135	w-60=0.029916445928066332	w-healthi=0.0555184755718489	w-identifi=0.022166293540861685	w-aim=0.0426207057696319	w-elev=0.05135400616377807	w-receptor=0.026809292515799586	w-growth=0.03315425025508498
15042130	label=3	w-2=0.014254300154037634	w-diet=0.15500016866667438	w-lipid=0.04205742291282733	w-result=0.005227754804437585	w-increas=0.006076827581276378	w-similar=0.013831341087499933	w-conclus=0.008915644255971716	w-p=0.023635838284582683	w-control=0.028121072444489446	w-lower=0.013532387199318298	w-mass=0.019961578149409312	w-determin=0.03588858663569048	w-period=0.018167384930228327	w-fast=0.03331974560286253	w-type=0.01494942615563818	w-signific=0.012382931417433829	w-respect=0.014128424713365458	w-bodi=0.05030204396650744	w-weight=0.0522621420819884	w-8=0.011444317510933694	w-week=0.016418718017344715	w-addit=0.015134779752385868	w-object=0.014582911069480712	w-mean=0.013173477836699176	w-blood=0.05748960562914075	w-glucos=0.01714883212407975	w-trial=0.020403502980132323	w-design=0.014458493768405743	w-sampl=0.020194181374313915	w-1=0.00495043138220405	w-0=0.04979813387390545	w-14=0.018521201762566934	w-day=0.04896564097003315	w-insulin=0.01465810279577688	w-24=0.019302356487633454	w-h=0.0883956390218688	w-plasma=0.014544419012389606	w-analys=0.02138668290583695	w-15=0.05305330937603047	w-g=0.06414288776706914	w-5=0.028095059537858184	w-random=0.018286139060600944	w-medic=0.022979493835283034	w-95=0.017865289970495326	w-interv=0.021773719144404603	w-12=0.030166428609040945	w-improv=0.0303994302020117	w-remain=0.017497161382659866
10097935	label=2	w-studi=0.0036520229828485404	w-model=0.013042168024049644	w-contribut=0.01581986463304675	w-develop=0.05689822750144492	w-2=0.00427965985712241	w-method=0.018061023512880282	w-hyperglycemia=0.018074834328479034	w-result=0.004708686951514704	w-increas=0.010946909259887942	w-3=0.00787558188014204	w-similar=0.012458016440514124	w-conclus=0.008030402982329135	w-p=0.007096339154000002	w-group=0.008659244291811948	w-type=0.013465085969971976	w-differ=0.026116864289931183	w-ratio=0.015221024147170631	w-respect=0.025451204802800186	w-region=0.01920160004587115	w-appear=0.0174016500994742	w-cardiovascular=0.018166970588850175	w-valu=0.015267818204475878	w-4=0.026137812695704195	w-durat=0.03098881248288895	w-8=0.020616004594164242	w-onset=0.016540368490349868	w-object=0.01313496245265284	w-mean=0.011865472945112024	w-assess=0.012278654965669392	w-relat=0.02126337047446246	w-research=0.015291331524253266	w-design=0.013022898642464746	w-sampl=0.01818908535133239	w-1=0.031212294317584398	w-befor=0.03307371673944626	w-predict=0.019887785443894027	w-adjust=0.01877043601957916	w-sex=0.01950966445972579	w-gt=0.06484431076755721	w-0=0.01682011436698402	w-larg=0.01949899949744305	w-base=0.03932136551804364	w-10=0.011428783715629987	w-wherea=0.015947886134079152	w-rate=0.025235514791199638	w-mmol=0.019054946864141144	w-5=0.042175798597021155	w-new=0.01959016701056756
15569141	label=3	w-use=0.025037688730961172	w-studi=0.012458110659233327	w-2=0.004866387418179515	w-compar=0.00839953217808848	w-method=0.010268565787564998	w-6=0.021109352976330757	w-measur=0.011167013006348139	w-result=0.005354232743254623	w-3=0.008955298750806676	w-conclus=0.00913134532668071	w-p=0.02420767308179033	w-control=0.023041136777097803	w-chang=0.01275459783159488	w-group=0.019692797502346527	w-type=0.005103701940231313	w-signific=0.01902377770178342	w-differ=0.029697402136131427	w-high=0.014393667988508782	w-complic=0.01765662258850674	w-primari=0.022518897499532706	w-patient=0.019404543234512715	w-possibl=0.01912557337647832	w-onli=0.014363701194079767	w-4=0.029721222500760414	w-durat=0.017618639355190896	w-evalu=0.016040513389165678	w-sensit=0.019530054575285016	w-mean=0.013492191010167704	w-blood=0.03532828991081069	w-hba=0.027552821677127352	w-1c=0.026917313117632097	w-trial=0.020897136116748427	w-research=0.017387723749352504	w-adjust=0.02134380224806985	w-treatment=0.01096976692769674	w-7=0.011679852298031744	w-0=0.02550146371768545	w-standard=0.04843261739378941	w-enhanc=0.0437380281162414	w-manag=0.024350129995130282	w-cholesterol=0.04499988891285648	w-effect=0.008708495216481673	w-test=0.014208741044444934	w-analys=0.021904102653558813	w-mmol=0.021667318611644365	w-l=0.01971555545780323	w-5=0.009591592906741907	w-reduc=0.01225582880426141
19120273	label=2	w-common=0.03556992035380335	w-use=0.029151862935579205	w-studi=0.029010436089106716	w-mice=0.060087258057965956	w-result=0.009351054368501033	w-play=0.038419785476119496	w-role=0.02691562581881348	w-present=0.051521670568389445	w-group=0.01719652739641528	w-type=0.026740522841775333	w-patient=0.022593083202625132	w-data=0.02303294057725449	w-variabl=0.040042501139511584	w-1=0.017709993958870823	w-larg=0.07744673039829494	w-cell=0.06387157745660908	w-express=0.05584146870835112	w-class=0.08840648528090023	w-progress=0.03325810010435597	w-need=0.040077406998870274	w-identifi=0.029346923842830965	w-disord=0.047554539686356916	w-popul=0.056995070045352314	w-aim=0.028213706636235205	w-particular=0.08183489532640562	w-character=0.03970946425816866	w-molecul=0.0957502225906983	w-allel=0.15485114909488717	w-autoimmun=0.033093951470609735	w-transgen=0.1087556573847362	w-support=0.0373147468582133	w-beta=0.03609561914236792	w-children=0.07426798165056554	w-antigen=0.12480462598140937	w-hla=0.23718090893908178	w-destruct=0.044140921711149333	w-pancrea=0.04453502988166764	w-t=0.07277681997968903	w-mhc=0.11103182731192766	w-lead=0.038173402976858686	summary=w-common,w-use,w-studi,w-mice,w-result,w-play,w-role,w-present,w-group,w-type,w-patient,w-data,w-variabl,w-1,w-larg,w-cell,w-express,w-class,w-progress,w-need,w-identifi,w-disord,w-popul,w-aim,w-particular,w-character,w-molecul,w-allel,w-autoimmun,w-transgen,w-support,w-beta,w-children,w-antigen,w-hla,w-destruct,w-pancrea,w-t,w-mhc,w-lead
12759458	label=2	w-mous=0.05516498398363587	w-studi=0.009535837788548966	w-develop=0.024761265671925103	w-mice=0.11850542561432174	w-hyperglycemia=0.04719540074658415	w-level=0.019853720068460347	w-protein=0.03718176310588286	w-similar=0.03252926515023132	w-observ=0.02980173593668522	w-type=0.05859805931376694	w-region=0.05013751123088578	w-4=0.022749577716631428	w-report=0.07373264588435317	w-addit=0.03559475978801862	w-low=0.0435124176743202	w-5=0.02202513926733327	w-posit=0.04354042653045645	w-cell=0.05598619752369438	w-express=0.07342119033875795	w-9=0.030088711458069198	w-ii=0.047447513184638246	w-gene=0.1839090393930066	w-identifi=0.03858577023779627	w-previous=0.04162484467724102	w-human=0.07864475722840703	w-character=0.10442118378999905	w-pancreat=0.043615324584095456	w-recent=0.04483676843209171	w-islet=0.039486789463059724	w-transgen=0.21449032428656306	w-chromosom=0.13066473290233283	w-beta=0.0949181095965971	w-destruct=0.05803713780540004	w-pancrea=0.05855531706663708	w-macrophag=0.07457116083198419	summary=w-mous,w-studi,w-develop,w-mice,w-hyperglycemia,w-level,w-protein,w-similar,w-observ,w-type,w-region,w-4,w-report,w-addit,w-low,w-5,w-posit,w-cell,w-express,w-9,w-ii,w-gene,w-identifi,w-previous,w-human,w-character,w-pancreat,w-recent,w-islet,w-transgen,w-chromosom,w-beta,w-destruct,w-pancrea,w-macrophag
15794660	label=1	w-rat=0.030615817858387732	w-use=0.03832930126715044	w-metabol=0.033854106913518325	w-abnorm=0.045824656963671204	w-2=0.0670480044282511	w-induc=0.038323091812019296	w-lipid=0.04945641398082473	w-activ=0.029527905965712673	w-result=0.0245898096356879	w-increas=0.05716719280163703	w-import=0.037740220333998445	w-present=0.03387072787366343	w-chang=0.02928833576144009	w-mass=0.0938933490731475	w-occur=0.04306994322048584	w-dysfunct=0.053444588256235	w-cardiac=0.0645025980214268	w-howev=0.0304353736518886	w-treatment=0.025189835167303623	w-insulin=0.03447368620488266	w-fatti=0.11963290914287081	w-acid=0.08907711436171753	w-product=0.09089599228893044	w-mechan=0.041200070288430854	w-mrna=0.05986151181633617	w-analysi=0.034530863776075234	w-process=0.05182662161506375	w-demonstr=0.03787046401425858	w-identifi=0.15434308095118507	w-synthesi=0.1281458294843475	w-genet=0.042852608479289345	w-transgen=0.07149677476218769	w-16=0.04480673027705711	w-pattern=0.05866071586292945	w-revers=0.058222016397699736	summary=w-rat,w-use,w-metabol,w-abnorm,w-2,w-induc,w-lipid,w-activ,w-result,w-increas,w-import,w-present,w-chang,w-mass,w-occur,w-dysfunct,w-cardiac,w-howev,w-treatment,w-insulin,w-fatti,w-acid,w-product,w-mechan,w-mrna,w-analysi,w-process,w-demonstr,w-identifi,w-synthesi,w-genet,w-transgen,w-16,w-pattern,w-revers
17160917	label=3	w-examin=0.019265949133516147	w-studi=0.008727715942061766	w-2=0.020455323384890166	w-compar=0.01176883604613527	w-method=0.007193797500892994	w-6=0.022182709907330626	w-30=0.012489692233051942	w-activ=0.009008513684454714	w-result=0.0037509879105286628	w-increas=0.004360209620463841	w-3=0.012547537232768675	w-conclus=0.006397100680838463	w-control=0.004035453333841988	w-mass=0.014322714265395383	w-decreas=0.008326452485174544	w-determin=0.008583522604016366	w-group=0.006898042062968839	w-type=0.010726424416757337	w-differ=0.006934986562863082	w-cardiovascular=0.07235996759965747	w-patient=0.00453138109431182	w-clinic=0.00978590403477718	w-bodi=0.012030809008938692	w-weight=0.024999216739783527	w-loss=0.031525345905051995	w-4=0.027762196535550218	w-8=0.008211459456997621	w-provid=0.01252696783020695	w-evalu=0.011237421809359008	w-object=0.010463444665672601	w-mean=0.009452156413902799	w-relat=0.008469308578811318	w-trial=0.014639801573315283	w-research=0.0121812301972865	w-design=0.04149669397937919	w-particip=0.07251871749490309	w-1=0.007104008876157223	w-gt=0.051655637391104896	w-0=0.02233179026124997	w-larg=0.015533101294573278	w-standard=0.016965097618163522	w-14=0.013289223863536728	w-insulin=0.010517395791320133	w-rate=0.01005143385751172	w-effect=0.012201733410663588	w-major=0.03672050371778545	w-current=0.03318933026306305	w-15=0.025377665878553182
6642092	label=1	w-rat=0.16129308920516466	w-studi=0.0062796980558737095	w-anim=0.026400405768562063	w-2=0.02943570926118341	w-6=0.047882190897530735	w-experiment=0.07369235520447448	w-increas=0.028235015956906095	w-3=0.02708431817317141	w-control=0.026132020978903606	w-determin=0.01852784757208411	w-group=0.08933805696186473	w-differ=0.05987768885984223	w-respect=0.0437636570389613	w-tissu=0.029375810015371855	w-weight=0.026980861969156614	w-valu=0.026253199595501205	w-4=0.044944287684076725	w-particip=0.03130686096731182	w-1=0.04600278918584738	w-consist=0.03202234559969199	w-7=0.017662215670194346	w-wherea=0.027422584693965375	w-day=0.12639504884541075	w-low=0.028654518956259648	w-effect=0.013168943985899116	w-streptozotocin=0.031177730472008388	w-5=0.02900872001063406	w-number=0.02842929692627031	w-cell=0.018434479672435954	w-9=0.019814517301655326	w-renal=0.03332884291907066	w-index=0.02973967302894321	w-follow=0.05138231675584043	w-seen=0.03502830049115006	w-estim=0.034822817585080594	w-growth=0.03800609175582912	w-approxim=0.0347618418482915	w-pattern=0.03863022751949013	w-glomerular=0.042287951595493804	w-kidney=0.11622633047100847	summary=w-rat,w-studi,w-anim,w-2,w-6,w-experiment,w-increas,w-3,w-control,w-determin,w-group,w-differ,w-respect,w-tissu,w-weight,w-valu,w-4,w-particip,w-1,w-consist,w-7,w-wherea,w-day,w-low,w-effect,w-streptozotocin,w-5,w-number,w-cell,w-9,w-renal,w-index,w-follow,w-seen,w-estim,w-growth,w-approxim,w-pattern,w-glomerular,w-kidney
17420320	label=3	w-studi=0.009033951589151651	w-2=0.010586527014987015	w-compar=0.01827266649268371	w-6=0.011480525302916727	w-normal=0.01372301935072179	w-level=0.009404393716639111	w-measur=0.012146575550764642	w-result=0.011647804564273216	w-conclus=0.009932340530775508	w-import=0.01787694647399926	w-higher=0.08513139159858858	w-determin=0.013327048253604359	w-group=0.010710117939872671	w-type=0.0055513950928831836	w-signific=0.006897510043921475	w-high=0.03131254088728226	w-state=0.02369265252875105	w-loss=0.024473623794711418	w-4=0.021552231521019247	w-8=0.03824811378654155	w-evalu=0.01744757596716267	w-heart=0.023574153274394005	w-object=0.01624587461249167	w-variabl=0.024938750709695808	w-relat=0.06574857975656155	w-design=0.016107269373574817	w-sampl=0.044994053237506444	w-particip=0.06755691050840971	w-1=0.016544862777366165	w-adjust=0.0696481968094911	w-sex=0.024130374463345056	w-0=0.006934608554809201	w-current=0.025765401125272626	w-analys=0.047651030334057765	w-17=0.023192309515998086	w-associ=0.009207099181465643	w-new=0.024229943407807243	w-baselin=0.02116284870428987	w-factor=0.026820537019757642	w-9=0.02850509506553924	w-interv=0.024256687117012145	w-diseas=0.034918726533248436	w-age=0.011139245391789399	w-mellitus=0.010166979617087266	w-becaus=0.07237132963996795	w-hypertens=0.025278161233545125	w-followup=0.04604395085906457	w-year=0.012778273857766942
15708833	label=3	w-retinopathi=0.16709301675108174	w-contribut=0.04130742431962207	w-2=0.011174667404708516	w-method=0.023579669586260368	w-measur=0.0256427706071698	w-retin=0.22371348249595258	w-caus=0.04070448044479153	w-type=0.023439223725506775	w-differ=0.11365672422470052	w-suggest=0.023440289042068695	w-occur=0.04306994322048584	w-suscept=0.047172650720972896	w-loss=0.05166653912216855	w-treatment=0.025189835167303623	w-manag=0.11183022664430202	w-rate=0.03294636653295508	w-effect=0.019997285311920878	w-major=0.040120550358321135	w-cell=0.02799309876184719	w-initi=0.09254800363103244	w-new=0.05115210274981529	w-target=0.0515653842630604	w-diseas=0.024572437190063714	w-progress=0.04372824272980136	w-combin=0.04481673758263354	w-intervent=0.05050129157190955	w-alter=0.17304890491221867	w-gene=0.036781807878601316	w-identifi=0.03858577023779627	w-involv=0.043197909800402674	w-phenotyp=0.1235201526754998	w-particular=0.05379886637198888	w-character=0.10442118378999905	w-histori=0.05495612629775241	w-genotyp=0.05425979551657318	w-earli=0.043006290012894806	w-review=0.05513001037830498	w-revers=0.058222016397699736	summary=w-retinopathi,w-contribut,w-2,w-method,w-measur,w-retin,w-caus,w-type,w-differ,w-suggest,w-occur,w-suscept,w-loss,w-treatment,w-manag,w-rate,w-effect,w-major,w-cell,w-initi,w-new,w-target,w-diseas,w-progress,w-combin,w-intervent,w-alter,w-gene,w-identifi,w-involv,w-phenotyp,w-particular,w-character,w-histori,w-genotyp,w-earli,w-review,w-revers
3885867	label=2	w-c=0.11079412020191935	w-measur=0.05538838451148677	w-determin=0.060771340036435875	w-signific=0.031452645800281925	w-affect=0.0933471283832148	w-function=0.06912153259092028	w-durat=0.08738845120174685	w-onset=0.09328767828557326	w-relat=0.05996270473798414	w-secret=0.09967212250187624	w-insulin=0.07446316220254655	w-24=0.09805597095717795	w-did=0.07347327379658475	w-cell=0.12093018665117987	w-age=0.05079495898655966	w-mellitus=0.046361427053917936	w-peptid=0.1330791824960706	w-depend=0.10763963182727071	w-children=0.10546053394380307	w-b=0.2334005146316849	w-excret=0.12593832666632332	w-urinari=0.12616292018169648	summary=w-c,w-measur,w-determin,w-signific,w-affect,w-function,w-durat,w-onset,w-relat,w-secret,w-insulin,w-24,w-did,w-cell,w-age,w-mellitus,w-peptid,w-depend,w-children,w-b,w-excret,w-urinari
10923631	label=2	w-use=0.009856106040124398	w-studi=0.024520725741983055	w-develop=0.02546873040540868	w-compar=0.00991944752459973	w-3=0.010575781381905028	w-observ=0.015326607053152402	w-role=0.03640017967877633	w-p=0.009529369721085718	w-control=0.027210485336763124	w-dure=0.015060347228178471	w-determin=0.014469366675341877	w-period=0.02197388462989522	w-group=0.011628128049004616	w-evid=0.020249759826381233	w-type=0.006027228957987457	w-differ=0.011690405920254911	w-ratio=0.020439660997629137	w-suggest=0.012055005793063902	w-appear=0.023367930133579646	w-patient=0.007638613844697069	w-clinic=0.01649623823005296	w-suscept=0.024260220370786064	w-4=0.011699782825696165	w-data=0.015574655057000654	w-provid=0.021116888628063147	w-sampl=0.07327602955822478	w-1=0.01197532924837932	w-befor=0.02220663838219963	w-predict=0.02670645473894341	w-adjust=0.025206014083434872	w-sex=0.02619869227448892	w-7=0.013793349380532727	w-0=0.007529003573792848	w-test=0.033559693133546134	w-did=0.017493636618234467	w-number=0.022201927123373006	w-posit=0.022392219358520465	w-18=0.023753606142765536	w-induct=0.030355007862384063	w-associ=0.009996279111305555	w-initi=0.07139417422965359	w-95=0.021608493583361015	w-interv=0.07900749518112528	w-ci=0.025833158039288477	w-followup=0.04999057521841297	w-year=0.013873554474146966	w-subject=0.03924681956204029	w-frequenc=0.048024170550284476
10401610	label=1	w-rat=0.06613016657411751	w-studi=0.006865803207755257	w-anim=0.05772888728058905	w-contribut=0.029741345510127894	w-develop=0.01782811128378608	w-investig=0.02363812126206587	w-hyperglycemia=0.03398068853754059	w-level=0.028589356898582906	w-lipid=0.07121723613238762	w-oxid=0.03659814893910185	w-activ=0.06378027688593937	w-measur=0.018462794837162257	w-result=0.008852331468847644	w-increas=0.020580189408589335	w-stress=0.04380044935551779	w-3=0.014806093934667038	w-p=0.013341117609520005	w-control=0.009523669867867093	w-higher=0.021566619204975775	w-decreas=0.019650427865011928	w-determin=0.02025711334547863	w-concentr=0.025146454207584226	w-evid=0.05669932751386745	w-signific=0.010484215266760643	w-complic=0.029192282679664477	w-tissu=0.09635265685041969	w-onli=0.023747985974211884	w-valu=0.028703498224414654	w-4=0.01637969595597463	w-week=0.055604725018740774	w-report=0.026543752518367145	w-provid=0.029563644079288406	w-evalu=0.05304063094017452	w-treatment=0.05441004396137583	w-day=0.02763838401419649	w-acid=0.09620328351065494	w-effect=0.014398045424583035	w-product=0.032722557224014966	w-chronic=0.03787393855679911	w-reduc=0.0405259405794244	w-lt=0.018734253559144213	w-mg=0.025286605203353376	w-daili=0.037917906719753196	w-demonstr=0.027266734090266184	w-impair=0.027994511242112885	w-liver=0.12634350739587755	w-enzym=0.039518659632876964	w-05=0.026297391433699815
6798965	label=1	w-rat=0.04862512248096876	w-studi=0.01514515413475424	w-anim=0.06367156685359086	w-normal=0.09202495329307554	w-increas=0.02269873831829706	w-dure=0.04650989585172763	w-signific=0.02312694544138377	w-suggest=0.03722869436093263	w-occur=0.13681040787683738	w-specif=0.06780377396675832	w-onli=0.05238526317840857	w-report=0.05855239526110399	w-glucos=0.06405593175759201	w-relat=0.04409022407204716	w-n=0.06494260451505296	w-wherea=0.06613682190897531	w-contrast=0.0741022442139828	w-reduc=0.044697728580247495	w-ani=0.07812259811129064	w-glycosyl=0.18500613732703833	w-process=0.08231286962392478	w-age=0.07469846909788186	w-complex=0.08892237934374032	w-demonstr=0.12029441510411551	w-shown=0.07950329871217979	w-involv=0.06860844497711013	w-confirm=0.08488258134813795	w-vitro=0.08591377424889476	summary=w-rat,w-studi,w-anim,w-normal,w-increas,w-dure,w-signific,w-suggest,w-occur,w-specif,w-onli,w-report,w-glucos,w-relat,w-n,w-wherea,w-contrast,w-reduc,w-ani,w-glycosyl,w-process,w-age,w-complex,w-demonstr,w-shown,w-involv,w-confirm,w-vitro
18203848	label=1	w-rat=0.015307908929193866	w-metabol=0.033854106913518325	w-develop=0.012380632835962552	w-2=0.005587333702354258	w-level=0.029780580102690524	w-oxid=0.1779076684539673	w-activ=0.04429185894856901	w-protein=0.01859088155294143	w-kinas=0.03435737713874129	w-measur=0.0128213853035849	w-increas=0.03572949550102315	w-observ=0.01490086796834261	w-control=0.013227319260926518	w-chang=0.043932503642160135	w-dure=0.014642004249617955	w-lower=0.015913084947346515	w-decreas=0.054584521847255346	w-stimul=0.02453728766446111	w-occur=0.02153497161024292	w-vivo=0.053929393915156686	w-dysfunct=0.0267222941281175	w-affect=0.021608131570188607	w-cardiac=0.0967538970321402	w-tissu=0.022303855752411963	w-function=0.04800106429925019	w-onli=0.01649165692653603	w-data=0.015142025749861746	w-sensit=0.022423395993845758	w-heart=0.1741867991941335	w-glucos=0.020165756294056744	w-treatment=0.06297458791825905	w-rate=0.01647318326647754	w-fatti=0.14954113642858852	w-acid=0.11134639295214692	w-effect=0.009998642655960439	w-chronic=0.10520538487999752	w-streptozotocin=0.023671980543561923	w-reduc=0.014071507145633471	w-express=0.036710595169378975	w-initi=0.02313700090775811	w-agent=0.026470540050339497	w-factor=0.014155283427094312	w-reduct=0.020841957480917734	w-improv=0.017873739053960582	w-stz=0.031094938473600602	w-demonstr=0.01893523200712929	w-inhibit=0.07538696860392444	w-gene=0.018390903939300658
3034710	label=1	w-rat=0.027554236072548963	w-studi=0.01716450801938814	w-anim=0.07216110910073631	w-induc=0.03449078263081737	w-inject=0.04114733235064095	w-experiment=0.05035644272305755	w-normal=0.0260737367663714	w-activ=0.053150230738282817	w-observ=0.0268215623430167	w-import=0.0339661983005986	w-muscl=0.28438430039814894	w-decreas=0.12281517415632454	w-concentr=0.1571653387974014	w-evid=0.035437079696167155	w-tissu=0.12044082106302462	w-specif=0.03842213858116305	w-heart=0.04479089122134861	w-sampl=0.08548870115126224	w-treatment=0.02267085165057326	w-insulin=0.015513158792197198	w-effect=0.017997556780728792	w-cell=0.050387577771324944	w-associ=0.01749348844478472	w-peripher=0.09355205129814448	w-nerv=0.3437260687406354	w-demonstr=0.03408341761283273	w-shown=0.04505186927023521	w-previous=0.03746236020951692	w-popul=0.033722083110166785	w-perform=0.03804884047267756	w-prevent=0.0343769733873697	w-earli=0.03870566101160533	w-16=0.0403260572493514	w-depend=0.04484984659469613	summary=w-rat,w-studi,w-anim,w-induc,w-inject,w-experiment,w-normal,w-activ,w-observ,w-import,w-muscl,w-decreas,w-concentr,w-evid,w-tissu,w-specif,w-heart,w-sampl,w-treatment,w-insulin,w-effect,w-cell,w-associ,w-peripher,w-nerv,w-demonstr,w-shown,w-previous,w-popul,w-perform,w-prevent,w-earli,w-16,w-depend
6090247	label=2	w-2=0.006559043911459346	w-compar=0.02264221717571677	w-6=0.014225868310135944	w-3=0.024140370545652778	w-similar=0.01909326432730969	w-present=0.0198806446214981	w-p=0.09788319985245655	w-control=0.023291583915979304	w-decreas=0.016019370542129287	w-determin=0.016513951096857576	w-respect=0.019503368897797968	w-region=0.08828561760221192	w-8=0.015798133955310642	w-blood=0.015872130249784514	w-strong=0.030073806690406935	w-7=0.015742409619086264	w-0=0.09452172964924717	w-low=0.02553989733057925	w-5=0.012927799135173874	w-associ=0.011408796811816122	w-analysi=0.04053623138930571	w-01=0.02310676045680886	w-12=0.04164278731900217	w-class=0.06822674407547735	w-mellitus=0.012598213873347265	w-subject=0.014930855268167502	w-frequent=0.03245160192019164	w-parent=0.0776398456587549	w-frequenc=0.027405097324890593	w-ii=0.0556992546080536	w-individu=0.092778667365828	w-confirm=0.06273929925731936	w-complet=0.029180789097166038	w-reveal=0.029578357850501447	w-enzym=0.03221629861375839	w-polymorph=0.030884443216468892	w-02=0.12258138966652063	w-05=0.08575236337076027	w-genotyp=0.03184814084668426	w-famili=0.05497987950748125	w-chromosom=0.0383472585691629	w-insulindepend=0.02151344341633838	w-pattern=0.034431289745632504	w-haplotyp=0.03779239155757568	w-20=0.023521696767489404	w-alpha=0.03734529386032141	w-detect=0.026718635480923042	w-antigen=0.06421107568608743
14602757	label=3	w-studi=0.023950476306122986	w-investig=0.013743093757015039	w-2=0.018711071003232865	w-compar=0.04036984457685936	w-30=0.05141105872674869	w-hyperglycemia=0.07902485706404787	w-level=0.04986515738124925	w-result=0.010293408684706563	w-3=0.00860819414806223	w-control=0.02214806946015603	w-dure=0.024516844324941695	w-lower=0.03996774823984706	w-higher=0.012538732095916147	w-fast=0.016401580199858684	w-type=0.014717652106713556	w-signific=0.024381895969210796	w-differ=0.019030893358554506	w-patient=0.006217476385218544	w-clinic=0.013427170652368687	w-4=0.009523079044171295	w-blood=0.011319658782792055	w-glucos=0.0675318350312598	w-relat=0.011620679212787623	w-research=0.01671378096836985	w-design=0.014234331074321932	w-profil=0.023583830104569065	w-1=0.004873680508061351	w-befor=0.126526195433463	w-min=0.08173154830294088	w-0=0.024513034891418574	w-base=0.021489583480791292	w-10=0.012491926386851381	w-insulin=0.014430845388090417	w-h=0.021756290999568485	w-effect=0.008370956642199438	w-test=0.013658014647373425	w-did=0.014239006549725727	w-25=0.019033418496884787	w-5=0.009219825739813926	w-agent=0.044322764735452186	w-medic=0.11311611306515292	w-analysi=0.01445478018533382	w-factor=0.011850934962218495	w-need=0.02205810772806038	w-mg=0.014701514653112428	w-subject=0.010648361896677597	w-dose=0.01977052113808495	w-postprandi=0.08057058384479099
8933010	label=3	w-use=0.011127861658204966	w-studi=0.016610814212311104	w-2=0.006488516557572687	w-result=0.007138976991006165	w-3=0.035821195003226704	w-observ=0.017304233769688194	w-present=0.019666874249223927	w-mass=0.02725935940833315	w-differ=0.01319884539383619	w-ratio=0.04615407322045289	w-suggest=0.013610490411523759	w-high=0.019191557318011712	w-affect=0.025093314081509357	w-patient=0.017248482875122415	w-clinic=0.01862478509844689	w-bodi=0.022897346178302674	w-4=0.013209432222560186	w-report=0.021406252030941247	w-sensit=0.02604007276704669	w-blood=0.015701462182582532	w-glucos=0.011709148815903916	w-strong=0.02975043242491869	w-independ=0.025451047386144846	w-relat=0.03223801329999147	w-particip=0.05520779783482945	w-1=0.0270410660447275	w-adjust=0.02845840299742647	w-sex=0.02957916869700362	w-treatment=0.014626355903595654	w-larg=0.029562999238058822	w-insulin=0.020016979086706063	w-therefor=0.029228939158780765	w-analys=0.029205470204745086	w-mmol=0.028889758148859156	w-5=0.012788790542322544	w-posit=0.02528153798542633	w-associ=0.05643060788640233	w-random=0.0249713942010357	w-medic=0.031380599108397265	w-9=0.017470864717588568	w-01=0.0228583006669507	w-95=0.04879337260758939	w-interv=0.05946800712557817	w-diseas=0.028535733511041737	w-age=0.0273091177347095	w-noninsulindepend=0.026900261912010375	w-mellitus=0.012462749208042457	w-index=0.026222077294337023
2405400	label=1	w-pathogenesi=0.09420671400650965	w-mous=0.05048998534095486	w-studi=0.008727715942061766	w-model=0.031168571040525422	w-develop=0.04532570665369341	w-mice=0.10846259293514195	w-level=0.018171201418590827	w-activ=0.027025541053364143	w-role=0.03238999039213148	w-caus=0.037254948203707505	w-signific=0.013327392288255054	w-assess=0.029343904239989567	w-1=0.010656013314235834	w-treatment=0.046110206746928666	w-effect=0.018302600115995382	w-major=0.03672050371778545	w-test=0.0298624388052741	w-cell=0.05124160451321181	w-induct=0.05402162416186994	w-associ=0.017789988248933616	w-express=0.033599527782143465	w-therapi=0.03542740568225149	w-factor=0.025911366273325184	w-reduct=0.03815137979557823	w-class=0.05319373266901624	w-mellitus=0.058934017441421106	w-complex=0.051243405045545275	w-longterm=0.04915059036519054	w-ii=0.08685307498204968	w-young=0.05187469960231753	w-nonobes=0.05037821473544163	w-suppress=0.05482984175731377	w-autoimmun=0.07964984930214546	w-nondiabet=0.034724181079541665	w-islet=0.036140451372969916	w-male=0.04448313896553696	w-femal=0.04915059036519054	w-alpha=0.11646667915761255	w-beta=0.043437101001832575	w-spontan=0.054180213880698436	w-destruct=0.053118736296467836	w-lymphocyt=0.1670356119490085	w-nod=0.14687771641025296	w-insul=0.05758805232542648	summary=w-pathogenesi,w-mous,w-studi,w-model,w-develop,w-mice,w-level,w-activ,w-role,w-caus,w-signific,w-assess,w-1,w-treatment,w-effect,w-major,w-test,w-cell,w-induct,w-associ,w-express,w-therapi,w-factor,w-reduct,w-class,w-mellitus,w-complex,w-longterm,w-ii,w-young,w-nonobes,w-suppress,w-autoimmun,w-nondiabet,w-islet,w-male,w-femal,w-alpha,w-beta,w-spontan,w-destruct,w-lymphocyt,w-nod,w-insul
17476472	label=3	w-common=0.022548788795714623	w-use=0.009240099412616623	w-studi=0.018390544306487292	w-investig=0.015829099059419108	w-2=0.02155114428050928	w-compar=0.009299482054312245	w-6=0.023371069366651908	w-3=0.009914795045535961	w-present=0.016330529510516296	w-p=0.05360270468110716	w-control=0.006377457500803856	w-group=0.010901370045941827	w-type=0.00565052714811324	w-differ=0.02191951110047796	w-ratio=0.03832436437055462	w-respect=0.016020624451762614	w-high=0.015935846701563294	w-4=0.010968546399090152	w-data=0.029202478231876224	w-provid=0.0197970830888092	w-addit=0.017161759183508974	w-evalu=0.017759139823719145	w-1=0.05613435585177806	w-consist=0.02344493159977449	w-7=0.01293126504424943	w-0=0.03529220425215397	w-14=0.02100171985576786	w-10=0.04316406706885254	w-effect=0.009641548275390424	w-test=0.04719331846904924	w-25=0.02192241951873337	w-5=0.021238527150642793	w-17=0.023606457900212336	w-associ=0.05622907000109374	w-ani=0.02371578871235609	w-singl=0.024710312802771067	w-9=0.014507057310140506	w-subject=0.03679389333941277	w-combin=0.021608069905912602	w-11=0.019548403580132462	w-individu=0.038105524096679354	w-gene=0.05320225782440548	w-previous=0.04013824308162527	w-confirm=0.02576792648068473	w-variant=0.060673126557145754	w-potenti=0.021299748624284246	w-popul=0.036130803332321555	w-case=0.02262959089857103
2528923	label=1	w-rat=0.16532541643529378	w-studi=0.005149352405816442	w-abnorm=0.024745314760382452	w-2=0.018102961195627796	w-compar=0.03124625970248914	w-induc=0.02069446957849042	w-inject=0.02468839941038457	w-normal=0.03128848411964568	w-hyperglycemia=0.02548551640315544	w-level=0.021442017673937178	w-measur=0.027694192255743384	w-increas=0.007717571028221	w-3=0.011104570451000278	w-control=0.028571009603601278	w-determin=0.015192835009108969	w-group=0.07325720670872908	w-signific=0.031452645800281925	w-differ=0.012274926216267657	w-ratio=0.04292328809502118	w-respect=0.01794309938597413	w-defect=0.0289726817065507	w-indic=0.018071119755296915	w-state=0.0270096238827762	w-addit=0.019221170285530054	w-blood=0.014602359829801752	w-glucos=0.021779016797581284	w-relat=0.014990676184496034	w-1=0.018861143566197426	w-befor=0.09326788120523843	w-min=0.052716848655396865	w-treatment=0.027205021980687916	w-0=0.00790545375248249	w-insulin=0.027923685825954954	w-flow=0.03441755076994193	w-streptozotocin=0.02556573898704688	w-15=0.022459234302519566	w-g=0.02715382248805927	w-reduc=0.01519722771728415	w-respons=0.047693497434021244	w-renal=0.027329651193637935	w-mg=0.01896495390251503	w-kg=0.0443190052550948	w-stz=0.10074760065446596	w-demonstr=0.020450050567699635	w-elev=0.024136382896975693	w-greater=0.021673489976193366	w-ml=0.029104204865065753	w-acut=0.0317570162226919
16767487	label=3	w-studi=0.008727715942061766	w-develop=0.022662853326846706	w-2=0.020455323384890166	w-compar=0.017653254069202904	w-6=0.04436541981466125	w-period=0.03910606586676267	w-occur=0.039419948032309075	w-complic=0.03710883391482772	w-patient=0.04078242984880638	w-clinic=0.029357712104331538	w-8=0.024634378370992863	w-trial=0.04391940471994585	w-treatment=0.046110206746928666	w-14=0.03986767159061018	w-major=0.03672050371778545	w-5=0.020158602041288075	w-associ=0.017789988248933616	w-random=0.039361689164344404	w-factor=0.10364546509330073	w-9=0.05507764131307582	w-obes=0.04170106643016831	w-includ=0.03057450963814435	w-receiv=0.08440889552776683	w-versus=0.05222598995006528	w-incid=0.03982492465107273	w-identifi=0.035315789709169466	w-previous=0.03809731546730534	w-risk=0.1011664445198892	w-men=0.09859853619047725	w-women=0.0929448767543357	w-presenc=0.04097296224564485	w-male=0.13344941689661088	w-femal=0.14745177109557162	w-infect=0.18595152473012122	w-syndrom=0.05499621514269777	w-urinari=0.16037659345130909	summary=w-studi,w-develop,w-2,w-compar,w-6,w-period,w-occur,w-complic,w-patient,w-clinic,w-8,w-trial,w-treatment,w-14,w-major,w-5,w-associ,w-random,w-factor,w-9,w-obes,w-includ,w-receiv,w-versus,w-incid,w-identifi,w-previous,w-risk,w-men,w-women,w-presenc,w-male,w-femal,w-infect,w-syndrom,w-urinari
9217892	label=2	w-use=0.005594006130881415	w-investig=0.009583022133269947	w-2=0.009785384430069079	w-method=0.006882714365719243	w-induc=0.011186199772156985	w-6=0.09196831621039238	w-30=0.011949597433784832	w-result=0.010766349083733622	w-increas=0.029201620106782164	w-3=0.03001235257027102	w-conclus=0.006120469300045449	w-p=0.04326848954438921	w-chang=0.017098055471543406	w-period=0.03741499274819996	w-differ=0.019905285756109715	w-degre=0.03188228943039343	w-sever=0.03094199550863388	w-cardiovascular=0.02769235516786892	w-patient=0.030348006355958624	w-indic=0.01953634568140207	w-4=0.01328083455889835	w-durat=0.011809250162398222	w-8=0.03928184659158322	w-week=0.03381368413301804	w-heart=0.0581071021249928	w-object=0.010010971382832705	w-variabl=0.061470650397952915	w-assess=0.009358326217077753	w-1=0.03738244670777869	w-min=0.014247796933891046	w-7=0.0313146310260743	w-0=0.10255723787004312	w-standard=0.01623147177521591	w-10=0.00871058650758826	w-wherea=0.024309750755731465	w-rate=0.038467109033071885	w-effect=0.017511136327195583	w-test=0.00952369670006039	w-25=0.01327195127620615	w-5=0.03214479784962153	w-18=0.013481776459407466	w-analysi=0.0100792791562598	w-interv=0.014947363953185864	w-12=0.010354422792832973	w-age=0.006864183646832387	w-improv=0.020868798030570193	w-followup=0.014186514589009085	w-year=0.015748359132815474
6135137	label=1	w-rat=0.09314107968185564	w-common=0.10670976106141004	w-anim=0.030490609479184354	w-model=0.025900643540718308	w-develop=0.018832511919492333	w-present=0.025760835284194723	w-mass=0.035705921478520884	w-decreas=0.020757494223604147	w-concentr=0.05312631170616386	w-type=0.008913507613925111	w-differ=0.017288628473616417	w-suggest=0.035655650937231255	w-sever=0.026874503141301725	w-addit=0.027072070824690216	w-relat=0.021113628428867656	w-design=0.025862376177289145	w-insulin=0.03932913496613374	w-contrast=0.035485581736273454	w-number=0.03283383588667838	w-cell=0.14903368073208784	w-therapi=0.029439675144406166	w-reduct=0.03170325926674811	w-target=0.03921874296063749	w-mellitus=0.04897333843723725	w-treat=0.030861118513464392	w-requir=0.0369835540728837	w-demonstr=0.028802888123520616	w-young=0.04310714473995401	w-seen=0.04045522028555359	w-alter=0.032903665018520455	w-greater=0.030526042219990657	w-small=0.04362204045451454	w-pancreat=0.09951665609328823	w-glucagon=0.05153395192202507	w-islet=0.09009661821148839	w-form=0.08679812414236202	w-immun=0.042652307814310134	w-insulindepend=0.027876574567649734	w-describ=0.04258254785474889	w-bb=0.11103182731192766	w-alpha=0.09678217000421324	w-beta=0.07219123828473584	w-antigen=0.04160154199380313	w-destruct=0.044140921711149333	w-lymphocyt=0.046268080305124415	w-macrophag=0.05671609415390347	summary=w-rat,w-common,w-anim,w-model,w-develop,w-present,w-mass,w-decreas,w-concentr,w-type,w-differ,w-suggest,w-sever,w-addit,w-relat,w-design,w-insulin,w-contrast,w-number,w-cell,w-therapi,w-reduct,w-target,w-mellitus,w-treat,w-requir,w-demonstr,w-young,w-seen,w-alter,w-greater,w-small,w-pancreat,w-glucagon,w-islet,w-form,w-immun,w-insulindepend,w-describ,w-bb,w-alpha,w-beta,w-antigen,w-destru…
1600835	label=3	w-use=0.027970030654407077	w-metabol=0.0741130448647293	w-level=0.014487849779687282	w-oxid=0.03709271851935998	w-protein=0.02713263794213074	w-result=0.008971957569778019	w-increas=0.03128745011440946	w-muscl=0.03843031086461472	w-lower=0.02322450235558681	w-stimul=0.03581117659137568	w-caus=0.05940653902753359	w-occur=0.06285883605151987	w-patient=0.010838573698556652	w-clinic=0.023406824515615685	w-tissu=0.06510314652055385	w-weight=0.02989771191176814	w-provid=0.029963152783062573	w-glucos=0.07357775945128812	w-treatment=0.018381771608572916	w-larg=0.03715349904242528	w-enhanc=0.03664537490820225	w-secret=0.033673014358741975	w-insulin=0.03773471057561481	w-effect=0.014592613605996318	w-hepat=0.04423711699563112	w-product=0.03316475394325841	w-plasma=0.024961367764506488	w-reduc=0.020536794212546148	w-associ=0.01418390954982545	w-agent=0.03863268007346846	w-metformin=0.43415573812997466	w-noninsulindepend=0.03380708591644547	w-mellitus=0.015662644274972277	w-becaus=0.07432731152212925	w-treat=0.029609992087242867	w-oral=0.03376751483834968	w-requir=0.03548422079965869	w-drug=0.041044479340852945	w-combin=0.0327041058035434	w-hypoglycemia=0.04506816381403372	w-peripher=0.0758530145660631	w-risk=0.020164933198221158	w-liver=0.04268361736347214	w-niddm=0.07334948296598054	w-action=0.03752403747839113	w-uptak=0.047455590075690585	w-presenc=0.03266763206071684	w-produc=0.037787467136242495
7159398	label=1	w-rat=0.12596222204593813	w-induc=0.019709018646181353	w-normal=0.05959711260884892	w-oxid=0.07842460486950395	w-activ=0.15185780210937946	w-increas=0.014700135291849525	w-muscl=0.10833687634215199	w-decreas=0.04210805971073984	w-evid=0.020249759826381233	w-tissu=0.06882332632172834	w-onli=0.01696284712443706	w-condit=0.026227400086802473	w-heart=0.2559479498362778	w-insulin=0.03545864866787931	w-fatti=0.09228824419592892	w-acid=0.09162217477205233	w-effect=0.11312749976458099	w-ani=0.02529684129317983	w-complex=0.2879391331130639	w-inhibitor=0.027202922028800047	w-inhibit=0.025846960664202667	w-liver=0.03008178747520894	w-conclud=0.025303362217449523	w-form=0.02934603244813192	w-depend=0.02562848376839779	w-presenc=0.0690687077855156	w-given=0.028945690380476036	w-vitro=0.027819698328213543	w-albumin=0.03002807154305407	w-administr=0.02586770218134565	w-revers=0.17965650774147346	w-kidney=0.060511486340461565	summary=w-rat,w-induc,w-normal,w-oxid,w-activ,w-increas,w-muscl,w-decreas,w-evid,w-tissu,w-onli,w-condit,w-heart,w-insulin,w-fatti,w-acid,w-effect,w-ani,w-complex,w-inhibitor,w-inhibit,w-liver,w-conclud,w-form,w-depend,w-presenc,w-given,w-vitro,w-albumin,w-administr,w-revers,w-kidney
12077738	label=2	w-studi=0.0031398490279368548	w-investig=0.010810116430822806	w-2=0.014717854630591705	w-compar=0.0254034631727554	w-6=0.015960730299176915	w-inject=0.09032341247701671	w-30=0.33699322031252954	w-hyperglycemia=0.015539949026314294	w-level=0.006537200510346701	w-c=0.033778695183511995	w-result=0.004048322318070569	w-3=0.020313238629878556	w-observ=0.019625533421719535	w-p=0.02440448343204879	w-m=0.019520390566356877	w-control=0.008710673659634537	w-lower=0.010479348623862341	w-higher=0.009862783173007214	w-mass=0.015458051371798676	w-concentr=0.0229998056776685	w-type=0.0038588965889553837	w-signific=0.009589221280573759	w-differ=0.007484711107480279	w-respect=0.010940914259740324	w-patient=0.004890575937153611	w-bodi=0.012984470698671638	w-4=0.014981429228025575	w-8=0.017724735657177793	w-mean=0.01020141271500485	w-glucos=0.019919832436812147	w-hba=0.0208326212680719	w-1c=0.020352114796258414	w-trial=0.01580027364924881	w-1=0.011500697296461845	w-consist=0.016011172799845996	w-befor=0.04265299445361514	w-adjust=0.01613799682171135	w-treatment=0.024882642055507238	w-7=0.008831107835097173	w-0=0.02892239177737496	w-standard=0.018309891941554534	w-14=0.014342637950280493	w-day=0.012639504884541077	w-insulin=0.01702663769875302	w-24=0.014947556548350298	w-fatti=0.01969566187108239	w-acid=0.014665134681502278	w-effect=0.006584471992949558
8183282	label=2	w-use=0.011627990272056873	w-compar=0.023405437979392617	w-6=0.029410783922078805	w-normal=0.017577800067216674	w-result=0.014919659778956703	w-control=0.016051128990787235	w-correl=0.02291515121258742	w-group=0.02743715607068505	w-type=0.0071107757369514935	w-signific=0.008835012865247733	w-region=0.03042051243222283	w-patient=0.02703554338291659	w-suscept=0.08586482490783831	w-specif=0.025902565335615538	w-possibl=0.05329373255468116	w-strong=0.031087530511431885	w-relat=0.016843456387074195	w-trial=0.029115110994121406	w-0=0.008882532306160101	w-base=0.03114782324743906	w-acid=0.05404678848913198	w-number=0.026193284808473768	w-posit=0.13208893441823868	w-associ=0.023586725992968162	w-singl=0.031096123976520895	w-new=0.031036107286404786	w-analysi=0.02095131060570857	w-diseas=0.059636476775884975	w-includ=0.02026849515337659	w-demonstr=0.02297758490752768	w-individu=0.07192952863193407	w-follow=0.02367050547179166	w-popul=0.022733988613595584	w-case=0.0569553748458417	w-risk=0.0335326979026599	w-complet=0.030164411201564892	w-reveal=0.030575381148832955	w-allel=0.21618264353977226	w-resist=0.024523345149675965	w-prevent=0.023175487676878447	w-genotyp=0.09876502105263882	w-form=0.10386517102428712	w-earli=0.026093704052767636	w-screen=0.03595690013194021	w-presenc=0.027161851376326363	w-haplotyp=0.039066292396595086	w-alpha=0.038604123990444605	w-beta=0.028795381563012607
6204895	label=2	w-use=0.07137180235952151	w-present=0.06306963121302846	w-determin=0.05238908623830679	w-patient=0.027657050127351455	w-onset=0.08042041231514935	w-addit=0.06627989753631053	w-sensit=0.08350781956328765	w-glucos=0.03755002896134704	w-posit=0.0810752769877465	w-cell=0.20850032181237907	w-serum=0.08050587148806203	w-recent=0.08348915501148112	w-islet=0.2941085008283069	w-insulindepend=0.06824954463114245	w-antibodi=0.3680779570704429	w-detect=0.25428770319775035	w-pancrea=0.10903403867580698	summary=w-use,w-present,w-determin,w-patient,w-onset,w-addit,w-sensit,w-glucos,w-posit,w-cell,w-serum,w-recent,w-islet,w-insulindepend,w-antibodi,w-detect,w-pancrea
15171089	label=2	w-2=0.010057200664237664	w-level=0.053605044184842944	w-activ=0.07972534610742422	w-increas=0.012862618380368333	w-import=0.0339661983005986	w-control=0.011904587334833867	w-dure=0.026355607649312322	w-lower=0.028643552905223732	w-type=0.0210953013529561	w-cardiovascular=0.04269238088379791	w-specif=0.03842213858116305	w-weight=0.036873844691180706	w-addit=0.032035283809216754	w-sensit=0.040362112788922364	w-blood=0.07301179914900877	w-glucos=0.09074590332325534	w-particip=0.04278604332199282	w-1=0.010478413092331905	w-adjust=0.04411052464601103	w-treatment=0.02267085165057326	w-manag=0.10064720397987183	w-day=0.03454798001774561	w-insulin=0.031026317584394395	w-medic=0.04863992861801575	w-care=0.047801359159475636	w-target=0.04640884583675436	w-class=0.05230717045786597	w-obes=0.04100604865633217	w-need=0.04742493161532982	w-includ=0.030064934477508607	w-rang=0.04368658389577043	w-hypoglycemia=0.11116813740794983	w-frequent=0.04975912294429385	w-incid=0.03916117590688818	w-prevent=0.0343769733873697	w-physic=0.3362405610249633	w-exercis=0.1670907314402853	w-children=0.04394188914325128	w-intak=0.05938203684391361	summary=w-2,w-level,w-activ,w-increas,w-import,w-control,w-dure,w-lower,w-type,w-cardiovascular,w-specif,w-weight,w-addit,w-sensit,w-blood,w-glucos,w-particip,w-1,w-adjust,w-treatment,w-manag,w-day,w-insulin,w-medic,w-care,w-target,w-class,w-obes,w-need,w-includ,w-rang,w-hypoglycemia,w-frequent,w-incid,w-prevent,w-physic,w-exercis,w-children,w-intak
2252525	label=2	w-observ=0.04126394206617954	w-p=0.025655995402923085	w-control=0.03662949949179651	w-determin=0.07791197440568702	w-type=0.03245430977377861	w-occur=0.11927061199519155	w-patient=0.020565498812645952	w-4=0.031499415299951206	w-independ=0.060690959151576164	w-relat=0.03843763124229752	w-1=0.016120635526664467	w-7=0.0371359406398958	w-0=0.020270394237134587	w-insulin=0.04773279628368368	w-contrast=0.06460195649424141	w-cell=0.03875967520871149	w-associ=0.02691305914582265	w-respons=0.04076367302053097	w-9=0.04166129278809581	w-vs=0.05443607071989304	w-genet=0.05933438097132371	w-autoimmun=0.060247962933674126	w-recent=0.0620816793675116	w-conclud=0.06812443673928717	w-islet=0.05467401617962116	w-antibodi=0.13684949685952363	w-describ=0.07752207429967105	w-iddm=0.0637143228254896	w-hla=0.08635817710089644	w-autoantibodi=0.17490822847755036	w-ica=0.22075333734363262	summary=w-observ,w-p,w-control,w-determin,w-type,w-occur,w-patient,w-4,w-independ,w-relat,w-1,w-7,w-0,w-insulin,w-contrast,w-cell,w-associ,w-respons,w-9,w-vs,w-genet,w-autoimmun,w-recent,w-conclud,w-islet,w-antibodi,w-describ,w-iddm,w-hla,w-autoantibodi,w-ica
12791496	label=3	w-use=0.08279129073704494	w-studi=0.027463212831021027	w-compar=0.01388722653443962	w-method=0.0509320863063224	w-result=0.026556994406542935	w-similar=0.023421070908166555	w-observ=0.021457249874413362	w-correl=0.054385292211207484	w-high=0.04759506214866904	w-indic=0.02409482634039589	w-data=0.10902258539900457	w-object=0.024693729410987342	w-strong=0.03689053620689917	w-variabl=0.07581380215747527	w-research=0.028747703265596142	w-design=0.024483049447833725	w-low=0.03132894072551055	w-rate=0.02372138390372766	w-chronic=0.03787393855679911	w-associ=0.027989581511655558	w-analysi=0.09944888767509669	w-health=0.03625359918998335	w-factor=0.020383608135015812	w-diseas=0.017692154776845877	w-mellitus=0.015453809017972645	w-includ=0.024051947582006888	w-poor=0.07916175564025432	w-identifi=0.05556350914242663	w-popul=0.08093299946440029	w-case=0.03379352240853274	w-reveal=0.036282785629948446	w-relationship=0.03479157802502531	w-preval=0.1645893294025638	w-outcom=0.10769636942543606	w-area=0.03963086225854742	w-dm=0.252971763441129	w-status=0.04089040180858421	w-administr=0.036214783053883905	summary=w-use,w-studi,w-compar,w-method,w-result,w-similar,w-observ,w-correl,w-high,w-indic,w-data,w-object,w-strong,w-variabl,w-research,w-design,w-low,w-rate,w-chronic,w-associ,w-analysi,w-health,w-factor,w-diseas,w-mellitus,w-includ,w-poor,w-identifi,w-popul,w-case,w-reveal,w-relationship,w-preval,w-outcom,w-area,w-dm,w-status,w-administr
16433757	label=1	w-examin=0.022143331146963364	w-model=0.023882411576506495	w-mice=0.027702567026724564	w-hyperglycemia=0.06619614650170244	w-increas=0.01002281951717013	w-3=0.028843040132468255	w-observ=0.06269975612653254	w-role=0.024818304326438407	w-caus=0.028545999272970687	w-signific=0.010211897987104522	w-suggest=0.016438644263268958	w-function=0.02244205603601308	w-loss=0.03623367678697535	w-data=0.021238165986819074	w-glucos=0.014142218699728107	w-1=0.008164997214804083	w-14=0.030547956153844168	w-day=0.08076151172979493	w-24=0.03183635420687596	w-h=0.10934655346536368	w-major=0.05627297972335952	w-5=0.015446201564103852	w-posit=0.030534844579800633	w-cell=0.01963152380700972	w-induct=0.04139319253961463	w-associ=0.0272625793944697	w-respons=0.020646535685723482	w-poor=0.03855280307155243	w-follow=0.08207824624634251	w-elev=0.03134595181425415	w-liver=0.2051030964218791	w-prevent=0.08036175597047462	w-islet=0.24922830752009123	w-failur=0.12900167416125785	w-earli=0.12064102133487377	w-area=0.07720297842574173	w-cytokin=0.04539920629861518	w-protect=0.03635619668610988	w-destruct=0.040701369370020814	w-transplant=0.13688280270761471	w-graft=0.16277351862661313	summary=w-examin,w-model,w-mice,w-hyperglycemia,w-increas,w-3,w-observ,w-role,w-caus,w-signific,w-suggest,w-function,w-loss,w-data,w-glucos,w-1,w-14,w-day,w-24,w-h,w-major,w-5,w-posit,w-cell,w-induct,w-associ,w-respons,w-poor,w-follow,w-elev,w-liver,w-prevent,w-islet,w-failur,w-earli,w-area,w-cytokin,w-protect,w-destruct,w-transplant,w-graft
8739920	label=2	w-studi=0.005048384711584747	w-2=0.02366400156291215	w-6=0.012831175338553989	w-c=0.027155421618117487	w-3=0.03266050132647141	w-similar=0.017221375667769524	w-conclus=0.02220170236290996	w-present=0.017931561815468875	w-p=0.0196192906022353	w-control=0.021008095296765644	w-determin=0.014894936283440166	w-signific=0.02312694544138377	w-ratio=0.06312248249267821	w-patient=0.023589836873329183	w-specif=0.02260125798891944	w-4=0.036131682255826386	w-data=0.032065466293824875	w-variabl=0.027872721381424728	w-independ=0.02320536673442618	w-1=0.012327544814508123	w-0=0.01550088971074998	w-10=0.015798612783370865	w-insulin=0.00912538752482188	w-5=0.05830183923705865	w-number=0.022854924979942796	w-associ=0.051451436602308005	w-analysi=0.01828104552851042	w-95=0.06673211253685019	w-interv=0.02711041501313122	w-ci=0.0797788704154497	w-lt=0.02755037288109443	w-mellitus=0.011363094866156356	w-subject=0.04040113778445324	w-vs=0.04162758349168291	w-11=0.02146491373504741	w-frequent=0.02927007232017285	w-gene=0.0389454436361661	w-identifi=0.020427760714127437	w-polymorph=0.055713113253238	w-allel=0.13473568119775722	w-001=0.04002543586302819	w-05=0.019336317230661627	w-nondiabet=0.02008555572247998	w-genotyp=0.02872577409700933	w-chromosom=0.034587723415323395	w-insulindepend=0.019404282297089518	w-haplotyp=0.03408725513036238	w-marker=0.07906352757227186
16083707	label=3	w-use=0.009323343551469025	w-studi=0.004639056221456254	w-develop=0.02409204227538659	w-2=0.00543632468337171	w-month=0.020537271014784707	w-compar=0.028149783515755988	w-method=0.011471190609532072	w-6=0.02358161954112625	w-result=0.011962610093037358	w-3=0.040016470093694696	w-observ=0.014498141807036053	w-conclus=0.010200782166742415	w-control=0.006434912072883171	w-mass=0.022838922747522368	w-signific=0.014167858468595463	w-differ=0.011058492086727618	w-ratio=0.01933481445721675	w-occur=0.020952945350506624	w-respect=0.04849486320533549	w-bodi=0.019184263014253588	w-valu=0.03878851111407385	w-4=0.02213472426483058	w-8=0.013093948863861072	w-evalu=0.01791913207438328	w-1=0.016992021230808493	w-7=0.013047762927530957	w-gt=0.041184900082097145	w-0=0.014244060815283765	w-base=0.02497438080200069	w-standard=0.02705245295869318	w-10=0.014517644179313768	w-rate=0.032055924194226565	w-did=0.03309606927774088	w-5=0.02142986523308102	w-18=0.04493925486469155	w-95=0.040880933806358676	w-ci=0.04887354223649171	w-lt=0.012658279431854198	w-age=0.03432091823416194	w-index=0.02196984854390399	w-need=0.02563509817044855	w-year=0.07874179566407738	w-subject=0.06187561642664009	w-vs=0.0382523740193843	w-background=0.020423737076627875	w-frequent=0.026896823213131808	w-50=0.04402921544040276	w-identifi=0.018771455791360348
15386819	label=2	w-studi=0.004999371267782953	w-develop=0.012981634429941316	w-2=0.017575690481192036	w-compar=0.010112058156145352	w-method=0.012362156870466599	w-level=0.010408746443658823	w-result=0.006445872428772556	w-increas=0.01498557481207961	w-conclus=0.010993075927266097	w-p=0.019428812052699033	w-control=0.006934711068835261	w-chang=0.030710099633354658	w-determin=0.014750325251562104	w-period=0.02240056200134949	w-type=0.006144262529987212	w-differ=0.011917404093463743	w-respect=0.017420484840751583	w-patient=0.015573872887246449	w-cardiac=0.033816896050068414	w-specif=0.022381828299706627	w-durat=0.02121078912663758	w-addit=0.01866133037430102	w-heart=0.02609178129398948	w-object=0.017980870930330586	w-hba=0.03317038726178438	w-1c=0.03240530899598427	w-relat=0.0145540545480544	w-n=0.021437364597201945	w-1=0.0061039299566981965	w-consist=0.025493517856065462	w-adjust=0.02569545125010351	w-0=0.015350395635888327	w-insulin=0.03614716611774104	w-rate=0.05181855707124974	w-associ=0.020380763236642393	w-glycem=0.02523901474162344	w-therapi=0.16234694642740485	w-initi=0.04852031258325973	w-new=0.053635214533786904	w-agent=0.027755517722686075	w-metformin=0.10397257159099717	w-lt=0.02728289353273429	w-diseas=0.025765273946862923	w-age=0.012328873540427101	w-renal=0.02653364193557081	w-index=0.09470497818925604	w-hypertens=0.0279777706856713	w-followup=0.025480632999676508
17547760	label=3	w-2=0.014198400937747291	w-method=0.014980025384212468	w-induc=0.02434643479822402	w-level=0.012612951572904221	w-activ=0.037517809932905516	w-measur=0.04887210398072362	w-result=0.01562176141561349	w-similar=0.02066565080132343	w-conclus=0.013321021417745976	w-control=0.016806476237412517	w-chang=0.01860670742491488	w-type=0.014890800955027834	w-differ=0.014441089666197242	w-respect=0.02110952868938133	w-region=0.06370413191689017	w-high=0.02099782153617752	w-appear=0.02886626663559838	w-cardiovascular=0.030135798270916173	w-complic=0.02575789648205689	w-primari=0.06570219505746012	w-patient=0.018871869498663346	w-indic=0.021260140888584605	w-onli=0.020954105271363425	w-4=0.014452672902330556	w-data=0.057717839328884774	w-assess=0.08147248706632397	w-relat=0.017636089628818866	w-trial=0.060970467728866	w-1=0.022189580666114622	w-0=0.027901601479349964	w-wherea=0.026454728763590122	w-enhanc=0.03190303227302314	w-manag=0.03552254258113123	w-low=0.02764318299309754	w-effect=0.02540831545514653	w-test=0.041456091517909924	w-analysi=0.021937254634212502	w-baselin=0.028383114732812298	w-factor=0.017985536589719832	w-process=0.032925147849569916	w-care=0.06748427175455385	w-95=0.08007853504422023	w-year=0.01713792023276978	w-background=0.026670997829478755	w-drug=0.07146568167583806	w-intervent=0.032083173469213126	w-identifi=0.024513312856952924	w-risk=0.017555353607863124
7173496	label=2	w-studi=0.0062796980558737095	w-2=0.014717854630591705	w-6=0.015960730299176915	w-30=0.026959457625002365	w-level=0.0392232030620802	w-protein=0.02448555131363018	w-control=0.008710673659634537	w-lower=0.08383478899089873	w-decreas=0.01797295231555969	w-group=0.014889676160310788	w-evid=0.0259295705093906	w-signific=0.019178442561147518	w-ratio=0.0261727366433056	w-patient=0.12715497436599388	w-4=0.014981429228025575	w-onset=0.028441365330967455	w-blood=0.017807755890002136	w-assess=0.021113296953163226	w-befor=0.02843532963574343	w-plasma=0.022526112372847316	w-25=0.05988563380727165	w-5=0.01450436000531703	w-cell=0.018434479672435954	w-18=0.030416202987687574	w-therapi=0.025490450429912655	w-initi=0.030473123146803366	w-9=0.019814517301655326	w-age=0.015486267983707214	w-oral=0.030473123146803366	w-requir=0.03202234559969199	w-11=0.026700258548473608	w-frequent=0.1092273430484499	w-versus=0.07515447334277686	w-demonstr=0.024939086058170287	w-frequenc=0.030747182364511398	w-neuropathi=0.039525419286976116	w-time=0.024188041980932523	w-follow=0.025691158377920215	w-young=0.0746489579643106	w-identifi=0.050820282752219476	w-serum=0.05694317739399509	w-risk=0.018197622642297143	w-40=0.03164757224860847	w-complet=0.032739421913893604	w-histori=0.036190619757056466	w-uptak=0.04282577640976955	w-autoimmun=0.028654518956259648	w-nondiabet=0.02498447175235315
15161752	label=1	w-rat=0.03646884186072657	w-studi=0.00378628853368856	w-abnorm=0.018195084382634154	w-induc=0.015216521748890014	w-inject=0.018153234860576888	w-hyperglycemia=0.018739350296437824	w-level=0.007883094733065138	w-observ=0.02366608442030885	w-p=0.07357233975838239	w-chang=0.11629192140571802	w-dure=0.023254947925863814	w-evid=0.01563400574830904	w-vivo=0.042826283403212664	w-region=0.059722623672084536	w-indic=0.013287588055365378	w-data=0.012024549860184327	w-direct=0.06093118121669175	w-provid=0.016303480190784047	w-blood=0.010737029286618936	w-glucos=0.016013982939398003	w-min=0.2131931379446197	w-0=0.017438500924593727	w-secret=0.01832208134225666	w-insulin=0.05475232514893129	w-rate=0.01308164553514393	w-test=0.012955028599346852	w-streptozotocin=0.018798337490475645	w-did=0.013506116506725138	w-respons=0.0818270789309188	w-01=0.015631043838429524	w-lt=0.030994169491231238	w-becaus=0.020221400928814574	w-mg=0.013944819045966934	w-dl=0.023266616543010328	w-13=0.01774339247744848	w-hypoglycemia=0.09808953300701455	w-stz=0.04938607875218919	w-time=0.014583966488503432	w-60=0.02067754350910467	w-alter=0.017177648649374648	w-betacel=0.07486715329442734	w-regul=0.020578217405981196	w-hypothesi=0.057617303874616534	w-05=0.01450223792299622	w-glucagon=0.13451877156116837	w-ml=0.2140015063607776	w-islet=0.015678578169156066	w-support=0.038960985690193295
2110424	label=2	w-metabol=0.01944810397159563	w-abnorm=0.026324802936577074	w-2=0.01283897957136723	w-compar=0.011080233937052887	w-measur=0.029461906655046152	w-result=0.007063030427272057	w-3=0.011813372820213061	w-p=0.021289017462000005	w-dure=0.0168227282867951	w-lower=0.01828311887567472	w-higher=0.017207408940140244	w-decreas=0.015678532871020154	w-group=0.012988866437717921	w-signific=0.01673013074483081	w-differ=0.026116864289931183	w-ratio=0.022831536220755948	w-dysfunct=0.030702210274858407	w-region=0.028802400068806723	w-indic=0.01922459548435842	w-4=0.026137812695704195	w-durat=0.023241609362166713	w-mean=0.03559641883533607	w-blood=0.015534425350852928	w-glucos=0.04633833361187507	w-1=0.006688348782339514	w-befor=0.04961057510916938	w-min=0.028040876944360034	w-7=0.01540746473357379	w-0=0.01682011436698402	w-wherea=0.023921829201118728	w-enhanc=0.028848486629861347	w-insulin=0.019804032500677273	w-flow=0.03661441571270418	w-test=0.037486891266195144	w-did=0.039081528615204655	w-5=0.02530547915821269	w-posit=0.025012585453666473	w-9=0.03457000890927099	w-mellitus=0.012330166769659024	w-subject=0.11690541997203491	w-vs=0.045170356554804864	w-100=0.029865504260706787	w-50=0.025995972946195246	w-healthi=0.02775923778592445	w-seen=0.06111320511221925	w-small=0.03294856247096311	w-reveal=0.02894903108772482	w-perform=0.024286493918730355
118459	label=1	w-rat=0.19450048992387503	w-model=0.05408663798208823	w-diet=0.08271017403641868	w-lipid=0.07854842220483928	w-result=0.01952720176951686	w-increas=0.02269873831829706	w-3=0.03266050132647141	w-observ=0.0473321688406177	w-decreas=0.08669306411034673	w-mark=0.07680381699435636	w-week=0.0613287408294935	w-glucos=0.03202796587879601	w-larg=0.08086349791586676	w-insulin=0.027376162574465644	w-effect=0.03176039431893316	w-hormon=0.09889428265440096	w-60=0.08271017403641868	w-lipoprotein=0.09789173962737709	w-serum=0.20600031821945283	w-continu=0.08591377424889476	w-particular=0.08544525835551174	w-pancreat=0.138542795737715	w-islet=0.12542862535324853	w-isol=0.08391082093407323	w-area=0.08742101968797224	w-transplant=0.10333309616163072	summary=w-rat,w-model,w-diet,w-lipid,w-result,w-increas,w-3,w-observ,w-decreas,w-mark,w-week,w-glucos,w-larg,w-insulin,w-effect,w-hormon,w-60,w-lipoprotein,w-serum,w-continu,w-particular,w-pancreat,w-islet,w-isol,w-area,w-transplant
8692973	label=1	w-common=0.026866641969362105	w-studi=0.005478034474272811	w-anim=0.02303014120236265	w-metabol=0.03889620794319126	w-mice=0.1588476981638781	w-induc=0.022015393168606828	w-normal=0.04992843210581758	w-hyperglycemia=0.0542245029854371	w-level=0.022810657099933167	w-activ=0.0339256791946486	w-kinas=0.03947443330834106	w-result=0.014126060854544114	w-increas=0.02463054583474787	w-observ=0.01712014617639364	w-dure=0.0168227282867951	w-decreas=0.015678532871020154	w-suggest=0.013465697960337334	w-high=0.018987391814628607	w-primari=0.02970577968023463	w-tissu=0.02562570660915417	w-bodi=0.045307514778343584	w-howev=0.017484150821297707	w-blood=0.015534425350852928	w-glucos=0.08109208382078137	w-insulin=0.009902016250338637	w-low=0.02499649525971586	w-fatti=0.03436264411550544	w-acid=0.02558597965708908	w-hepat=0.034824964443369175	w-contrast=0.026802939396546967	w-product=0.07832526995109965	w-mrna=0.03438852806470376	w-streptozotocin=0.054395189334142294	w-associ=0.022332112908235814	w-express=0.12653439186041263	w-initi=0.026582937213168893	w-new=0.02938525051585134	w-mellitus=0.012330166769659024	w-treat=0.04661998754161642	w-event=0.03088706806034581	w-peripher=0.029857037648343982	w-alter=0.024852768258669704	w-gene=0.06338992421631291	w-previous=0.023912144814585267	w-involv=0.024815820523635578	w-liver=0.23521397653487838	w-enzym=0.03153084545176353	w-free=0.03357795528648405
11120869	label=2	w-develop=0.01831655268882131	w-mice=0.23376412723921	w-inject=0.03381972521970489	w-play=0.0747343772275201	w-role=0.05235642282563718	w-evid=0.029126366873562043	w-suggest=0.05201817568239902	w-affect=0.03196819465178589	w-clinic=0.02372746594733645	w-onset=0.031947835029305906	w-data=0.0224019011093845	w-provid=0.030373606930775756	w-addit=0.026330370254150758	w-treatment=0.01863357669910131	w-wherea=0.03080345130007069	w-effect=0.014792512422516816	w-mechan=0.03047676432294885	w-5=0.01629256877309584	w-cell=0.06212167122492116	w-express=0.02715578272803376	w-respons=0.04355570541919748	w-analysi=0.025543378683672093	w-diseas=0.036353742692149055	w-becaus=0.037672746935873726	w-demonstr=0.028013767900958404	w-pathway=0.0874825631163291	w-time=0.02717012934844475	w-young=0.04192612707584568	w-vascular=0.03729686179192647	w-nonobes=0.040716639306726796	w-known=0.03647995198151224	w-reveal=0.03727683455131689	w-pancreat=0.096790172364705	w-molecul=0.04656346441054506	w-prevent=0.05651009323951183	w-autoimmun=0.06437453573735043	w-islet=0.029209405904181165	w-transgen=0.0528880251665498	w-failur=0.045356753015602075	w-outcom=0.03688231829638221	w-promot=0.08823054664874339	w-t=0.10617440175119015	w-nod=0.23741877447136775	w-insul=0.09308753663562087	summary=w-develop,w-mice,w-inject,w-play,w-role,w-evid,w-suggest,w-affect,w-clinic,w-onset,w-data,w-provid,w-addit,w-treatment,w-wherea,w-effect,w-mechan,w-5,w-cell,w-express,w-respons,w-analysi,w-diseas,w-becaus,w-demonstr,w-pathway,w-time,w-young,w-vascular,w-nonobes,w-known,w-reveal,w-pancreat,w-molecul,w-prevent,w-autoimmun,w-islet,w-transgen,w-failur,w-outcom,w-promot,w-t,w-nod,w-insul
1801104	label=1	w-examin=0.03552159371492039	w-2=0.02514300166059416	w-compar=0.04339758292012381	w-induc=0.0431134782885217	w-result=0.027663535840148887	w-observ=0.03352695292877087	w-control=0.05952293667416933	w-signific=0.04914475906294051	w-differ=0.07671828885167285	w-specif=0.04802767322645381	w-indic=0.03764816615686857	w-state=0.056270049755783744	w-howev=0.034239795358374674	w-durat=0.09102963666848629	w-influenc=0.05635971990856539	w-enhanc=0.11298990596695693	w-chronic=0.11835605798999721	w-respons=0.09936145298754426	w-agent=0.05955871511326387	w-year=0.06069680082439297	w-peripher=0.0584700320613403	w-demonstr=0.0426042720160409	w-case=0.05280237876333241	w-resist=0.04547036913169085	w-isol=0.05943683149496854	w-arteri=0.4283497937076574	summary=w-examin,w-2,w-compar,w-induc,w-result,w-observ,w-control,w-signific,w-differ,w-specif,w-indic,w-state,w-howev,w-durat,w-influenc,w-enhanc,w-chronic,w-respons,w-agent,w-year,w-peripher,w-demonstr,w-case,w-resist,w-isol,w-arteri
18619518	label=1	w-contribut=0.061961136479433104	w-develop=0.037141898507887655	w-mice=0.05925271280716087	w-2=0.03352400221412555	w-measur=0.0384641559107547	w-chang=0.08786500728432027	w-suggest=0.03516043356310304	w-appear=0.06815646288960729	w-function=0.04800106429925019	w-onli=0.049474970779608086	w-loss=0.07749980868325282	w-howev=0.0456530604778329	w-4=0.06824873314989428	w-week=0.17376476568356491	w-data=0.04542607724958524	w-sensit=0.06727018798153728	w-assess=0.048091398615538454	w-consist=0.0729397871992984	w-therefor=0.0755080928268503	w-did=0.05102310680318385	w-densiti=0.19775211736947645	w-reduct=0.0625258724427532	w-peripher=0.07796004274845372	w-nerv=0.19095892707813072	w-neuropathi=0.09003012170922337	w-impair=0.058321898421068503	w-relationship=0.07248245421880273	w-earli=0.06450943501934221	w-diagnos=0.07542728468905352	summary=w-contribut,w-develop,w-mice,w-2,w-measur,w-chang,w-suggest,w-appear,w-function,w-onli,w-loss,w-howev,w-4,w-week,w-data,w-sensit,w-assess,w-consist,w-therefor,w-did,w-densiti,w-reduct,w-peripher,w-nerv,w-neuropathi,w-impair,w-relationship,w-earli,w-diagnos
8783761	label=2	w-use=0.015680168700197908	w-studi=0.007802049099721882	w-method=0.01929245693421303	w-6=0.01982999825049253	w-diet=0.0426082714733066	w-result=0.01005946757823596	w-conclus=0.017155860916794063	w-present=0.05542482742963107	w-higher=0.024507521823836108	w-correl=0.03090073421091334	w-group=0.018499294623416436	w-signific=0.02382776196991055	w-differ=0.018598373054950997	w-ratio=0.06503528499245634	w-affect=0.03535876075121772	w-patient=0.08506638145230826	w-clinic=0.05248803073198669	w-durat=0.06620337212253549	w-onset=0.0706724835496767	w-report=0.03016335513450812	w-relat=0.0227131457340849	w-1=0.009525830083938095	w-7=0.043887929847149586	w-larg=0.04165695347181016	w-10=0.024416037937936792	w-rate=0.026956118072417795	w-test=0.02669521044713897	w-5=0.018020568491454492	w-posit=0.03562398534310074	w-factor=0.023163191062517966	w-diseas=0.020104721337324858	w-mellitus=0.01756114661133255	w-subject=0.020812707343506216	w-rang=0.03971507626888221	w-follow=0.03191931798468875	w-previous=0.03405669109956084	w-popul=0.030656439191060716	w-aim=0.03035110865413181	w-complet=0.0813525029375538	w-genet=0.03506122511941856	w-preval=0.11221999731992986	w-insulindepend=0.029988436277320167	w-screen=0.048487335026404225	w-presenc=0.07325469007554686	w-antibodi=0.040432805890313804	w-iddm=0.1505974903147936	summary=w-use,w-studi,w-method,w-6,w-diet,w-result,w-conclus,w-present,w-higher,w-correl,w-group,w-signific,w-differ,w-ratio,w-affect,w-patient,w-clinic,w-durat,w-onset,w-report,w-relat,w-1,w-7,w-larg,w-10,w-rate,w-test,w-5,w-posit,w-factor,w-diseas,w-mellitus,w-subject,w-rang,w-follow,w-previous,w-popul,w-aim,w-complet,w-genet,w-preval,w-insulindepend,w-screen,w-presenc,w-antibodi,w-iddm
10102706	label=2	w-examin=0.01671604410113901	w-retinopathi=0.029487002956073247	w-develop=0.013108905355725056	w-p=0.0196192906022353	w-control=0.01400539686451043	w-lower=0.050547446303336	w-higher=0.03171561647790555	w-determin=0.014894936283440166	w-type=0.006204500397928264	w-signific=0.03083592725517836	w-differ=0.012034241388497702	w-complic=0.10732456867523704	w-primari=0.05475182921455011	w-patient=0.007863278957776394	w-indic=0.017716784073820505	w-valu=0.04221102680060978	w-variabl=0.13936360690712363	w-independ=0.02320536673442618	w-trial=0.025404361553694167	w-n=0.021647534838350985	w-1=0.006163772407254062	w-consist=0.025743454305634735	w-adjust=0.025947367438830013	w-treatment=0.053343180354290025	w-0=0.01550088971074998	w-14=0.0230607119984902	w-24=0.024033326214994596	w-acid=0.02357923615457229	w-product=0.048121407682374946	w-analys=0.026628516951385225	w-5=0.01166036784741173	w-associ=0.051451436602308005	w-express=0.019435020972024163	w-hemoglobin=0.028185026932809217	w-9=0.015929317830742515	w-lt=0.02755037288109443	w-age=0.012449744849646976	w-year=0.014281600193974817	w-remain=0.021785681329390225	w-subject=0.04040113778445324	w-treat=0.021481758965254626	w-rang=0.025697990526923783	w-intervent=0.05347195578202188	w-longterm=0.02843024344653178	w-neuropathi=0.03177533707384354	w-50=0.02395707310727797	w-potenti=0.023387959273723877	w-hba1c=0.10959603935821624
17697056	label=3	w-use=0.010893590886453282	w-metabol=0.0192433870876841	w-2=0.012703832417984418	w-compar=0.010963599895610226	w-obtain=0.028363586054357598	w-inject=0.05197557770607278	w-30=0.162891880807909	w-similar=0.036980638276052455	w-control=0.01503737347557962	w-lower=0.018090664992772884	w-evid=0.022381313492316098	w-type=0.01332334822291964	w-suggest=0.013323953771281153	w-appear=0.025827712252903815	w-patient=0.008442678459928339	w-addit=0.02023281082687374	w-1c=0.035134177121961895	w-relat=0.015779659141574774	w-trial=0.02727626187870321	w-profil=0.03202435877357273	w-treatment=0.014318432621414691	w-insulin=0.22534904350770665	w-effect=0.011366877966776079	w-major=0.022805365466835172	w-g=0.05716594208012478	w-25=0.07753613640309909	w-therapi=0.022002283528977238	w-initi=0.026303116821451325	w-improv=0.02031961913502887	w-progress=0.024856053762202877	w-becaus=0.02894853185598718	w-requir=0.027640340412365714	w-includ=0.018988379670005436	w-daili=0.029935189515594627	w-postprandi=0.036468790582379076	w-event=0.03056194102813164	w-time=0.04175619878813614	w-seen=0.030234954108150577	w-e=0.06191344827644127	w-hypoglycaemia=0.12235639450390963	w-like=0.060132775011031675	w-human=0.20116501059476746	w-glycaem=0.03545230428352591	w-basal=0.031386828438151736	w-life=0.03440508795494901	w-meal=0.0379975275725778	summary=w-use,w-metabol,w-2,w-compar,w-obtain,w-inject,w-30,w-similar,w-control,w-lower,w-evid,w-type,w-suggest,w-appear,w-patient,w-addit,w-1c,w-relat,w-trial,w-profil,w-treatment,w-insulin,w-effect,w-major,w-g,w-25,w-therapi,w-initi,w-improv,w-progress,w-becaus,w-requir,w-includ,w-daili,w-postprandi,w-event,w-time,w-seen,w-e,w-hypoglycaemia,w-like,w-human,w-glycaem,w-basal,w-life,w-meal
18424628	label=3	w-rat=0.05276343077722141	w-examin=0.018138686152299775	w-studi=0.005478034474272811	w-model=0.019563252036074466	w-2=0.01283897957136723	w-30=0.023517824736704187	w-result=0.014126060854544114	w-increas=0.02463054583474787	w-similar=0.018687024660771184	w-role=0.020329887586550608	w-present=0.01945765218274282	w-control=0.0227960183007457	w-higher=0.017207408940140244	w-decreas=0.03135706574204031	w-group=0.012988866437717921	w-type=0.026930171939943952	w-suggest=0.013465697960337334	w-dysfunct=0.061404420549716815	w-cardiovascular=0.027250455883275262	w-function=0.03676677265474483	w-indic=0.01922459548435842	w-state=0.028733642428485317	w-4=0.013068906347852098	w-assess=0.018417982448504087	w-relat=0.015947527855846844	w-1=0.026753395129358055	w-treatment=0.014470756372706336	w-wherea=0.047843658402237456	w-day=0.04410380427797312	w-effect=0.045951208801860745	w-current=0.031247401364692333	w-15=0.0716784073484667	w-5=0.012652739579106346	w-respons=0.03382517548512145	w-agent=0.0304129609089007	w-diseas=0.014116080938972772	w-mg=0.08070193150006397	w-dose=0.08139565617488165	w-receiv=0.02649002572413959	w-kg=0.09429575586190383	w-individu=0.022701163291638765	w-vascular=0.11585833663023966	w-nonobes=0.03162036882330911	w-impair=0.02233604620381347	w-receptor=0.10723717006319834	w-x=0.1341201397790807	w-isol=0.03035072246551585	w-outcom=0.02864265144293512
16936217	label=3	w-studi=0.0063572251923659775	w-investig=0.021887149316727653	w-2=0.029799113079222707	w-result=0.016393206423791933	w-increas=0.009527865466939506	w-observ=0.019867823957790146	w-p=0.04941154670192594	w-control=0.008818212840617679	w-evid=0.05249937732765504	w-type=0.023439223725506775	w-ratio=0.026495856848778504	w-patient=0.009901906835718422	w-state=0.03334521467009407	w-valu=0.026577313170754305	w-data=0.020189367666482327	w-report=0.024577548628117726	w-addit=0.02372983985867908	w-sampl=0.06332496381574981	w-1=0.05433251233060987	w-gt=0.02821928338958508	w-0=0.04879909723754623	w-base=0.03422415146940835	w-test=0.043503305913856094	w-associ=0.06479069794364711	w-singl=0.03416734609765876	w-factor=0.01887371123612575	w-95=0.028011010200653167	w-ci=0.03348742708796654	w-12=0.023648990329309873	w-lt=0.034693062146563355	w-s=0.039684149808023206	w-subject=0.016958502279893952	w-pathway=0.03942115498451867	w-previous=0.027749896451494015	w-confirm=0.03562972550415667	w-variant=0.12584055878519118	w-risk=0.03684456930045347	w-niddm=0.03350531937952197	w-genet=0.057136811305719126	w-polymorph=0.03507862686314985	w-allel=0.03393343082017589	w-score=0.04002856343193544	w-05=0.02434943651268501	w-approxim=0.03519100038962843	w-recent=0.029891178954727805	w-linkag=0.041893753151861376	w-chromosom=0.08710982193488856	w-american=0.04463096251611588
15860245	label=3	w-use=0.01669179248730745	w-retinopathi=0.24255437915479608	w-studi=0.016610814212311104	w-investig=0.05718900305338516	w-2=0.04866387418179515	w-hyperglycemia=0.04110567161799264	w-level=0.01729194973704611	w-increas=0.012447695206808064	w-higher=0.026088652264083596	w-caus=0.03545228941965714	w-type=0.020414807760925253	w-signific=0.02536503693571123	w-ratio=0.034615554915339665	w-suggest=0.020415735617285637	w-patient=0.03880908646902543	w-clinic=0.027937177647670335	w-4=0.019814148333840275	w-durat=0.03523727871038179	w-blood=0.023552193273873794	w-a1c=0.056640542993566176	w-1=0.02028079953354562	w-adjust=0.0426876044961397	w-chronic=0.04581524825419247	w-therefor=0.04384340873817114	w-associ=0.05078754709776209	w-hemoglobin=0.04636891527655709	w-95=0.10978508836707612	w-interv=0.044601005344183625	w-ci=0.13124910939315917	w-remain=0.03584095960641618	w-subject=0.022155462655990485	w-includ=0.029095097881459944	w-individu=0.03441789273248458	w-vascular=0.043914046948558584	w-disord=0.05445761802792485	w-marker=0.08671483669216914	w-pressur=0.03892098995053215	w-arteri=0.14212527717489093	summary=w-use,w-retinopathi,w-studi,w-investig,w-2,w-hyperglycemia,w-level,w-increas,w-higher,w-caus,w-type,w-signific,w-ratio,w-suggest,w-patient,w-clinic,w-4,w-durat,w-blood,w-a1c,w-1,w-adjust,w-chronic,w-therefor,w-associ,w-hemoglobin,w-95,w-interv,w-ci,w-remain,w-subject,w-includ,w-individu,w-vascular,w-disord,w-marker,w-pressur,w-arteri
627630	label=1	w-rat=0.1377711803627448	w-metabol=0.038085870277708114	w-experiment=0.06294555340382194	w-normal=0.09777651287389276	w-diet=0.3515182396547794	w-result=0.013831767920074444	w-increas=0.03215654595092083	w-chang=0.0329493777316201	w-decreas=0.030703793539081134	w-suggest=0.02637032517232728	w-degre=0.06143982858982067	w-loss=0.05812485651243962	w-glucos=0.022686475830813835	w-did=0.03826733010238789	w-reduc=0.06332178215535061	w-densiti=0.14831408802710733	w-respons=0.03312048432918142	w-mellitus=0.024146576590582256	w-alter=0.048670004506561504	w-continu=0.06085559009296712	w-impair=0.04374142381580138	w-liver=0.06580391010201955	w-fat=0.4066806847944519	w-given=0.06331869770729132	w-content=0.12710012943177051	w-intak=0.14845509210978403	w-produc=0.05825567850170718	w-dietari=0.0732953275756082	summary=w-rat,w-metabol,w-experiment,w-normal,w-diet,w-result,w-increas,w-chang,w-decreas,w-suggest,w-degre,w-loss,w-glucos,w-did,w-reduc,w-densiti,w-respons,w-mellitus,w-alter,w-continu,w-impair,w-liver,w-fat,w-given,w-content,w-intak,w-produc,w-dietari
16978367	label=3	w-use=0.007186743987590706	w-studi=0.0035759391707058624	w-model=0.012770456190215275	w-2=0.01257150083029708	w-compar=0.007232930486687301	w-method=0.008842376094847637	w-level=0.022335435077017893	w-lipid=0.018546155242809274	w-measur=0.009616038977688675	w-result=0.004610589306691481	w-increas=0.005359424325153472	w-conclus=0.007863102920197278	w-p=0.020845496264875005	w-control=0.029761468337084665	w-chang=0.010983125910540034	w-lower=0.011934813710509888	w-mass=0.017605002951215157	w-determin=0.010550579867436783	w-group=0.04239421684532933	w-evid=0.01476544987340298	w-fast=0.04407924678712022	w-type=0.01318456334559756	w-signific=0.016381586354313502	w-differ=0.01704850863370508	w-primari=0.019391272846819827	w-patient=0.016709467785274837	w-bodi=0.014787869406820475	w-weight=0.030728203909317253	w-durat=0.030343212222828764	w-week=0.04344119142089123	w-mean=0.023236551184177712	w-blood=0.0202810553191691	w-glucos=0.022686475830813835	w-hba=0.04745208177727488	w-1c=0.04635759481369972	w-assess=0.012022849653884614	w-trial=0.035989512201066734	w-1=0.004366005455138293	w-treatment=0.028338564563216574	w-0=0.060388882831463465	w-14=0.01633467099893056	w-10=0.022381368109775392	w-day=0.02878998334812134	w-cholesterol=0.07749980868325282	w-effect=0.02249694597591099	w-plasma=0.012827369545649166	w-15=0.015596690487860809	w-mmol=0.055973906413414605
11246891	label=3	w-studi=0.006058061653901697	w-contribut=0.02624236368540696	w-2=0.03549600234436823	w-increas=0.009079495327318823	w-observ=0.03786573507249416	w-p=0.01177157436134118	w-evid=0.05002881839458893	w-type=0.02233620143254175	w-signific=0.009250778176553507	w-region=0.031852065958445086	w-affect=0.02745503775976906	w-suscept=0.02996850751685337	w-onli=0.04190821054272685	w-4=0.02890534580466111	w-8=0.017099156751630342	w-onset=0.02743755243693331	w-report=0.023420958104441596	w-1=0.022189580666114622	w-0=0.009300533826449988	w-14=0.027672854398188243	w-did=0.02160978641076022	w-5=0.013992441416894076	w-singl=0.0325594709871807	w-analysi=0.06581176390263752	w-9=0.01911518139689102	w-lt=0.01653022372865666	w-age=0.01493969381957637	w-becaus=0.032354241486103316	w-includ=0.021222306690006076	w-combin=0.028471809758378958	w-conduct=0.034470928916411195	w-individu=0.02510481587545934	w-gene=0.02336726618169966	w-popul=0.04760764674376487	w-reveal=0.06402844522932077	w-genet=0.027224010092724998	w-total=0.022566854085272595	w-hypothesi=0.06145845746625763	w-score=0.1144345989877684	w-05=0.04640716135358791	w-recent=0.028484535239211205	w-linkag=0.11976684724590958	w-famili=0.059507634290450286	w-chromosom=0.2905368766887165	w-support=0.031168788552154637	w-bmi=0.07067743062336644	w-marker=0.18975246617345248	w-20=0.050917555355506475
2931313	label=1	w-rat=0.09870174115539926	w-studi=0.0076856006056961815	w-develop=0.03991368197862554	w-induc=0.030887268027597642	w-similar=0.02621761668824614	w-observ=0.024019309560910477	w-chang=0.02360552434504127	w-decreas=0.021996747610087977	w-determin=0.022675873147923836	w-mark=0.0389750713105689	w-differ=0.018320785397414413	w-affect=0.034831018053438356	w-defect=0.04324280851723985	w-valu=0.032130781594494014	w-condit=0.04110264192707849	w-onset=0.10442650554355214	w-data=0.02440804150723983	w-blood=0.02179456691015187	w-assess=0.05168030895998162	w-consist=0.039191527450369294	w-predict=0.04185339921774713	w-day=0.09281546870439118	w-25=0.036646432628330415	w-reduc=0.022682429428782312	w-number=0.06958812978967657	w-cell=0.0902464079486417	w-associ=0.015665810547568406	w-respons=0.023728108176129973	w-factor=0.022817471792928146	w-diseas=0.01980465086960359	w-age=0.03790668581086542	w-13=0.03601643846168647	w-peripher=0.04188897819319902	w-time=0.05920655052049155	w-follow=0.03144291025357399	w-greater=0.032348492501781144	w-genet=0.034537923251964545	w-total=0.05725918200740808	w-earli=0.034661785980542086	w-antibodi=0.039829331175533	w-pattern=0.047278785919375975	w-bb=0.05883029656079749	w-beta=0.0382505814792257	w-spontan=0.04771093461136131	w-life=0.04878333366746501	w-b=0.04354487213277703	w-syndrom=0.048429502886853264	w-lymphocyt=0.09806070751235324
10189532	label=3	w-use=0.00802241189312451	w-examin=0.01321733719624945	w-studi=0.007983492102040995	w-model=0.014255392956519378	w-2=0.023388838754041078	w-method=0.009870559361690387	w-level=0.03324343825416617	w-activ=0.01236051877634484	w-result=0.010293408684706563	w-increas=0.011965226400342635	w-similar=0.013616901690794507	w-conclus=0.008777417213243472	w-lower=0.013322582746615689	w-higher=0.012538732095916147	w-correl=0.031619355936748535	w-determin=0.011777391479929433	w-group=0.009464755388724688	w-fast=0.03280316039971737	w-type=0.024529420177855928	w-signific=0.012190947984605398	w-differ=0.009515446679277253	w-cardiovascular=0.07942768536520542	w-clinic=0.013427170652368687	w-onli=0.027613937179316143	w-bodi=0.016507389105287974	w-4=0.009523079044171295	w-sensit=0.056319227147333534	w-object=0.01435681942499264	w-glucos=0.025324438136722423	w-relat=0.011620679212787623	w-research=0.01671378096836985	w-design=0.014234331074321932	w-profil=0.023583830104569065	w-sampl=0.01988109329099122	w-1=0.009747361016122702	w-adjust=0.06154956927350375	w-sex=0.02132451696760726	w-gt=0.017719084919041797	w-larg=0.021312859915809848	w-10=0.012491926386851381	w-cholesterol=0.06488356075807214	w-insulin=0.05772338155236167	w-test=0.013658014647373425	w-analys=0.021055106426676688	w-did=0.014239006549725727	w-associ=0.008136506253388243	w-factor=0.035552804886655485	w-diseas=0.010286136498166207
9096260	label=1	w-rat=0.05700876428803233	w-studi=0.017756387606263593	w-abnorm=0.17065734317505138	w-investig=0.06113307222948069	w-induc=0.07136023992582903	w-level=0.03696899598954686	w-result=0.02289396069529563	w-increas=0.02661231389041724	w-play=0.09406223340705117	w-role=0.06589687700468128	w-chang=0.05453690107302638	w-decreas=0.050820072064686014	w-concentr=0.1300678665909529	w-caus=0.07579454979374975	w-suggest=0.04364743476798998	w-data=0.05639099244776098	w-effect=0.03723632437392164	w-chronic=0.0979498410951701	w-streptozotocin=0.08815772064498924	w-reduc=0.052404233507876374	w-number=0.16077257572097692	w-associ=0.03619342436852011	w-known=0.09182884464311702	w-receptor=0.1737981721713904	w-area=0.10249360928934677	summary=w-rat,w-studi,w-abnorm,w-investig,w-induc,w-level,w-result,w-increas,w-play,w-role,w-chang,w-decreas,w-concentr,w-caus,w-suggest,w-data,w-effect,w-chronic,w-streptozotocin,w-reduc,w-number,w-associ,w-known,w-receptor,w-area
12828820	label=2	w-use=0.022335779875102053	w-2=0.03472990157434589	w-compar=0.029972431369294145	w-hyperglycemia=0.018334903887162187	w-result=0.004776437842903406	w-3=0.06391119684028937	w-similar=0.03791180542688831	w-p=0.014396889506676265	w-m=0.02303125217901099	w-type=0.004552942738048079	w-signific=0.016970852050511832	w-differ=0.017661764339953465	w-suggest=0.009106299340084242	w-high=0.025680788929137974	w-valu=0.04646249712585106	w-4=0.035351861775484814	w-8=0.031368956630688755	w-mean=0.024072398349076193	w-glucos=0.02350253611249779	w-profil=0.021887151679779924	w-1=0.00452305601107852	w-7=0.031258309747250426	w-gt=0.03288866121663873	w-0=0.10237278240624807	w-14=0.033844498184834544	w-wherea=0.01617735212161986	w-24=0.017635965999492437	w-h=0.020191090208232624	w-low=0.03380820941601858	w-analys=0.058621051705927185	w-25=0.01766410781365567	w-17=0.019021030826070373	w-glycem=0.018702291499188593	w-9=0.023378279406269593	w-lt=0.030325230581348547	w-age=0.009135783990388429	w-year=0.010480023163923968	w-mg=0.0682192586421404	w-dl=0.11382229675717281	w-subject=0.009882292695477772	w-vs=0.015273429914214594	w-13=0.01736044156066902	w-100=0.020196815830981568	w-hypoglycemia=0.023993123181571905	w-versus=0.04433573247559499	w-identifi=0.014990155344179846	w-aim=0.014411317778220861	w-continu=0.042029760064207514
16883325	label=3	w-studi=0.013203467707221646	w-anim=0.027754272731052423	w-contribut=0.028597447605892203	w-develop=0.017142414695948148	w-2=0.007736308203259741	w-experiment=0.03873572517158273	w-increas=0.009894321831052563	w-control=0.009157374872949127	w-lower=0.04406700446957497	w-caus=0.028180024923317212	w-evid=0.05451858414794947	w-type=0.008113577443444653	w-sever=0.048925377513651856	w-cardiovascular=0.03284029298753686	w-patient=0.010282749406322976	w-clinic=0.022206474540455906	w-possibl=0.03040475767542707	w-howev=0.021070643297461337	w-data=0.041931763615001755	w-object=0.023743970587487825	w-blood=0.03744194828154295	w-glucos=0.013960908203577746	w-relat=0.01921881562114876	w-trial=0.033221088185600066	w-treatment=0.017439116654287122	w-insulin=0.01193319907092092	w-effect=0.08306564668028674	w-major=0.027775765632683865	w-current=0.0376571247215523	w-reduc=0.019483625278569422	w-number=0.029887209589155965	w-glycem=0.033328442543425825	w-agent=0.036651516992777765	w-health=0.034859229990368605	w-reduct=0.08657428492073521	w-diseas=0.017011687285428727	w-class=0.04023628496758921	w-renal=0.1051140430524536	w-mellitus=0.014859431748050619	w-need=0.07296143325435357	w-year=0.018675938715197838	w-includ=0.023126872675006623	w-demonstr=0.026218013548332867	w-vascular=0.034906037318085024	w-continu=0.03744959390336438	w-particular=0.03724536902676153	w-human=0.027223185194448586	w-elev=0.030944080637148322
8741812	label=2	w-use=0.014575931467789602	w-studi=0.007252609022276679	w-compar=0.029339210988252717	w-similar=0.024740567860739318	w-present=0.025760835284194723	w-p=0.028185459738422545	w-control=0.01006021464915538	w-period=0.032496589945619686	w-group=0.03439305479283056	w-type=0.017827015227850223	w-signific=0.022149750563578822	w-respect=0.025271970966160746	w-howev=0.023148030664816684	w-durat=0.03077058140906579	w-glucos=0.061349343091778266	w-1=0.026564990938306235	w-0=0.02226888380980983	w-manag=0.042526987597128946	w-insulin=0.09176798158764539	w-test=0.024815266049453125	w-number=0.06566767177335676	w-random=0.03270900930558197	w-new=0.038904416175915855	w-reduct=0.03170325926674811	w-lt=0.03957940892776946	w-age=0.01788554893892946	w-year=0.020517228447682133	w-subject=0.07738809491106537	w-treat=0.030861118513464392	w-receiv=0.07014260332589074	w-postprandi=0.1463888072672963	w-longterm=0.08168689666327442	w-conduct=0.0412680134914782	w-frequenc=0.03551083033647796	w-identifi=0.029346923842830965	w-human=0.08972148359860521	w-greater=0.030526042219990657	w-total=0.05403331259854002	w-05=0.027778934613063185	w-male=0.03696486195727719	w-femal=0.04084344833163721	w-20=0.03047881834660599	summary=w-use,w-studi,w-compar,w-similar,w-present,w-p,w-control,w-period,w-group,w-type,w-signific,w-respect,w-howev,w-durat,w-glucos,w-1,w-0,w-manag,w-insulin,w-test,w-number,w-random,w-new,w-reduct,w-lt,w-age,w-year,w-subject,w-treat,w-receiv,w-postprandi,w-longterm,w-conduct,w-frequenc,w-identifi,w-human,w-greater,w-total,w-05,w-male,w-femal,w-20
17350976	label=3	w-studi=0.018067903178303302	w-2=0.026466317537467535	w-compar=0.009136333246341855	w-method=0.011169317172439122	w-measur=0.036439726652293926	w-result=0.005823902282136608	w-3=0.009740851272807261	w-conclus=0.009932340530775508	w-present=0.01604402899278794	w-control=0.012531144562983015	w-correl=0.01788989875368667	w-group=0.010710117939872671	w-type=0.022205580371532734	w-signific=0.01379502008784295	w-differ=0.021534958274153783	w-dysfunct=0.10126343038023473	w-affect=0.020470861487547103	w-patient=0.021106696149820844	w-function=0.0454746924940265	w-possibl=0.020803255251607995	w-onli=0.015623674983034132	w-durat=0.05749240210641239	w-8=0.025498742524361035	w-data=0.01434507702618481	w-addit=0.01686067568906145	w-object=0.01624587461249167	w-mean=0.04402714961212619	w-hba=0.059939471718663005	w-1c=0.05855696186993649	w-variabl=0.024938750709695808	w-independ=0.06228808965556501	w-profil=0.02668696564464394	w-adjust=0.046432131206327394	w-7=0.012704400745227511	w-influenc=0.023730408382553848	w-10=0.014135600911437089	w-wherea=0.03945003412114317	w-mechan=0.01951582276820409	w-test=0.015455121837817297	w-5=0.020865921411157833	w-associ=0.05524259508879385	w-glycosyl=0.02758863451368115	w-9=0.01425254753276962	w-diseas=0.011639575511082812	w-age=0.022278490783578797	w-mellitus=0.010166979617087266	w-hypertens=0.05055632246709025	w-year=0.03833482157330082
16219717	label=2	w-examin=0.017760796857460195	w-retinopathi=0.06265988128165564	w-studi=0.005363908756058793	w-model=0.019155684285322914	w-contribut=0.023235426179787414	w-level=0.011167717538508946	w-protein=0.04182948349411822	w-result=0.006915883960037222	w-conclus=0.011794654380295916	w-p=0.020845496264875005	w-mass=0.026407504426822735	w-correl=0.02124425477000292	w-determin=0.015825869801155176	w-concentr=0.019645667349675176	w-fast=0.02203962339356011	w-type=0.02636912669119512	w-signific=0.008190793177156751	w-ratio=0.022355879216156865	w-sever=0.039751869229842134	w-cardiovascular=0.08004821415712109	w-complic=0.045612941686975744	w-patient=0.033418935570549674	w-tissu=0.025091837721463457	w-function=0.01800039911221882	w-bodi=0.022181804110230713	w-data=0.017034778968594462	w-object=0.01929197610233386	w-independ=0.04931140431065563	w-relat=0.031230575384366736	w-design=0.019127382381120096	w-1=0.02619603273082976	w-adjust=0.02756907790375689	w-0=0.016469695317671854	w-wherea=0.023423457759428754	w-enhanc=0.028247476491739233	w-cholesterol=0.02906242825621981	w-insulin=0.009695724245123247	w-rate=0.018532331174787232	w-posit=0.024491489923381755	w-cell=0.015746118053539045	w-associ=0.0656005816679427	w-respons=0.01656024216459071	w-factor=0.0636987754219244	w-lt=0.02927227118616283	w-diseas=0.02764399183882168	w-renal=0.028468386660039514	w-index=0.02540263737888899	w-0001=0.06365608699729092
18393965	label=3	w-studi=0.005536938070770368	w-metabol=0.019657223369139675	w-develop=0.014377509099827481	w-2=0.02595406623029075	w-method=0.013691421050086666	w-result=0.007138976991006165	w-increas=0.008298463471205378	w-3=0.011940398334408901	w-conclus=0.012175127102240947	w-type=0.027219743681233675	w-primari=0.12010078666417444	w-patient=0.06899393150048966	w-clinic=0.01862478509844689	w-specif=0.024788476503976163	w-week=0.022421260088201927	w-mean=0.01798958801355694	w-blood=0.015701462182582532	w-glucos=0.011709148815903916	w-n=0.023742457564643018	w-treatment=0.014626355903595654	w-7=0.01557313639737566	w-gt=0.04915617106572886	w-10=0.03465502158932964	w-insulin=0.10008489543353032	w-effect=0.03483398086592669	w-posit=0.02528153798542633	w-therapi=0.06742635275009154	w-initi=0.1074751009908764	w-medic=0.031380599108397265	w-care=0.12335834621800165	w-achiev=0.03140933682217658	w-lt=0.015108268999309851	w-age=0.01365455886735475	w-progress=0.02539059255278789	w-need=0.091790190223219	w-year=0.046991071605981656	w-background=0.02437671844629779	w-drug=0.03265904807766793	w-time=0.021327090778886743	w-seen=0.03088516817499253	w-identifi=0.022404640783236545	w-potenti=0.02565131017118103	w-aim=0.021539496464222575	w-hba1c=0.030050526920801228	w-hypoglycaemia=0.04166257160527389	w-continu=0.03140933682217658	w-risk=0.016045215663100708	w-glycaem=0.03621471942940819
2142052	label=2	w-compar=0.010627979490642564	w-6=0.013354896780943946	w-inject=0.1763457100741755	w-30=0.02255791352296116	w-measur=0.02825937985279937	w-increas=0.00787507247777653	w-similar=0.017924288960331543	w-concentr=0.05773420608884133	w-group=0.03737612587180055	w-type=0.01937323593638825	w-signific=0.024070902398174943	w-differ=0.06262717457279417	w-respect=0.03661857017545741	w-patient=0.057289603835228006	w-onli=0.01817447906189685	w-8=0.04449270379250752	w-mean=0.01707175189041628	w-glucos=0.022223486528144164	w-variabl=0.08703115043587721	w-n=0.11265553844447963	w-1=0.019246064863466764	w-min=0.08068905406438295	w-standard=0.030641043657295336	w-14=0.024001965549448986	w-10=0.049330362364402906	w-insulin=0.05698711393052032	w-h=0.02863838305045239	w-rate=0.07261648133794181	w-plasma=0.03769675948109143	w-did=0.03748636418193099	w-9=0.016579494068732006	w-12=0.07818645782343264	w-subject=0.02803344254431449	w-vs=0.02166333426607988	w-13=0.02462348343809177	w-demonstr=0.020867398538469015	w-individu=0.02177458519810249	w-healthi=0.05325241534442649	w-alter=0.023838369554234205	w-human=0.021667433113948874	w-free=0.06441485299856123	summary=w-compar,w-6,w-inject,w-30,w-measur,w-increas,w-similar,w-concentr,w-group,w-type,w-signific,w-differ,w-respect,w-patient,w-onli,w-8,w-mean,w-glucos,w-variabl,w-n,w-1,w-min,w-standard,w-14,w-10,w-insulin,w-h,w-rate,w-plasma,w-did,w-9,w-12,w-subject,w-vs,w-13,w-demonstr,w-individu,w-healthi,w-alter,w-human,w-free
18823555	label=2	w-use=0.02555286751143362	w-studi=0.0063572251923659775	w-2=0.007449778269805677	w-month=0.05628733537385438	w-method=0.01571977972417358	w-result=0.008196603211895966	w-increas=0.009527865466939506	w-3=0.01370934623580281	w-observ=0.019867823957790146	w-conclus=0.01397884963590627	w-import=0.07548044066799689	w-higher=0.01996909185645905	w-evid=0.02624968866382752	w-differ=0.030308459793253473	w-respect=0.022151974550585346	w-patient=0.009901906835718422	w-clinic=0.04276802504087804	w-indic=0.02231002438925545	w-state=0.13338085868037627	w-loss=0.06888871882955806	w-valu=0.05315462634150861	w-week=0.05148585649883405	w-direct=0.03410140183321019	w-report=0.04915509725623545	w-evalu=0.0245558476574882	w-object=0.02286456426943272	w-mean=0.02065471216371352	w-1=0.0077617874758014105	w-consist=0.032417683199688185	w-treatment=0.016793223444869082	w-0=0.11711783337011095	w-low=0.0290082784495468	w-associ=0.05183255835491769	w-singl=0.03416734609765876	w-health=0.06713629479626547	w-reduct=0.027789276641223645	w-improv=0.023831652071947443	w-year=0.01798423728130162	w-rang=0.0970812975461565	w-frequent=0.07371721917673162	w-event=0.0716885036462347	w-demonstr=0.025246976009505723	w-frequenc=0.03112677720851771	w-time=0.024486659783166255	w-hypoglycaemia=0.19133921774273932	w-estim=0.03525272891329146	summary=w-use,w-studi,w-2,w-month,w-method,w-result,w-increas,w-3,w-observ,w-conclus,w-import,w-higher,w-evid,w-differ,w-respect,w-patient,w-clinic,w-indic,w-state,w-loss,w-valu,w-week,w-direct,w-report,w-evalu,w-object,w-mean,w-1,w-consist,w-treatment,w-0,w-low,w-associ,w-singl,w-health,w-reduct,w-improv,w-year,w-rang,w-frequent,w-event,w-demonstr,w-frequenc,w-time,w-hypoglycaemia,w-estim
1880897	label=3	w-measur=0.044668052025392556	w-result=0.021416930973018493	w-increas=0.024895390413616127	w-control=0.046082273554195606	w-lower=0.055439134655271734	w-higher=0.05217730452816719	w-group=0.039385595004693054	w-signific=0.05073007387142246	w-patient=0.07761817293805086	w-indic=0.17488180408351853	w-rate=0.11478088985674674	w-mellitus=0.1121647428723821	w-index=0.15733246376602214	w-subject=0.08862185062396194	w-11=0.14125298070805392	w-depend=0.17361230939882372	w-pressur=0.0778419799010643	w-coronari=0.10572132354039268	summary=w-measur,w-result,w-increas,w-control,w-lower,w-higher,w-group,w-signific,w-patient,w-indic,w-rate,w-mellitus,w-index,w-subject,w-11,w-depend,w-pressur,w-coronari
15356126	label=2	w-common=0.036078062073143395	w-pathogenesi=0.03970140090274335	w-mous=0.04255584478737624	w-studi=0.007356217722594917	w-contribut=0.03186572733227988	w-develop=0.03820309560811302	w-mice=0.09141847118819106	w-6=0.018696855493321528	w-level=0.03063145381991025	w-increas=0.011025101468887142	w-type=0.018081686873962367	w-high=0.02549735472250127	w-suscept=0.036390330556179094	w-function=0.024686261639614383	w-howev=0.023478716817171206	w-provid=0.031675332942094715	w-relat=0.02141525169213719	w-1=0.01796299387256898	w-enhanc=0.03873939633152809	w-effect=0.015426477240624679	w-cell=0.10797338093855344	w-associ=0.014994418666958333	w-express=0.11327840795122654	w-respons=0.02271118925429583	w-process=0.03998053667447775	w-class=0.044834717535313685	w-gene=0.05674907501269918	w-previous=0.032110594465300214	w-phenotyp=0.04764348746054992	w-variant=0.048538501245716605	w-case=0.03620734543771365	w-elev=0.03448054699567956	w-greater=0.06192425707483819	w-allel=0.039265827091917824	w-resist=0.0623593633806046	w-negat=0.12961497979346187	w-promot=0.046005927895416195	w-haplotyp=0.04967000033281375	w-interact=0.045466143663587914	w-select=0.11548031464988451	w-db=0.06316548328103336	w-t=0.18454122209135432	w-nod=0.12379693240292748	w-mhc=0.05630899813676331	summary=w-common,w-pathogenesi,w-mous,w-studi,w-contribut,w-develop,w-mice,w-6,w-level,w-increas,w-type,w-high,w-suscept,w-function,w-howev,w-provid,w-relat,w-1,w-enhanc,w-effect,w-cell,w-associ,w-express,w-respons,w-process,w-class,w-gene,w-previous,w-phenotyp,w-variant,w-case,w-elev,w-greater,w-allel,w-resist,w-negat,w-promot,w-haplotyp,w-interact,w-select,w-db,w-t,w-nod,w-mhc
16936143	label=3	w-use=0.008770263849263235	w-studi=0.008727715942061766	w-develop=0.022662853326846706	w-2=0.025569154231112706	w-compar=0.008826627034601452	w-method=0.01079069625133949	w-measur=0.011734827227009909	w-result=0.01125296373158599	w-increas=0.013080628861391524	w-conclus=0.009595651021257695	w-p=0.04239761952177967	w-control=0.006053180000762983	w-group=0.03104118928335978	w-fast=0.017930541065947207	w-type=0.010726424416757337	w-ratio=0.018187833938568296	w-primari=0.09465570474379849	w-clinic=0.029357712104331538	w-data=0.027717606457374044	w-report=0.06748411657211986	w-evalu=0.01685613271403851	w-object=0.0156951669985089	w-glucos=0.02768519084438299	w-assess=0.014671952119994783	w-research=0.01827184529592975	w-design=0.015561260242267198	w-sampl=0.02173441554693108	w-particip=0.06526684574541278	w-1=0.005328006657117917	w-treatment=0.011527551686732166	w-0=0.033497685391874955	w-larg=0.023299651941859918	w-10=0.013656427999184985	w-effect=0.009151300057997691	w-plasma=0.015653739106554914	w-chronic=0.02407241857423672	w-test=0.01493121940263705	w-15=0.019033249408914887	w-associ=0.008894994124466808	w-random=0.039361689164344404	w-metformin=0.15125953211684615	w-medic=0.1731251696573442	w-health=0.023042541858040267	w-01=0.01801544035615606	w-reduct=0.03815137979557823	w-lt=0.03572209365091058	w-diseas=0.011245013629351193	w-s=0.027240814698727796
10597756	label=3	w-use=0.01990175258102042	w-examin=0.01092972114305243	w-studi=0.006601733853610823	w-compar=0.006676551218480586	w-method=0.008162193318320896	w-6=0.008389614644439146	w-normal=0.010028360294758232	w-level=0.020617324686478054	w-result=0.012767785772376411	w-increas=0.0049471609155262814	w-observ=0.010315985516544885	w-conclus=0.007258248849412872	w-p=0.05131199080584617	w-control=0.004578687436474564	w-lower=0.022033502234787485	w-decreas=0.009447321088948041	w-mark=0.016739293447487924	w-fast=0.08137707099160656	w-signific=0.025202440545097696	w-patient=0.041130997625291904	w-clinic=0.011103237270227953	w-4=0.007874853824987801	w-report=0.012761419479984203	w-addit=0.012321263003544906	w-heart=0.01722726585436485	w-object=0.011871985293743913	w-glucos=0.04188272461073324	w-strong=0.017735834714855372	w-assess=0.011098015065124258	w-relat=0.01921881562114876	w-sampl=0.0164401348367812	w-n=0.05661662957722566	w-treatment=0.008719558327143561	w-gt=0.02930464044303066	w-0=0.04560838703355283	w-cholesterol=0.03576914246919361	w-effect=0.013844274446714456	w-major=0.0416636484490258	w-mmol=0.017222740434896803	w-l=0.015671338953638463	w-5=0.007624086669461516	w-reduc=0.029225437917854136	w-number=0.029887209589155965	w-associ=0.006728264786455662	w-therapi=0.04019647952409303	w-diseas=0.008505843642714363	w-improv=0.012374127037357326	w-mellitus=0.0074297158740253095
12401711	label=2	w-mice=0.02806707448760252	w-compar=0.013704499869512781	w-result=0.008735853423204912	w-import=0.026815419710998895	w-evid=0.02797664186539512	w-type=0.008327092639324775	w-differ=0.016151218705615335	w-suggest=0.01665494221410144	w-occur=0.030602328077713622	w-clinic=0.04558171089883054	w-cardiac=0.09166158666202755	w-direct=0.03634491511171086	w-provid=0.02917464876245566	w-heart=0.035361229911591005	w-trial=0.034095327348379015	w-design=0.024160904060362226	w-1=0.008272431388683082	w-wherea=0.029587525590857373	w-major=0.028506706833543966	w-induct=0.041937839809872715	w-class=0.12388540371599835	w-becaus=0.036185664819983976	w-subject=0.03614838643872132	w-treat=0.028830781769157522	w-background=0.029829405467180187	w-combin=0.03184347144029225	w-toler=0.030441510936060352	w-complex=0.03978106444325225	w-ii=0.10113812020936047	w-gene=0.02613444244005883	w-mediat=0.0387438829642629	w-resist=0.05743625574529371	w-autoimmun=0.2164170247485926	w-islet=0.19639482127679703	w-presenc=0.03180795753280324	w-cd4=0.04821741214958864	w-antigen=0.03886459844157923	w-recipi=0.24922280615251077	w-nod=0.0760156602474116	w-mhc=0.25931775457719947	w-transplant=0.2311398203615424	w-tcell=0.1008309844218922	summary=w-mice,w-compar,w-result,w-import,w-evid,w-type,w-differ,w-suggest,w-occur,w-clinic,w-cardiac,w-direct,w-provid,w-heart,w-trial,w-design,w-1,w-wherea,w-major,w-induct,w-class,w-becaus,w-subject,w-treat,w-background,w-combin,w-toler,w-complex,w-ii,w-gene,w-mediat,w-resist,w-autoimmun,w-islet,w-presenc,w-cd4,w-antigen,w-recipi,w-nod,w-mhc,w-transplant,w-tcell
1314967	label=2	w-2=0.009892328522200983	w-month=0.07474219943085582	w-increas=0.025303511567937705	w-dure=0.10369419403008127	w-type=0.010374738370306278	w-signific=0.012890428606672921	w-differ=0.020122829862733865	w-patient=0.026296867334203024	w-function=0.08498549089047575	w-4=0.020138970437673726	w-8=0.023826693834239	w-mean=0.027426748938701565	w-1=0.02061327165704637	w-befor=0.03822454147755674	w-min=0.1296315950542546	w-treatment=0.02229919834482616	w-influenc=0.044348632059199	w-24=0.04018687334310572	w-h=0.0460092055564645	w-rate=0.058331271894412284	w-effect=0.017702514866290618	w-therefor=0.044562153143714936	w-g=0.04451446309517913	w-therapi=0.06853170279517501	w-renal=0.22401353437408142	w-progress=0.07742049532489421	w-mellitus=0.01900058485816309	w-hypertens=0.09448230756144736	w-subject=0.022518666961826396	w-requir=0.04304643178974989	w-longterm=0.04753909559911872	w-time=0.03251507282682733	w-impair=0.0344194810353847	w-women=0.04494875187299841	w-greater=0.03553031143638257	w-ml=0.14313543376261845	w-femal=0.04753909559911872	w-nephropathi=0.09621441198204267	w-glomerular=0.05684609886607364	summary=w-2,w-month,w-increas,w-dure,w-type,w-signific,w-differ,w-patient,w-function,w-4,w-8,w-mean,w-1,w-befor,w-min,w-treatment,w-influenc,w-24,w-h,w-rate,w-effect,w-therefor,w-g,w-therapi,w-renal,w-progress,w-mellitus,w-hypertens,w-subject,w-requir,w-longterm,w-time,w-impair,w-women,w-greater,w-ml,w-femal,w-nephropathi,w-glomerular
3056764	label=1	w-rat=0.11930700155124292	w-studi=0.01592583218293745	w-anim=0.022317868794042156	w-2=0.018662846593430718	w-compar=0.02147509257903034	w-inject=0.050903916310071275	w-experiment=0.06229663017285471	w-increas=0.023868776375941238	w-3=0.06868806464536255	w-similar=0.03621815088891735	w-p=0.03094589136228867	w-control=0.007363662268969401	w-determin=0.01566271650423605	w-mark=0.026920925544413568	w-group=0.163632935947333	w-type=0.026097280024275585	w-howev=0.0338868077773605	w-4=0.037994140104064864	w-week=0.021496672043327617	w-evalu=0.020505398559345817	w-relat=0.015454305344841272	w-n=0.02276338714960619	w-1=0.032407463172160526	w-7=0.014930945205731301	w-10=0.016612974267049777	w-insulin=0.019191536650140863	w-5=0.012261417736453572	w-associ=0.010820714501928693	w-initi=0.025760784515854392	w-ani=0.027383178719421464	w-01=0.0657470709905077	w-12=0.019748125945093814	w-daili=0.02931796911321123	w-perform=0.02353536524083148	w-intens=0.0672616509019457	w-nondiabet=0.06336268093895747	w-detect=0.10136554491731628	w-antigen=0.09135183963587697	w-glomerular=0.0714971552748555	w-v=0.03762500483183608	summary=w-rat,w-studi,w-anim,w-2,w-compar,w-inject,w-experiment,w-increas,w-3,w-similar,w-p,w-control,w-determin,w-mark,w-group,w-type,w-howev,w-4,w-week,w-evalu,w-relat,w-n,w-1,w-7,w-10,w-insulin,w-5,w-associ,w-initi,w-ani,w-01,w-12,w-daili,w-perform,w-intens,w-nondiabet,w-detect,w-antigen,w-glomerular,w-v
12624601	label=1	w-rat=0.22471415826156435	w-investig=0.01721222421995087	w-2=0.017575690481192036	w-compar=0.010112058156145352	w-normal=0.04556575357229954	w-hyperglycemia=0.024743219808888772	w-level=0.010408746443658823	w-oxid=0.026649137577015904	w-measur=0.013443782648419117	w-result=0.006445872428772556	w-increas=0.007492787406039805	w-conclus=0.010993075927266097	w-r=0.0856569551397367	w-correl=0.03960094093049088	w-decreas=0.014308563979377615	w-concentr=0.018310524908435113	w-caus=0.021340213048725656	w-mark=0.025352716289399183	w-signific=0.015268274660331031	w-differ=0.011917404093463743	w-ratio=0.020836547618942318	w-respect=0.017420484840751583	w-high=0.12129809528180216	w-affect=0.02265706999592592	w-indic=0.017544776461453315	w-direct=0.026817607266893452	w-blood=0.014177048378448302	w-glucos=0.1057233825125305	w-strong=0.026862040927353763	w-influenc=0.02626472384088484	w-plasma=0.053800229550683885	w-mrna=0.21968593656869004	w-posit=0.02282701973441406	w-express=0.0769853257920957	w-analysi=0.01810355964959284	w-renal=0.13266820967785406	w-inhibitor=0.027731134107029168	w-demonstr=0.019854418026892848	w-involv=0.02264744785652179	w-synthesi=0.06718325040926956	w-recent=0.02350665529449468	w-nondiabet=0.019890550327116095	w-transport=0.03431568889781634	w-revers=0.030524163936658112	w-kidney=0.15421616664438018	w-urinari=0.06124413601053226	summary=w-rat,w-investig,w-2,w-compar,w-normal,w-hyperglycemia,w-level,w-oxid,w-measur,w-result,w-increas,w-conclus,w-r,w-correl,w-decreas,w-concentr,w-caus,w-mark,w-signific,w-differ,w-ratio,w-respect,w-high,w-affect,w-indic,w-direct,w-blood,w-glucos,w-strong,w-influenc,w-plasma,w-mrna,w-posit,w-express,w-analysi,w-renal,w-inhibitor,w-demonstr,w-involv,w-synthesi,w-recent,w-nondiabet,w-transport…
7796984	label=2	w-use=0.05174455671065309	w-retinopathi=0.3007674301519472	w-studi=0.00858225400969407	w-develop=0.044570278209465186	w-2=0.010057200664237664	w-compar=0.017359033168049525	w-30=0.03684459208750323	w-result=0.011065414336059556	w-retin=0.20134213424635733	w-present=0.030483655086297086	w-group=0.020349224085758077	w-degre=0.14745558861556962	w-sever=0.06360299076774742	w-complic=0.0364903533495806	w-clinic=0.02886841690259268	w-assess=0.08656451750796923	w-relat=0.024984460307493392	w-sampl=0.04274435057563112	w-n=0.03680080922519668	w-base=0.046202604483701275	w-standard=0.10009407594716477	w-25=0.04092184976830229	w-5=0.01982262534059994	w-express=0.033039535652441075	w-random=0.03870566101160533	w-new=0.1381106774245013	w-background=0.07556782718352315	w-100=0.046789290008440634	w-identifi=0.03472719321401664	w-potenti=0.03975953076533059	w-case=0.042241903010665924	w-known=0.04438394157750657	w-action=0.046279646223349055	w-prevent=0.0343769733873697	w-16=0.0403260572493514	w-presenc=0.04029007954155077	w-detect=0.081937148808164	w-iddm=0.04141430983656824	w-select=0.04490901125273286	w-status=0.05111300226073026	summary=w-use,w-retinopathi,w-studi,w-develop,w-2,w-compar,w-30,w-result,w-retin,w-present,w-group,w-degre,w-sever,w-complic,w-clinic,w-assess,w-relat,w-sampl,w-n,w-base,w-standard,w-25,w-5,w-express,w-random,w-new,w-background,w-100,w-identifi,w-potenti,w-case,w-known,w-action,w-prevent,w-16,w-presenc,w-detect,w-iddm,w-select,w-status
10330298	label=2	w-pathogenesi=0.035178456496101705	w-studi=0.013036335204598588	w-abnorm=0.03132318324099044	w-compar=0.013184075823835082	w-protein=0.05083076475234619	w-result=0.008404112153969282	w-increas=0.009769077250912658	w-present=0.023152143103516775	w-p=0.03799685395116457	w-control=0.00904145873531686	w-higher=0.04094927697147299	w-mark=0.03305480731402679	w-group=0.015455106900575754	w-differ=0.04661364385924427	w-high=0.022592592792089736	w-howev=0.020803926293696005	w-evalu=0.0251775146867917	w-0=0.03002071045246515	w-test=0.02230232771533129	w-analys=0.03438112315242143	w-did=0.04650207202315491	w-number=0.02950889048043247	w-posit=0.05952362107961136	w-cell=0.03826904640860122	w-associ=0.0132861937555327	w-respons=0.1408668700582906	w-01=0.02690913875982804	w-lt=0.03557136751736243	w-subject=0.06955132580614735	w-includ=0.022834127451272362	w-aim=0.025356622419907587	w-betacel=0.06444261296229188	w-allel=0.034792505018155034	w-02=0.035688252687721196	w-05=0.0499317558867718	w-autoimmun=0.02974266524573786	w-nondiabet=0.025933249160670354	w-negat=0.03828290542422924	w-earli=0.0293967045657762	w-immun=0.038333086769823034	w-children=0.1334943467643077	w-antigen=0.11216618284405147	w-iddm=0.03145390620498854	w-autoantibodi=0.08634710013448689	w-infect=0.09258345957027132	w-lymphocyt=0.04158270508435232	w-ica=0.10897949565065407	summary=w-pathogenesi,w-studi,w-abnorm,w-compar,w-protein,w-result,w-increas,w-present,w-p,w-control,w-higher,w-mark,w-group,w-differ,w-high,w-howev,w-evalu,w-0,w-test,w-analys,w-did,w-number,w-posit,w-cell,w-associ,w-respons,w-01,w-lt,w-subject,w-includ,w-aim,w-betacel,w-allel,w-02,w-05,w-autoimmun,w-nondiabet,w-negat,w-earli,w-immun,w-children,w-antigen,w-iddm,w-autoantibodi,w-infect,w-lymphocy…
19450032	label=2	w-use=0.012468567882085082	w-examin=0.02054260841344794	w-metabol=0.06607669060228877	w-obtain=0.03246434548390328	w-measur=0.05004974504050009	w-result=0.02399728410229783	w-conclus=0.01364200988564347	w-control=0.034422903136869014	w-determin=0.018304620492902372	w-period=0.027798287784807203	w-type=0.007624807717935939	w-suggest=0.015250308533394092	w-primari=0.06728538048053147	w-indic=0.021772433440116763	w-4=0.014800930080699966	w-report=0.023985318540693204	w-object=0.022313610913542777	w-blood=0.07037281845687592	w-glucos=0.052479558548388636	w-strong=0.033334821873704075	w-assess=0.020858919881438367	w-relat=0.05418316693191338	w-design=0.0221232374528618	w-n=0.026602994620624106	w-1=0.007574756452288124	w-day=0.02497444338632213	w-test=0.02122751674109846	w-analys=0.06544840310942875	w-posit=0.05665501283481081	w-associ=0.05058358104516064	w-medic=0.035161394181698134	w-baselin=0.05813409041660351	w-health=0.03275927637649098	w-poor=0.03576585345192213	w-symptom=0.12301658284037031	w-complet=0.0646899420949223	w-particular=0.03500167209743855	w-relationship=0.031438172914179496	w-negat=0.07287589225335206	w-support=0.03191984369798969	w-outcom=0.1297546619583567	w-physic=0.04051091096686305	w-interact=0.15337976175668214	w-adolesc=0.1274570770489972	w-depress=0.13164791395920497	summary=w-use,w-examin,w-metabol,w-obtain,w-measur,w-result,w-conclus,w-control,w-determin,w-period,w-type,w-suggest,w-primari,w-indic,w-4,w-report,w-object,w-blood,w-glucos,w-strong,w-assess,w-relat,w-design,w-n,w-1,w-day,w-test,w-analys,w-posit,w-associ,w-medic,w-baselin,w-health,w-poor,w-symptom,w-complet,w-particular,w-relationship,w-negat,w-support,w-outcom,w-physic,w-interact,w-adolesc,w-de…
1770326	label=3	w-use=0.011127861658204966	w-studi=0.005536938070770368	w-investig=0.019063001017795057	w-2=0.012977033115145375	w-6=0.014072901984220506	w-normal=0.03364353131144698	w-30=0.02377070457258273	w-measur=0.014889350675130853	w-3=0.011940398334408901	w-p=0.032276897442387105	w-r=0.031622460141193125	w-control=0.023041136777097803	w-mass=0.02725935940833315	w-correl=0.08771821324388304	w-concentr=0.04055879710900682	w-group=0.026257063336462036	w-signific=0.016910024623807487	w-differ=0.01319884539383619	w-respect=0.019293655253735626	w-patient=0.008624241437561207	w-possibl=0.025500764501971095	w-bodi=0.06869203853490802	w-4=0.013209432222560186	w-mean=0.01798958801355694	w-1=0.02028079953354562	w-sex=0.02957916869700362	w-7=0.01557313639737566	w-0=0.034001951623580606	w-14=0.02529239380479571	w-10=0.03465502158932964	w-5=0.012788790542322544	w-posit=0.05056307597085266	w-01=0.0228583006669507	w-age=0.01365455886735475	w-noninsulindepend=0.05380052382402075	w-index=0.026222077294337023	w-subject=0.05908123374930797	w-13=0.0259473266336881	w-50=0.02627549953701455	w-60=0.06047625628469323	w-healthi=0.028057724213730092	w-pancreat=0.02532502717786188	w-total=0.06187685797574744	w-cpeptid=0.11040076193470598	w-perform=0.024547639014630685	w-001=0.04389886514009544	w-relationship=0.028057724213730092	w-conclud=0.028568312180991394
16344402	label=3	w-use=0.007899932322237112	w-examin=0.013015545788673121	w-studi=0.0039308033632186575	w-model=0.014037753369396945	w-metabol=0.11164102432549554	w-develop=0.020413867882197796	w-2=0.009212702898538318	w-compar=0.007950702214373828	w-method=0.009719863798916487	w-measur=0.010570302387688314	w-result=0.005068128703538727	w-3=0.008476771336641433	w-similar=0.013409010061927415	w-conclus=0.008643410843575634	w-import=0.015557037389587145	w-p=0.030552177731725198	w-determin=0.01159758397641906	w-type=0.004830985042661702	w-signific=0.03001206660332245	w-differ=0.009370172684173783	w-ratio=0.016382934387412663	w-cardiovascular=0.019553762236854004	w-4=0.01875537704882591	w-addit=0.02934529814584741	w-object=0.014137631342168324	w-glucos=0.024937805493413682	w-strong=0.02112053599631632	w-variabl=0.043404848563440034	w-predict=0.171247496035973	w-gt=0.03489712907719682	w-0=0.024138790083916	w-cholesterol=0.021297657348069477	w-insulin=0.014210527137890562	w-test=0.013449495339779937	w-did=0.028043234273505628	w-5=0.018158130082992312	w-associ=0.016024569567741728	w-baselin=0.018416524826633935	w-health=0.02075587739884543	w-factor=0.011670004657451799	w-01=0.016227648565087138	w-lt=0.021451435373065892	w-diseas=0.010129096246285807	w-age=0.009693694463083904	w-obes=0.018781396331144506	w-improv=0.014735601662807197	w-mellitus=0.008847600582808765	w-year=0.022240049157029484
12113916	label=3	w-use=0.007781136347466629	w-studi=0.015486774152831404	w-metabol=0.041235829473608786	w-abnorm=0.05581649945950928	w-2=0.02268541503211503	w-compar=0.015662285565157464	w-method=0.009573700433519248	w-hyperglycemia=0.019162042408387547	w-result=0.004991916241831378	w-increas=0.011605369967249623	w-conclus=0.00851343474066472	w-p=0.015046373243819553	w-higher=0.02432325474245388	w-mass=0.03812211165375914	w-type=0.02379169325521364	w-signific=0.017736454398655222	w-suggest=0.009517109836629395	w-affect=0.0350929054072236	w-complic=0.016461813541164178	w-patient=0.030152423071172635	w-onli=0.02678344282805851	w-bodi=0.03202185255010749	w-weight=0.016634817153916105	w-howev=0.012357219377458529	w-report=0.029936562990639633	w-mean=0.012579185603464627	w-glucos=0.02456280089952776	w-independ=0.03559319408889429	w-treatment=0.010227451872439064	w-gt=0.05155854032833966	w-0=0.011887900379672916	w-rate=0.06688360123231483	w-effect=0.0081191985476972	w-major=0.032579093524050244	w-g=0.02041640788575885	w-18=0.03750569390962979	w-associ=0.007891799298399123	w-medic=0.10971412470229117	w-01=0.0159836237746347	w-lt=0.010564428698765534	w-age=0.03819169848613508	w-mellitus=0.03485821583001348	w-becaus=0.020677522754276558	w-index=0.01833573825844619	w-year=0.010952806163800236	w-remain=0.016707815756374457	w-requir=0.01974310029454694	w-includ=0.01356312833571817
17472434	label=3	w-abnorm=0.04194121145827534	w-2=0.010227661692445083	w-compar=0.017653254069202904	w-method=0.01079069625133949	w-normal=0.013257832254087153	w-30=0.018734538349577914	w-lipid=0.11316298114256507	w-measur=0.011734827227009909	w-increas=0.02616125772278305	w-conclus=0.009595651021257695	w-present=0.015500163603201908	w-p=0.01695904780871187	w-muscl=0.0723010933215633	w-control=0.01815954000228895	w-dure=0.013401156431853722	w-lower=0.04369355527915485	w-determin=0.01287528390602455	w-stimul=0.02245785650645593	w-group=0.02069412618890652	w-fast=0.035861082131894415	w-type=0.0053632122083786685	w-ratio=0.018187833938568296	w-suggest=0.010726911934506013	w-occur=0.019709974016154538	w-dysfunct=0.02445769293081941	w-patient=0.047579501490274116	w-function=0.01464439249807633	w-onli=0.015094058881914332	w-bodi=0.018046213513408037	w-sensit=0.06156932459327141	w-glucos=0.03691358779251065	w-independ=0.020058876329758224	w-relat=0.012703962868216978	w-1=0.005328006657117917	w-sex=0.02331239566797743	w-0=0.006699537078374992	w-insulin=0.04732828106094061	w-h=0.023784419821562156	w-fatti=0.027373631753029763	w-acid=0.020382051591240454	w-25=0.02080772022117066	w-95=0.057683690497955256	w-interv=0.023434426536774446	w-ci=0.06896139646081245	w-reduct=0.019075689897789114	w-age=0.010761643853084674	w-mellitus=0.00982233624023685	w-background=0.01921215945343809
16215165	label=2	w-common=0.03885329761723135	w-examin=0.052462661486651664	w-anim=0.03330512727726291	w-contribut=0.034316937127070644	w-2=0.00928356984391169	w-increas=0.047492744789052306	w-present=0.028138758541197312	w-evid=0.032711150488769686	w-type=0.01947258586426717	w-signific=0.012097171461646895	w-vivo=0.04480288109874556	w-clinic=0.02664776944854709	w-specif=0.035466589459535125	w-state=0.041553267511963386	w-data=0.050318116338002115	w-direct=0.04249559305369271	w-sensit=0.03725733488208219	w-1=0.009672381315998681	w-insulin=0.08591903331063064	w-effect=0.0332262586721147	w-contrast=0.03876117389654485	w-product=0.03775679679694034	w-densiti=0.10952424962001774	w-associ=0.01614783548749359	w-new=0.04249559305369271	w-agent=0.08796364078266665	w-diseas=0.020414024742514473	w-age=0.019536522687138333	w-mellitus=0.03566263619532149	w-follow=0.032410384415222426	w-alter=0.03594092640484542	w-potenti=0.036701105321843626	w-risk=0.02295700087182101	w-human=0.032667822233338306	w-support=0.040759185029740685	w-vitro=0.04493951268403726	w-review=0.04580031631428414	w-administr=0.041786288139096815	w-lead=0.04169710171318411	w-bone=0.7086204288219135	summary=w-common,w-examin,w-anim,w-contribut,w-2,w-increas,w-present,w-evid,w-type,w-signific,w-vivo,w-clinic,w-specif,w-state,w-data,w-direct,w-sensit,w-1,w-insulin,w-effect,w-contrast,w-product,w-densiti,w-associ,w-new,w-agent,w-diseas,w-age,w-mellitus,w-follow,w-alter,w-potenti,w-risk,w-human,w-support,w-vitro,w-review,w-administr,w-lead,w-bone
12554547	label=2	w-use=0.0682345802777843	w-metabol=0.020089250256373512	w-2=0.006631121317079779	w-method=0.013992331402835824	w-6=0.014382196533324253	w-level=0.035343985176819526	w-result=0.007295877584215092	w-3=0.012202824671428877	w-conclus=0.01244271231327921	w-role=0.0210001036608325	w-present=0.020099113243712365	w-control=0.01569835692505565	w-higher=0.03554937231589413	w-period=0.02535448226526371	w-type=0.03477247475761994	w-differ=0.013488929907986436	w-high=0.019613349786539443	w-sever=0.02096801893442223	w-patient=0.07051028164335756	w-clinic=0.038068242069352984	w-onli=0.03914503182562398	w-howev=0.036121102795648015	w-4=0.013499749414264805	w-8=0.015971739822951418	w-week=0.022914035035195374	w-evalu=0.021857402859962027	w-object=0.020351974789275282	w-1=0.03454421898570958	w-manag=0.033180396916441264	w-low=0.0258205555430032	w-rate=0.05865177338833762	w-chronic=0.031214784524834432	w-5=0.01306986286193403	w-respons=0.017470145580227563	w-ani=0.029188663030592112	w-new=0.0910619851150558	w-medic=0.03207028260528511	w-health=0.08963801997523357	w-care=0.03151737966558833	w-diseas=0.014581446244653195	w-improv=0.021212789206898276	w-mellitus=0.06368327892021694	w-becaus=0.030220994794711895	w-background=0.024912470500062577	w-hypoglycemia=0.03664883650811533	w-frequent=0.06561642586060727	w-popul=0.022234340512197883	w-known=0.029264137303850486
16567538	label=2	w-use=0.010668980765083111	w-2=0.0062209488644769054	w-compar=0.01073754628951517	w-hyperglycemia=0.05254745650135142	w-measur=0.014275356832857414	w-result=0.006844586187253333	w-increas=0.015912517583960825	w-observ=0.016590657119391772	w-conclus=0.01167306000524132	w-p=0.02063059424152578	w-control=0.022090986806908207	w-decreas=0.03038725958506999	w-determin=0.01566271650423605	w-group=0.03776144675707685	w-type=0.03262160003034448	w-respect=0.01849804060409704	w-sever=0.0196710280724992	w-complic=0.04514270517473888	w-patient=0.033074410461574937	w-4=0.01266471336802162	w-8=0.014983797153490505	w-n=0.06829016144881858	w-1=0.06481492634432105	w-7=0.0447928356171939	w-0=0.08964947554361587	w-plasma=0.019042692933747215	w-chronic=0.029283973110927144	w-mechan=0.022936121603868723	w-l=0.02520339048214021	w-5=0.024522835472907144	w-associ=0.010820714501928693	w-9=0.016750416687997285	w-lt=0.028970495194552907	w-age=0.01309148427488651	w-subject=0.04248367065994052	w-vs=0.02188666760902916	w-versus=0.03176632378406032	w-vascular=0.028068772276398268	w-endotheli=0.06876379633481432	w-40=0.026753617777174173	w-estim=0.029437845793573284	w-character=0.029065690333298706	w-perform=0.02353536524083148	w-05=0.04066606922737085	w-recent=0.024960675209618064	w-acut=0.03273919198215659	w-presenc=0.024921698685495323	w-bmi=0.030966915479310037
16611666	label=3	w-studi=0.036781088612974584	w-2=0.01077557214025464	w-compar=0.03719792821724898	w-method=0.13642523117764926	w-level=0.03828931727488782	w-result=0.023711602148699044	w-mass=0.04527000758883898	w-type=0.01130105429622648	w-differ=0.02191951110047796	w-sever=0.03407303076843612	w-bodi=0.03802594990325265	w-report=0.03554966855138456	w-relat=0.24092158153654342	w-n=0.039429438455567865	w-effect=0.019283096550780848	w-associ=0.018743023333697914	w-respons=0.028388986567869787	w-factor=0.027299475180824744	w-class=0.16813019075742633	w-index=0.043547378363809695	w-followup=0.04686616426726215	w-dose=0.04554280762165997	w-continu=0.052161934365400384	w-risk=0.1865256320835457	w-small=0.0553065155762595	w-perform=0.04076661479215452	w-depend=0.04805340706574585	w-describ=0.05398858745869948	w-lead=0.0483984216313744	summary=w-studi,w-2,w-compar,w-method,w-level,w-result,w-mass,w-type,w-differ,w-sever,w-bodi,w-report,w-relat,w-n,w-effect,w-associ,w-respons,w-factor,w-class,w-index,w-followup,w-dose,w-continu,w-risk,w-small,w-perform,w-depend,w-describ,w-lead
4006103	label=1	w-rat=0.12311467181351664	w-use=0.011009480151202785	w-studi=0.010956068948545622	w-metabol=0.01944810397159563	w-develop=0.02844911375072246	w-investig=0.01886020313462702	w-2=0.01283897957136723	w-compar=0.011080233937052887	w-6=0.013923190260984116	w-normal=0.06657124280775677	w-activ=0.0678513583892972	w-result=0.007063030427272057	w-increas=0.02463054583474787	w-present=0.01945765218274282	w-m=0.03405685162640987	w-muscl=0.060507297957052966	w-control=0.015197345533830467	w-chang=0.016825214160827287	w-correl=0.021696260190641282	w-decreas=0.03135706574204031	w-concentr=0.060190980816026064	w-caus=0.023383424936369603	w-mark=0.027780104019235276	w-signific=0.01673013074483081	w-degre=0.031373529492674385	w-sever=0.020298826840770452	w-affect=0.02482636393170606	w-suscept=0.02709918232906954	w-tissu=0.02562570660915417	w-possibl=0.025229479773226718	w-4=0.026137812695704195	w-condit=0.08788969178024231	w-durat=0.06972482808650013	w-8=0.015462003445623181	w-heart=0.028589930566818262	w-7=0.01540746473357379	w-standard=0.031944917855478115	w-10=0.017143175573444983	w-wherea=0.047843658402237456	w-therefor=0.028917992997517135	w-streptozotocin=0.027197594667071147	w-did=0.019540764307602328	w-5=0.02530547915821269	w-mm=0.035536775056864305	w-respons=0.016912587742560724	w-9=0.017285004454635496	w-interv=0.029417684375950902	w-progress=0.0251204798660561
11850098	label=3	w-studi=0.002892894610009237	w-metabol=0.010270347041179717	w-2=0.003390067639630673	w-compar=0.011702718989696308	w-method=0.0071533829081913474	w-6=0.05146887186363791	w-diet=0.01579857256875413	w-30=0.012419525422753897	w-level=0.036138232034725576	w-measur=0.015558534975136732	w-result=0.0037299149447391758	w-3=0.04990818180224844	w-observ=0.01808195214135957	w-conclus=0.006361161912968584	w-p=0.0449700593579326	w-control=0.004012782247696809	w-lower=0.01931026038554409	w-period=0.012962122955837065	w-fast=0.023773076918896296	w-type=0.0035553878684757467	w-differ=0.006896025964195312	w-patient=0.004505923897152765	w-4=0.02070467185446231	w-condit=0.015471219152327298	w-8=0.016330655324590774	w-week=0.023428957170817742	w-glucos=0.018353104042905573	w-profil=0.03418330430886977	w-1=0.028256394855726483	w-befor=0.013099421517589667	w-treatment=0.015283720213869614	w-7=0.02440957895993151	w-0=0.05773645999004065	w-14=0.026429130605011245	w-wherea=0.025265752189945624	w-insulin=0.03137492789433141	w-h=0.04730159897097193	w-effect=0.006066592173279368	w-did=0.010319280027610218	w-15=0.012617547360966049	w-g=0.01525495645396588	w-mmol=0.060376348490874185	w-l=0.1373443189195281	w-5=0.046772486758718965	w-reduc=0.017075536760993427	w-18=0.02802391735944248	w-baselin=0.013553734563421602	w-9=0.027384108180939382
15684340	label=3	w-rat=0.3386183228192764	w-studi=0.00620403904315234	w-2=0.01454053108082554	w-compar=0.03764609602709535	w-induc=0.0249330958776993	w-measur=0.016683248346833365	w-increas=0.018596556694508434	w-chang=0.019055061820695964	w-mass=0.09163085873403552	w-decreas=0.053269232164188954	w-signific=0.018947376988121642	w-differ=0.01478906773044296	w-onli=0.02145902347067339	w-week=0.05024523345066938	w-blood=0.10555922768531387	w-glucos=0.026239779274194318	w-relat=0.03612211128794225	w-befor=0.028092735302782664	w-effect=0.013010282010165393	w-contrast=0.030355136184041148	w-flow=0.24880157183090548	w-mechan=0.02680486500693092	w-did=0.022130504155597818	w-toler=0.05574830918411053	w-60=0.033881276111304044	w-follow=0.05076325269854115	w-pancreat=0.05675247054316036	w-total=0.02311063370178519	w-perform=0.05501037176772659	w-conclud=0.032010277504002406	w-islet=0.20552160298845545	w-male=0.03162054456586362	w-femal=0.0698767429288251	summary=w-rat,w-studi,w-2,w-compar,w-induc,w-measur,w-increas,w-chang,w-mass,w-decreas,w-signific,w-differ,w-onli,w-week,w-blood,w-glucos,w-relat,w-befor,w-effect,w-contrast,w-flow,w-mechan,w-did,w-toler,w-60,w-follow,w-pancreat,w-total,w-perform,w-conclud,w-islet,w-male,w-femal
9322994	label=1	w-rat=0.1271733972579183	w-use=0.00884522336934241	w-examin=0.014572961524069908	w-studi=0.004401155902407216	w-investig=0.015152641834657608	w-obtain=0.02303026218088865	w-6=0.05593076429626098	w-30=0.018894662608976015	w-level=0.027489766248637405	w-activ=0.054513057167469556	w-similar=0.015013506992414459	w-present=0.031265287267997016	w-control=0.024419666327864343	w-chang=0.013517693428356967	w-lower=0.029378002979716652	w-function=0.014769558245923138	w-4=0.010499805099983738	w-8=0.012422464306739992	w-week=0.017822027249596403	w-evalu=0.01700020222441491	w-heart=0.11484843902909901	w-mean=0.05719766445336053	w-variabl=0.07289788668988005	w-assess=0.01479735342016568	w-n=0.07548883943630089	w-1=0.010747090351109647	w-7=0.04951458751986108	w-0=0.013513596158089728	w-standard=0.0256651476787602	w-rate=0.07603007661451174	w-chronic=0.07283449722461366	w-streptozotocin=0.02185105896328793	w-25=0.02098556398374477	w-5=0.010165448892615355	w-mm=0.0856527398806473	w-18=0.04263467769214327	w-associ=0.008971019715274217	w-9=0.013887097596031938	w-12=0.03274475584058291	w-index=0.02084318964421661	w-hypertens=0.07389000975959344	w-11=0.01871300171773364	w-versus=0.18435328076390564	w-demonstr=0.017478675698888578	w-50=0.04177130695627954	w-alter=0.019967181336025236	w-particular=0.024830246017841024	w-05=0.016857302201089625
19030205	label=1	w-rat=0.06613016657411751	w-use=0.013798548456174158	w-anim=0.14432221820147262	w-investig=0.02363812126206587	w-2=0.016091521062780265	w-compar=0.01388722653443962	w-method=0.016977362102107468	w-6=0.05235119538130028	w-30=0.08842702101000775	w-measur=0.018462794837162257	w-result=0.008852331468847644	w-increas=0.010290094704294667	w-observ=0.021457249874413362	w-conclus=0.015097157606778775	w-control=0.009523669867867093	w-determin=0.02025711334547863	w-group=0.06511751707442585	w-signific=0.010484215266760643	w-differ=0.016366568288356878	w-respect=0.023924132514632174	w-4=0.04913908786792389	w-data=0.021804517079800915	w-1=0.01676546094773105	w-treatment=0.01813668132045861	w-0=0.010540605003309987	w-14=0.031362568317946676	w-acid=0.03206776117021831	w-effect=0.014398045424583035	w-chronic=0.07574787711359822	w-g=0.03620509665074569	w-l=0.03259638502356801	w-5=0.015858100272479955	w-densiti=0.04746050816867435	w-cell=0.040310062217059954	w-mm=0.0445394247379366	w-age=0.016931652995519887	w-mellitus=0.03090761803594529	w-index=0.03251537584497791	w-treat=0.05843038438549259	w-vs=0.056613513548688765	w-11=0.029192282679664477	w-adult=0.03719990816796136	w-alter=0.031148802884199363	w-aim=0.026708975615635993	w-nondiabet=0.027316355782572774	w-promot=0.042938866035721786	w-d=0.08552705955446013	w-area=0.1585234490341897
10037770	label=1	w-studi=0.006058061653901697	w-metabol=0.021507314980352816	w-mice=0.0250952666006799	w-2=0.007099200468873646	w-hyperglycemia=0.05996592094860103	w-level=0.025225903145808443	w-activ=0.15007123973162206	w-protein=0.04724271076982763	w-result=0.007810880707806745	w-3=0.01306420053058856	w-chang=0.01860670742491488	w-concentr=0.022188047830221377	w-signific=0.009250778176553507	w-vivo=0.13704410689028054	w-appear=0.02886626663559838	w-affect=0.05491007551953812	w-specif=0.02712150958670333	w-onli=0.020954105271363425	w-4=0.014452672902330556	w-direct=0.0324966299822356	w-sensit=0.02849090314512167	w-glucos=0.025622372703036803	w-1=0.007396526888704874	w-insulin=0.010950465029786256	w-effect=0.012704157727573264	w-contrast=0.029640897685593116	w-plasma=0.021731073112629177	w-mechan=0.026174162300885484	w-did=0.02160978641076022	w-5=0.013992441416894076	w-associ=0.01234834478455392	w-agent=0.03363315676984313	w-reduct=0.0529630919515086	w-improv=0.02271016256267933	w-oral=0.029397601153386778	w-includ=0.021222306690006076	w-drug=0.03573284083791903	w-alter=0.027484237838999438	w-gene=0.02336726618169966	w-identifi=0.024513312856952924	w-mediat=0.03464158947392918	w-involv=0.02744337799084405	w-potenti=0.028065551128468653	w-character=0.033169081909764406	w-elev=0.056791489169354566	w-receptor=0.1778875409283643	w-conclud=0.03125709450390823	w-promot=0.03788723473740157
1874929	label=3	w-studi=0.0040867876236638425	w-2=0.02155114428050928	w-month=0.009046178899369454	w-6=0.025967854851835455	w-level=0.008508737172197292	w-measur=0.0054948794158221	w-increas=0.012250112743207935	w-3=0.022032877878968803	w-observ=0.006386086272146833	w-p=0.043676277888309537	w-control=0.014172127779564125	w-chang=0.01882821584664006	w-dure=0.006275144678407695	w-lower=0.0068198935488627925	w-decreas=0.017545024879474933	w-determin=0.006028902781392448	w-concentr=0.05987251001805768	w-group=0.009690106707503846	w-fast=0.02518814102121155	w-signific=0.012481208650905526	w-differ=0.004871002466772879	w-ratio=0.017033050831357612	w-high=0.014165197068056261	w-patient=0.01591377884311889	w-howev=0.006521865782547557	w-4=0.01949963804282694	w-8=0.023070290855374268	w-mean=0.0265560584962031	w-glucos=0.05185480189900305	w-assess=0.006870199802219779	w-1=0.027443462860869274	w-befor=0.018505531985166357	w-min=0.020919384387062246	w-treatment=0.005397821821565062	w-7=0.04023060235988712	w-0=0.07842712056034215	w-cholesterol=0.05535700620232344	w-insulin=0.01846804618118714	w-h=0.011137148964064819	w-low=0.018648179003280085	w-effect=0.004285132566840188	w-hepat=0.012990264514590089	w-product=0.009738856316671119	w-plasma=0.06596932909191	w-test=0.0069916027361554434	w-did=0.007289015257597693	w-15=0.017824789128983783	w-mmol=0.08529357167758415
7622007	label=3	w-mous=0.03919617283047812	w-studi=0.006775463691863739	w-metabol=0.024054233859605124	w-contribut=0.029350012016573574	w-result=0.026207560269614735	w-observ=0.02117491763922371	w-play=0.03589216801058531	w-role=0.025144860962312592	w-present=0.02406604348918191	w-control=0.009398358422237262	w-evid=0.02797664186539512	w-type=0.008327092639324775	w-signific=0.010346265065882211	w-suggest=0.01665494221410144	w-region=0.035624021137734635	w-complic=0.02880817369703731	w-suscept=0.06703481944559306	w-defect=0.038121949613882496	w-report=0.02619449261680968	w-addit=0.025291013533592175	w-assess=0.022780136186307687	w-7=0.019056601117841264	w-major=0.028506706833543966	w-number=0.030673715104660066	w-associ=0.013810648772198463	w-singl=0.036415197814609994	w-factor=0.020115402764818234	w-obes=0.09711958892289198	w-noninsulindepend=0.03291742576074953	w-mellitus=0.015250469425630898	w-frequent=0.03928351811391619	w-complex=0.03978106444325225	w-gene=0.20907553952047064	w-disord=0.044425951549096586	w-popul=0.026622697192236935	w-human=0.16763750882897288	w-niddm=0.2142577002427326	w-genet=0.09134371807427466	w-allel=0.03616589337413483	w-recent=0.0318577038859599	w-linkag=0.044649921122378575	w-isol=0.03753905147050644	w-famili=0.03327729549137023	w-chromosom=0.09284073127271017	w-marker=0.14148210197143388	w-describ=0.03978106444325225	w-locus=0.04712818776265245	w-mutat=0.04699253816187796
2714046	label=2	w-investig=0.044321477366373506	w-2=0.015085800996356497	w-compar=0.05207709950414857	w-6=0.03271949711331267	w-increas=0.0192939275705525	w-3=0.027761426127500696	w-observ=0.0804646870290501	w-role=0.047775235828393936	w-control=0.0535706430067524	w-decreas=0.03684455224689736	w-patient=0.020051361342329807	w-valu=0.05381905917077748	w-relat=0.03747669046124009	w-7=0.03620754212389841	w-24=0.06128498184823622	w-associ=0.052480465334354166	w-mellitus=0.02897589190869871	w-frequent=0.07463868441644077	w-versus=0.0770333351763463	w-frequenc=0.06303172384724837	w-healthi=0.06523420879692246	w-confirm=0.07215019414591727	w-popul=0.05058312466525018	w-risk=0.03730512641670914	w-allel=0.06871519741085619	w-insulindepend=0.04948091985757828	w-protect=0.06998567862076151	w-b=0.07293766082240154	w-antigen=0.14768547407800112	w-iddm=0.12424292950970472	w-hla=0.25259766802012207	summary=w-investig,w-2,w-compar,w-6,w-increas,w-3,w-observ,w-role,w-control,w-decreas,w-patient,w-valu,w-relat,w-7,w-24,w-associ,w-mellitus,w-frequent,w-versus,w-frequenc,w-healthi,w-confirm,w-popul,w-risk,w-allel,w-insulindepend,w-protect,w-b,w-antigen,w-iddm,w-hla
18549445	label=2	w-studi=0.0096249577678812	w-induc=0.01934062577429011	w-activ=0.029803867703709987	w-result=0.006204905235173582	w-increas=0.014425366407889719	w-conclus=0.010582119817835588	w-p=0.05610750396527105	w-dure=0.014778845410829338	w-decreas=0.0413209931740905	w-stimul=0.07429982432977009	w-group=0.022821559722345505	w-type=0.0059145704727914285	w-indic=0.016888896967567207	w-4=0.011481095296243898	w-onset=0.02179618651532085	w-evalu=0.018589006170621907	w-blood=0.013647065261496963	w-relat=0.014009977742519657	w-n=0.02063596778982991	w-1=0.011751491318503069	w-0=0.044329647210182184	w-wherea=0.04203087747486281	w-day=0.03874539815074274	w-acid=0.022477402689405356	w-effect=0.02018417582885472	w-mrna=0.0906314477966959	w-cell=0.028254716507285012	w-associ=0.009809432772776478	w-express=0.09263421210964788	w-factor=0.01428757579557183	w-01=0.03973498994441897	w-reduct=0.021036742130272106	w-lt=0.07878891683752239	w-treat=0.02047793845285955	w-intervent=0.025486633129748745	w-receiv=0.023271611383823564	w-peripher=0.0262295470929377	w-demonstr=0.019112196792242648	w-time=0.01853663030314455	w-individu=0.039886156063813905	w-involv=0.021800814291792002	w-aim=0.018721244590399058	w-growth=0.02912616377549521	w-05=0.0737310040197191	w-recent=0.02262790182554161	w-peptid=0.15546633469167123	w-20=0.02022426264120584	w-beta=0.023951298683253477
17959935	label=2	w-abnorm=0.02499526743472975	w-develop=0.0270122898239183	w-investig=0.017907667622777172	w-mice=0.21546441020785773	w-2=0.018285819389523027	w-compar=0.021041252324908517	w-method=0.01286163795614202	w-result=0.006706311718823974	w-increas=0.007795526291132324	w-3=0.03365021348787963	w-conclus=0.011437240611196041	w-role=0.019303125587229873	w-present=0.03694988495308738	w-lower=0.03471945806693786	w-correl=0.02060048947394223	w-type=0.006392515561501848	w-high=0.018028432632071607	w-function=0.017454932472454616	w-object=0.0187073707658995	w-research=0.02177856307999708	w-design=0.018547764733207368	w-1=0.031752766946460315	w-rate=0.017970745381611867	w-contrast=0.025449255588640557	w-mrna=0.032651733718001556	w-25=0.04960224214339672	w-number=0.02354749846418349	w-cell=0.03053792592201512	w-express=0.02002396100147944	w-diseas=0.013403147558216574	w-dose=0.025761588149625845	w-incid=0.02373404600417466	w-peripher=0.028349106453983176	w-individu=0.021554639893071152	w-alter=0.023597577942575276	w-gene=0.020062804297418902	w-phenotyp=0.06737462873209081	w-risk=0.015072778350185513	w-known=0.026899358531822164	w-genet=0.023374150079612372	w-receptor=0.025455287843284456	w-regul=0.056538132670978646	w-prevent=0.020834529325678607	w-immun=0.09176708650957635	w-d=0.16198306733799267	w-beta=0.025886757162708305	w-cd4=0.07403077420946945	w-nod=0.4084881944608381
16144950	label=3	w-common=0.017180029558639714	w-studi=0.010508882460849881	w-2=0.012314939588862445	w-compar=0.0070853196604283766	w-6=0.026709793561887893	w-normal=0.0212846830745889	w-diet=0.019130244334953982	w-activ=0.010846985864955676	w-measur=0.018839586568532914	w-result=0.004516495647371247	w-3=0.0075541295585035894	w-similar=0.011949525973554363	w-conclus=0.007702631432029986	w-control=0.0097180304774154	w-mass=0.03449143435340112	w-determin=0.010335261910958482	w-concentr=0.012829823575298074	w-fast=0.014393223440692316	w-type=0.004305163541419611	w-patient=0.016368458238636575	w-bodi=0.028972152307240113	w-loss=0.018979544983653753	w-4=0.016713975465280233	w-evalu=0.01353077319902411	w-object=0.02519768307243606	w-mean=0.011381167926944186	w-glucos=0.04444697305628833	w-a1c=0.023889208609531313	w-design=0.012491351759098839	w-n=0.04506221537779185	w-1=0.004276903302992614	w-min=0.053792702709588636	w-treatment=0.009253408836968678	w-7=0.029557177243998697	w-0=0.016133579086698956	w-10=0.02192460549529018	w-enhanc=0.018447331586441948	w-secret=0.11865728869270979	w-insulin=0.0696509170261915	w-rate=0.012102746889656969	w-contrast=0.017139294580104863	w-plasma=0.06282793246848573	w-mmol=0.01827719393091089	w-reduc=0.010338250147812346	w-respons=0.010814852025855156	w-metformin=0.024283843251412033	w-hemoglobin=0.019556957463581905	w-9=0.011052996045821337
2878850	label=3	w-common=0.036078062073143395	w-use=0.014784159060186597	w-examin=0.0243576642616597	w-studi=0.014712435445189834	w-2=0.03448183084881485	w-6=0.09348427746660763	w-normal=0.022348917228318343	w-result=0.009484640859479618	w-3=0.031727344145715076	w-present=0.026128847216826075	w-group=0.01744219207350692	w-type=0.018081686873962367	w-signific=0.011233087785814973	w-suggest=0.01808250868959585	w-patient=0.011457920767045602	w-4=0.017549674238544245	w-7=0.04138004814159818	w-insulin=0.07978195950272844	w-15=0.03208462043217081	w-associ=0.014994418666958333	w-noninsulindepend=0.03573891939738521	w-subject=0.03924681956204029	w-frequenc=0.03601812791271335	w-ii=0.03660236731386379	w-gene=0.19862176254444713	w-human=0.18200643815717057	w-receptor=0.2160062996987281	w-polymorph=0.2435458950784404	w-linkag=0.04847705721858245	w-chromosom=0.050399254119471236	w-marker=0.03840228482081776	w-detect=0.03511592091778457	summary=w-common,w-use,w-examin,w-studi,w-2,w-6,w-normal,w-result,w-3,w-present,w-group,w-type,w-signific,w-suggest,w-patient,w-4,w-7,w-insulin,w-15,w-associ,w-noninsulindepend,w-subject,w-frequenc,w-ii,w-gene,w-human,w-receptor,w-polymorph,w-linkag,w-chromosom,w-marker,w-detect
8728705	label=3	w-develop=0.04952253134385021	w-investig=0.06566144795018296	w-play=0.10102980625201792	w-role=0.07077812715317619	w-control=0.026454638521853036	w-patient=0.05941144101431053	w-defect=0.21461245708556073	w-howev=0.0608707473037772	w-singl=0.10250203829297627	w-new=0.10230420549963058	w-analysi=0.06906172755215047	w-mellitus=0.04292724727214623	w-gene=0.07356361575720263	w-variant=0.12584055878519118	w-potenti=0.08835451281184575	w-40=0.09611484905132943	w-niddm=0.30154787441569775	w-polymorph=0.10523588058944955	w-histori=0.10991225259550481	w-nondiabet=0.07587876606270215	w-depend=0.0996663257659914	w-detect=0.09104127645351555	w-mutat=0.13227529260380463	summary=w-develop,w-investig,w-play,w-role,w-control,w-patient,w-defect,w-howev,w-singl,w-new,w-analysi,w-mellitus,w-gene,w-variant,w-potenti,w-40,w-niddm,w-polymorph,w-histori,w-nondiabet,w-depend,w-detect,w-mutat
2132407	label=2	w-retinopathi=0.044558137800288465	w-studi=0.007628670230839174	w-metabol=0.02708328553081466	w-2=0.0044698669618834065	w-induc=0.015329236724807719	w-6=0.019389331622703808	w-increas=0.005716719280163703	w-retin=0.029828464332793677	w-3=0.008225607741481688	w-observ=0.01192069437467409	w-p=0.029646928021155566	w-control=0.005290927704370607	w-chang=0.011715334304576037	w-dure=0.0351408101990831	w-period=0.01709079915658517	w-type=0.004687844745101355	w-signific=0.029122820185446225	w-differ=0.018185075875952084	w-respect=0.026582369460702415	w-patient=0.03564686460858632	w-function=0.012800283813133386	w-valu=0.04783916370735775	w-howev=0.012174149460755441	w-4=0.009099831086652571	w-durat=0.016183046518842007	w-8=0.021532271465015986	w-mean=0.012392827298228114	w-1=0.018628289941923386	w-befor=0.017271829852821934	w-min=0.019524758761258098	w-treatment=0.0403037362676858	w-7=0.010728160629303232	w-0=0.029279458342527737	w-14=0.01742364906552593	w-10=0.023873459317093754	w-wherea=0.01665668107337156	w-insulin=0.013789474481953065	w-24=0.07263405256087256	w-h=0.06236803419876299	w-rate=0.013178546613182034	w-effect=0.007998914124768353	w-did=0.027212323628364725	w-5=0.03524022282773323	w-reduc=0.011257205716506779	w-number=0.017268165540401226	w-17=0.01958461692462061	w-18=0.01847502699992875	w-random=0.017202516005157924
12808888	label=2	w-2=0.04310228856101856	w-inject=0.1763457100741755	w-type=0.04520421718490592	w-trial=0.5552667596736011	w-treatment=0.09716079278817111	w-acid=0.1717915776975981	w-initi=0.535456306722402	w-metformin=0.25498035413982634	w-combin=0.17286455924730082	w-potenti=0.17039798899427397	summary=w-2,w-inject,w-type,w-trial,w-treatment,w-acid,w-initi,w-metformin,w-combin,w-potenti
16922700	label=3	w-develop=0.011938467377535318	w-2=0.01077557214025464	w-month=0.06106170757074381	w-compar=0.01859896410862449	w-method=0.011368769264804105	w-6=0.011685534683325954	w-level=0.01914465863744391	w-activ=0.014236668947754324	w-measur=0.012363478685599723	w-result=0.005927900537174761	w-increas=0.013781376836108927	w-3=0.009914795045535961	w-conclus=0.010109703754539357	w-p=0.00893378411351786	w-control=0.025509830003215425	w-mass=0.02263500379441949	w-group=0.04360548018376731	w-type=0.01130105429622648	w-signific=0.014041359732268716	w-patient=0.021483601438210504	w-clinic=0.015465223340674648	w-bodi=0.05703892485487897	w-weight=0.03950769074055075	w-4=0.021937092798180305	w-mean=0.014937782904114244	w-assess=0.030915899109989004	w-particip=0.04584218927356373	w-n=0.0591441576833518	w-1=0.0056134355851778055	w-treatment=0.024290198197042777	w-7=0.02586253008849886	w-0=0.021175322551292383	w-base=0.02475139525912568	w-14=0.06300515956730358	w-cholesterol=0.0498213055820911	w-effect=0.009641548275390424	w-5=0.010619263575321397	w-reduc=0.040706859957011114	w-number=0.020814306678162187	w-random=0.020735175541931425	w-medic=0.07817131385038245	w-baselin=0.021540756716866477	w-care=0.02560787097829052	w-95=0.06077388820320285	w-interv=0.02468984224410165	w-ci=0.04843717132366589	w-lt=0.012545259079784071	w-improv=0.05170617369181454
12105351	label=3	w-use=0.08391009196322123	w-examin=0.023041033761029447	w-studi=0.013917168664368762	w-model=0.1739543221586081	w-develop=0.018069031706539944	w-2=0.024463461075172697	w-compar=0.028149783515755988	w-method=0.06882714365719243	w-30=0.029873993584462077	w-result=0.008971957569778019	w-conclus=0.015301173250113622	w-dure=0.021369411607550532	w-mass=0.034258384121283555	w-type=0.025656447591433092	w-ratio=0.029002221685825124	w-occur=0.031429418025759936	w-patient=0.010838573698556652	w-clinic=0.023406824515615685	w-bodi=0.028776394521380387	w-durat=0.029523125405995554	w-data=0.022099172716014442	w-blood=0.019732918688921287	w-a1c=0.047455590075690585	w-variabl=0.07683831299744115	w-relat=0.020257670519589238	w-predict=0.03789429388633862	w-sex=0.03717382011920725	w-cholesterol=0.07540521925938114	w-hemoglobin=0.03884963171819649	w-age=0.01716045911708097	w-index=0.03295477281585599	w-followup=0.035466286472522715	w-includ=0.04875394780136531	w-background=0.030635605614941816	w-individu=0.028836612829919516	w-lipoprotein=0.044977285774740826	w-risk=0.10082466599110579	w-estim=0.07717489302639483	w-elev=0.032616733644561746	w-total=0.025921386449299606	w-peopl=0.09054054630789582	w-presenc=0.03266763206071684	w-pressur=0.032609478066662076	w-diagnos=0.036694354713593606	w-status=0.04144297480599751	summary=w-use,w-examin,w-studi,w-model,w-develop,w-2,w-compar,w-method,w-30,w-result,w-conclus,w-dure,w-mass,w-type,w-ratio,w-occur,w-patient,w-clinic,w-bodi,w-durat,w-data,w-blood,w-a1c,w-variabl,w-relat,w-predict,w-sex,w-cholesterol,w-hemoglobin,w-age,w-index,w-followup,w-includ,w-background,w-individu,w-lipoprotein,w-risk,w-estim,w-elev,w-total,w-peopl,w-presenc,w-pressur,w-diagnos,w-status
11063279	label=3	w-studi=0.007252609022276679	w-2=0.00849904281484873	w-method=0.017933833206451547	w-measur=0.019502952292777032	w-control=0.02012042929831076	w-chang=0.022275635649545985	w-fast=0.02980005416594043	w-type=0.008913507613925111	w-complic=0.030836918323589237	w-primari=0.039328778731578244	w-patient=0.033889624803937694	w-indic=0.02545228134548861	w-durat=0.03077058140906579	w-addit=0.05414414164938043	w-evalu=0.028014417750092176	w-object=0.026084925434141558	w-blood=0.08226681594254509	w-glucos=0.046012007318833696	w-trial=0.036496406739109935	w-design=0.025862376177289145	w-treatment=0.07663386473433215	w-cholesterol=0.0392956776422127	w-current=0.041369798989874355	w-test=0.024815266049453125	w-mmol=0.03784151419498452	w-l=0.03443280108123381	w-5=0.05025454311701394	w-associ=0.014783229671649061	w-random=0.03270900930558197	w-medic=0.04110416502930909	w-health=0.03829605548237678	w-factor=0.021531980424312477	w-care=0.04039551478265547	w-age=0.01788554893892946	w-followup=0.03696486195727719	w-subject=0.01934702372776634	w-mortal=0.04552847377580498	w-includ=0.02540698688240164	w-intervent=0.038409433026522756	w-receiv=0.03507130166294537	w-follow=0.059342957379984726	w-aim=0.028213706636235205	w-risk=0.021016972629131908	w-known=0.0375075562626816	w-greater=0.030526042219990657	w-peopl=0.047183101597072466	w-intens=0.1378390169891986	w-preval=0.03477239353575291
18769687	label=3	w-use=0.011627990272056873	w-studi=0.005785789220018474	w-metabol=0.020540694082359433	w-develop=0.015023689284089389	w-2=0.027120541117045385	w-compar=0.011702718989696308	w-activ=0.017915808114027914	w-increas=0.008671428121596629	w-3=0.02495409090112422	w-conclus=0.012722323825937168	w-decreas=0.01655934932444825	w-concentr=0.021190832197402438	w-caus=0.024697100494592613	w-evid=0.0477803321746074	w-fast=0.023773076918896296	w-type=0.028443102947805974	w-cardiovascular=0.028781380371099716	w-patient=0.00901184779430553	w-clinic=0.05838556227490654	w-bodi=0.023926440388563466	w-weight=0.024858771701919576	w-data=0.018374593044776052	w-provid=0.024913183212883487	w-glucos=0.012235402695270384	w-a1c=0.03945745691686633	w-assess=0.01945270056358859	w-trial=0.029115110994121406	w-1=0.014128197427863242	w-treatment=0.045851160641608844	w-0=0.008882532306160101	w-base=0.03114782324743906	w-product=0.02757518867192272	w-reduc=0.05122661028298028	w-associ=0.011793362996484081	w-therapi=0.04697116708433343	w-new=0.031036107286404786	w-agent=0.06424310843677901	w-hemoglobin=0.032301940979174604	w-factor=0.017177197866586356	w-reduct=0.025291364134147364	w-target=0.06257372472371374	w-lt=0.01578729232512153	w-class=0.07052652196566198	w-improv=0.021689481099188123	w-includ=0.02026849515337659	w-drug=0.10238061138954328	w-rang=0.029451629592654224	w-postprandi=0.03892736073400014
1936600	label=2	w-rat=0.1271733972579183	w-examin=0.018736664816661308	w-studi=0.011317258034761411	w-develop=0.014693498310812701	w-compar=0.022891032749076296	w-normal=0.017191474791014114	w-activ=0.08761027044771892	w-increas=0.00848084728375934	w-3=0.012202824671428877	w-play=0.029975876580269057	w-import=0.022395295582812266	w-role=0.0210001036608325	w-muscl=0.03125102202177461	w-control=0.007849178462527825	w-determin=0.016695423086932934	w-signific=0.03456334703327685	w-complic=0.02405957363708611	w-tissu=0.18529357086619172	w-onset=0.02562848304548716	w-addit=0.021122165148934127	w-blood=0.01604654926351841	w-glucos=0.011966492745923783	w-treatment=0.059791257100413	w-enhanc=0.059599071279273996	w-day=0.022778887923788314	w-insulin=0.03068536903951094	w-effect=0.04746608381730671	w-mrna=0.14208886321240236	w-25=0.026981439407671844	w-reduc=0.05010075071632138	w-express=0.0871372368855589	w-glycosyl=0.034561586094062104	w-hemoglobin=0.03159200821040154	w-mg=0.020840608684082454	w-13=0.026517597548714217	w-inhibitor=0.03138798695630775	w-nerv=0.03777209546600389	w-demonstr=0.04494516608285635	w-inhibit=0.029823416151003077	w-gene=0.04365313462515322	w-previous=0.02470045728100017	w-elev=0.02652349768898428	w-enzym=0.03257032387325024	w-intens=0.07169648502734872	w-nondiabet=0.04502696008116392	w-bb=0.0433146139513564	w-revers=0.034549328411821824	w-kidney=0.06982094577745565
8477801	label=2	w-studi=0.006058061653901697	w-investig=0.02085716581946988	w-compar=0.024506870354893445	w-increas=0.009079495327318823	w-observ=0.01893286753624708	w-control=0.025209714356118774	w-decreas=0.03467722564413869	w-signific=0.009250778176553507	w-differ=0.014441089666197242	w-region=0.031852065958445086	w-primari=0.03285109752873006	w-patient=0.028307804247995016	w-indic=0.021260140888584605	w-howev=0.019335413849435112	w-data=0.019239279776294926	w-report=0.04684191620888319	w-evalu=0.023400278355959345	w-strong=0.06510094624746912	w-variabl=0.033447265657709675	w-contrast=0.029640897685593116	w-therefor=0.03197989813843072	w-g=0.03194567351536384	w-associ=0.07409006870732353	w-random=0.027321643067015528	w-diseas=0.015610724803099302	w-class=0.07384541711698725	w-mellitus=0.013635713839387628	w-frequent=0.03512408678420742	w-ii=0.06028625204636389	w-healthi=0.030698451198551743	w-gene=0.09346906472679864	w-e=0.03459869168389365	w-previous=0.05288803794284742	w-variant=0.23983730027295264	w-particular=0.034178103342204696	w-genet=0.027224010092724998	w-polymorph=0.0334278679519428	w-allel=0.09700969046238521	w-linkag=0.11976684724590958	w-peptid=0.03914093602825605	w-insulindepend=0.023285138756507423	w-transport=0.04158254066441275	w-haplotyp=0.12271411846930456	w-alpha=0.04042078864881847	w-beta=0.030150458342448495	w-given=0.035756441058235104	w-detect=0.02891899369699906	w-iddm=0.1754017828372302
8432218	label=2	w-common=0.02577004433795957	w-use=0.010560113614418998	w-retinopathi=0.03069055409713746	w-investig=0.03618079785010082	w-2=0.006157469794431223	w-compar=0.010627979490642564	w-method=0.01299287915977612	w-6=0.013354896780943946	w-inject=0.025192244296310784	w-normal=0.03192702461188335	w-measur=0.02825937985279937	w-result=0.00677474347105687	w-3=0.011331194337755384	w-p=0.010210038986877553	w-control=0.02186556857418465	w-chang=0.016138470725691478	w-correl=0.08324279420082777	w-concentr=0.03848947072589422	w-group=0.012458708623933517	w-signific=0.01604726826544996	w-differ=0.0375763047436765	w-region=0.05525358380546596	w-sever=0.019470303296249207	w-complic=0.022341032663008527	w-patient=0.0654738329545463	w-function=0.017633044028295988	w-valu=0.021966962926847945	w-4=0.02507096319792035	w-durat=0.08917188898137432	w-evalu=0.020296159798536165	w-mean=0.01707175189041628	w-glucos=0.022223486528144164	w-assess=0.03533245612570172	w-research=0.02200079331550725	w-design=0.018737027638648256	w-1=0.012830709908977842	w-befor=0.04758565367614206	w-0=0.008066789543349478	w-influenc=0.027604760771542232	w-did=0.03748636418193099	w-15=0.022917586022979147	w-respons=0.016222278038782734	w-01=0.021692060837004236	w-lt=0.014337438948324652	w-diseas=0.027079828740070217	w-need=0.029035672417548865	w-subject=0.04205016381647174	w-poor=0.06058297625529666
12610002	label=2	w-examin=0.026231330743325832	w-compar=0.008011861462176703	w-method=0.009794631981985076	w-30=0.017005196348078414	w-lipid=0.020543433499727197	w-result=0.010214228617901128	w-conclus=0.008709898619295447	w-p=0.07696798620876925	w-signific=0.006048585730823447	w-differ=0.01888450187118101	w-primari=0.021479563768785043	w-patient=0.03084824821896893	w-clinic=0.06661942362136772	w-indic=0.02780172270045679	w-data=0.012579529084500529	w-provid=0.017055948507281773	w-object=0.014246382352492697	w-blood=0.011232584484462887	w-hba=0.05256230596867372	w-1c=0.051349951178252	w-assess=0.026635236156298224	w-research=0.016585213422459312	w-design=0.014124836219904072	w-n=0.016984988873167697	w-1=0.0048361906579993405	w-treatment=0.031390409977716825	w-gt=0.0175827842658184	w-0=0.06081118271140377	w-manag=0.04645255568301777	w-24=0.01885691749176499	w-test=0.013552952996239785	w-15=0.017276334078861207	w-5=0.00914890400335382	w-medic=0.06734759347109874	w-care=0.04412433153182367	w-9=0.012498387836428745	w-achiev=0.02246975634201863	w-lt=0.12969867848638303	w-improv=0.014848952444828792	w-mg=0.014588426078857717	w-dl=0.02434046038345696	w-vs=0.3266164243193582	w-receiv=0.038308652585678796	w-inhibitor=0.02197159086941542	w-conduct=0.02253868429149963	w-50=0.018797088130325795	w-001=0.09421371826220483	w-05=0.030343143961961326
17425653	label=3	w-pathogenesi=0.02956487301268122	w-investig=0.01886020313462702	w-2=0.019258469357050844	w-6=0.013923190260984116	w-activ=0.0339256791946486	w-protein=0.021359736252315686	w-kinas=0.07894886661668211	w-result=0.007063030427272057	w-increas=0.02463054583474787	w-p=0.03193352619300001	w-control=0.0455920366014914	w-higher=0.08603704470070123	w-correl=0.021696260190641282	w-concentr=0.08025464108803476	w-type=0.020197628954957966	w-signific=0.05019039223449243	w-differ=0.013058432144965592	w-ratio=0.022831536220755948	w-vivo=0.06196143130677577	w-patient=0.05972745931757814	w-0=0.02523017155047603	w-product=0.07832526995109965	w-plasma=0.05895131535872808	w-mechan=0.023668125484843257	w-posit=0.025012585453666473	w-cell=0.04824342552573664	w-factor=0.016263517129001977	w-lt=0.04484262820007923	w-mellitus=0.012330166769659024	w-subject=0.029226354993008727	w-healthi=0.02775923778592445	w-involv=0.024815820523635578	w-confirm=0.030702210274858407	w-molecul=0.03616098831882755	w-05=0.06294588375087722	w-20=0.023021235134138566	w-cytokin=0.11156613462744792	w-alpha=0.03655071313988904	w-nephropathi=0.09365551804635004	w-dm=0.08073566918333905	w-albumin=0.03354199480873061	w-t=0.027484862864669793	summary=w-pathogenesi,w-investig,w-2,w-6,w-activ,w-protein,w-kinas,w-result,w-increas,w-p,w-control,w-higher,w-correl,w-concentr,w-type,w-signific,w-differ,w-ratio,w-vivo,w-patient,w-0,w-product,w-plasma,w-mechan,w-posit,w-cell,w-factor,w-lt,w-mellitus,w-subject,w-healthi,w-involv,w-confirm,w-molecul,w-05,w-20,w-cytokin,w-alpha,w-nephropathi,w-dm,w-albumin,w-t
14640895	label=1	w-anim=0.07464942320765824	w-level=0.03696899598954686	w-activ=0.02749149865773249	w-measur=0.023874303668744296	w-result=0.011446980347647816	w-increas=0.05322462778083448	w-chang=0.02726845053651319	w-decreas=0.050820072064686014	w-differ=0.06349099767034995	w-suggest=0.02182371738399499	w-high=0.0615453389853479	w-sever=0.0657961973459456	w-affect=0.04023583119966155	w-cardiac=0.06005414298546633	w-tissu=0.12459395282381855	w-specif=0.03974703991154798	w-onli=0.061417205105720386	w-howev=0.028336382365551454	w-durat=0.03766743586282191	w-report=0.03432381791168165	w-blood=0.025176482465175433	w-plasma=0.03184726232023241	w-reduc=0.13101058376969096	w-peripher=0.048388992050764384	w-nerv=0.05926311530010954	w-neuropathi=0.0558807651988283	w-alter=0.2013931220961166	w-serum=0.08050587148806203	w-synthesi=0.059654093035816945	w-perform=0.039360869454494025	w-releas=0.05509410725353907	w-describ=0.05212691202908916	w-area=0.051246804644673384	w-detect=0.042381283866291725	w-content=0.05259315700624988	w-select=0.046457597847654686	summary=w-anim,w-level,w-activ,w-measur,w-result,w-increas,w-chang,w-decreas,w-differ,w-suggest,w-high,w-sever,w-affect,w-cardiac,w-tissu,w-specif,w-onli,w-howev,w-durat,w-report,w-blood,w-plasma,w-reduc,w-peripher,w-nerv,w-neuropathi,w-alter,w-serum,w-synthesi,w-perform,w-releas,w-describ,w-area,w-detect,w-content,w-select
9467130	label=2	w-use=0.008921475294940188	w-studi=0.008878193803131797	w-abnorm=0.042664335793762845	w-develop=0.01152679608865479	w-2=0.02080800137428482	w-compar=0.017957620518671922	w-6=0.01128258521148713	w-3=0.038291622244828544	w-p=0.034502890369448286	w-r=0.025352489595956554	w-control=0.030787725865949654	w-higher=0.013943934830803303	w-correl=0.017581452223450693	w-group=0.010525460734012799	w-differ=0.010581832945058324	w-ratio=0.03700283456467343	w-suggest=0.010911858691997496	w-cardiovascular=0.02208226597437823	w-function=0.029793764047810464	w-onli=0.015354301276430097	w-4=0.03177096198357148	w-durat=0.07533487172564382	w-8=0.012529554516280853	w-heart=0.02316770235586997	w-mean=0.07211343470951705	w-variabl=0.04901754449836762	w-independ=0.020404719025098883	w-relat=0.012922996710772443	w-particip=0.022130712063099734	w-1=0.00541986884086133	w-min=0.022722779592843478	w-sex=0.023714333524321868	w-7=0.03745607805920525	w-0=0.04770532436842882	w-rate=0.015337101661892883	w-effect=0.00930908109348041	w-test=0.04556596265977169	w-did=0.015834757283746715	w-15=0.019361408881482384	w-5=0.010253082072724108	w-reduc=0.013101058376969094	w-9=0.028013627909236838	w-12=0.03302703821851896	w-diseas=0.022877786349369666	w-age=0.04378875774703419	w-year=0.025115917582507436	w-vs=0.018301782397205417	w-rang=0.06778952673481618
18507868	label=3	w-use=0.010348911342130618	w-2=0.009051480597813898	w-month=0.022796370826411026	w-compar=0.03124625970248914	w-method=0.0063665107882903	w-6=0.03271949711331267	w-inject=0.02468839941038457	w-30=0.08842702101000775	w-hyperglycemia=0.01274275820157772	w-level=0.010721008836968589	w-result=0.003319624300817867	w-increas=0.0038587855141105	w-3=0.016656855676500416	w-conclus=0.00566143410254204	w-p=0.020011676414280005	w-control=0.0071427524009003195	w-chang=0.0316314026223553	w-decreas=0.007368910449379472	w-group=0.061047672257274234	w-type=0.009492885608830243	w-signific=0.023589484350211444	w-differ=0.012274926216267657	w-complic=0.021894212009748358	w-patient=0.012030816805397882	w-clinic=0.008660525070777804	w-indic=0.009035559877648458	w-onli=0.008905494740329456	w-howev=0.008217550886009922	w-4=0.006142385983490486	w-8=0.02906856647777158	w-blood=0.007301179914900876	w-glucos=0.005444754199395321	w-trial=0.03886867317715208	w-design=0.009181143542937647	w-profil=0.030423140834894093	w-1=0.006287047855399143	w-treatment=0.006801255495171979	w-7=0.03620754212389841	w-gt=0.03428642931834587	w-0=0.03952726876241245	w-larg=0.013746794645697351	w-14=0.011760963119230004	w-day=0.010364394005323683	w-insulin=0.041885528738932434	w-effect=0.005399267034218638	w-current=0.014686278641405398	w-therefor=0.013591456708833055	w-5=0.017840362806539948
16804085	label=3	w-examin=0.00974306570466388	w-studi=0.002942487089037967	w-model=0.042033044374651427	w-develop=0.007640619121622604	w-mice=0.10970216542582926	w-2=0.0068963661697629694	w-method=0.007276012329474628	w-induc=0.011825411187708811	w-experiment=0.017265066076476876	w-level=0.012252581527964101	w-activ=0.08200321313906492	w-protein=0.04589291903354684	w-measur=0.007912626358783825	w-increas=0.008820081175109714	w-p=0.034305730995908584	w-m=0.05488018376370047	w-r=0.10083047290734722	w-control=0.016326291202057874	w-lower=0.009820646710362422	w-correl=0.034961973564347666	w-determin=0.008681620005205126	w-signific=0.00898647022865198	w-differ=0.014028487104305893	w-respect=0.05126599824564037	w-cardiac=0.01990365881804027	w-tissu=0.04129399579303701	w-4=0.021059609086253095	w-8=0.008305304707934736	w-evalu=0.011365849487180254	w-strong=0.03162045960591358	w-assess=0.009893087715196482	w-relat=0.008566100676854876	w-sampl=0.014655205911644957	w-1=0.021555592647082775	w-consist=0.015004756223855673	w-7=0.01655201925663927	w-0=0.08583064074123846	w-10=0.009208334308021876	w-h=0.016037494508253338	w-effect=0.006170590896249871	w-contrast=0.014397007447288087	w-mrna=0.03694310443522461	w-streptozotocin=0.01460899370688393	w-5=0.006796328688205695	w-posit=0.04030599484533683	w-express=0.045311363180490616	w-01=0.024295108137444746	w-lt=0.048173794866370835
8342628	label=1	w-rat=0.1968159719467783	w-studi=0.012260362870991528	w-2=0.02155114428050928	w-oxid=0.032676918695626646	w-activ=0.056946675791017295	w-measur=0.0329692764949326	w-p=0.02382342430271429	w-chang=0.01882821584664006	w-dure=0.018825434035223087	w-determin=0.036173416688354686	w-vivo=0.03466889608831501	w-appear=0.029209912666974553	w-mean=0.019917043872152325	w-relat=0.03569208615356199	w-1=0.05239206546165952	w-gt=0.027211451839957043	w-0=0.06587878127068741	w-effect=0.02571079540104113	w-streptozotocin=0.060870807112016374	w-respons=0.1514079283619722	w-12=0.022804383531834522	w-lt=0.01672701210637876	w-mellitus=0.04139413129814101	w-mg=0.022577326074422654	w-vs=0.025273889977093195	w-kg=0.02638036027088976	w-inhibit=0.03230870083025333	w-50=0.02909073163026611	w-alter=0.05562286229321314	w-involv=0.02777008487168743	w-impair=0.049990198646630145	w-05=0.04695962756017824	w-nondiabet=0.14633762026378272	w-16=0.057608653213359146	summary=w-rat,w-studi,w-2,w-oxid,w-activ,w-measur,w-p,w-chang,w-dure,w-determin,w-vivo,w-appear,w-mean,w-relat,w-1,w-gt,w-0,w-effect,w-streptozotocin,w-respons,w-12,w-lt,w-mellitus,w-mg,w-vs,w-kg,w-inhibit,w-50,w-alter,w-involv,w-impair,w-05,w-nondiabet,w-16
12723006	label=3	w-examin=0.02706407140184411	w-studi=0.008173575247327685	w-2=0.028734859040679038	w-method=0.020211145359651742	w-result=0.010538489843866242	w-increas=0.012250112743207935	w-conclus=0.017972806674736636	w-p=0.04764684860542858	w-control=0.0226754044473026	w-decreas=0.0935734660238663	w-type=0.03013614478993728	w-signific=0.024962417301811052	w-high=0.028330394136112522	w-patient=0.012731023074495113	w-provid=0.035194814380105244	w-object=0.02939729691784207	w-variabl=0.045127263188973366	w-assess=0.05496159841775823	w-relat=0.023794724102374657	w-design=0.05829297487579458	w-sampl=0.08141781062024975	w-particip=0.04074861268761221	w-number=0.03700321187228833	w-associ=0.03332093037101851	w-glycem=0.08252757201229252	w-lt=0.06690804842551504	w-age=0.020156729756571293	w-year=0.02312259079024494	w-intervent=0.04328682134735104	w-potenti=0.037866219776505325	w-score=0.20586118336423942	w-relationship=0.08283709053577454	w-depend=0.04271413961399631	w-femal=0.04602991796105146	w-american=0.11476533218429798	w-dietari=0.2792202955261265	summary=w-examin,w-studi,w-2,w-method,w-result,w-increas,w-conclus,w-p,w-control,w-decreas,w-type,w-signific,w-high,w-patient,w-provid,w-object,w-variabl,w-assess,w-relat,w-design,w-sampl,w-particip,w-number,w-associ,w-glycem,w-lt,w-age,w-year,w-intervent,w-potenti,w-score,w-relationship,w-depend,w-femal,w-american,w-dietari
8299300	label=2	w-develop=0.08914055641893037	w-present=0.12193462034518834	w-sever=0.2544119630709897	w-patient=0.053470296912879474	w-onli=0.11873992987105941	w-onset=0.15547946380928876	w-report=0.1327187625918357	w-associ=0.06997395377913888	w-mellitus=0.07726904508986322	w-recent=0.16141236635553016	w-insulindepend=0.13194911962020872	w-adolesc=0.23508749766815037	w-iddm=0.33131447869254593	summary=w-develop,w-present,w-sever,w-patient,w-onli,w-onset,w-report,w-associ,w-mellitus,w-recent,w-insulindepend,w-adolesc,w-iddm
11701997	label=3	w-use=0.014176590879630982	w-examin=0.0233566643604956	w-mous=0.0816139489072969	w-studi=0.021161722215684006	w-model=0.02519103686836986	w-mice=0.116882063619605	w-method=0.01744249531038438	w-hyperglycemia=0.10473499891707715	w-level=0.014686313475299435	w-oxid=0.03760083795113203	w-protein=0.08251295374182224	w-result=0.009094861098131141	w-increas=0.042288060428608214	w-stress=0.045000461666627856	w-conclus=0.015510778363128875	w-control=0.009784592330000437	w-high=0.024449518227056013	w-tissu=0.03299748522274647	w-indic=0.02475495856889988	w-data=0.0224019011093845	w-object=0.02537026994279521	w-glucos=0.014917134792863891	w-strong=0.037901235829005994	w-profil=0.04167553539026588	w-befor=0.03194105520727344	w-10=0.022074774026079838	w-effect=0.014792512422516816	w-mrna=0.04428111832989251	w-cell=0.020707223741640385	w-express=0.16293469636820257	w-respons=0.02177785270959874	w-analysi=0.051086757367344186	w-includ=0.024710905050007073	w-background=0.031055271445283483	w-time=0.02717012934844475	w-gene=0.054416921245054005	w-confirm=0.07906870591333398	w-aim=0.02744072837222876	w-reveal=0.03727683455131689	w-perform=0.03127301956658429	w-membran=0.045611788070616735	w-earli=0.0636257441286663	w-alpha=0.09413060370272794	w-detect=0.0336728008800674	w-kidney=0.2611112081814437	summary=w-use,w-examin,w-mous,w-studi,w-model,w-mice,w-method,w-hyperglycemia,w-level,w-oxid,w-protein,w-result,w-increas,w-stress,w-conclus,w-control,w-high,w-tissu,w-indic,w-data,w-object,w-glucos,w-strong,w-profil,w-befor,w-10,w-effect,w-mrna,w-cell,w-express,w-respons,w-analysi,w-includ,w-background,w-time,w-gene,w-confirm,w-aim,w-reveal,w-perform,w-membran,w-earli,w-alpha,w-detect,w-kidney
17360299	label=3	w-use=0.008148749088291826	w-studi=0.008109216387112508	w-2=0.0047514333846792114	w-month=0.12564928801958833	w-method=0.010026001241402046	w-6=0.07213747395061061	w-level=0.02532521772512265	w-measur=0.010903225297536765	w-result=0.005227754804437585	w-similar=0.013831341087499933	w-conclus=0.008915644255971716	w-lower=0.013532387199318298	w-patient=0.01894616819747698	w-weight=0.017420714027329465	w-valu=0.016950884778197627	w-4=0.009673048792898403	w-8=0.045777270043734775	w-addit=0.015134779752385868	w-object=0.014582911069480712	w-a1c=0.35946675317176646	w-1=0.0198017255288162	w-predict=0.02208013974479573	w-adjust=0.020839617942997334	w-treatment=0.010710638575073981	w-7=0.04561580110097437	w-gt=0.05399437687928484	w-0=0.043573367139667266	w-wherea=0.035411841652049775	w-24=0.019302356487633454	w-rate=0.014008691281728934	w-associ=0.008264640210134514	w-therapi=0.049375203194948925	w-initi=0.05902667948120967	w-medic=0.022979493835283034	w-hemoglobin=0.022636793284618425	w-health=0.02140960582085631	w-9=0.05117450137750352	w-achiev=0.09200215195157234	w-lt=0.03319060669927124	w-age=0.009999007674519618	w-followup=0.020665395267454176	w-year=0.0344107847193409	w-subject=0.021632105270415907	w-drug=0.07174704262731774	w-50=0.038482227668383516	w-60=0.04428576247619268	w-identifi=0.03281309595025195	w-40=0.020433865546345627
15476437	label=3	w-common=0.06313660862800095	w-use=0.025872278355326545	w-measur=0.03461774031967923	w-increas=0.0192939275705525	w-determin=0.03798208752277243	w-dysfunct=0.07215019414591727	w-cardiovascular=0.06403857132569687	w-complic=0.0547355300243709	w-primari=0.0698085822485514	w-cardiac=0.17415701465785238	w-function=0.08640191573865036	w-data=0.040883469524626716	w-evalu=0.04972559150641361	w-heart=0.20155901049606875	w-strong=0.06916975538793595	w-variabl=0.1421508790452661	w-base=0.06930390672555191	w-low=0.05874176386033228	w-rate=0.08895518963897873	w-major=0.05416274298373354	w-test=0.044047097237779304	w-reduc=0.03799306929321038	w-associ=0.026240232667177083	w-analysi=0.04661666609770157	w-remain=0.05555348738994508	w-mortal=0.08081304095205384	w-demonstr=0.051125126419249094	w-neuropathi=0.08102710953830104	w-vascular=0.06806677277026581	w-impair=0.05248970857896166	w-risk=0.03730512641670914	w-perform=0.05707326070901634	w-presenc=0.06043511931232616	w-myocardi=0.09024412798487229	summary=w-common,w-use,w-measur,w-increas,w-determin,w-dysfunct,w-cardiovascular,w-complic,w-primari,w-cardiac,w-function,w-data,w-evalu,w-heart,w-strong,w-variabl,w-base,w-low,w-rate,w-major,w-test,w-reduc,w-associ,w-analysi,w-remain,w-mortal,w-demonstr,w-neuropathi,w-vascular,w-impair,w-risk,w-perform,w-presenc,w-myocardi
14747298	label=1	w-investig=0.024969846403590706	w-mice=0.21030540320288083	w-compar=0.029339210988252717	w-induc=0.02914714025139496	w-level=0.030200024892869264	w-oxid=0.03866001648496674	w-role=0.05383125163762696	w-p=0.0986491090844789	w-higher=0.0227816400052561	w-respect=0.025271970966160746	w-tissu=0.06785398369747865	w-blood=0.020566703985636273	w-glucos=0.015337335772944567	w-min=0.07424908261323503	w-0=0.0779410933343344	w-25=0.03458184487462166	w-mmol=0.03784151419498452	w-l=0.03443280108123381	w-associ=0.014783229671649061	w-respons=0.022391313349305747	w-factor=0.021531980424312477	w-process=0.039417430524133	w-01=0.14970577197369123	w-lt=0.13852793124719312	w-index=0.03434722800525836	w-mg=0.026711202679598638	w-kg=0.031210567081052677	w-greater=0.061052084439981315	w-genet=0.03259212475889613	w-05=0.027778934613063185	w-nondiabet=0.08656591621237851	w-cytokin=0.049235758943568575	w-myocardi=0.1525252867349954	summary=w-investig,w-mice,w-compar,w-induc,w-level,w-oxid,w-role,w-p,w-higher,w-respect,w-tissu,w-blood,w-glucos,w-min,w-0,w-25,w-mmol,w-l,w-associ,w-respons,w-factor,w-process,w-01,w-lt,w-index,w-mg,w-kg,w-greater,w-genet,w-05,w-nondiabet,w-cytokin,w-myocardi
10484048	label=3	w-studi=0.0029257684123957057	w-metabol=0.010387055530284031	w-investig=0.01007306303781216	w-2=0.017142955677677835	w-month=0.012952483424097173	w-compar=0.00591785221638052	w-6=0.03718124671967349	w-diet=0.031956203604979944	w-level=0.006091482293732153	w-lipid=0.030348254033687905	w-increas=0.013154950616285794	w-3=0.01892824508693229	w-p=0.022740541379863644	w-control=0.01217514613789827	w-chang=0.017972387853610966	w-mass=0.014404093323721494	w-decreas=0.03349504749717942	w-determin=0.008632292618811915	w-mark=0.014837101010273388	w-group=0.04856064838646814	w-type=0.0035957900033447895	w-signific=0.02233852684679114	w-differ=0.006974389895606623	w-ratio=0.036582347808256685	w-suggest=0.0071919068651801685	w-sever=0.010841418880866037	w-clinic=0.009841505762247505	w-tissu=0.013686456938980069	w-onli=0.010119880386738018	w-bodi=0.024198331756615322	w-weight=0.012570628871993422	w-4=0.013959968144296559	w-8=0.024774346429918957	w-addit=0.021842238960829607	w-mean=0.009505861848072701	w-blood=0.008296795357841905	w-profil=0.017285875474371645	w-1=0.014288745125907143	w-befor=0.013248278580289551	w-treatment=0.015457398852663588	w-7=0.016457973692681094	w-0=0.04940908595301556	w-14=0.013364730817306823	w-insulin=0.01586573058292895	w-effect=0.006135530720702997	w-plasma=0.010495120537349318	w-did=0.02087308914675703	w-5=0.01351542636859087
10926309	label=3	w-studi=0.004951300390208117	w-metabol=0.017578093974326824	w-2=0.011604462304889613	w-compar=0.010014826827720879	w-normal=0.015042540442137348	w-diet=0.027039864588829187	w-hyperglycemia=0.02450530423380331	w-result=0.006383892886188206	w-increas=0.0074207413732894235	w-similar=0.016890195366466264	w-control=0.006868031154711846	w-lower=0.03305025335218123	w-fast=0.02034426774790164	w-type=0.01217036616516698	w-differ=0.011802813669488132	w-suggest=0.0121709193103049	w-degre=0.02835684396453262	w-appear=0.02359262176947945	w-cardiovascular=0.02463021974065264	w-patient=0.023136186164226698	w-clinic=0.01665485590534193	w-function=0.01661575302666353	w-possibl=0.022803568256570306	w-onli=0.03425190284742099	w-weight=0.021273371937219638	w-loss=0.02682685685189521	w-data=0.01572441135562566	w-evalu=0.019125227502466775	w-blood=0.01404073060557861	w-glucos=0.01047068115268331	w-trial=0.02491581613920005	w-1=0.006045238322499176	w-treatment=0.05231734996286137	w-0=0.007601397838925471	w-standard=0.05774658227721045	w-cholesterol=0.02682685685189521	w-insulin=0.008949899303190692	w-effect=0.031149617505107526	w-major=0.0208318242245129	w-current=0.056485687082328456	w-5=0.02287226000838455	w-reduc=0.014612718958927068	w-glycem=0.02499633190756937	w-therapi=0.06029471928613955	w-new=0.10623898263423177	w-agent=0.02748863774458333	w-hemoglobin=0.02764300718410135	w-reduct=0.021643571230183803
7555506	label=2	w-use=0.02631079154778971	w-studi=0.004363857971030883	w-metabol=0.04647767220330482	w-month=0.01931895832746697	w-compar=0.008826627034601452	w-method=0.02158139250267898	w-6=0.011091354953665313	w-level=0.03634240283718165	w-increas=0.006540314430695762	w-3=0.009410652924576506	w-similar=0.01488627388230925	w-observ=0.04091424764188988	w-control=0.04237226000534088	w-chang=0.02680627340877568	w-dure=0.026802312863707444	w-higher=0.013707596952315111	w-mass=0.021484071398093073	w-decreas=0.024979357455523633	w-group=0.0517353154722663	w-evid=0.018018854082796857	w-clinic=0.014678856052165769	w-bodi=0.018046213513408037	w-valu=0.01824374887144999	w-evalu=0.03371226542807702	w-blood=0.0123748812116964	w-variabl=0.02409336932970612	w-research=0.01827184529592975	w-design=0.015561260242267198	w-1=0.015984019971353753	w-befor=0.019760144323143738	w-wherea=0.019056372414450514	w-cholesterol=0.09457603771515599	w-effect=0.027453900173993077	w-hormon=0.08548488839617711	w-associ=0.008894994124466808	w-glycem=0.02203066541006114	w-baselin=0.020445464002449537	w-12=0.016233628954865253	w-age=0.010761643853084674	w-mellitus=0.00982233624023685	w-index=0.02066655244384189	w-year=0.024690224064159855	w-subject=0.011641005802300085	w-treat=0.018568978088609932	w-oral=0.0847049524758602	w-combin=0.020509354486967894	w-receiv=0.021102223881941707	w-demonstr=0.017330551328559013
10388978	label=3	w-studi=0.0105519516512632	w-2=0.019784657044401965	w-month=0.018685549857713955	w-compar=0.012805844140364403	w-method=0.0052184514658117215	w-6=0.02145540794315585	w-activ=0.0065348644350347726	w-measur=0.02837519698334363	w-result=0.0027210035252605465	w-3=0.009102106927049408	w-conclus=0.004640519756182	w-p=0.045108286999401656	w-control=0.03805564803758367	w-dure=0.00648088712688008	w-determin=0.00622657172504466	w-type=0.010374738370306278	w-differ=0.005030707465683466	w-respect=0.044122375539280646	w-affect=0.019128509914593198	w-complic=0.06281126396239282	w-patient=0.04930662625163067	w-specif=0.0850326017779838	w-state=0.011069517984744344	w-4=0.0050347426094184316	w-durat=0.02686120426283202	w-8=0.00595667345855975	w-report=0.016317880646537178	w-object=0.0075902856796067645	w-mean=0.02057006170402617	w-blood=0.047876589605907384	w-glucos=0.0312403929473502	w-assess=0.028381809019006304	w-trial=0.021239712118662338	w-research=0.008836384200490618	w-design=0.007525527494211186	w-profil=0.012468500342169711	w-sampl=0.04204362351701422	w-1=0.007729976871392388	w-befor=0.009556135369389184	w-adjust=0.010846850322789597	w-sex=0.011274027413202199	w-0=0.0421192208124067	w-wherea=0.00921578665944738	w-insulin=0.003814711178409147	w-effect=0.013276886149717962	w-5=0.004874416067360642	w-reduc=0.012456744030560778	w-therapi=0.034265851397587505
18454665	label=3	w-use=0.018816202440237486	w-studi=0.009362458919666257	w-compar=0.037874254184835324	w-method=0.023150948321055635	w-measur=0.025176538414312166	w-result=0.01207136109388315	w-increas=0.014031947324038181	w-conclus=0.020587033100152873	w-higher=0.02940902618860333	w-concentr=0.03429061937397849	w-evid=0.03865863239581871	w-signific=0.02859331436389266	w-differ=0.02231804766594119	w-howev=0.02988200322185426	w-relat=0.02725577488090188	w-effect=0.03926739661249918	w-contrast=0.045808660059552996	w-chronic=0.10329255970036119	w-reduc=0.027631323122334815	w-cell=0.21987306663850884	w-achiev=0.05311033317204403	w-diseas=0.07237699681436949	w-remain=0.04040253628359642	w-subject=0.12487624406103728	w-requir=0.0477424061668135	w-background=0.04121881482737626	w-poor=0.05397392430017339	w-healthi=0.09488612188643265	w-alter=0.04247564029663549	w-confirm=0.052472868469758	w-human=0.038607426275763454	w-character=0.05126130840599954	w-hypothesi=0.04749062622392635	w-presenc=0.04395281404532811	w-antibodi=0.04851936706837656	w-pattern=0.11518831478538874	summary=w-use,w-studi,w-compar,w-method,w-measur,w-result,w-increas,w-conclus,w-higher,w-concentr,w-evid,w-signific,w-differ,w-howev,w-relat,w-effect,w-contrast,w-chronic,w-reduc,w-cell,w-achiev,w-diseas,w-remain,w-subject,w-requir,w-background,w-poor,w-healthi,w-alter,w-confirm,w-human,w-character,w-hypothesi,w-presenc,w-antibodi,w-pattern
19397050	label=3	w-use=0.00884522336934241	w-examin=0.014572961524069908	w-studi=0.017604623609628865	w-develop=0.011428276463965435	w-2=0.020630155208692647	w-compar=0.0356082731652298	w-obtain=0.02303026218088865	w-normal=0.013371147059677643	w-30=0.018894662608976015	w-measur=0.011835124895616831	w-result=0.005674571454389516	w-3=0.009491085855555794	w-control=0.018314749745898255	w-lower=0.014689001489858326	w-higher=0.013824755900625497	w-decreas=0.01259642811859739	w-evid=0.018172861382649824	w-type=0.005409051628963103	w-signific=0.006720650812026053	w-suggest=0.03245578482747973	w-complic=0.11227801030640183	w-patient=0.0068551662708819855	w-clinic=0.029608632720607878	w-indic=0.015445401500253773	w-4=0.010499805099983738	w-data=0.02795450907666784	w-report=0.05104567791993681	w-blood=0.024961298854361973	w-trial=0.02214739212373338	w-research=0.03685602982768736	w-sampl=0.043840359564749874	w-particip=0.08776624271178016	w-n=0.01887220985907522	w-1=0.016120635526664467	w-consist=0.022443011445937976	w-7=0.01237864687996527	w-5=0.010165448892615355	w-18=0.021317338846071635	w-glycem=0.02221896169561722	w-analysi=0.015937321742803958	w-health=0.06971845998073721	w-factor=0.013066415471163982	w-care=0.09805407007071927	w-9=0.027774195192063877	w-diseas=0.02268224971390497	w-renal=0.02335867623387858	w-mellitus=0.009906287832033747	w-hypertens=0.024630003253197814
11255900	label=3	w-use=0.009240099412616623	w-studi=0.018390544306487292	w-develop=0.011938467377535318	w-compar=0.009299482054312245	w-method=0.011368769264804105	w-normal=0.013968073267698965	w-level=0.009572329318721954	w-result=0.005927900537174761	w-increas=0.02067206525416339	w-conclus=0.010109703754539357	w-import=0.03639235532206993	w-control=0.006377457500803856	w-group=0.010901370045941827	w-evid=0.018984149837232404	w-type=0.03390316288867944	w-signific=0.007020679866134358	w-cardiovascular=0.022870918330606022	w-complic=0.039096807160264924	w-patient=0.014322400958807002	w-possibl=0.04234948390505913	w-onli=0.01590266917915974	w-weight=0.03950769074055075	w-howev=0.014674198010732003	w-report=0.01777483427569228	w-design=0.016394899183817226	w-particip=0.04584218927356373	w-low=0.06293760413607029	w-current=0.026225497573938206	w-reduc=0.013568953319003704	w-number=0.020814306678162187	w-18=0.022269005758842688	w-random=0.0829407021677257	w-95=0.02025796273440095	w-diseas=0.02369485014756144	w-age=0.011338160488071352	w-need=0.02540621336535526	w-year=0.01300645731951278	w-background=0.020241382281300842	w-poor=0.02650505211169229	w-versus=0.02751190542012367	w-parent=0.12755117501081162	w-ii=0.13725887742698922	w-adult=0.0498213055820911	w-identifi=0.018603853507508913	w-potenti=0.021299748624284246	w-aim=0.017885474742613386	w-risk=0.13323259434538978	w-complet=0.02396993390124353
10972583	label=3	w-use=0.01754052769852647	w-2=0.010227661692445083	w-method=0.02158139250267898	w-result=0.01125296373158599	w-conclus=0.01919130204251539	w-import=0.034541896576879935	w-caus=0.037254948203707505	w-type=0.010726424416757337	w-respect=0.03041203285758327	w-patient=0.09515900298054823	w-onli=0.12075247105531466	w-week=0.03534198624072507	w-mean=0.028356469241708395	w-assess=0.058687808479979134	w-relat=0.025407925736433957	w-1=0.010656013314235834	w-10=0.02731285599836997	w-mechan=0.07541707781611072	w-15=0.03806649881782977	w-5=0.020158602041288075	w-agent=0.14536364366627116	w-metformin=0.12100762569347692	w-medic=0.09892866837562526	w-health=0.046085083716080534	w-age=0.021523287706169347	w-improv=0.03271803081063971	w-mellitus=0.0196446724804737	w-becaus=0.04661204281896241	w-year=0.024690224064159855	w-oral=0.1270574287137903	w-includ=0.03057450963814435	w-poor=0.050314675195076895	w-receiv=0.08440889552776683	w-time=0.03361727868536384	w-aim=0.03395208764699491	w-hypoglycaemia=0.06567151117441478	w-particular=0.04923964040826101	w-action=0.0941280940135913	w-conclud=0.04503140733613897	w-20=0.036677900044220765	summary=w-use,w-2,w-method,w-result,w-conclus,w-import,w-caus,w-type,w-respect,w-patient,w-onli,w-week,w-mean,w-assess,w-relat,w-1,w-10,w-mechan,w-15,w-5,w-agent,w-metformin,w-medic,w-health,w-age,w-improv,w-mellitus,w-becaus,w-year,w-oral,w-includ,w-poor,w-receiv,w-time,w-aim,w-hypoglycaemia,w-particular,w-action,w-conclud,w-20
10936499	label=1	w-studi=0.009362458919666257	w-anim=0.03936060496403798	w-induc=0.037626308324528034	w-oxid=0.04990656673513888	w-activ=0.028991034948154262	w-increas=0.014031947324038181	w-control=0.07792093528254894	w-higher=0.02940902618860333	w-respect=0.032623817065407505	w-onli=0.032383617237561654	w-sensit=0.044031395769733486	w-n=0.04014633733657819	w-influenc=0.04918666464747525	w-enhanc=0.19721874496050665	w-effect=0.01963369830624959	w-product=0.04462166894183858	w-mechan=0.040450978101368475	w-did=0.03339694263481125	w-g=0.04937058634192594	w-respons=0.11562059984005149	w-inhibit=0.09868839526331927	w-endotheli=0.18191149757664515	w-potenti=0.08674806712435766	w-impair=0.038174333511972115	w-greater=0.03940634541126066	w-isol=0.05187214385015436	w-releas=0.05809924037645938	w-arteri=0.6942604448664369	summary=w-studi,w-anim,w-induc,w-oxid,w-activ,w-increas,w-control,w-higher,w-respect,w-onli,w-sensit,w-n,w-influenc,w-enhanc,w-effect,w-product,w-mechan,w-did,w-g,w-respons,w-inhibit,w-endotheli,w-potenti,w-impair,w-greater,w-isol,w-releas,w-arteri
2504637	label=2	w-rat=0.09538004794343873	w-anim=0.08326281819315728	w-model=0.07072868043811538	w-develop=0.025713622043922225	w-investig=0.03409344412797962	w-result=0.012767785772376411	w-observ=0.030947956549634656	w-mass=0.04875231586490352	w-type=0.01217036616516698	w-suscept=0.04898698344101032	w-tissu=0.04632339271654793	w-state=0.10388316877990847	w-condit=0.052959173252197296	w-report=0.03828425843995261	w-effect=0.020766411670071684	w-did=0.035323689325281134	w-therapi=0.04019647952409303	w-process=0.05381995321564313	w-diseas=0.07655259278442927	w-mellitus=0.02228914762207593	w-remain=0.04273345183841929	w-receiv=0.04788581573209849	w-previous=0.043225800241750295	w-popul=0.038910095896346295	w-betacel=0.048951600230971726	w-islet=0.16402204853886349	w-isol=0.05486476753381712	w-insulindepend=0.03806224604429098	w-bb=0.22740172324462107	w-spontan=0.12294740842158491	w-destruct=0.060269335413300054	w-pancrea=0.06080744464612312	w-revers=0.06046132472068819	w-transplant=0.13512789498059402	w-graft=0.3213733572884413	summary=w-rat,w-anim,w-model,w-develop,w-investig,w-result,w-observ,w-mass,w-type,w-suscept,w-tissu,w-state,w-condit,w-report,w-effect,w-did,w-therapi,w-process,w-diseas,w-mellitus,w-remain,w-receiv,w-previous,w-popul,w-betacel,w-islet,w-isol,w-insulindepend,w-bb,w-spontan,w-destruct,w-pancrea,w-revers,w-transplant,w-graft
18854748	label=3	w-compar=0.018766522343837324	w-method=0.011471190609532072	w-result=0.005981305046518679	w-similar=0.015825047910923346	w-observ=0.014498141807036053	w-conclus=0.010200782166742415	w-p=0.036057074620324335	w-type=0.005701432798096242	w-signific=0.014167858468595463	w-differ=0.011058492086727618	w-ratio=0.0386696289144335	w-cardiovascular=0.0692308879196723	w-primari=0.025156245855333832	w-death=0.029912688500763437	w-patient=0.021677147397113305	w-cardiac=0.06275928456138824	w-8=0.013093948863861072	w-addit=0.05194910887981096	w-heart=0.04842258510416066	w-object=0.016684952304721175	w-blood=0.03946583737784257	w-trial=0.09337819381898398	w-n=0.019892329310917122	w-treatment=0.04901805762286111	w-0=0.05697624326113506	w-larg=0.049537998723233695	w-14=0.02119092453915316	w-effect=0.009728409070664213	w-15=0.020233544416684294	w-25=0.022119918793676915	w-reduc=0.041073588425092296	w-associ=0.009455939699883634	w-therapi=0.018830783200476015	w-random=0.02092197892519207	w-factor=0.013772708199335007	w-interv=0.049824546510619544	w-reduct=0.04055732266556965	w-achiev=0.02631593085101281	w-target=0.025085862614461815	w-lt=0.012658279431854198	w-diseas=0.03586247589901191	w-mellitus=0.031325288549944555	w-hypertens=0.051922709560795394	w-treat=0.019739994724828576	w-requir=0.07096844159931738	w-mortal=0.02912181655929868	w-includ=0.032502631867576876	w-event=0.0784698485857434
17082240	label=3	w-studi=0.009998742535565906	w-2=0.02343425397492271	w-month=0.022132398860593226	w-compar=0.010112058156145352	w-6=0.01270660082070395	w-level=0.020817492887317646	w-3=0.021562272720388888	w-observ=0.031248422147203917	w-p=0.009714406026349516	w-control=0.013869422137670522	w-lower=0.016685564799159454	w-type=0.012288525059974425	w-signific=0.007634137330165516	w-affect=0.02265706999592592	w-complic=0.021256516514318792	w-patient=0.04672161866173935	w-evalu=0.01931090932287907	w-mean=0.016243026070493157	w-independ=0.06894021573528555	w-assess=0.0168086441763047	w-trial=0.025157717266765096	w-predict=0.02722502667562192	w-treatment=0.026412642699697002	w-0=0.007675197817944164	w-wherea=0.021831572280632625	w-effect=0.02096802731735393	w-did=0.0178333188826662	w-reduc=0.014754590016780726	w-therapi=0.10146684151712804	w-random=0.022546986997051648	w-ani=0.025788042094989146	w-medic=0.05666787800157175	w-baselin=0.04684591752017563	w-reduct=0.08741481195880059	w-achiev=0.05671977329053246	w-target=0.054068558256412845	w-lt=0.02728289353273429	w-hypertens=0.0559555413713426	w-need=0.027626173756502805	w-followup=0.07644189899902953	w-mg=0.0736503064175341	w-includ=0.01751355406456812	w-poor=0.028821027538927537	w-combin=0.023496153684099137	w-receiv=0.024175363282224478	w-frequent=0.028985896860753695	w-versus=0.029915858320911176	w-incid=0.022812335479740688
1514360	label=1	w-rat=0.09725024496193752	w-normal=0.18404990658615109	w-activ=0.09379452483226379	w-present=0.10758937089281324	w-chang=0.0930335371245744	w-bodi=0.12526195262247933	w-cell=0.17783850978114685	w-process=0.16462573924784957	w-longterm=0.1705814606791907	w-character=0.3316908190976441	w-small=0.1821861689570901	w-form=0.18125490629728538	w-male=0.1543826587627459	w-describ=0.17784475868748065	summary=w-rat,w-normal,w-activ,w-present,w-chang,w-bodi,w-cell,w-process,w-longterm,w-character,w-small,w-form,w-male,w-describ
15708106	label=3	w-studi=0.006775463691863739	w-metabol=0.024054233859605124	w-develop=0.03518706174431462	w-2=0.031759581044961044	w-level=0.028213181149917336	w-protein=0.026418621154179926	w-result=0.008735853423204912	w-increas=0.040618794885373684	w-role=0.025144860962312592	w-dure=0.020807058670509727	w-type=0.0333083705572991	w-suggest=0.03330988442820288	w-sever=0.025106443724110823	w-cardiovascular=0.03370451122405098	w-function=0.02273734624701325	w-state=0.03553897879312658	w-onli=0.0234355124745512	w-direct=0.07268983022342172	w-heart=0.035361229911591005	w-relat=0.019724573926968466	w-consist=0.034550425515457145	w-predict=0.03689707562617181	w-larg=0.03617577538341408	w-insulin=0.03674169187625652	w-effect=0.014208597458470099	w-major=0.028506706833543966	w-chronic=0.037375597259999116	w-reduc=0.019996352259584408	w-cell=0.05966949999235848	w-associ=0.027621297544396926	w-express=0.02608384393613769	w-health=0.035776578148009885	w-process=0.03682417851596635	w-diseas=0.017459363266624218	w-becaus=0.036185664819983976	w-need=0.0374407354857867	w-drug=0.03996436146346207	w-inhibit=0.035709616707122104	w-pathway=0.04201465202297384	w-endotheli=0.17552863801255233	w-risk=0.019634277061425863	w-receptor=0.06631772359171476	w-resist=0.08615438361794056	w-recent=0.0318577038859599	w-preval=0.03248473606629548	w-negat=0.03979407274360671	w-promot=0.042373880956304386	w-marker=0.03537052549285847
6476882	label=2	w-normal=0.12034032353709878	w-concentr=0.14507569735144746	w-specif=0.17733294729767562	w-treatment=0.2092693998514455	w-insulin=0.07159919442552554	w-plasma=0.14208778573642156	w-18=0.1918560496146447	w-requir=0.20198710301344178	w-diagnosi=0.22036178215207008	w-children=0.6084261573680947	summary=w-normal,w-concentr,w-specif,w-treatment,w-insulin,w-plasma,w-18,w-requir,w-diagnosi,w-children
1797491	label=2	w-studi=0.025118792223494838	w-model=0.044852333936365854	w-develop=0.03261239868985258	w-compar=0.0254034631727554	w-obtain=0.065720504272292	w-method=0.03105615018678195	w-result=0.03238657854456455	w-conclus=0.02761675171971727	w-correl=0.09948529063025759	w-group=0.029779352320621576	w-differ=0.029938844429921115	w-state=0.06587713142140536	w-onli=0.04344143775770466	w-data=0.07977262346268628	w-object=0.04517145623961099	w-research=0.10517452414242491	w-design=0.044786066063110475	w-0=0.019281594518249977	w-rate=0.08678555086729632	w-new=0.06737106215829332	w-analysi=0.04547967424166007	w-factor=0.03728708805185819	w-care=0.06995320852606192	w-age=0.03097253596741443	w-mellitus=0.028269162837754838	w-incid=0.22923615165007719	w-hypothesi=0.06370693761746218	w-support=0.06461822016910108	w-insulindepend=0.0482740681537349	w-children=0.06430520362427017	w-iddm=0.12121261415580949	summary=w-studi,w-model,w-develop,w-compar,w-obtain,w-method,w-result,w-conclus,w-correl,w-group,w-differ,w-state,w-onli,w-data,w-object,w-research,w-design,w-0,w-rate,w-new,w-analysi,w-factor,w-care,w-age,w-mellitus,w-incid,w-hypothesi,w-support,w-insulindepend,w-children,w-iddm
19956108	label=2	w-studi=0.01337494131380894	w-2=0.007836779738367012	w-obtain=0.03499403474238925	w-3=0.05768608026493651	w-p=0.038983785222623385	w-evid=0.027613308854156225	w-type=0.024656845737221413	w-ratio=0.027872264996767003	w-region=0.10548411453770774	w-affect=0.03030750921532948	w-valu=0.0279579528159883	w-4=0.015954249307767496	w-8=0.018875692518033494	w-report=0.02585430440100696	w-relat=0.01946841062921563	w-1=0.016329994429608165	w-0=0.05133411527586032	w-10=0.08371213007292615	w-associ=0.0545251587889394	w-new=0.0358729032271432	w-95=0.058932255227348226	w-ci=0.07045406737987767	w-lt=0.018247649570595013	w-diseas=0.017232618289135596	w-includ=0.023427221670785932	w-13=0.03133897892120771	w-conduct=0.03805232412850587	w-ii=0.03327487937623981	w-gene=0.1289751704834072	w-identifi=0.027060150556376606	w-previous=0.05838289902781858	w-risk=0.019379286450238516	w-known=0.03458488954091421	w-genet=0.030052478673787335	w-allel=0.03569620644719802	w-x=0.08186553986515316	w-autoimmun=0.030515202005367417	w-famili=0.03284512282265113	w-chromosom=0.09163500748994771	w-support=0.034407104245884994	w-t1d=0.27231504945625506	w-locus=0.09303226675224902	summary=w-studi,w-2,w-obtain,w-3,w-p,w-evid,w-type,w-ratio,w-region,w-affect,w-valu,w-4,w-8,w-report,w-relat,w-1,w-0,w-10,w-associ,w-new,w-95,w-ci,w-lt,w-diseas,w-includ,w-13,w-conduct,w-ii,w-gene,w-identifi,w-previous,w-risk,w-known,w-genet,w-allel,w-x,w-autoimmun,w-famili,w-chromosom,w-support,w-t1d,w-locus
11155142	label=3	w-use=0.009323343551469025	w-examin=0.03072137834803926	w-studi=0.009278112442912509	w-metabol=0.0164695655254954	w-2=0.00543632468337171	w-compar=0.009383261171918662	w-method=0.011471190609532072	w-level=0.009658566519791521	w-lipid=0.024059877071752573	w-activ=0.014364927226562922	w-result=0.011962610093037358	w-increas=0.00695276669209099	w-conclus=0.010200782166742415	w-present=0.016477651397998425	w-control=0.03860947243729903	w-chang=0.028496759119239008	w-dure=0.014246274405033687	w-higher=0.04371612001008603	w-mass=0.045677845495044736	w-type=0.005701432798096242	w-ratio=0.05800444337165025	w-suggest=0.01140338385830369	w-cardiovascular=0.11538481319945382	w-clinic=0.04681364903123137	w-function=0.015567912745702765	w-bodi=0.038368526028507176	w-report=0.03586993583563128	w-evalu=0.01791913207438328	w-object=0.016684952304721175	w-blood=0.03946583737784257	w-assess=0.015597210361796255	w-design=0.01654260097826603	w-1=0.0056640070769361645	w-sex=0.024782546746138168	w-larg=0.024768999361616847	w-cholesterol=0.050270146172920756	w-rate=0.032055924194226565	w-medic=0.05258370661407109	w-health=0.02449567512836713	w-factor=0.041318124598005025	w-diseas=0.02390831726600794	w-age=0.022880612156107955	w-index=0.04393969708780798	w-followup=0.023644190981681808	w-year=0.013123632610679562	w-subject=0.01237512328532802	w-requir=0.023656147199772458	w-frequent=0.026896823213131808
11354996	label=1	w-studi=0.01716450801938814	w-anim=0.036080554550368155	w-2=0.020114401328475327	w-6=0.04362599615108356	w-activ=0.13287557684570703	w-protein=0.03346358679529458	w-result=0.033196243008178666	w-increas=0.025725236760736667	w-3=0.018507617418333795	w-similar=0.02927633863520819	w-observ=0.0268215623430167	w-control=0.0357137620045016	w-chang=0.10543800874118434	w-dure=0.026355607649312322	w-decreas=0.04912606966252982	w-group=0.10174612042879039	w-respect=0.029905165643290217	w-valu=0.035879372780518316	w-4=0.040949239889936574	w-week=0.06950590627342597	w-7=0.024138361415932272	w-streptozotocin=0.042609564978411466	w-5=0.01982262534059994	w-induct=0.10624252751834422	w-express=0.06607907130488215	w-12=0.031926136944568334	w-mg=0.03160825650419172	w-11=0.0364903533495806	w-versus=0.05135555678423086	w-longterm=0.04833141385910403	w-alter=0.0389360036052492	w-confirm=0.0481001294306115	w-membran=0.0554943421525837	w-isol=0.04754946519597483	w-support=0.04415578378221907	w-kidney=0.052947550547903864	summary=w-studi,w-anim,w-2,w-6,w-activ,w-protein,w-result,w-increas,w-3,w-similar,w-observ,w-control,w-chang,w-dure,w-decreas,w-group,w-respect,w-valu,w-4,w-week,w-7,w-streptozotocin,w-5,w-induct,w-express,w-12,w-mg,w-11,w-versus,w-longterm,w-alter,w-confirm,w-membran,w-isol,w-support,w-kidney
17319100	label=3	w-common=0.019730190196250295	w-studi=0.004022931567044095	w-2=0.023571564056807028	w-method=0.009947673106703593	w-level=0.01675157630776342	w-measur=0.01081804384989976	w-result=0.010373825940055833	w-increas=0.012058704731595312	w-conclus=0.008845990785221938	w-p=0.02345118329798438	w-control=0.005580275313203375	w-dure=0.0247083821712303	w-lower=0.013426665424323624	w-mass=0.019805628320117053	w-determin=0.04747760940346553	w-concentr=0.029468501024512764	w-type=0.01977684501839634	w-signific=0.006143094882867564	w-ratio=0.0335338188242353	w-suggest=0.00988887193962273	w-dysfunct=0.022546935670599143	w-cardiovascular=0.04002410707856054	w-patient=0.01879815125843419	w-function=0.04050089800249235	w-onli=0.013914835531764775	w-bodi=0.016636353082673035	w-durat=0.01706805687534118	w-direct=0.043159586695156654	w-object=0.014468982076750394	w-mean=0.013070560041099964	w-blood=0.011408093617032619	w-independ=0.018491776616495863	w-1=0.01964702454812232	w-min=0.0411850380120288	w-0=0.05558522169714251	w-10=0.012589519561748658	w-cholesterol=0.021796821192164858	w-acid=0.13152792667472354	w-effect=0.025309064222899864	w-plasma=0.04329237221656594	w-flow=0.02688871153901713	w-therefor=0.021236651107551647	w-15=0.01754627679884341	w-5=0.009291855628406223	w-reduc=0.011872834154128242	w-hemoglobin=0.022459943337082344	w-analysi=0.01456770815553174	w-baselin=0.018848162127258167
10926840	label=1	w-rat=0.027554236072548963	w-investig=0.029547651577582334	w-2=0.010057200664237664	w-30=0.03684459208750323	w-level=0.053605044184842944	w-activ=0.053150230738282817	w-kinas=0.06184327884973432	w-increas=0.012862618380368333	w-3=0.018507617418333795	w-role=0.03185015721892929	w-control=0.011904587334833867	w-chang=0.026359502185296084	w-dure=0.026355607649312322	w-stimul=0.08833423559206	w-differ=0.04091642072089219	w-onli=0.029684982467764853	w-howev=0.02739183628669974	w-1=0.010478413092331905	w-effect=0.07199022712291517	w-rang=0.04368658389577043	w-combin=0.04033506382437019	w-demonstr=0.03408341761283273	w-pathway=0.3725299146037014	w-50=0.04072702428237255	w-mediat=0.04907558508806634	w-involv=0.038878118820362406	w-confirm=0.0481001294306115	w-potenti=0.03975953076533059	w-regul=0.13993187836067214	w-conclud=0.04428088388053666	w-isol=0.04754946519597483	w-transport=0.4712687941966778	w-presenc=0.04029007954155077	w-20=0.07213320342030084	w-general=0.04431516568898962	w-meal=0.06016275198991485	summary=w-rat,w-investig,w-2,w-30,w-level,w-activ,w-kinas,w-increas,w-3,w-role,w-control,w-chang,w-dure,w-stimul,w-differ,w-onli,w-howev,w-1,w-effect,w-rang,w-combin,w-demonstr,w-pathway,w-50,w-mediat,w-involv,w-confirm,w-potenti,w-regul,w-conclud,w-isol,w-transport,w-presenc,w-20,w-general,w-meal
2387194	label=2	w-retinopathi=0.038071826601512294	w-studi=0.013036335204598588	w-level=0.02714179452397111	w-lipid=0.033805650062842224	w-activ=0.020183631925930184	w-p=0.05066247193488609	w-lower=0.043509194286415795	w-occur=0.029440214353243486	w-cardiovascular=0.03242459307630221	w-complic=0.16628515450441791	w-clinic=0.021925379926019756	w-durat=0.055309146330219515	w-week=0.02639464795193391	w-mean=0.02117761626912399	w-blood=0.01848399978455918	w-glucos=0.013784187846570432	w-strong=0.03502266095591693	w-relat=0.03795107894809122	w-profil=0.03851030485429632	w-0=0.0400276139366202	w-did=0.023251036011577454	w-25=0.031079885899976425	w-associ=0.0132861937555327	w-medic=0.03694171793773348	w-glycosyl=0.07962289454581396	w-hemoglobin=0.07278158853535545	w-01=0.02690913875982804	w-diseas=0.0671853978867565	w-renal=0.03459449518182017	w-mellitus=0.014671337675290485	w-subject=0.05216349435461051	w-includ=0.022834127451272362	w-longterm=0.03670740293096508	w-peripher=0.035526095429675116	w-neuropathi=0.041026384576354956	w-identifi=0.026375083453683525	w-vascular=0.03446418874443838	w-character=0.035688252687721196	w-greater=0.02743479743821945	w-001=0.025839205430562503	w-05=0.0499317558867718	w-histori=0.03756494708960291	w-approxim=0.03608191179189751	w-free=0.03995351641682912	w-recent=0.030647917662442434	w-preval=0.031251138494157685	w-conclud=0.03363105104850885	w-insulindepend=0.02505363030763457
17188626	label=2	w-use=0.05446795443226641	w-hyperglycemia=0.13413429685871284	w-level=0.05642636229983467	w-type=0.0333083705572991	w-mean=0.08805429922425238	w-glucos=0.11462640419779623	w-a1c=0.369654070063274	w-trial=0.13638130939351606	w-insulin=0.04898892250167536	w-reduc=0.07998540903833763	w-hemoglobin=0.15130909195508105	w-improv=0.10159809567514436	w-subject=0.07229677287744264	w-combin=0.127373885761169	w-hypoglycemia=0.17552863801255233	w-demonstr=0.10763184509315597	w-continu=0.15374043812960114	summary=w-use,w-hyperglycemia,w-level,w-type,w-mean,w-glucos,w-a1c,w-trial,w-insulin,w-reduc,w-hemoglobin,w-improv,w-subject,w-combin,w-hypoglycemia,w-demonstr,w-continu
17160672	label=2	w-studi=0.012981560686932207	w-2=0.005070857477766889	w-method=0.010700018131580334	w-measur=0.011636215233505623	w-result=0.005579200505576246	w-increas=0.025941415220910924	w-conclus=0.009515015298389983	w-control=0.006002312941933041	w-dure=0.013288541671922179	w-concentr=0.031697211186030534	w-type=0.021272572792896904	w-patient=0.006739953392379766	w-defect=0.024346791350042606	w-onli=0.014967218050973875	w-glucos=0.01830169478788343	w-1=0.06339880190318463	w-min=0.08859974563932246	w-0=0.01992971534239283	w-10=0.01354166810003217	w-secret=0.04187904306801522	w-insulin=0.007821760735561612	w-low=0.019745130709355387	w-acid=0.040421547693552495	w-plasma=0.046566585241348234	w-mmol=0.02257771014994875	w-l=0.08217576056361682	w-5=0.03997840404826879	w-respons=0.09351666163533577	w-9=0.0136537009977793	w-improv=0.03244308937525618	w-remain=0.018673441139477335	w-subject=0.09234545779303598	w-includ=0.015158790492861483	w-receiv=0.020924894269488417	w-kg=0.018621430779451595	w-aim=0.033666775986095784	w-hypoglycaemia=0.26047859894389724	w-greater=0.018213016786717114	w-regul=0.023517962749692794	w-hypothesi=0.02194944909509201	w-glucagon=0.27672433006868924	w-nondiabet=0.06886476247707422	w-16=0.02033246584000911	w-infus=0.0761694091609274	w-area=0.024977434196563498	w-20=0.01818484119839517	w-spontan=0.02686245898286729	w-select=0.022643198950957746
389722	label=2	w-studi=0.010298704811632885	w-compar=0.02083083980165943	w-30=0.044213510505003877	w-measur=0.027694192255743384	w-control=0.04285651440540192	w-type=0.02531436162354732	w-signific=0.015726322900140963	w-indic=0.03614223951059383	w-onli=0.03562197896131782	w-onset=0.04664383914278663	w-14=0.09408770495384003	w-insulin=0.018615790550636637	w-25=0.0982124394439255	w-cell=0.12093018665117987	w-associ=0.04198437226748333	w-12=0.038311364333482	w-diseas=0.026538232165268814	w-age=0.07619243847983949	w-year=0.058268928791417256	w-subject=0.027472773693428203	w-time=0.039668388848729336	w-ii=0.05124331423940931	w-diagnosi=0.057294063359538225	w-pancreat=0.0471045505508231	w-nondiabet=0.04097453367385916	w-islet=0.170582930480418	w-depend=0.053819815913635355	w-antibodi=0.21348521510085688	w-20=0.04327992205218051	w-autoantibodi=0.20464262731873392	summary=w-studi,w-compar,w-30,w-measur,w-control,w-type,w-signific,w-indic,w-onli,w-onset,w-14,w-insulin,w-25,w-cell,w-associ,w-12,w-diseas,w-age,w-year,w-subject,w-time,w-ii,w-diagnosi,w-pancreat,w-nondiabet,w-islet,w-depend,w-antibodi,w-20,w-autoantibodi
2797087	label=3	w-studi=0.010617221455291632	w-develop=0.013784622126638718	w-normal=0.016128084597755506	w-increas=0.039781293959902056	w-determin=0.01566271650423605	w-signific=0.02431905603114582	w-ratio=0.088501624938188	w-mean=0.017247749332585518	w-glucos=0.07858408122838606	w-sampl=0.026439804479771827	w-1=0.038888955806592636	w-befor=0.02403811371269032	w-adjust=0.027284860605780014	w-10=0.016612974267049777	w-effect=0.011132509348904408	w-did=0.018936410772315657	w-associ=0.05410357250964347	w-health=0.028031133394317027	w-factor=0.015760521753878202	w-01=0.021915690330169227	w-95=0.046781274768101164	w-interv=0.057015718171946075	w-age=0.039274452824659536	w-obes=0.07609369853752362	w-noninsulindepend=0.051581945521999274	w-mellitus=0.04779528562259581	w-index=0.05028150903862563	w-year=0.030035530304854254	w-toler=0.16695756513385676	w-diagnosi=0.029533022350277435	w-impair=0.12987144390670927	w-risk=0.04615067185572265	w-women=0.028266740868586628	w-40=0.053507235554348345	w-estim=0.029437845793573284	w-niddm=0.11191467504087751	w-histori=0.030594132165759073	w-conclud=0.027390237451878345	w-famili=0.02607293254993956	w-16=0.024943952937743135	w-cohort=0.02973491335067956	w-insulindepend=0.020404503034052897	w-given=0.031332963813917356	summary=w-studi,w-develop,w-normal,w-increas,w-determin,w-signific,w-ratio,w-mean,w-glucos,w-sampl,w-1,w-befor,w-adjust,w-10,w-effect,w-did,w-associ,w-health,w-factor,w-01,w-95,w-interv,w-age,w-obes,w-noninsulindepend,w-mellitus,w-index,w-year,w-toler,w-diagnosi,w-impair,w-risk,w-women,w-40,w-estim,w-niddm,w-histori,w-conclud,w-famili,w-16,w-cohort,w-insulindepend,w-given
1907250	label=2	w-develop=0.023254058196242707	w-2=0.02098894051666991	w-6=0.011380694648108756	w-level=0.01864523275994537	w-increas=0.020132793986663476	w-3=0.03862459287304444	w-observ=0.013993858613747844	w-present=0.01590451569719848	w-p=0.026102186627321746	w-control=0.006211089044261147	w-chang=0.01375278374885013	w-decreas=0.02563099286740686	w-group=0.10616986479525953	w-signific=0.013675063391426925	w-differ=0.010673848883711005	w-dysfunct=0.025095719702927743	w-patient=0.06974386553853845	w-clinic=0.04518534819536245	w-possibl=0.020622357379854885	w-indic=0.015714017178519054	w-durat=0.018997489391684094	w-1=0.043735985081037515	w-min=0.068761106941822	w-0=0.020622922832563017	w-14=0.040907697806017405	w-10=0.014012682642641985	w-rate=0.04641140328990194	w-plasma=0.016062097518030262	w-test=0.01532072947401019	w-15=0.019529768958712668	w-18=0.0433761503476588	w-express=0.017238018601273605	w-glycem=0.022605378420758385	w-initi=0.021728661722068488	w-glycosyl=0.02734873334399697	w-hemoglobin=0.024998893453448176	w-baselin=0.08391529573179289	w-factor=0.013293657479358137	w-age=0.011042382388382536	w-mellitus=0.010078571098677812	w-followup=0.0456435686776814	w-remain=0.03864590427126614	w-vs=0.01846092833109416	w-poor=0.025813615969648145	w-rang=0.06837900088033633	w-combin=0.02104438112575836	w-follow=0.01831891293034311	w-e=0.02557294602722574
8031547	label=3	w-contribut=0.0187445454895764	w-2=0.005070857477766889	w-increas=0.05836818424704957	w-similar=0.029522358287604897	w-lower=0.014442127515238856	w-higher=0.027184814123919043	w-mass=0.02130353298298305	w-correl=0.03427644467092908	w-type=0.005318143198224226	w-suggest=0.010636769817409323	w-appear=0.020618761882570273	w-cardiovascular=0.0861022807740462	w-clinic=0.014555504320634963	w-suscept=0.02140607679775241	w-cardiac=0.029270086497118042	w-bodi=0.017894564660354186	w-4=0.020646675574757935	w-evalu=0.01671448453997096	w-heart=0.04516728526522549	w-blood=0.12270890613278784	w-treatment=0.03429204451347216	w-rate=0.029900904080328982	w-mechan=0.0186958302149182	w-associ=0.02646073882404412	w-health=0.022848907052510515	w-diseas=0.089204141731996	w-age=0.04268483948450392	w-renal=0.11483046720015941	w-index=0.020492883935910446	w-hypertens=0.12108026809345145	w-13=0.02027816283136969	w-peripher=0.04716910149486276	w-adult=0.023445320273925225	w-50=0.020534634091952546	w-diagnosi=0.04814627173070438	w-vascular=0.02287958748580363	w-popul=0.017002730979916027	w-risk=0.012539538291330803	w-greater=0.018213016786717114	w-relationship=0.021927465141822672	w-nondiabet=0.10329714371561133	w-male=0.04410933107507026	w-femal=0.04873756019405448	w-bmi=0.05048387901669031	w-protect=0.02352459785571815	w-pressur=0.20278162831369695	w-nephropathi=0.073979989045016	w-albumin=0.026495357243871236
3110074	label=2	w-studi=0.005536938070770368	w-abnorm=0.02660786533374457	w-2=0.012977033115145375	w-compar=0.011199376237451307	w-normal=0.06728706262289395	w-level=0.02305593298272815	w-activ=0.120016650054187	w-result=0.007138976991006165	w-increas=0.008298463471205378	w-similar=0.01888796040981174	w-observ=0.017304233769688194	w-control=0.007680378925699269	w-lower=0.036959423103514494	w-stimul=0.05698982941423226	w-group=0.013128531668231018	w-signific=0.016910024623807487	w-differ=0.02639769078767238	w-appear=0.026383146925009277	w-sever=0.020517093796047554	w-complic=0.023542163451342323	w-patient=0.04312120718780603	w-indic=0.019431311564835393	w-report=0.021406252030941247	w-blood=0.015701462182582532	w-treatment=0.014626355903595654	w-enhanc=0.0291586854108276	w-low=0.02526527477863754	w-product=0.0791674771548749	w-cell=0.048762172036766076	w-respons=0.08547221762369399	w-factor=0.016438393657270817	w-achiev=0.03140933682217658	w-diseas=0.014267866755520869	w-renal=0.029386721713589182	w-mellitus=0.012462749208042457	w-becaus=0.029571080928158952	w-subject=0.029540616874653983	w-includ=0.019396731920973298	w-poor=0.03192006275816706	w-peripher=0.030178081063917575	w-demonstr=0.021989301685698535	w-shown=0.029065722109829172	w-previous=0.02416926465130124	w-human=0.09132939549105333	w-receptor=0.027097564478335067	w-growth=0.03351074756965579	w-insulindepend=0.021282116067775605	w-depend=0.02893538489980396
3721066	label=2	w-use=0.011127861658204966	w-2=0.006488516557572687	w-compar=0.011199376237451307	w-method=0.013691421050086666	w-level=0.03458389947409222	w-activ=0.017145235722026714	w-retin=0.0865987674177881	w-p=0.021517931628258075	w-control=0.06144303140559415	w-chang=0.034012260884253014	w-dure=0.017003617838266014	w-lower=0.018479711551757247	w-higher=0.0173924348427224	w-correl=0.02192955331097076	w-determin=0.0326727634604494	w-concentr=0.02027939855450341	w-group=0.039385595004693054	w-signific=0.016910024623807487	w-differ=0.03959653618150857	w-respect=0.019293655253735626	w-sever=0.020517093796047554	w-patient=0.017248482875122415	w-onli=0.019151601592106358	w-valu=0.06944394731713222	w-durat=0.04698303828050906	w-mean=0.03597917602711388	w-glucos=0.011709148815903916	w-0=0.008500487905895152	w-standard=0.06457682319171922	w-wherea=0.048358106342046465	w-secret=0.05358716263541734	w-hormon=0.03615489903494229	w-15=0.024149714303784483	w-number=0.02506669191348565	w-diseas=0.014267866755520869	w-age=0.054618235469419	w-subject=0.05908123374930797	w-poor=0.03192006275816706	w-rang=0.028184892835980926	w-50=0.02627549953701455	w-e=0.06324492028238625	w-serum=0.025103981431761277	w-growth=0.03351074756965579	w-pancreat=0.02532502717786188	w-cpeptid=0.03680025397823533	w-score=0.0697271750104682	w-001=0.02194943257004772	w-16=0.07805043338584142
14633861	label=3	w-use=0.009158328621354529	w-studi=0.009113898063391933	w-anim=0.01915781657541672	w-investig=0.01568901853676938	w-mice=0.03775394090367772	w-compar=0.0184343715058933	w-normal=0.013844461999843223	w-hyperglycemia=0.02255355433907561	w-level=0.04743809219897605	w-activ=0.04233204218093321	w-protein=0.03553655234898539	w-measur=0.012254067369797957	w-play=0.02413986521065915	w-import=0.01803514954014085	w-role=0.01691158790385626	w-p=0.008854724077115047	w-m=0.028330478344093163	w-control=0.012642039647611184	w-decreas=0.026084638758865387	w-concentr=0.016690124474060326	w-caus=0.019451698619634892	w-vivo=0.0257715687736147	w-primari=0.024711002565858897	w-patient=0.021293481071500676	w-specif=0.020401135529821087	w-defect=0.02563954133323071	w-indic=0.01599214137636895	w-howev=0.014544337851344995	w-0=0.006995976772108398	w-secret=0.022051354535813326	w-insulin=0.008237075464883468	w-major=0.01917265238362249	w-reduc=0.026897748172184335	w-associ=0.009288577935283922	w-express=0.08771558137816216	w-respons=0.014068878299121311	w-factor=0.013528943452444122	w-lt=0.012434239087927575	w-subject=0.06078047277307125	w-requir=0.023237454328980025	w-demonstr=0.01809738988292003	w-individu=0.018884153534637557	w-50=0.021624968645507548	w-young=0.027085020146342783	w-gene=0.08788573563913589	w-identifi=0.0368784352715221	w-lipoprotein=0.02945415174629045	w-serum=0.12396479326480347
2979618	label=2	w-common=0.027450699403478673	w-compar=0.011321108587858385	w-6=0.014225868310135944	w-3=0.012070185272826389	w-similar=0.01909326432730969	w-p=0.15226275532604353	w-control=0.031055445221305735	w-group=0.026542466198814882	w-patient=0.06974386553853845	w-onli=0.0387195423492585	w-report=0.04327785736690295	w-addit=0.04178515279463055	w-0=0.12030038318995094	w-posit=0.025556337311354874	w-associ=0.011408796811816122	w-singl=0.060164239867616515	w-01=0.04621352091361772	w-12=0.020821393659501086	w-13=0.026229362792749927	w-frequent=0.19470961152114982	w-involv=0.025355294882845048	w-phenotyp=0.07250095917909771	w-risk=0.016219620181177886	w-allel=0.14938086393664388	w-02=0.061290694833260315	w-001=0.1331280801531155	w-genotyp=0.03184814084668426	w-conclud=0.028878837313393472	w-negat=0.03287336444037076	w-insulindepend=0.02151344341633838	w-protect=0.03042855592207022	w-antigen=0.032105537843043715	w-hla=0.07321671536815133	summary=w-common,w-compar,w-6,w-3,w-similar,w-p,w-control,w-group,w-patient,w-onli,w-report,w-addit,w-0,w-posit,w-associ,w-singl,w-01,w-12,w-13,w-frequent,w-involv,w-phenotyp,w-risk,w-allel,w-02,w-001,w-genotyp,w-conclud,w-negat,w-insulindepend,w-protect,w-antigen,w-hla
15979893	label=1	w-rat=0.18612795227814533	w-studi=0.006820334312339658	w-anim=0.014336644192199266	w-model=0.02435689657471523	w-metabol=0.024213533421589266	w-develop=0.026565066482462697	w-2=0.023977432047189134	w-compar=0.013795258146794324	w-inject=0.04904980015308193	w-normal=0.01036042520518069	w-diet=0.037246965791234904	w-hyperglycemia=0.01687782543255327	w-level=0.0355000292614854	w-lipid=0.01768639970175189	w-increas=0.010221948381749668	w-observ=0.010657574440933787	w-present=0.024225421260633446	w-p=0.006626382918635764	w-control=0.00946059920649049	w-lower=0.011381544200751152	w-period=0.015279853550589388	w-caus=0.014556569165687037	w-group=0.016171568809873967	w-type=0.016764477896388952	w-signific=0.020829566755153593	w-suggest=0.008382619922329202	w-respect=0.011882847275479556	w-onli=0.02359071454391909	w-bodi=0.01410233903696787	w-weight=0.014651858817687697	w-howev=0.01088417335895354	w-week=0.027618240903348065	w-addit=0.01272925184472189	w-sensit=0.03207585122298466	w-object=0.012265097389563249	w-glucos=0.03605797483043259	w-1=0.008327215702515421	w-treatment=0.01801657084813769	w-cholesterol=0.018476775580113257	w-insulin=0.03082084528251099	w-low=0.01556073214843239	w-rate=0.02356428864608708	w-effect=0.014302694130380498	w-contrast=0.016685273531625265	w-plasma=0.02446544655064212	w-test=0.023336210457101613	w-streptozotocin=0.016930952971554225	w-g=0.017982663899377
17693612	label=3	w-rat=0.0918474535751632	w-use=0.028746975950362824	w-pathogenesi=0.03859858421100048	w-anim=0.030067128791973458	w-model=0.02554091238043055	w-investig=0.02462304298131861	w-2=0.02514300166059416	w-compar=0.028931721946749204	w-normal=0.021728113971976167	w-measur=0.01923207795537735	w-3=0.015423014515278163	w-control=0.019840978891389777	w-chang=0.021966251821080068	w-type=0.02636912669119512	w-signific=0.010921057569542335	w-occur=0.032302457415364375	w-clinic=0.024057014085493898	w-specif=0.032018448817635874	w-function=0.024000532149625095	w-defect=0.040239835703542635	w-loss=0.03874990434162641	w-valu=0.029899477317098595	w-provid=0.030795462582592085	w-glucos=0.030248634441085113	w-predict=0.038946913160959135	w-secret=0.03460837586870703	w-insulin=0.012927632326830998	w-h=0.03898002137422686	w-mrna=0.04489613386225213	w-mm=0.04639523410201729	w-express=0.05506589275406846	w-analysi=0.025898147832056427	w-frequent=0.04146593578691154	w-event=0.04032478330100703	w-gene=0.055172711817901975	w-identifi=0.0289393276783472	w-involv=0.032398432350302	w-aim=0.027821849599620824	w-impair=0.029160949210534252	w-human=0.0884753518819579	w-betacel=0.03535393350014624	w-regul=0.03886996621129781	w-perform=0.03170736706056463	w-action=0.03856637185279088	w-suppress=0.04493000921779878	w-islet=0.14807546048647396	w-earli=0.032254717509671106	w-transport=0.049090499395487264
17999777	label=3	w-use=0.008085086986039545	w-studi=0.020114657835220477	w-contribut=0.05227970890452169	w-develop=0.041784635821373615	w-2=0.014142938434084215	w-compar=0.008137046797523214	w-method=0.009947673106703593	w-6=0.02044968569582042	w-normal=0.02444412821847319	w-level=0.00837578815388171	w-result=0.005186912970027917	w-3=0.06940356531875173	w-conclus=0.008845990785221938	w-role=0.014929761196373103	w-present=0.01428921332170176	w-dure=0.01235419108561515	w-lower=0.013426665424323624	w-period=0.05407635670638276	w-evid=0.016611131107578354	w-type=0.004944211254599085	w-signific=0.012286189765735128	w-ratio=0.01676690941211765	w-respect=0.02803609279058458	w-weight=0.06913845879596382	w-4=0.009597478099203884	w-8=0.03406472634113857	w-data=0.012776084226445848	w-report=0.015552979991230748	w-blood=0.011408093617032619	w-n=0.017250379324310942	w-1=0.01964702454812232	w-adjust=0.062030425283453004	w-7=0.022629713827436504	w-gt=0.01785751526997181	w-major=0.01692585718241673	w-5=0.009291855628406223	w-reduc=0.011872834154128242	w-factor=0.023887040783221652	w-95=0.035451434785201665	w-interv=0.021603611963588943	w-ci=0.04238252490820765	w-age=0.019841780854124868	w-obes=0.09610792653827853	w-mellitus=0.009054966221468346	w-followup=0.061511840600781575	w-year=0.011380650154573683	w-subject=0.021463104447990784	w-background=0.017711209496138237
3881506	label=3	w-30=0.02377070457258273	w-result=0.007138976991006165	w-control=0.015360757851398538	w-chang=0.017006130442126507	w-dure=0.03400723567653203	w-concentr=0.060838195663510224	w-period=0.04961844916427952	w-group=0.013128531668231018	w-fast=0.06825173696070228	w-occur=0.025008354128024036	w-patient=0.05174544862536724	w-clinic=0.01862478509844689	w-bodi=0.022897346178302674	w-weight=0.1903166177609327	w-loss=0.1499996297095216	w-4=0.013209432222560186	w-mean=0.053968764040670816	w-glucos=0.03512744644771175	w-treatment=0.04387906771078696	w-10=0.01732751079466482	w-day=0.02228901936628749	w-insulin=0.03002546863005909	w-plasma=0.03972346698007484	w-did=0.019750880052845365	w-15=0.024149714303784483	w-5=0.012788790542322544	w-initi=0.0268687752477191	w-medic=0.031380599108397265	w-9=0.017470864717588568	w-12=0.020597507706173118	w-achiev=0.06281867364435316	w-age=0.0273091177347095	w-obes=0.02645551526214979	w-noninsulindepend=0.05380052382402075	w-mellitus=0.024925498416084914	w-need=0.030596730074406338	w-year=0.03132738107065444	w-mg=0.08156969420436573	w-dl=0.10207289838223886	w-subject=0.014770308437326992	w-includ=0.019396731920973298	w-poor=0.03192006275816706	w-daili=0.03057895703205903	w-dose=0.027423626094762996	w-receiv=0.026774864710420662	w-kg=0.023827422180158497	w-complet=0.02886701717139006	w-greater=0.023304827931390718
9453284	label=2	w-pathogenesi=0.04147907557003037	w-studi=0.023056801817088544	w-contribut=0.033292550944173015	w-increas=0.01151876272868806	w-import=0.030417491015461432	w-evid=0.031734698235373573	w-differ=0.036641570794828826	w-region=0.04040933740996765	w-patient=0.02394192399084156	w-clinic=0.05170462728822569	w-suscept=0.038019748342276664	w-strong=0.04129537635100654	w-relat=0.022374143558949306	w-predict=0.04185339921774713	w-insulin=0.013892381007937788	w-mechan=0.03320602679963084	w-g=0.0405280932657601	w-associ=0.015665810547568406	w-therapi=0.03119726769034086	w-initi=0.037295464149819046	w-factor=0.022817471792928146	w-care=0.08561437461398622	w-progress=0.03524365831954139	w-mellitus=0.017299039945491767	w-background=0.033836340529935734	w-poor=0.04430695278372443	w-complex=0.04512478951771897	w-conduct=0.04373177549096943	w-individu=0.06369878654967295	w-gene=0.059290078371476755	w-e=0.04389386258404418	w-mediat=0.04394828515349224	w-popul=0.030198880397164285	w-risk=0.0445434345274139	w-character=0.042080178542238424	w-genet=0.13815169300785818	w-allel=0.082047996908485	w-prevent=0.09235604790636635	w-autoimmun=0.03506970976736255	w-insulindepend=0.029540847676166136	w-screen=0.04776364345884595	w-marker=0.040121790111302146	w-children=0.03935094550141906	w-iddm=0.25961209151281583	w-hla=0.05026819264082032	w-locus=0.05345883985017293	summary=w-pathogenesi,w-studi,w-contribut,w-increas,w-import,w-evid,w-differ,w-region,w-patient,w-clinic,w-suscept,w-strong,w-relat,w-predict,w-insulin,w-mechan,w-g,w-associ,w-therapi,w-initi,w-factor,w-care,w-progress,w-mellitus,w-background,w-poor,w-complex,w-conduct,w-individu,w-gene,w-e,w-mediat,w-popul,w-risk,w-character,w-genet,w-allel,w-prevent,w-autoimmun,w-insulindepend,w-screen,w-marker…
9030834	label=3	w-2=0.008682475393586473	w-6=0.018831365245072042	w-level=0.015425911995638258	w-oxid=0.03949440532996602	w-measur=0.009961939660339347	w-increas=0.03331325623692518	w-p=0.05038911327336692	w-m=0.11515626089505494	w-chang=0.011378202382142195	w-correl=0.01467229106417468	w-decreas=0.04241099539211207	w-concentr=0.013568230687545446	w-stimul=0.01906494293353813	w-signific=0.0056569506835039435	w-suggest=0.009106299340084242	w-appear=0.017652033554142896	w-patient=0.005770175925850303	w-state=0.019431384088328202	w-8=0.020912637753792505	w-data=0.01176502720133143	w-direct=0.039744079834388865	w-mean=0.012036199174538097	w-glucos=0.07050760833749337	w-strong=0.019904965579262145	w-relat=0.010784659125536717	w-1=0.01356916803323556	w-treatment=0.009785979129743855	w-gt=0.016444330608319364	w-0=0.005687376800347115	w-day=0.014912797129962135	w-insulin=0.013392655072400459	w-h=0.06057327062469787	w-rate=0.012799307861723558	w-effect=0.023306188636914985	w-product=0.05296816816836955	w-test=0.025350847331096	w-g=0.07814049636851589	w-mmol=0.05798735628440075	w-l=0.05276393259210648	w-5=0.034226115695999905	w-reduc=0.010933257350564137	w-random=0.01670747957335482	w-metformin=0.025681474517680356	w-9=0.023378279406269593	w-01=0.04588104954013846	w-12=0.013781066307007914	w-lt=0.060650461162697095	w-noninsulindepend=0.017998016962711978
9239416	label=2	w-use=0.013616988608066602	w-normal=0.04116905805216537	w-oxid=0.036116594347797876	w-measur=0.018219863326146963	w-p=0.03949672976502633	w-dure=0.020807058670509727	w-group=0.016065176909809006	w-evid=0.08392992559618537	w-type=0.024981277917974325	w-differ=0.016151218705615335	w-affect=0.030706292231320653	w-patient=0.05276674037455211	w-function=0.06821203874103975	w-4=0.016164173640764435	w-blood=0.019213631355002304	w-relat=0.019724573926968466	w-1=0.008272431388683082	w-treatment=0.017898040776768362	w-0=0.031205738496641405	w-enhanc=0.07136204587386753	w-flow=0.04528625101308148	w-did=0.024168840064666037	w-respons=0.10459100314478342	w-therapi=0.05500570882244309	w-lt=0.05546325066851905	w-improv=0.07619857175635827	w-mellitus=0.015250469425630898	w-subject=0.03614838643872132	w-oral=0.03287889602681416	w-dose=0.03355785824753892	w-inhibitor=0.07516596876378959	w-inhibit=0.07141923341424421	w-healthi=0.03433379410364339	w-mediat=0.0387438829642629	w-endotheli=0.13164647850941427	w-enzym=0.03899867726928647	w-001=0.026859174065979444	w-05=0.02595137312536166	w-conclud=0.034958592537265784	w-infus=0.0397550863603086	w-acut=0.1253566429843101	w-administr=0.03573827275054332	w-depress=0.09584891981240362	summary=w-use,w-normal,w-oxid,w-measur,w-p,w-dure,w-group,w-evid,w-type,w-differ,w-affect,w-patient,w-function,w-4,w-blood,w-relat,w-1,w-treatment,w-0,w-enhanc,w-flow,w-did,w-respons,w-therapi,w-lt,w-improv,w-mellitus,w-subject,w-oral,w-dose,w-inhibitor,w-inhibit,w-healthi,w-mediat,w-endotheli,w-enzym,w-001,w-05,w-conclud,w-infus,w-acut,w-administr,w-depress
17683531	label=3	w-use=0.027970030654407077	w-studi=0.013917168664368762	w-2=0.01630897405011513	w-obtain=0.04855028243538688	w-method=0.011471190609532072	w-activ=0.028729854453125845	w-result=0.005981305046518679	w-increas=0.01390553338418198	w-conclus=0.010200782166742415	w-lower=0.030966003140782412	w-higher=0.02914408000672402	w-determin=0.04106171624083505	w-type=0.017104298394288727	w-patient=0.021677147397113305	w-state=0.024332994488987566	w-condit=0.024809702784813148	w-data=0.044198345432028885	w-variabl=0.025612770999147046	w-assess=0.03119442072359251	w-relat=0.040515341039178476	w-1=0.016992021230808493	w-gt=0.020592450041048573	w-0=0.02848812163056753	w-insulin=0.008385491239025513	w-chronic=0.025590499024864263	w-analys=0.024469448009381018	w-17=0.02381912869210614	w-associ=0.018911879399767267	w-respons=0.028644743203616364	w-therapi=0.018830783200476015	w-medic=0.10516741322814217	w-health=0.12247837564183565	w-95=0.06132140070953802	w-ci=0.07331031335473756	w-class=0.028274146193441065	w-mellitus=0.010441762849981516	w-year=0.013123632610679562	w-background=0.020423737076627875	w-poor=0.02674383636495078	w-combin=0.021802737202362265	w-daili=0.05124041448615296	w-symptom=0.061323581836340756	w-conduct=0.0527933145566658	w-popul=0.018228153032522586	w-impair=0.03783042059744984	w-risk=0.040329866396442315	w-like=0.025732493811027067	w-preval=0.02224180127061673
18984778	label=3	w-examin=0.014572961524069908	w-studi=0.008802311804814432	w-abnorm=0.02114984167554056	w-develop=0.011428276463965435	w-2=0.04641784921955845	w-compar=0.026706204873922345	w-method=0.010882924424427863	w-30=0.018894662608976015	w-measur=0.011835124895616831	w-result=0.011349142908779032	w-increas=0.013192429108070086	w-3=0.009491085855555794	w-similar=0.04504052097724337	w-observ=0.01375464735539318	w-conclus=0.009677665132550497	w-p=0.01710399693528206	w-lower=0.014689001489858326	w-higher=0.027649511801250994	w-fast=0.018083793553690348	w-type=0.04327241303170482	w-respect=0.04600794714352341	w-bodi=0.036400909309096556	w-heart=0.022969687805819802	w-object=0.015829313724991887	w-glucos=0.009307272135718497	w-research=0.01842801491384368	w-design=0.01569426246656008	w-1=0.010747090351109647	w-7=0.02475729375993054	w-gt=0.05860928088606132	w-0=0.027027192316179456	w-14=0.04020842092044446	w-low=0.02008265431122471	w-analys=0.06964381356516135	w-did=0.031398834955805456	w-25=0.02098556398374477	w-5=0.010165448892615355	w-associ=0.02691305914582265	w-9=0.013887097596031938	w-01=0.01816941847885825	w-lt=0.024018273793774636	w-obes=0.10514371450341582	w-combin=0.020684648115061637	w-kg=0.0189397458355106	w-incid=0.02008265431122471	w-nonobes=0.025404398883684245	w-impair=0.017945199514174927	w-risk=0.08927722561263726
1107095	label=2	w-studi=0.01430375668282345	w-contribut=0.030980568239716552	w-investig=0.02462304298131861	w-compar=0.014465860973374602	w-induc=0.02874231885901447	w-normal=0.021728113971976167	w-hyperglycemia=0.03539655055993811	w-level=0.029780580102690524	w-result=0.009221178613382962	w-increas=0.010718848650306943	w-stress=0.09125093615732871	w-chang=0.021966251821080068	w-determin=0.021101159734873566	w-caus=0.030528360333593647	w-sever=0.02650124615322809	w-indic=0.02509877743791238	w-provid=0.030795462582592085	w-addit=0.026696069841013963	w-glucos=0.015124317220542556	w-particip=0.03565503610166068	w-secret=0.03460837586870703	w-insulin=0.012927632326830998	w-fatti=0.08972468185715311	w-acid=0.06680783577128815	w-effect=0.02999592796788132	w-hormon=0.04670007792013379	w-plasma=0.051309478182596666	w-mechan=0.03090005271632314	w-associ=0.0145779070373206	w-glycem=0.036105812755377976	w-respons=0.15456226020284664	w-mellitus=0.016097717727054837	w-subject=0.03815663012976139	w-rang=0.036405486579808695	w-toler=0.032132705988063705	w-demonstr=0.028402848010693937	w-inhibit=0.03769348430196222	w-50=0.03393918690197713	w-40=0.03604306839424854	w-complet=0.07457312769275765	w-human=0.029491783960652634	w-elev=0.03352275402357735	w-receptor=0.07000204156903224	w-pancreat=0.032711493438071594	w-perform=0.03170736706056463	w-glucagon=0.3049092155386483	w-free=0.08767577213693058	w-prevent=0.05729495564561616
17077202	label=3	w-metabol=0.015234348111083245	w-2=0.010057200664237664	w-compar=0.008679516584024763	w-method=0.010610851313817166	w-6=0.02181299807554178	w-activ=0.026575115369141408	w-result=0.005532707168029778	w-increas=0.0192939275705525	w-3=0.03701523483666759	w-conclus=0.009435723504236734	w-p=0.02501459551785001	w-higher=0.013479137003109858	w-determin=0.01266069584092414	w-group=0.061047672257274234	w-type=0.01054765067647805	w-differ=0.020458210360446094	w-ratio=0.01788470337292549	w-respect=0.029905165643290217	w-high=0.014873456921459076	w-weight=0.05531076703677106	w-loss=0.06974982781492754	w-4=0.010237309972484144	w-sensit=0.020181056394461182	w-particip=0.06417906498298924	w-1=0.0052392065461659525	w-adjust=0.022055262323005514	w-treatment=0.01133542582528663	w-7=0.03620754212389841	w-larg=0.022911324409495584	w-secret=0.04153005104244843	w-insulin=0.023269738188295797	w-rate=0.014825864939829788	w-effect=0.04499389195182198	w-did=0.015306932040955156	w-metformin=0.08924312394893924	w-baselin=0.02010470626907538	w-9=0.02707984031226228	w-age=0.12698739746639917	w-year=0.06069680082439297	w-vs=0.017691722983965236	w-background=0.018891956795880786	w-intervent=0.045451162414718596	w-100=0.046789290008440634	w-incid=0.05874176386033228	w-demonstr=0.017041708806416363	w-individu=0.035565155823567396	w-adult=0.02324994260497585	w-case=0.042241903010665924
17202329	label=2	w-rat=0.09840798597338915	w-use=0.024640265100310994	w-anim=0.025771824678834394	w-model=0.04378442122359523	w-develop=0.03183591300676085	w-investig=0.02110546541255881	w-mice=0.025394019774497515	w-induc=0.049272546615453376	w-level=0.03828931727488782	w-activ=0.037964450527344866	w-protein=0.023902561996638982	w-kinas=0.044173770606953086	w-increas=0.009187584557405952	w-role=0.022750112299235202	w-r=0.03501058087060667	w-decreas=0.035090049758949866	w-stimul=0.03154794128287857	w-type=0.00753403619748432	w-high=0.021247795602084393	w-suscept=0.030325275463482577	w-onli=0.021203558905546323	w-data=0.019468318821250816	w-report=0.023699779034256376	w-blood=0.01738376170214494	w-strong=0.032937978756159975	w-1=0.007484580780237074	w-low=0.027972268504920128	w-product=0.058433137900026716	w-mechan=0.05297151894226824	w-25=0.029229892691644496	w-cell=0.05398669046927672	w-induct=0.037943759827980074	w-associ=0.024990697778263887	w-express=0.023599668323172195	w-diseas=0.01579656676504096	w-includ=0.021474953198220435	w-incid=0.027972268504920128	w-inhibitor=0.03400365253600005	w-pathway=0.038013256592214426	w-involv=0.02777008487168743	w-human=0.02527867196627369	w-genet=0.02754810545097172	w-approxim=0.0339341789471417	w-autoimmun=0.08391680551476038	w-recent=0.028823636849201813	w-immun=0.07210271082895284	w-cytokin=0.08323187821412782	w-beta=0.030509392370334787
12716746	label=1	w-mice=0.20454361133430876	w-compar=0.014267698494287278	w-level=0.02937262695059887	w-increas=0.03171604532145616	w-observ=0.04409023946797265	w-play=0.03736718861376005	w-import=0.02791742326076597	w-role=0.02617821141281859	w-control=0.009784592330000437	w-dure=0.021662143273407385	w-higher=0.02215748548456415	w-mass=0.034727677054451817	w-concentr=0.025835398158476942	w-stimul=0.036301740654271226	w-differ=0.050444902258634204	w-vivo=0.03989297632080084	w-specif=0.031579839929723054	w-function=0.023671757736616533	w-howev=0.0225138380438628	w-glucos=0.059668539171455565	w-assess=0.02371630616656691	w-secret=0.034134288528039805	w-insulin=0.03825162441911638	w-plasma=0.07590991292767725	w-test=0.02413539574672838	w-analys=0.03720696889097661	w-analysi=0.025543378683672093	w-toler=0.031692531933432695	w-time=0.02717012934844475	w-human=0.02908778692009575	w-reveal=0.03727683455131689	w-pancreat=0.06452678157646999	w-betacel=0.06973926608248025	w-total=0.026276473934906446	w-glucagon=0.10024412565654191	w-islet=0.08762821771254349	w-peptid=0.045575062498654305	w-transgen=0.4231042013323984	w-famili=0.03464485558005667	w-pattern=0.04339285830956425	w-promot=0.04411527332437169	w-pancrea=0.04331489207669044	summary=w-mice,w-compar,w-level,w-increas,w-observ,w-play,w-import,w-role,w-control,w-dure,w-higher,w-mass,w-concentr,w-stimul,w-differ,w-vivo,w-specif,w-function,w-howev,w-glucos,w-assess,w-secret,w-insulin,w-plasma,w-test,w-analys,w-analysi,w-toler,w-time,w-human,w-reveal,w-pancreat,w-betacel,w-total,w-glucagon,w-islet,w-peptid,w-transgen,w-famili,w-pattern,w-promot,w-pancrea
8680958	label=2	w-abnorm=0.054989588356405446	w-mice=0.0948043404914574	w-3=0.02467682322444506	w-mark=0.05802955061795814	w-function=0.11520255431820046	w-week=0.046337270848950646	w-product=0.054537595373358276	w-major=0.048144660429985366	w-number=0.05180449662120368	w-cell=0.10077515554264989	w-express=0.08810542840650955	w-factor=0.03397268022502635	w-diseas=0.02948692462807646	w-class=0.0697428939438213	w-age=0.028219421659199814	w-complex=0.06718579772638159	w-potenti=0.05301270768710746	w-nonobes=0.06605143709757903	w-complet=0.05965850215420612	w-receptor=0.0560016332552258	w-growth=0.06925554497728863	w-autoimmun=0.05221490120918425	w-recent=0.05380412211851005	w-earli=0.05160754801547378	w-marker=0.05973688749904986	w-beta=0.22780346303183308	w-select=0.11975736334062097	w-t=0.1722384739519307	w-produc=0.062139390401820996	w-nod=0.1283820039734063	w-mhc=0.0875917748794096	w-v=0.0811027881930689	summary=w-abnorm,w-mice,w-3,w-mark,w-function,w-week,w-product,w-major,w-number,w-cell,w-express,w-factor,w-diseas,w-class,w-age,w-complex,w-potenti,w-nonobes,w-complet,w-receptor,w-growth,w-autoimmun,w-recent,w-earli,w-marker,w-beta,w-select,w-t,w-produc,w-nod,w-mhc,w-v
9566924	label=3	w-use=0.03449637114043539	w-mous=0.04964848558527228	w-develop=0.022285139104732593	w-mice=0.10665488305288957	w-month=0.03799395137735171	w-6=0.02181299807554178	w-level=0.03573669612322863	w-c=0.09232843350159946	w-result=0.022130828672119112	w-increas=0.012862618380368333	w-p=0.016676397011900004	w-m=0.16006720264412638	w-dure=0.026355607649312322	w-lower=0.028643552905223732	w-signific=0.013105269083450803	w-respect=0.029905165643290217	w-dysfunct=0.0481001294306115	w-region=0.0451237601077972	w-function=0.028800638579550116	w-onli=0.029684982467764853	w-loss=0.0464998852099517	w-glucos=0.018149180664651068	w-1=0.010478413092331905	w-standard=0.050047037973582384	w-insulin=0.031026317584394395	w-contrast=0.04199127172125692	w-cell=0.025193788885662472	w-express=0.033039535652441075	w-factor=0.050959020337539525	w-renal=0.045549418656063226	w-noninsulindepend=0.04169540596361608	w-mellitus=0.019317261272465806	w-mortal=0.05387536063470256	w-shown=0.04505186927023521	w-gene=0.06620725418148238	w-previous=0.03746236020951692	w-phenotyp=0.05558406870397491	w-confirm=0.0481001294306115	w-serum=0.038911171219229976	w-like=0.04760511355040008	w-elev=0.04022730482829282	w-niddm=0.09046436232470932	w-growth=0.10388331746593292	w-promot=0.05367358254465223	w-alpha=0.0572627839191595	w-produc=0.09320908560273149	summary=w-use,w-mous,w-develop,w-mice,w-month,w-6,w-level,w-c,w-result,w-increas,w-p,w-m,w-dure,w-lower,w-signific,w-respect,w-dysfunct,w-region,w-function,w-onli,w-loss,w-glucos,w-1,w-standard,w-insulin,w-contrast,w-cell,w-express,w-factor,w-renal,w-noninsulindepend,w-mellitus,w-mortal,w-shown,w-gene,w-previous,w-phenotyp,w-confirm,w-serum,w-like,w-elev,w-niddm,w-growth,w-promot,w-alpha,w-produc
11781353	label=2	w-mice=0.10533815610161933	w-induc=0.05109745574935906	w-activ=0.0787410825752338	w-c=0.0341957161117035	w-result=0.008196603211895966	w-observ=0.019867823957790146	w-role=0.02359270905105873	w-present=0.022580485249108953	w-stimul=0.03271638355261481	w-caus=0.027136320296527686	w-signific=0.009707606728482076	w-primari=0.034473373949901916	w-tissu=0.029738474336549282	w-specif=0.02846084339345411	w-possibl=0.029278655539300143	w-onli=0.02198887590204804	w-howev=0.020290249101259067	w-direct=0.03410140183321019	w-treatment=0.016793223444869082	w-secret=0.03076300077218402	w-effect=0.013331523541280586	w-mechan=0.027466713525620568	w-therefor=0.03355915236748902	w-streptozotocin=0.03156264072474923	w-cell=0.14929652672985166	w-induct=0.03934908426605341	w-respons=0.039253907353103905	w-initi=0.03084933454367748	w-agent=0.03529405340045266	w-factor=0.01887371123612575	w-diseas=0.03276324958675162	w-progress=0.029152161819867572	w-mellitus=0.014309082424048745	w-treat=0.02705110388217249	w-event=0.03584425182311735	w-stz=0.08291983592960162	w-pathway=0.03942115498451867	w-shown=0.03337175501498904	w-follow=0.052016666345418704	w-human=0.026214919076135677	w-autoimmun=0.0290082784495468	w-islet=0.05264905261741296	w-immun=0.03738659080019777	w-insulindepend=0.024435022151890504	w-releas=0.07890020298037694	w-beta=0.03163936986553237	w-antigen=0.109396647465186	w-iddm=0.12270906618242441
6219023	label=1	w-use=0.01669179248730745	w-mous=0.048046921534134465	w-model=0.05932082875454838	w-develop=0.04313252729948244	w-mice=0.17202400492401543	w-induc=0.03337817673950068	w-inject=0.03981999904900737	w-experiment=0.09746408268978882	w-hyperglycemia=0.04110567161799264	w-result=0.010708465486509246	w-play=0.04399685110974974	w-role=0.03082273279251221	w-caus=0.07090457883931428	w-high=0.028787335977017565	w-affect=0.037639971122264027	w-suscept=0.08217171415911408	w-function=0.08361475716643582	w-provid=0.035762472676558556	w-addit=0.031001887557306537	w-sensit=0.03906010915057003	w-low=0.03789791216795631	w-effect=0.017416990432963346	w-mechan=0.03588393218669784	w-streptozotocin=0.08247012576466735	w-induct=0.10281534921130085	w-diseas=0.0428036002665626	w-progress=0.038085888829181826	w-background=0.03656507766944668	w-dose=0.12340631742643347	w-demonstr=0.0329839525285478	w-previous=0.03625389697695186	w-mediat=0.047492501698128714	w-involv=0.037623985955189426	w-genet=0.03732323964325201	w-resist=0.0704057328490697	w-hypothesi=0.0421287813276766	w-autoimmun=0.03789791216795631	w-support=0.042731403660212004	w-insulindepend=0.031923174101663405	w-multipl=0.04400871505457158	w-select=0.04346033347038664	w-lymphocyt=0.052984414542965055	w-graft=0.06738473620564092	w-tcell=0.1235992712268356	summary=w-use,w-mous,w-model,w-develop,w-mice,w-induc,w-inject,w-experiment,w-hyperglycemia,w-result,w-play,w-role,w-caus,w-high,w-affect,w-suscept,w-function,w-provid,w-addit,w-sensit,w-low,w-effect,w-mechan,w-streptozotocin,w-induct,w-diseas,w-progress,w-background,w-dose,w-demonstr,w-previous,w-mediat,w-involv,w-genet,w-resist,w-hypothesi,w-autoimmun,w-support,w-insulindepend,w-multipl,w-selec…
6594040	label=2	w-compar=0.017957620518671922	w-conclus=0.019522186560489794	w-control=0.024630180692759723	w-evid=0.03665904796155223	w-type=0.02182272553754079	w-signific=0.05422869965565849	w-suggest=0.02182371738399499	w-suscept=0.04391936446435408	w-possibl=0.040889156873850196	w-provid=0.038228850102528106	w-sampl=0.04421829369892875	w-contrast=0.04343924660819681	w-posit=0.0810752769877465	w-associ=0.09048356092130029	w-factor=0.02635811396769286	w-mellitus=0.01998337373013704	w-subject=0.047366851195565864	w-frequenc=0.17388061750965067	w-gene=0.034245131473180535	w-previous=0.03875416573398302	w-involv=0.04021874360727146	w-confirm=0.04975875458339121	w-genet=0.03989725617037284	w-allel=0.04738979131783185	w-negat=0.10428791477634862	w-chromosom=0.06082668600625839	w-insulindepend=0.03412477231557123	w-haplotyp=0.3596793127548582	w-b=0.05030183504993209	w-antigen=0.05092602554413831	w-iddm=0.2570543369166305	w-hla=0.11613685885982625	summary=w-compar,w-conclus,w-control,w-evid,w-type,w-signific,w-suggest,w-suscept,w-possibl,w-provid,w-sampl,w-contrast,w-posit,w-associ,w-factor,w-mellitus,w-subject,w-frequenc,w-gene,w-previous,w-involv,w-confirm,w-genet,w-allel,w-negat,w-chromosom,w-insulindepend,w-haplotyp,w-b,w-antigen,w-iddm,w-hla
14747208	label=3	w-studi=0.009808290296793224	w-contribut=0.010621909110759963	w-2=0.020114401328475327	w-month=0.010855414679243346	w-obtain=0.012831146072209391	w-method=0.0060633436078955235	w-measur=0.01978156589695956	w-result=0.006323093906319747	w-increas=0.05145047352147333	w-observ=0.007663303526576201	w-conclus=0.005391842002420991	w-present=0.008709615738942026	w-p=0.04288216374488573	w-control=0.01020393200128617	w-chang=0.03765643169328012	w-dure=0.07530173614089235	w-decreas=0.035090049758949866	w-determin=0.0072346833376709385	w-period=0.13184330777937128	w-fast=0.010075256408484622	w-type=0.01506807239496864	w-signific=0.026210538166901606	w-differ=0.005845202960127456	w-occur=0.01107512825669636	w-patient=0.011457920767045602	w-howev=0.00782623893905707	w-8=0.006921087256612282	w-week=0.009929415181917997	w-addit=0.009152938231204789	w-object=0.008819189075352622	w-mean=0.02390045264658279	w-blood=0.006953504680857978	w-glucos=0.010370960379800611	w-a1c=0.15050201424004728	w-relat=0.007138417230712398	w-research=0.010267036880570051	w-design=0.008743946231369188	w-particip=0.012224583806283664	w-1=0.014969161560474148	w-treatment=0.006477386185878075	w-7=0.006896674690266363	w-0=0.10164154824620343	w-influenc=0.012882221693386377	w-10=0.015347223846703128	w-effect=0.005142159080208227	w-plasma=0.008795910545588	w-therefor=0.02588848896920582	w-mmol=0.06397017875818813
2123146	label=1	w-rat=0.05420505456894878	w-use=0.016965428429722325	w-examin=0.027951418005183262	w-2=0.019784657044401965	w-experiment=0.09906185453716242	w-activ=0.02613945774013909	w-measur=0.022700157586674905	w-result=0.010884014101042186	w-increas=0.08856229048778197	w-control=0.01170943016541036	w-chang=0.051854758397303774	w-dure=0.07777064552256095	w-decreas=0.024160362129113024	w-determin=0.02490628690017864	w-period=0.03782389977277045	w-signific=0.012890428606672921	w-valu=0.17645593170746712	w-4=0.04027794087534745	w-week=0.06836646518697637	w-10=0.02641735252301358	w-acid=0.11828272562785443	w-contrast=0.041302890217629756	w-product=0.04023265232460856	w-did=0.030111997457616703	w-12=0.06280551530079016	w-becaus=0.04508377911998004	w-treat=0.03592031826977003	w-time=0.03251507282682733	w-60=0.23050376370805206	w-40=0.0425426381046868	w-like=0.046824701852852535	w-approxim=0.0467290333042607	w-uptak=0.11513815297052797	w-transport=0.05794288453237842	w-marker=0.04406819569602039	summary=w-rat,w-use,w-examin,w-2,w-experiment,w-activ,w-measur,w-result,w-increas,w-control,w-chang,w-dure,w-decreas,w-determin,w-period,w-signific,w-valu,w-4,w-week,w-10,w-acid,w-contrast,w-product,w-did,w-12,w-becaus,w-treat,w-time,w-60,w-40,w-like,w-approxim,w-uptak,w-transport,w-marker
17227319	label=3	w-use=0.013616988608066602	w-studi=0.006775463691863739	w-investig=0.011663546675361448	w-2=0.03572952867558117	w-compar=0.013704499869512781	w-method=0.008376987879329341	w-6=0.008610393977187545	w-diet=0.018500959981830493	w-result=0.004367926711602456	w-increas=0.010154698721343421	w-3=0.03652819227302723	w-conclus=0.007449255398081631	w-p=0.006582788294171055	w-m=0.04212294806424378	w-lower=0.01130666562048305	w-caus=0.0144608022632812	w-group=0.040162942274522516	w-signific=0.005173132532941106	w-differ=0.008075609352807668	w-ratio=0.014119502662835914	w-respect=0.023609341297334382	w-high=0.011742202832730848	w-cardiovascular=0.08426127806012745	w-patient=0.010553348074910422	w-4=0.06465669456305774	w-mean=0.011006787403031548	w-n=0.014526635220472373	w-1=0.045498372637756954	w-min=0.03468213727328741	w-adjust=0.03482409840474555	w-7=0.009528300558920632	w-gt=0.015037907595765733	w-0=0.005200956416106901	w-10=0.031805102050733454	w-low=0.015458358910613756	w-rate=0.011704630215655095	w-15=0.014775812041131292	w-25=0.03230672350129128	w-5=0.039123602645920935	w-reduc=0.019996352259584408	w-associ=0.006905324386099232	w-analysi=0.012267543709921466	w-baselin=0.031744273056434805	w-factor=0.010057701382409117	w-9=0.010689410649577215	w-95=0.02985383981911719	w-interv=0.018192515337759108	w-ci=0.035690547291122234
19028390	label=3	w-studi=0.009278112442912509	w-model=0.01656707830081982	w-abnorm=0.02229307636070491	w-2=0.01630897405011513	w-compar=0.028149783515755988	w-6=0.011790809770563125	w-result=0.005981305046518679	w-3=0.010004117523423674	w-similar=0.015825047910923346	w-conclus=0.010200782166742415	w-p=0.009014268655081084	w-control=0.012869824145766342	w-higher=0.01457204000336201	w-mass=0.022838922747522368	w-group=0.04399832234758503	w-type=0.005701432798096242	w-signific=0.0070839292342977315	w-differ=0.011058492086727618	w-ratio=0.01933481445721675	w-primari=0.025156245855333832	w-bodi=0.019184263014253588	w-4=0.02213472426483058	w-8=0.026187897727722145	w-object=0.016684952304721175	w-glucos=0.02943110378051525	w-a1c=0.03163706005046039	w-assess=0.03119442072359251	w-design=0.01654260097826603	w-n=0.07956931724366849	w-1=0.011328014153872329	w-sex=0.024782546746138168	w-gt=0.061777350123145724	w-0=0.014244060815283765	w-larg=0.024768999361616847	w-14=0.02119092453915316	w-insulin=0.008385491239025513	w-test=0.04761848350030195	w-did=0.01654803463887044	w-5=0.01071493261654051	w-17=0.02381912869210614	w-hemoglobin=0.02589975447879766	w-analysi=0.01679879859376633	w-95=0.040880933806358676	w-interv=0.024912273255309772	w-12=0.017257371321388288	w-target=0.025085862614461815	w-age=0.03432091823416194	w-mellitus=0.010441762849981516
10565450	label=2	w-use=0.013798548456174158	w-studi=0.013731606415510514	w-induc=0.027592626104653895	w-level=0.028589356898582906	w-activ=0.12756055377187875	w-protein=0.02677086943623566	w-measur=0.018462794837162257	w-increas=0.020580189408589335	w-present=0.024386924069037672	w-control=0.019047339735734185	w-lower=0.022914842324178987	w-correl=0.027192646105603742	w-decreas=0.019650427865011928	w-determin=0.02025711334547863	w-mark=0.03481773037077488	w-group=0.016279379268606464	w-signific=0.04193686106704257	w-appear=0.0327151021870115	w-patient=0.03208217814772769	w-indic=0.02409482634039589	w-data=0.021804517079800915	w-mean=0.04461417827362121	w-consist=0.03501109785566324	w-0=0.010540605003309987	w-plasma=0.07388564858293921	w-did=0.02449109126552825	w-ani=0.035415577810451765	w-12=0.02554090955565467	w-age=0.033863305991039774	w-mellitus=0.015453809017972645	w-subject=0.01831518246228547	w-13=0.032174685025773246	w-peripher=0.0374208205192578	w-alter=0.031148802884199363	w-lipoprotein=0.08875517726215523	w-nonobes=0.03963086225854742	w-aim=0.026708975615635993	w-serum=0.031128936975383985	w-suppress=0.04313280884908684	w-insulindepend=0.02638982392404175	w-triglycerid=0.03933372832802162	w-20=0.028853281368120338	w-children=0.1757675565730051	w-adolesc=0.09403499906726016	w-iddm=0.19878868721552756	w-nephropathi=0.03912719420603069	summary=w-use,w-studi,w-induc,w-level,w-activ,w-protein,w-measur,w-increas,w-present,w-control,w-lower,w-correl,w-decreas,w-determin,w-mark,w-group,w-signific,w-appear,w-patient,w-indic,w-data,w-mean,w-consist,w-0,w-plasma,w-did,w-ani,w-12,w-age,w-mellitus,w-subject,w-13,w-peripher,w-alter,w-lipoprotein,w-nonobes,w-aim,w-serum,w-suppress,w-insulindepend,w-triglycerid,w-20,w-children,w-adolesc,w-i…
15967162	label=1	w-rat=0.25717287001045697	w-studi=0.00572150267312938	w-2=0.006704800442825109	w-compar=0.05786344389349841	w-hyperglycemia=0.05663448089590098	w-level=0.02382446408215242	w-lipid=0.02967384838849484	w-oxid=0.09149537234775461	w-activ=0.03543348715885521	w-protein=0.022309057863529717	w-result=0.007376942890706371	w-increas=0.01715015784049111	w-stress=0.10950112338879445	w-p=0.011117598007933337	w-chang=0.017573001456864055	w-higher=0.017972182670813144	w-decreas=0.016375356554176605	w-signific=0.05242107633380321	w-differ=0.013638806906964063	w-affect=0.025929757884226332	w-tissu=0.05352925380578871	w-possibl=0.02635078998537013	w-glucos=0.012099453776434047	w-cholesterol=0.061999846946602266	w-acid=0.02672313430851526	w-effect=0.023996742374305057	w-plasma=0.08209516509215467	w-streptozotocin=0.028406376652274308	w-did=0.040818485442547084	w-reduc=0.03377161714952033	w-remain=0.02469043883997559	w-inhibit=0.030154787441569776	w-vascular=0.030251899009007027	w-serum=0.025940780812819985	w-liver=0.0701908374421542	w-genet=0.02571156508757361	w-total=0.04262627993884824	w-nondiabet=0.09105451927524258	w-triglycerid=0.06555621388003603	w-marker=0.02986844374952493	w-content=0.03389336784847214	w-administr=0.06035797175647318	w-revers=0.03493320983861985	w-urinari=0.07009051121205359	summary=w-rat,w-studi,w-2,w-compar,w-hyperglycemia,w-level,w-lipid,w-oxid,w-activ,w-protein,w-result,w-increas,w-stress,w-p,w-chang,w-higher,w-decreas,w-signific,w-differ,w-affect,w-tissu,w-possibl,w-glucos,w-cholesterol,w-acid,w-effect,w-plasma,w-streptozotocin,w-did,w-reduc,w-remain,w-inhibit,w-vascular,w-serum,w-liver,w-genet,w-total,w-nondiabet,w-triglycerid,w-marker,w-content,w-administr,w-r…
18350963	label=3	w-use=0.010668980765083111	w-studi=0.010617221455291632	w-2=0.024883795457907622	w-month=0.02350141322310415	w-method=0.013126826367608865	w-level=0.011052586429864524	w-measur=0.014275356832857414	w-result=0.006844586187253333	w-3=0.01144801077422709	w-conclus=0.01167306000524132	w-p=0.09283767408686601	w-r=0.09095532349889568	w-control=0.007363662268969401	w-higher=0.016675221034775083	w-correl=0.06307572550268908	w-determin=0.01566271650423605	w-group=0.012587148919025615	w-type=0.026097280024275585	w-signific=0.016212704020763878	w-differ=0.02530912621910857	w-dysfunct=0.029752657379759694	w-sever=0.0393420561449984	w-primari=0.028787044226206756	w-report=0.020523519988428204	w-object=0.019093089750763407	w-relat=0.015454305344841272	w-research=0.04445521123545795	w-design=0.037860385744072765	w-particip=0.07939678142225472	w-base=0.028578930608475016	w-manag=0.062256002461776386	w-posit=0.07271700100962832	w-glycem=0.026800190911208395	w-medic=0.03008655378433964	w-health=0.028031133394317027	w-lt=0.028970495194552907	w-age=0.01309148427488651	w-improv=0.019900657915749926	w-index=0.05028150903862563	w-year=0.015017765152427127	w-includ=0.03719373337423745	w-hypoglycemia=0.06876379633481432	w-conduct=0.030206484102009813	w-adult=0.028762815593784553	w-identifi=0.021480738070525758	w-disord=0.06961592407693486	w-hba1c=0.0864339898031293	w-known=0.027453984480931896
18396273	label=2	w-studi=0.014505218044553358	w-compar=0.014669605494126358	w-result=0.009351054368501033	w-present=0.025760835284194723	w-control=0.03018064394746614	w-chang=0.022275635649545985	w-lower=0.024205819356527096	w-type=0.04456753806962556	w-suggest=0.017827825468615627	w-degre=0.04153678552551257	w-sever=0.1074980125652069	w-complic=0.030836918323589237	w-patient=0.033889624803937694	w-function=0.024338567813704325	w-possibl=0.03340240984061003	w-onli=0.025085900676984383	w-addit=0.027072070824690216	w-1=0.044274984897177065	w-larg=0.03872336519914747	w-insulin=0.013109711655377913	w-effect=0.015209202913291938	w-chronic=0.08001536314816712	w-mechan=0.0626705294528244	w-test=0.024815266049453125	w-associ=0.04434968901494718	w-respons=0.022391313349305747	w-therapi=0.029439675144406166	w-improv=0.02718822278630624	w-poor=0.04181078642971178	w-rang=0.03691823991191868	w-longterm=0.04084344833163721	w-shown=0.038072002200198775	w-individu=0.03005506125935273	w-adult=0.0392956776422127	w-healthi=0.03675166692784364	w-confirm=0.04064799670192522	w-hypoglycaemia=0.1637163025052312	w-impair=0.029571666805048823	w-risk=0.042033945258263816	w-elev=0.03399490548869816	w-perform=0.03215394969522047	w-histori=0.041797617184206055	w-intens=0.04594633899639953	w-recent=0.03410120415961905	w-glycaem=0.09487236357563271	w-review=0.0419298670482883	w-lead=0.038173402976858686	summary=w-studi,w-compar,w-result,w-present,w-control,w-chang,w-lower,w-type,w-suggest,w-degre,w-sever,w-complic,w-patient,w-function,w-possibl,w-onli,w-addit,w-1,w-larg,w-insulin,w-effect,w-chronic,w-mechan,w-test,w-associ,w-respons,w-therapi,w-improv,w-poor,w-rang,w-longterm,w-shown,w-individu,w-adult,w-healthi,w-confirm,w-hypoglycaemia,w-impair,w-risk,w-elev,w-perform,w-histori,w-intens,w-rece…
9678138	label=2	w-use=0.043851319246316176	w-studi=0.0261831478261853	w-metabol=0.04647767220330482	w-develop=0.011331426663423353	w-compar=0.008826627034601452	w-method=0.03237208875401847	w-normal=0.013257832254087153	w-lipid=0.06789778868553904	w-activ=0.013512770526682072	w-result=0.005626481865792995	w-increas=0.03270157215347881	w-similar=0.01488627388230925	w-conclus=0.009595651021257695	w-control=0.01815954000228895	w-chang=0.02680627340877568	w-dure=0.026802312863707444	w-suggest=0.021453823869012026	w-clinic=0.044036568156497306	w-function=0.01464439249807633	w-indic=0.03062901653440155	w-provid=0.018790451745310428	w-sensit=0.04104621639551427	w-object=0.0156951669985089	w-n=0.05613682763165595	w-treatment=0.011527551686732166	w-influenc=0.02292598775941643	w-10=0.013656427999184985	w-insulin=0.023664140530470303	w-rate=0.030154301572535163	w-effect=0.009151300057997691	w-plasma=0.03130747821310983	w-reduc=0.012879006540071312	w-associ=0.008894994124466808	w-glycem=0.04406133082012228	w-medic=0.024732167093906316	w-9=0.013769410328268955	w-diseas=0.011245013629351193	w-mellitus=0.0196446724804737	w-oral=0.06352871435689515	w-combin=0.04101870897393579	w-11=0.01855441695741386	w-event=0.024604952522648355	w-frequenc=0.0213666860499147	w-follow=0.01785317785584286	w-previous=0.07619463093461068	w-endotheli=0.02826308578168216	w-popul=0.01714682192042379	w-continu=0.024754816309003575
15850778	label=2	w-use=0.05446795443226641	w-studi=0.027101854767454955	w-obtain=0.070908965135894	w-protein=0.05283724230835985	w-evid=0.05595328373079024	w-type=0.01665418527864955	w-region=0.07124804227546927	w-suscept=0.06703481944559306	w-4=0.03232834728152887	w-provid=0.05834929752491132	w-sampl=0.06749107985625966	w-1=0.016544862777366165	w-10=0.042406802734311265	w-associ=0.05524259508879385	w-singl=0.07283039562921999	w-analysi=0.049070174839685864	w-diseas=0.10475617959974531	w-gene=0.20907553952047064	w-identifi=0.05483241033792101	w-human=0.05587916960965763	w-polymorph=0.14954572504816516	w-autoimmun=0.061833435642455026	w-recent=0.0637154077719198	w-genotyp=0.07710602520776189	w-famili=0.1331091819654809	w-chromosom=0.09284073127271017	w-t1d=0.22071851376980675	summary=w-use,w-studi,w-obtain,w-protein,w-evid,w-type,w-region,w-suscept,w-4,w-provid,w-sampl,w-1,w-10,w-associ,w-singl,w-analysi,w-diseas,w-gene,w-identifi,w-human,w-polymorph,w-autoimmun,w-recent,w-genotyp,w-famili,w-chromosom,w-t1d
2458987	label=1	w-rat=0.05904479158403349	w-use=0.018480198825233246	w-studi=0.009195272153243646	w-model=0.032838315917696426	w-investig=0.031658198118838216	w-method=0.02273753852960821	w-level=0.07657863454977563	w-increas=0.013781376836108927	w-present=0.03266105902103259	w-p=0.01786756822703572	w-chang=0.14121161884980046	w-decreas=0.026317537319212398	w-evid=0.03796829967446481	w-differ=0.02191951110047796	w-tissu=0.17205831580432085	w-function=0.03085782704951798	w-8=0.02595407721229605	w-effect=0.019283096550780848	w-streptozotocin=0.045653105334012276	w-25=0.08768967807493348	w-densiti=0.063563180583046	w-induct=0.11383127948394023	w-respons=0.08516695970360937	w-initi=0.0446213588935335	w-progress=0.04216651977516559	w-nerv=0.12275931026451262	w-demonstr=0.03651794744232078	w-follow=0.037619196196240316	w-involv=0.08331025461506229	w-like=0.05100547880400008	w-human=0.03791800794941053	w-character=0.10069185579749909	w-resist=0.03897460211287787	w-peptid=0.11882069865720586	w-16=0.08641297982003872	w-describ=0.05398858745869948	summary=w-rat,w-use,w-studi,w-model,w-investig,w-method,w-level,w-increas,w-present,w-p,w-chang,w-decreas,w-evid,w-differ,w-tissu,w-function,w-8,w-effect,w-streptozotocin,w-25,w-densiti,w-induct,w-respons,w-initi,w-progress,w-nerv,w-demonstr,w-follow,w-involv,w-like,w-human,w-character,w-resist,w-peptid,w-16,w-describ
8269793	label=2	w-use=0.012468567882085082	w-examin=0.02054260841344794	w-studi=0.01240807808630468	w-develop=0.032219478223709776	w-compar=0.012548698675698453	w-obtain=0.03246434548390328	w-diet=0.06776255222260809	w-protein=0.024190544671297283	w-result=0.02399728410229783	w-similar=0.06349085487153583	w-control=0.034422903136869014	w-higher=0.019487908920158833	w-differ=0.01478906773044296	w-suggest=0.015250308533394092	w-high=0.021503793139458906	w-howev=0.019801327436168487	w-assess=0.0625767596443151	w-research=0.02597684030023748	w-design=0.0442464749057236	w-consist=0.03163653420692462	w-product=0.0295685758048328	w-did=0.044261008311195636	w-g=0.032715448780794305	w-associ=0.01264589526129016	w-health=0.03275927637649098	w-mellitus=0.013964285257204197	w-complex=0.036426034911893626	w-frequenc=0.03037673438421608	w-follow=0.025381626349270575	w-e=0.03543239509796338	w-women=0.5285539979282705	w-complet=0.03234497104746115	w-small=0.03731523942494617	w-niddm=0.16348981143019758	w-nondiabet=0.024683454020397087	w-cohort=0.03475044090380623	w-femal=0.03493837146441255	w-fat=0.03919813829344115	w-iddm=0.08981416591062992	w-american=0.04355551763620948	w-intak=0.12878032086631866	w-diagnos=0.032715448780794305	w-dietari=0.16955063728333464	summary=w-use,w-examin,w-studi,w-develop,w-compar,w-obtain,w-diet,w-protein,w-result,w-similar,w-control,w-higher,w-differ,w-suggest,w-high,w-howev,w-assess,w-research,w-design,w-consist,w-product,w-did,w-g,w-associ,w-health,w-mellitus,w-complex,w-frequenc,w-follow,w-e,w-women,w-complet,w-small,w-niddm,w-nondiabet,w-cohort,w-femal,w-fat,w-iddm,w-american,w-intak,w-diagnos,w-dietari
12847137	label=2	w-mous=0.0413737379877269	w-develop=0.07428379701577531	w-investig=0.02462304298131861	w-mice=0.1481317820179022	w-compar=0.014465860973374602	w-induc=0.02874231885901447	w-activ=0.022145929474284506	w-increas=0.010718848650306943	w-play=0.03788617734450672	w-role=0.07962539304732322	w-control=0.009920489445694888	w-higher=0.02246522833851643	w-signific=0.010921057569542335	w-onli=0.024737485389804043	w-4=0.01706218328747357	w-data=0.02271303862479262	w-provid=0.030795462582592085	w-1=0.008732010910276587	w-contrast=0.03499272643438076	w-did=0.025511553401591926	w-cell=0.020994824071385393	w-induct=0.04426771979931009	w-express=0.02753294637703423	w-respons=0.022080322886120943	w-therapi=0.029030790767400522	w-new=0.03836407706236147	w-target=0.0386740381972953	w-diseas=0.03685865578509557	w-age=0.017637138536999882	w-progress=0.03279618204735102	w-toler=0.032132705988063705	w-peripher=0.03898002137422686	w-demonstr=0.05680569602138787	w-frequenc=0.035017624359582424	w-pathway=0.177395197430334	w-nonobes=0.04128214818598689	w-receptor=0.03500102078451612	w-molecul=0.04721017919402486	w-regul=0.07773993242259562	w-resist=0.030313579421127234	w-score=0.04503213386092737	w-autoimmun=0.0652686265114803	w-islet=0.029615092097294793	w-immun=0.04205991465022249	w-male=0.03645146109675945	w-femal=0.04027617821592002	w-interact=0.04420319522848825	w-antigen=0.04102374279944475
15533587	label=3	w-use=0.012620623587964168	w-2=0.014717854630591705	w-compar=0.0381051947591331	w-result=0.008096644636141138	w-similar=0.0214217111964938	w-p=0.04880896686409758	w-control=0.008710673659634537	w-lower=0.08383478899089873	w-decreas=0.01797295231555969	w-group=0.014889676160310788	w-fast=0.025802485924167933	w-type=0.015435586355821535	w-signific=0.019178442561147518	w-respect=0.02188182851948065	w-bodi=0.025968941397343275	w-weight=0.05396172393831323	w-week=0.02542899010003389	w-glucos=0.0132798882912081	w-trial=0.06320109459699524	w-profil=0.03710139126206597	w-1=0.02300139459292369	w-treatment=0.0663537121480193	w-7=0.03532443134038869	w-0=0.06748558081387492	w-14=0.028685275900560987	w-insulin=0.06810655079501209	w-effect=0.013168943985899116	w-plasma=0.022526112372847316	w-mmol=0.03276521351029148	w-l=0.029813766789848786	w-associ=0.012800113496183943	w-therapi=0.025490450429912655	w-baselin=0.029421521369378603	w-lt=0.017134988011412392	w-includ=0.021998732544518496	w-13=0.02942806557235358	w-combin=0.059026922669810036	w-toler=0.028214083306592523	w-kg=0.027023783692130977	w-versus=0.07515447334277686	w-hba1c=0.034081695166274566	w-hypoglycaemia=0.047251453162078925	w-risk=0.018197622642297143	w-human=0.025895224941060852	w-001=0.024893868646517534	w-peopl=0.0817073222778572	w-glycaem=0.04107279154798733	w-20=0.026390196373280796
3312938	label=2	w-contribut=0.02823545459822268	w-2=0.007638380251319745	w-compar=0.026368151647670163	w-observ=0.020370806842797493	w-p=0.025331235967443046	w-dure=0.02001691720200936	w-lower=0.021754597143207897	w-correl=0.025815803264813676	w-determin=0.0192314367203911	w-concentr=0.04774643203971688	w-stimul=0.03354464642736456	w-degre=0.037330528763435344	w-appear=0.03105864131678307	w-sever=0.024153034468764843	w-patient=0.030457764064298436	w-indic=0.02287483513328723	w-4=0.01555034426200123	w-glucos=0.06892093923285217	w-independ=0.029961359581157854	w-1=0.007958288424555877	w-min=0.03336509408569422	w-0=0.03002071045246515	w-10=0.02039820891017504	w-insulin=0.08247502142687117	w-hepat=0.041437299464262056	w-product=0.06213143776711702	w-respons=0.020123838579755797	w-obes=0.1868630065351846	w-noninsulindepend=0.03166739693439196	w-mellitus=0.014671337675290485	w-subject=0.06955132580614735	w-rang=0.03317968397147122	w-dose=0.03228350920016403	w-kg=0.028050003326009366	w-50=0.030931917176485482	w-impair=0.026577067634917295	w-niddm=0.03435355531318076	w-02=0.035688252687721196	w-resist=0.08288269816409473	w-001=0.051678410861125006	w-approxim=0.03608191179189751	w-suppress=0.08189773832105095	w-ml=0.036840765651981966	w-x=0.03989649727605565	w-nondiabet=0.05186649832134071	w-conclud=0.03363105104850885	w-infus=0.03824539953649941	w-produc=0.035395855292176516
11289463	label=2	w-use=0.010348911342130618	w-studi=0.005149352405816442	w-method=0.0127330215765806	w-inject=0.02468839941038457	w-level=0.032163026510905766	w-result=0.0199177458049072	w-increas=0.023152713084662997	w-observ=0.01609293740581002	w-conclus=0.01132286820508408	w-p=0.04002335282856001	w-control=0.014285504801800639	w-chang=0.01581570131117765	w-decreas=0.014737820898758944	w-determin=0.015192835009108969	w-type=0.01265718081177366	w-signific=0.007863161450070481	w-sever=0.11448538338194535	w-complic=0.021894212009748358	w-patient=0.016041089073863844	w-clinic=0.01732105014155561	w-valu=0.04305524733662198	w-howev=0.016435101772019844	w-data=0.032706775619701374	w-report=0.05972344316632607	w-addit=0.03844234057106011	w-object=0.018520297058240504	w-trial=0.025912448784768054	w-research=0.021560777449197106	w-design=0.018362287085875294	w-1=0.012574095710798285	w-gt=0.022857619545563916	w-0=0.03162181500992996	w-day=0.020728788010647366	w-insulin=0.037231581101273274	w-effect=0.010798534068437275	w-contrast=0.025194763032754152	w-did=0.036736636898292374	w-5=0.011893575204359965	w-number=0.09324809391816662	w-18=0.024941286449903812	w-glycem=0.025996185183872145	w-care=0.028680815495685383	w-reduct=0.04501862815878231	w-lt=0.05620276067743264	w-age=0.02539747949327983	w-year=0.014567232197854314	w-subject=0.013736386846714101	w-event=0.058067687953450124
11744301	label=1	w-rat=0.15029583312299435	w-investig=0.023024144086427795	w-2=0.023510339215101032	w-6=0.016997141357565027	w-normal=0.060951592440868216	w-level=0.013923388099959208	w-3=0.028843040132468255	w-similar=0.02281273140405833	w-p=0.05197838029683119	w-lower=0.02231965161446005	w-signific=0.020423795974209045	w-4=0.015954249307767496	w-addit=0.024962558812376696	w-blood=0.03792820735013443	w-glucos=0.042426656099184314	w-1=0.024494991644412243	w-7=0.056427338374906606	w-0=0.05133411527586032	w-day=0.026920503909931646	w-h=0.036448851155121226	w-effect=0.028048140437499418	w-g=0.03526470452994711	w-25=0.09566146699083652	w-5=0.030892403128207704	w-reduc=0.0197366593730963	w-9=0.021101174269295284	w-reduct=0.029232875427780722	w-lt=0.07299059828238005	w-mg=0.04925962052601307	w-oral=0.06490379475423055	w-daili=0.03693302602573363	w-11=0.05686808314220353	w-kg=0.028778574840970652	w-60=0.036521375548548514	w-seen=0.037302865458107855	w-001=0.10604141449425651	w-administr=0.07054827867639722	summary=w-rat,w-investig,w-2,w-6,w-normal,w-level,w-3,w-similar,w-p,w-lower,w-signific,w-4,w-addit,w-blood,w-glucos,w-1,w-7,w-0,w-day,w-h,w-effect,w-g,w-25,w-5,w-reduc,w-9,w-reduct,w-lt,w-mg,w-oral,w-daili,w-11,w-kg,w-60,w-seen,w-001,w-administr
16634838	label=3	w-studi=0.009362458919666257	w-2=0.016457237450570723	w-month=0.020723973478555476	w-method=0.011575474160527817	w-diet=0.025564962883983956	w-level=0.02923911500991433	w-lipid=0.048557206453900645	w-result=0.006035680546941575	w-3=0.030285192139091664	w-observ=0.029259886192381852	w-conclus=0.010293516550076437	w-control=0.012986822547091489	w-higher=0.02940902618860333	w-correl=0.018540440526548005	w-decreas=0.013398018998871768	w-determin=0.013811668190099062	w-concentr=0.05143592906096773	w-group=0.033298730322149576	w-fast=0.05770374124859374	w-type=0.017259792016054987	w-signific=0.02859331436389266	w-differ=0.04463609533188238	w-patient=0.029165616497934258	w-indic=0.016428290686633557	w-4=0.022335949030874495	w-mean=0.015209378956916321	w-glucos=0.049497765449048374	w-a1c=0.031924669687282754	w-variabl=0.025845614371866565	w-trial=0.02355677162251641	w-profil=0.05531480151798926	w-10=0.014649622762762075	w-day=0.0376887054739043	w-cholesterol=0.025363573750882742	w-insulin=0.008461722977562107	w-effect=0.029450547459374386	w-plasma=0.08396096429879454	w-g=0.02468529317096297	w-reduc=0.013815661561167408	w-posit=0.02137439120586044	w-therapi=0.01900197213866216	w-random=0.021112178733602906	w-initi=0.02271632816398069	w-baselin=0.021932406838991322	w-reduct=0.0204630127994465	w-improv=0.01754876198025221	w-mellitus=0.02107337593359906	w-subject=0.012487624406103728
15619076	label=3	w-examin=0.03310750482167338	w-studi=0.004999371267782953	w-2=0.03515138096238407	w-method=0.012362156870466599	w-level=0.020817492887317646	w-result=0.006445872428772556	w-increas=0.01498557481207961	w-conclus=0.010993075927266097	w-p=0.019428812052699033	w-dure=0.04605834346481765	w-decreas=0.014308563979377615	w-group=0.023707833886320088	w-type=0.018432787589961638	w-ratio=0.020836547618942318	w-high=0.017328299325971738	w-cardiovascular=0.14921608852589563	w-primari=0.027110129028563645	w-patient=0.023360809330869675	w-4=0.035780889224216426	w-8=0.014110954600859989	w-heart=0.02609178129398948	w-mean=0.032486052140986314	w-relat=0.0145540545480544	w-1=0.012207859913396393	w-predict=0.02722502667562192	w-treatment=0.026412642699697002	w-7=0.02812236281467837	w-0=0.015350395635888327	w-10=0.01564522819324105	w-effect=0.010484013658676966	w-major=0.021034074945139234	w-plasma=0.10760045910136777	w-associ=0.020380763236642393	w-baselin=0.023422958760087816	w-95=0.022028075983037926	w-ci=0.026334772758497958	w-reduct=0.021853702989700147	w-target=0.027034279128206423	w-lt=0.02728289353273429	w-diseas=0.03864791092029439	w-age=0.012328873540427101	w-followup=0.050961265999353016	w-year=0.042428831644235866	w-0001=0.02966497258126179	w-mortal=0.03138370522409858	w-intervent=0.026476405290127337	w-follow=0.02045315521348988	w-aim=0.019448283215268924
7900697	label=3	w-studi=0.005201366066481255	w-metabol=0.018465876498282723	w-abnorm=0.02499526743472975	w-normal=0.03160452941378352	w-hyperglycemia=0.1029717834470927	w-level=0.010829301855523828	w-activ=0.04831839158025711	w-kinas=0.07496155012089009	w-measur=0.013986965785728982	w-increas=0.007795526291132324	w-muscl=0.028725686908903935	w-correl=0.02060048947394223	w-decreas=0.04466006332957256	w-fast=0.021371756017997682	w-degre=0.02978900780112518	w-occur=0.023492696302083185	w-patient=0.008101560138315074	w-clinic=0.017496010243995563	w-tissu=0.024331479002631235	w-function=0.03490986494490923	w-defect=0.058530670114243843	w-indic=0.03650731263696347	w-state=0.054564896732881216	w-weight=0.022347784661321642	w-howev=0.016601112901030148	w-glucos=0.04399801373248744	w-treatment=0.013739910091256522	w-enhanc=0.027391492355625928	w-secret=0.050339455809028405	w-insulin=0.07521531535610763	w-hepat=0.03306612785532023	w-product=0.024789816078799216	w-mechan=0.02247276561187138	w-reduc=0.015350735067963788	w-cell=0.03053792592201512	w-initi=0.05048072925329043	w-ani=0.026829983189736187	w-new=0.02790114695444471	w-reduct=0.022736680888273894	w-target=0.028126573234396584	w-diseas=0.013403147558216574	w-noninsulindepend=0.07580982902475651	w-mellitus=0.0351222932226651	w-toler=0.02336924071859179	w-complex=0.030538998966537084	w-time=0.020034539822590576	w-alter=0.023597577942575276	w-mediat=0.02974277884125233
9795770	label=3	w-mous=0.06619798078036304	w-activ=0.03543348715885521	w-result=0.014753885781412741	w-suggest=0.028128346850482436	w-onset=0.051826487936429584	w-design=0.04080508241305621	w-acid=0.05344626861703052	w-reduc=0.06754323429904066	w-posit=0.052248511836547745	w-cell=0.03359171851421663	w-induct=0.1416567033577923	w-associ=0.023324651259712965	w-respons=0.07065703323558703	w-singl=0.06150122297578577	w-diseas=0.08846077388422938	w-progress=0.10494778255152326	w-becaus=0.06111356725152849	w-toler=0.05141232958090193	w-incid=0.05221490120918425	w-nonobes=0.06605143709757903	w-continu=0.06491262943249826	w-betacel=0.05656629360023399	w-autoimmun=0.15664470362755273	w-immun=0.067295863440356	w-presenc=0.05372010605540103	w-beta=0.3417051945477496	w-spontan=0.14207256084272035	w-t=0.05741282465064357	w-nod=0.06419100198670315	w-insul=0.07550433527111472	w-tcell=0.08514616462293119	summary=w-mous,w-activ,w-result,w-suggest,w-onset,w-design,w-acid,w-reduc,w-posit,w-cell,w-induct,w-associ,w-respons,w-singl,w-diseas,w-progress,w-becaus,w-toler,w-incid,w-nonobes,w-continu,w-betacel,w-autoimmun,w-immun,w-presenc,w-beta,w-spontan,w-t,w-nod,w-insul,w-tcell
9971727	label=2	w-examin=0.05683454994387263	w-studi=0.01716450801938814	w-model=0.06129818971303333	w-measur=0.04615698709290564	w-control=0.023809174669667733	w-type=0.0210953013529561	w-signific=0.05242107633380321	w-complic=0.0729807066991612	w-howev=0.05478367257339948	w-assess=0.057709678338646146	w-particip=0.08557208664398563	w-treatment=0.09068340660229304	w-mellitus=0.03863452254493161	w-mediat=0.19630234035226535	w-complet=0.08948775323130918	w-relationship=0.08697894506256328	w-prevent=0.0687539467747394	w-famili=0.1686049638229425	w-support=0.4415578378221907	w-dietari=0.11727252412097312	w-depress=0.24281726352475586	summary=w-examin,w-studi,w-model,w-measur,w-control,w-type,w-signific,w-complic,w-howev,w-assess,w-particip,w-treatment,w-mellitus,w-mediat,w-complet,w-relationship,w-prevent,w-famili,w-support,w-dietari,w-depress
2642863	label=2	w-studi=0.006058061653901697	w-investig=0.02085716581946988	w-2=0.014198400937747291	w-compar=0.012253435177446722	w-level=0.08829066101032955	w-increas=0.018158990654637646	w-higher=0.03805873977348666	w-mass=0.02982494617617627	w-mark=0.03072152679774254	w-group=0.07182079089091085	w-fast=0.02489180995037377	w-type=0.007445400477513917	w-signific=0.027752334529660524	w-differ=0.04332326899859173	w-suggest=0.014891477744373053	w-high=0.02099782153617752	w-patient=0.08492341274398506	w-bodi=0.025052390524495864	w-mean=0.0590481771268516	w-blood=0.03435849371718059	w-glucos=0.012811186351518402	w-treatment=0.016002954106287007	w-wherea=0.026454728763590122	w-insulin=0.043801860119145025	w-fatti=0.038001041727735434	w-acid=0.028295083385486745	w-hormon=0.03955771306176039	w-plasma=0.043462146225258354	w-current=0.03455594974448328	w-did=0.06482935923228067	w-age=0.02987938763915274	w-mellitus=0.013635713839387628	w-dose=0.03000467325662304	w-postprandi=0.04075923653324721	w-serum=0.10986683638370817	w-particular=0.034178103342204696	w-resist=0.025677384921425423	w-cpeptid=0.0805276145876679	w-perform=0.0268580050395371	w-free=0.037133268199170594	w-nondiabet=0.07230800060092793	w-insulindepend=0.023285138756507423	w-pattern=0.037266807724684596	w-iddm=0.0292336304728717	summary=w-studi,w-investig,w-2,w-compar,w-level,w-increas,w-higher,w-mass,w-mark,w-group,w-fast,w-type,w-signific,w-differ,w-suggest,w-high,w-patient,w-bodi,w-mean,w-blood,w-glucos,w-treatment,w-wherea,w-insulin,w-fatti,w-acid,w-hormon,w-plasma,w-current,w-did,w-age,w-mellitus,w-dose,w-postprandi,w-serum,w-particular,w-resist,w-cpeptid,w-perform,w-free,w-nondiabet,w-insulindepend,w-pattern,w-iddm
2527705	label=2	w-use=0.043120463925544236	w-studi=0.021455635024235174	w-2=0.02514300166059416	w-30=0.04605574010937903	w-level=0.022335435077017893	w-activ=0.03321889421142676	w-dure=0.0329445095616404	w-period=0.04806787262789578	w-caus=0.04579254050039047	w-evid=0.04429634962020894	w-signific=0.016381586354313502	w-occur=0.1453610583691397	w-relat=0.031230575384366736	w-day=0.04318497502218201	w-major=0.045135619153111275	w-25=0.051152312210377866	w-random=0.04838207626450666	w-rang=0.05460822986971304	w-frequent=0.12439780736073461	w-symptom=0.070905391498269	w-incid=0.048951469883610224	w-parent=0.07440485208964011	w-conduct=0.061042269956144826	w-time=0.08264247676818612	w-hypoglycaemia=0.4036061624260908	w-case=0.05280237876333241	w-complet=0.055929845769568234	w-05=0.04108967411515596	w-glucagon=0.07622730388466208	w-earli=0.04838207626450666	w-physic=0.07005011688020069	w-children=0.3295641685743846	summary=w-use,w-studi,w-2,w-30,w-level,w-activ,w-dure,w-period,w-caus,w-evid,w-signific,w-occur,w-relat,w-day,w-major,w-25,w-random,w-rang,w-frequent,w-symptom,w-incid,w-parent,w-conduct,w-time,w-hypoglycaemia,w-case,w-complet,w-05,w-glucagon,w-earli,w-physic,w-children
14747227	label=2	w-use=0.010560113614418998	w-studi=0.005254441230424941	w-abnorm=0.07575096355219117	w-method=0.01299287915977612	w-result=0.00677474347105687	w-increas=0.01575014495555306	w-conclus=0.01155394714804498	w-p=0.07147027290814288	w-chang=0.016138470725691478	w-dure=0.0161360863159055	w-decreas=0.015038592753835657	w-determin=0.015502892866437723	w-group=0.012458708623933517	w-patient=0.016368458238636575	w-clinic=0.017674540960771028	w-cardiac=0.10662674366807287	w-evalu=0.020296159798536165	w-heart=0.05484598925063095	w-object=0.018898262304327045	w-blood=0.014900367173267093	w-variabl=0.029010383478625733	w-independ=0.024152524560321124	w-research=0.02200079331550725	w-design=0.018737027638648256	w-n=0.022531107688895925	w-1=0.019246064863466764	w-treatment=0.06940056627726508	w-0=0.056467526803446355	w-insulin=0.009497852321753385	w-low=0.023976230147074395	w-rate=0.05446236100345636	w-effect=0.011018912314731913	w-random=0.023697343476493056	w-baselin=0.024618007676418828	w-lt=0.10036207263827257	w-diseas=0.027079828740070217	w-year=0.029729045301743494	w-mg=0.019351993778076563	w-subject=0.04205016381647174	w-daili=0.02901880616307642	w-receiv=0.02540880018437879	w-inhibitor=0.029145987888000043	w-neuropathi=0.09921686882240943	w-identifi=0.021261546865724474	w-impair=0.021424370848555776	w-02=0.05753820331285662	w-001=0.020829563561371812	w-presenc=0.024667395637684143
1707531	label=2	w-use=0.017248185570217695	w-pathogenesi=0.046318301053200575	w-studi=0.00858225400969407	w-develop=0.022285139104732593	w-mice=0.10665488305288957	w-hyperglycemia=0.08495172134385147	w-protein=0.10039076038588374	w-import=0.0339661983005986	w-caus=0.07326806480062475	w-specif=0.0768442771623261	w-function=0.028800638579550116	w-report=0.03317969064795893	w-cell=0.050387577771324944	w-associ=0.01749348844478472	w-therapi=0.03483694892088063	w-process=0.04664395945355738	w-mellitus=0.03863452254493161	w-identifi=0.03472719321401664	w-mediat=0.04907558508806634	w-variant=0.05662825145333604	w-human=0.03539014075278316	w-pancreat=0.039253792125685916	w-molecul=0.05665221503282983	w-prevent=0.0343769733873697	w-autoimmun=0.07832235181377636	w-recent=0.04035309158888254	w-islet=0.03553811051675375	w-peptid=0.2772482968668137	w-immun=0.05047189758026699	w-insulindepend=0.06597455981010436	w-beta=0.0427131493184687	w-spontan=0.053277210316020125	w-antigen=0.0492284913593337	w-destruct=0.05223342402486004	w-t=0.043059618487982676	w-nod=0.14442975447008208	w-insul=0.05662825145333604	w-administr=0.04526847881735488	w-tcell=0.31929811733599195	summary=w-use,w-pathogenesi,w-studi,w-develop,w-mice,w-hyperglycemia,w-protein,w-import,w-caus,w-specif,w-function,w-report,w-cell,w-associ,w-therapi,w-process,w-mellitus,w-identifi,w-mediat,w-variant,w-human,w-pancreat,w-molecul,w-prevent,w-autoimmun,w-recent,w-islet,w-peptid,w-immun,w-insulindepend,w-beta,w-spontan,w-antigen,w-destruct,w-t,w-nod,w-insul,w-administr,w-tcell
9648820	label=2	w-examin=0.03965201158874835	w-anim=0.025172479918861502	w-contribut=0.07781165976486948	w-induc=0.024063336719174905	w-experiment=0.0351324018998076	w-increas=0.01794783960051395	w-observ=0.01871271791373258	w-import=0.02369734765158042	w-role=0.022221039920183223	w-dure=0.03677526648741254	w-stimul=0.03081426822978837	w-evid=0.024723543974070106	w-type=0.04415295632014067	w-differ=0.01427317001891588	w-suggest=0.014718321026415227	w-dysfunct=0.0671164596706207	w-patient=0.02797864373348345	w-possibl=0.05515281624844911	w-condit=0.06404365137475021	w-durat=0.02540361953539152	w-data=0.01901556722075661	w-relat=0.017431018819181434	w-1=0.029242083048368107	w-treatment=0.015816873244585996	w-secret=0.057948908431323394	w-major=0.025191973480806297	w-mechan=0.025869811576456583	w-respons=0.1294009620302902	w-progress=0.027457268690805503	w-becaus=0.03197802937579979	w-hypoglycemia=0.2326774969003601	w-neuropathi=0.03768702769223304	w-mediat=0.10271634088199931	w-impair=0.12206908971851549	w-human=0.024690795874034766	w-hypothesi=0.0607438242399058	w-glucagon=0.29781830354937744	w-islet=0.02479403059308401	w-acut=0.036926763049641737	w-review=0.10384955443355125	w-revers=0.03655801029623007	summary=w-examin,w-anim,w-contribut,w-induc,w-experiment,w-increas,w-observ,w-import,w-role,w-dure,w-stimul,w-evid,w-type,w-differ,w-suggest,w-dysfunct,w-patient,w-possibl,w-condit,w-durat,w-data,w-relat,w-1,w-treatment,w-secret,w-major,w-mechan,w-respons,w-progress,w-becaus,w-hypoglycemia,w-neuropathi,w-mediat,w-impair,w-human,w-hypothesi,w-glucagon,w-islet,w-acut,w-review,w-revers
3900120	label=3	w-metabol=0.026687909099707873	w-compar=0.0076024962779778936	w-normal=0.05709577394095927	w-hyperglycemia=0.05580770015289512	w-level=0.039127769477987545	w-measur=0.010107369436402695	w-result=0.009692333725015668	w-increas=0.005633263524248905	w-p=0.021910594614175192	w-r=0.021466341555700437	w-higher=0.035419630081164596	w-correl=0.014886485094308616	w-determin=0.011089660590590487	w-concentr=0.11013045638358054	w-fast=0.0772191184591887	w-signific=0.022958135620643742	w-occur=0.03395294794023701	w-respect=0.013097152836477468	w-sever=0.013927662211915492	w-patient=0.04683529656602582	w-specif=0.0168272139771517	w-defect=0.021147942851496862	w-howev=0.011996424651109375	w-glucos=0.05563982393542664	w-consist=0.01916665941003462	w-0=0.02308161679556931	w-insulin=0.04755858899797681	w-h=0.10242925324614358	w-plasma=0.1483106084694035	w-15=0.03278720336134243	w-associ=0.007661381800635645	w-respons=0.023208514566433695	w-interv=0.020184396579119596	w-noninsulindepend=0.018260761735890252	w-mellitus=0.008460114425897433	w-mg=0.041529096136894234	w-dl=0.06929036167553441	w-subject=0.030079679226381245	w-postprandi=0.05057715482227755	w-demonstr=0.014927044209999733	w-involv=0.017026913351983534	w-elev=0.05285339320505626	w-greater=0.04746019702816066	w-niddm=0.1584777150213886	w-regul=0.020428011439514178	w-resist=0.015931224221322343	w-001=0.04469993932148404	w-presenc=0.017645290310168222
3123298	label=2	w-studi=0.003279842296698371	w-metabol=0.011644087728216495	w-2=0.003843516177415668	w-month=0.07259990709048098	w-compar=0.00663402541454122	w-inject=0.04717528549755013	w-level=0.006828668049024579	w-c=0.07056950331332443	w-increas=0.004915650336446497	w-3=0.014145949619108634	w-p=0.019119436064598733	w-chang=0.010073695102660924	w-dure=0.04028882697984049	w-lower=0.01094658072811098	w-decreas=0.009387147069273214	w-group=0.093321282431502	w-type=0.00806189860622526	w-signific=0.010016766178433735	w-differ=0.007818424341571756	w-sever=0.024306875452642325	w-patient=0.030651762561523268	w-condit=0.017540617892447513	w-8=0.009257505247697955	w-evalu=0.01266894051118818	w-mean=0.010656252772361754	w-blood=0.00930086613363169	w-glucos=0.0069359926106946765	w-1=0.024026934479232393	w-treatment=0.06931215791258068	w-7=0.009224851496534627	w-0=0.03021192516872289	w-base=0.03531409259900734	w-standard=0.07650502620165461	w-10=0.01026406690384604	w-insulin=0.03557157430057956	w-24=0.031228016228400622	w-rate=0.022663742583179294	w-major=0.013799424964008544	w-5=0.015151051215745179	w-reduc=0.009679762877251051	w-therapi=0.10650786931224651	w-initi=0.015915898713617045	w-health=0.017318598339164024	w-care=0.018268035347570308	w-9=0.020697967117652698	w-01=0.027080534548107202	w-12=0.07320642866270445	w-mellitus=0.007382392842980563
8846420	label=1	w-rat=0.0995936243586107	w-compar=0.012548698675698453	w-induc=0.0498661917553986	w-normal=0.09424242204712555	w-result=0.007999094700765944	w-increas=0.02789483504176265	w-dure=0.019052246493478787	w-decreas=0.017756410721396318	w-stimul=0.1596401848049277	w-caus=0.02648243306046678	w-differ=0.01478906773044296	w-dysfunct=0.034771177901646876	w-sever=0.02298903280761955	w-indic=0.06531730032035028	w-howev=0.019801327436168487	w-sensit=0.02917743093175111	w-wherea=0.02709219210729109	w-secret=0.12008689458057378	w-insulin=0.05607165828505011	w-effect=0.05204112804066157	w-major=0.026102526739148695	w-did=0.044261008311195636	w-reduc=0.018309912912390543	w-posit=0.028327506417405404	w-cell=0.27318566261561716	w-associ=0.01264589526129016	w-respons=0.019154015033743473	w-ani=0.06400405628394897	w-diseas=0.01598688684654748	w-renal=0.0329272905947445	w-potenti=0.028741829468913682	w-synthesi=0.041685992723823895	w-action=0.03345516594458968	w-insulindepend=0.02384622643738712	w-releas=0.038499496635003204	w-presenc=0.0291253587047355	w-pattern=0.038164803091544464	w-bind=0.0391383456507649	w-basal=0.035924683152101386	w-kidney=0.038275337745472676	summary=w-rat,w-compar,w-induc,w-normal,w-result,w-increas,w-dure,w-decreas,w-stimul,w-caus,w-differ,w-dysfunct,w-sever,w-indic,w-howev,w-sensit,w-wherea,w-secret,w-insulin,w-effect,w-major,w-did,w-reduc,w-posit,w-cell,w-associ,w-respons,w-ani,w-diseas,w-renal,w-potenti,w-synthesi,w-action,w-insulindepend,w-releas,w-presenc,w-pattern,w-bind,w-basal,w-kidney
9389421	label=2	w-examin=0.014698590502725681	w-studi=0.008878193803131797	w-contribut=0.0384586364355102	w-investig=0.015283268057370172	w-2=0.005202000343571205	w-c=0.04775608629393075	w-3=0.009572905561207136	w-similar=0.015142933776831824	w-p=0.008625722592362071	w-control=0.024630180692759723	w-dure=0.01363221085309258	w-higher=0.013943934830803303	w-evid=0.018329523980776113	w-type=0.005455681384385198	w-signific=0.027114349827829246	w-differ=0.031745498835174975	w-respect=0.015468189125839768	w-high=0.015386334746336975	w-sever=0.0164490493364864	w-complic=0.01887432069805893	w-patient=0.013828525063675727	w-specif=0.01987351995577399	w-onli=0.015354301276430097	w-4=0.010590320661190493	w-8=0.025059109032561706	w-onset=0.020105103078787337	w-independ=0.020404719025098883	w-relat=0.025845993421544887	w-sampl=0.022109146849464374	w-1=0.02167947536344532	w-gt=0.03940968887166192	w-0=0.04089027803008184	w-wherea=0.019384930559527246	w-effect=0.01861816218696082	w-25=0.021166474018087394	w-5=0.010253082072724108	w-95=0.039118824590567355	w-ci=0.046766924036642926	w-12=0.01651351910925948	w-renal=0.023560044132446497	w-year=0.012557958791253718	w-subject=0.0355251383966744	w-includ=0.015550828178021694	w-vs=0.036603564794410834	w-poor=0.051182169594992014	w-rang=0.022596508911605397	w-frequent=0.05147495476995915	w-ii=0.022087635448021253
14693308	label=2	w-use=0.04532369930860125	w-studi=0.015034605564427567	w-2=0.008809226859186276	w-compar=0.04561497766786737	w-method=0.027882528999811532	w-inject=0.10812437697978644	w-30=0.01613631770255616	w-result=0.004846166862507834	w-conclus=0.00826486730298108	w-p=0.007303531538058396	w-m=0.023367474838558593	w-dure=0.02308520378041955	w-mass=0.01850452864945243	w-period=0.016841298438970784	w-group=0.00891206894266777	w-fast=0.01544382369183774	w-type=0.009238818110783692	w-signific=0.011479067810321871	w-differ=0.017919600315719205	w-appear=0.017909727474641333	w-patient=0.0643985327782855	w-indic=0.013190598361530593	w-bodi=0.015543453975052178	w-valu=0.031427187836950345	w-howev=0.011996424651109375	w-4=0.03586794734884955	w-week=0.04566081434020684	w-object=0.013518465006014967	w-mean=0.036635730334178	w-blood=0.01065865681007427	w-glucos=0.01589709255297904	w-assess=0.012637155840579447	w-trial=0.018914196193261353	w-profil=0.1110333607112923	w-1=0.00458908602583879	w-treatment=0.009928840138937195	w-0=0.011540808397784656	w-10=0.011762470831414804	w-insulin=0.04755858899797681	w-plasma=0.01348278258812759	w-5=0.017362883510014547	w-express=0.01446986962880631	w-therapi=0.03051411584310712	w-random=0.03390276876928934	w-new=0.02016214268970822	w-glycosyl=0.022956965945690886	w-hemoglobin=0.02098447260690905	w-9=0.011859784078363042
11318844	label=3	w-examin=0.011366909988774527	w-contribut=0.014870672755063947	w-investig=0.011819060631032935	w-2=0.024137281594170393	w-method=0.008488681051053734	w-diet=0.056242918344764706	w-hyperglycemia=0.016990344268770295	w-level=0.05003137457252008	w-lipid=0.017804309033096904	w-measur=0.009231397418581129	w-result=0.013278497203271468	w-conclus=0.007548578803389387	w-p=0.04669391163332002	w-r=0.019605925287539735	w-control=0.004761834933933546	w-chang=0.02108760174823687	w-correl=0.027192646105603742	w-decreas=0.02947564179751789	w-concentr=0.012573227103792113	w-fast=0.01410535897187847	w-type=0.01265718081177366	w-signific=0.0052421076333803215	w-degre=0.019660745148742616	w-complic=0.014596141339832239	w-patient=0.016041089073863844	w-4=0.03275939191194926	w-8=0.04844761079628597	w-week=0.013901181254685193	w-sensit=0.06457938046227579	w-blood=0.009734906553201169	w-glucos=0.014519344531720857	w-independ=0.015779649379409805	w-1=0.012574095710798285	w-befor=0.01554464686753974	w-min=0.01757228288513229	w-treatment=0.027205021980687916	w-7=0.019310689132745817	w-0=0.07378423502316991	w-14=0.015681284158973338	w-10=0.01074305669269219	w-insulin=0.05584737165190991	w-24=0.016342661826196328	w-effect=0.007199022712291518	w-reduc=0.0101314851448561	w-cell=0.010077515554264989	w-18=0.016627524299935876	w-01=0.07086073206754717	w-reduct=0.03001241877252154
15333476	label=3	w-use=0.024937135764170164	w-examin=0.02054260841344794	w-studi=0.01240807808630468	w-2=0.02908106216165108	w-obtain=0.03246434548390328	w-method=0.015340989851301928	w-result=0.007999094700765944	w-increas=0.009298278347254217	w-conclus=0.01364200988564347	w-control=0.008605725784217253	w-higher=0.038975817840317666	w-type=0.022874423153807815	w-signific=0.009473688494060821	w-ratio=0.05171480493376046	w-respect=0.021618192031294135	w-patient=0.009663306671002316	w-8=0.017511184625163604	w-data=0.019702876879338176	w-object=0.022313610913542777	w-research=0.02597684030023748	w-design=0.0221232374528618	w-1=0.015149512904576248	w-sex=0.033142923961702854	w-wherea=0.05418438421458218	w-manag=0.03637850746260428	w-insulin=0.011214331657010024	w-rate=0.0214349854551756	w-analys=0.03272420155471437	w-did=0.022130504155597818	w-18=0.06009948542145497	w-associ=0.02529179052258032	w-agent=0.03444359428236947	w-medic=0.14064557672679254	w-care=0.03455519939239203	w-9=0.039151576355077995	w-95=0.02733604609943261	w-ci=0.032680501134039634	w-lt=0.03385708474544135	w-age=0.03059937288346968	w-s=0.038727905234335905	w-hypertens=0.06943880435238901	w-year=0.07020352866435814	w-oral=0.15052988542396845	w-drug=0.21956323888359885	w-individu=0.02570975119775957	w-follow=0.025381626349270575	w-risk=0.035956748353454596	w-perform=0.027505185883863296
[truncated: 19,429 more rows]
[truncated: 452 more columns]
